# Supplementary material for: Using cellular fitness to map the structure and function of a major facilitator superfamily effluxer
Source: Mol Syst Biol. 2017 Dec 1;13(12):964. doi: 10.15252/msb.20177635 (PMC5740499; doi:10.15252/msb.20177635)
Supplement: Supplementary file 2 — Dataset EV1 [file MSB-13-964-s002.xlsx]

## Sheet: Primers
Listall of the primer pairs used in molecular cloning, site directed mutagenesis and error-prone PCR.
Construction of tet(B) expression construct
pBAD Primer Pairs
Forward:	5’ CCATGACAAAAACGCGTAACAAAAG 3’
Reverse:	5’ GAATTCGCTAGCCCAAAAAAACG 3’
rrnB Primer Pairs
Forward:	5’ GGCTGTTTTGGCGGATGAGAG 3’
Reverse:	5’ AGAGTTTGTAGAAACGCAAAAAGGC 3’
Tet(B) Primer Pairs
Forward:	5’ ATGAATAGTTCGACAAAGATCGC 3’
Reverse:	5’ CTAAGCACTTGTCTCCTGTTTACTC 3’
Construction of tet(B) chromosomal variants:
L9F Primer Pairs
Forward:	5' CGACAAAGATCGCATTTGTAATT 3'
Reverse:	5' GTCTCAACCCCTACTTCGGTGTTTGT 3'
D190N Primer Pairs
Forward:	5' CCAAAAATACACGTGATAATACAAACACC 3'
Reverse:	5' GTCTCAACCCCTACTTCGGTGTTTGT 3'
E192A Primer Pairs
Forward:	5' CACGTGATAATACAGATACCGCGGTAG 3'
Reverse:	5' GTCTCAACCCCTACCGCGGT 3'
E192D Primer Pairs
Forward:	5' CACGTGATAATACAGATACCGATGTAG 3'
Reverse:	5' GCGTCTCAACCCCTACATCGGT 3'
E192Q Primer Pairs
Forward:	5' CACGTGATAATACAGATACCCAGGTAG 3'
Reverse:	5' GTCTCAACCCCTACCTGGGT 3'
V339C Primer Pairs
Forward:	5' GCTTTACAGGGATTATTGTGCAGCC 3'
Reverse:	5' GTTGCATTGGTAAGGCTGCACAA 3'
G366C Primer Pairs
Forward:	5' CACTACCAATTTGGGATTGCTGG 3'
Reverse:	5' CCAATAATCCAAATCCAGCAATCC 3'
Creation of error-prone PCR TetB library
Construction of tet(B)/pSC101
Forward:	5' CTCGAGCCATGACAAAAACGCGTAACAAAAG 3'
Reverse:	5' TCTAGAAGAGTTTGTAGAAACGCAAAAAGGCC 3'
Construction of error-prone PCR library
Forward:	5’ ATGAATAGTTCGACAAAGATCGC 3’
Reverse:	5’ CTAAGCACTTGTCTCCTGTTTACTC 3’
