# Supplementary material for: Using cellular fitness to map the structure and function of a major facilitator superfamily effluxer
Source: Mol Syst Biol. 2017 Dec 1;13(12):964. doi: 10.15252/msb.20177635 (PMC5740499; doi:10.15252/msb.20177635)
Supplement: Supplementary file 3 — Dataset EV2 [file MSB-13-964-s003.zip]

Archive with 6 entries (4 files):
- Dataset_EV2/
- Dataset_EV2/.DS_Store
- Dataset_EV2/A_and_B_global_parameters_for_cells_with_empty_plasmid/
- Dataset_EV2/A_and_B_global_parameters_for_cells_with_empty_plasmid/MSB-17-7635RR_AnalyzedData_for_A_and_B_parameters_for_cells_with_empty_plasmid.xlsx
- Dataset_EV2/A_and_B_global_parameters_for_cells_with_empty_plasmid/MSB-17-7635RR_SourceData_for_A_and_B_parameters_for_cells_with_empty_plasmid.xlsx
- Dataset_EV2/A_and_B_global_parameters_for_cells_with_empty_plasmid/README.txt
