# Supplementary material for: Using cellular fitness to map the structure and function of a major facilitator superfamily effluxer
Source: Mol Syst Biol. 2017 Dec 1;13(12):964. doi: 10.15252/msb.20177635 (PMC5740499; doi:10.15252/msb.20177635)
Supplement: Supplementary file 3 — Dataset EV2 [file MSB-13-964-s003.zip › Dataset_EV2/A_and_B_global_parameters_for_cells_with_empty_plasmid/MSB-17-7635RR_AnalyzedData_for_A_and_B_parameters_for_cells_with_empty_plasmid.xlsx]

## Sheet: TET
Absolute growth rates (min-1) of BW25113 with empty pSC101 plasmid in TET
TET (µg/mL)	BW25113_1	BW25113_2	BW25113_3	BW25113_4
0	0.0275672	0.0268928	0.0273319	0.0275967
0.25	0.0179815	0.0188992	0.0194408	0.0203461
0.5	0.01356	0.0138181	0.0138069	0.0138906
0.75	0.00930007	0.00932372	0.00998927	0.00940562
1	0.0063424	0.00771372	0.00808793	0.00689106
2	0.0029889	0.00292209	0.00270073	0.00349582
3	0.0011034	0.00162143	0.00180354	0.00163012
4	0.000586427	0.000750427	0.000845621	0.000905183
5	0.000443293	0.000465065	0.00062651	0.000599808
20	0	0	0	0
60	0.000138581	0.000154576	0.000821949	0.000229009
100	0.000338117	0.00031424	0.000518595	0.000741988
Normalized growth rates of BW25113 with empty pSC101 plasmid in TET
TET (µg/mL)	BW25113_1	BW25113_2	BW25113_3	BW25113_4
0	1	1	1	1
0.25	0.652276	0.702763	0.711286	0.737265
0.5	0.491889	0.513821	0.505155	0.503344
0.75	0.33736	0.3467	0.36548	0.340824
1	0.23007	0.286833	0.295915	0.249706
2	0.108422	0.108657	0.0988121	0.126675
3	0.0400257	0.0602924	0.0659866	0.0590694
4	0.0212726	0.0279044	0.0309389	0.0328004
5	0.0160804	0.0172933	0.0229223	0.0217348
20	0	0	0	0
60	0.005027	0.00574788	0.0300729	0.00829841
100	0.0122652	0.0116849	0.018974	0.0268868
