# Supplementary material for: Using cellular fitness to map the structure and function of a major facilitator superfamily effluxer
Source: Mol Syst Biol. 2017 Dec 1;13(12):964. doi: 10.15252/msb.20177635 (PMC5740499; doi:10.15252/msb.20177635)
Supplement: Supplementary file 3 — Dataset EV2 [file MSB-13-964-s003.zip › Dataset_EV2/A_and_B_global_parameters_for_cells_with_empty_plasmid/MSB-17-7635RR_SourceData_for_A_and_B_parameters_for_cells_with_empty_plasmid.xlsx]

## Sheet: BW25113_empty_pSC101
	BW25113 + empty pSC101_1												BW25113 + empty pSC101_2												BW25113 + empty pSC101_3												BW25113 + empty pSC101_4
TET (µg/mL)	0	0.25	0.5	0.75	1	2	3	4	5	20	60	100	0	0.25	0.5	0.75	1	2	3	4	5	20	60	100	0	0.25	0.5	0.75	1	2	3	4	5	20	60	100	0	0.25	0.5	0.75	1	2	3	4	5	20	60	100
Time	A1	A2	A3	A4	A5	A6	A7	A8	A9	A10	A11	A12	B1	B2	B3	B4	B5	B6	B7	B8	B9	B10	B11	B12	C1	C2	C3	C4	C5	C6	C7	C8	C9	C10	C11	C12	D1	D2	D3	D4	D5	D6	D7	D8	D9	D10	D11	D12
00:00:00	0.095	0.1	0.103	0.1	0.102	0.097	0.094	0.095	0.094	0.096	0.096	0.093	0.096	0.109	0.109	0.113	0.113	0.108	0.107	0.111	0.108	0.106	0.103	0.096	0.096	0.108	0.107	0.11	0.109	0.108	0.108	0.106	0.101	0.1	0.101	0.094	0.095	0.104	0.103	0.108	0.105	0.101	0.101	0.099	0.097	0.099	0.096	0.092
00:04:16	0.094	0.097	0.094	0.094	0.095	0.092	0.093	0.095	0.093	0.093	0.093	0.093	0.095	0.094	0.093	0.095	0.094	0.092	0.094	0.095	0.096	0.093	0.094	0.094	0.095	0.094	0.093	0.094	0.092	0.092	0.094	0.093	0.093	0.093	0.093	0.093	0.094	0.092	0.092	0.094	0.094	0.091	0.094	0.092	0.092	0.093	0.093	0.092
00:09:16	0.094	0.097	0.094	0.094	0.094	0.092	0.093	0.094	0.093	0.093	0.092	0.092	0.095	0.094	0.093	0.095	0.094	0.093	0.094	0.095	0.095	0.093	0.093	0.092	0.095	0.093	0.093	0.094	0.092	0.092	0.093	0.093	0.092	0.093	0.092	0.092	0.094	0.092	0.092	0.094	0.094	0.091	0.094	0.092	0.092	0.092	0.092	0.09
00:14:16	0.094	0.097	0.094	0.094	0.094	0.092	0.093	0.094	0.093	0.092	0.091	0.091	0.095	0.094	0.093	0.095	0.094	0.092	0.094	0.095	0.095	0.092	0.092	0.091	0.095	0.093	0.093	0.093	0.093	0.092	0.093	0.093	0.092	0.092	0.091	0.091	0.094	0.092	0.092	0.094	0.094	0.091	0.093	0.092	0.092	0.092	0.091	0.09
00:19:16	0.095	0.097	0.094	0.094	0.094	0.092	0.093	0.094	0.093	0.092	0.091	0.091	0.095	0.094	0.093	0.095	0.094	0.092	0.094	0.095	0.095	0.092	0.092	0.091	0.095	0.094	0.093	0.093	0.092	0.092	0.093	0.093	0.092	0.092	0.091	0.09	0.094	0.092	0.092	0.094	0.094	0.091	0.093	0.092	0.092	0.092	0.09	0.089
00:24:16	0.095	0.097	0.094	0.094	0.095	0.092	0.093	0.094	0.092	0.092	0.091	0.091	0.095	0.095	0.093	0.095	0.094	0.092	0.094	0.095	0.095	0.092	0.091	0.091	0.095	0.094	0.093	0.093	0.092	0.092	0.093	0.093	0.092	0.092	0.091	0.09	0.094	0.092	0.092	0.094	0.094	0.091	0.093	0.092	0.092	0.092	0.09	0.089
00:29:16	0.095	0.097	0.094	0.094	0.095	0.092	0.093	0.094	0.092	0.092	0.091	0.09	0.096	0.095	0.093	0.095	0.094	0.092	0.094	0.094	0.095	0.092	0.091	0.091	0.096	0.094	0.094	0.094	0.092	0.092	0.093	0.093	0.092	0.092	0.091	0.09	0.095	0.092	0.093	0.094	0.094	0.091	0.093	0.092	0.092	0.092	0.09	0.088
00:34:16	0.097	0.097	0.094	0.094	0.095	0.092	0.093	0.094	0.093	0.092	0.091	0.09	0.097	0.095	0.094	0.096	0.094	0.093	0.094	0.094	0.095	0.092	0.091	0.091	0.096	0.094	0.094	0.094	0.093	0.092	0.093	0.093	0.092	0.092	0.091	0.09	0.095	0.093	0.093	0.094	0.094	0.091	0.093	0.092	0.092	0.092	0.09	0.089
00:39:16	0.097	0.098	0.095	0.094	0.095	0.092	0.093	0.094	0.093	0.092	0.091	0.09	0.097	0.096	0.094	0.096	0.094	0.093	0.094	0.095	0.095	0.092	0.091	0.091	0.097	0.095	0.094	0.094	0.093	0.092	0.093	0.093	0.092	0.092	0.09	0.09	0.096	0.093	0.093	0.095	0.094	0.091	0.093	0.092	0.092	0.092	0.09	0.089
00:44:16	0.097	0.098	0.095	0.095	0.095	0.092	0.093	0.094	0.093	0.092	0.091	0.09	0.098	0.096	0.094	0.096	0.094	0.093	0.094	0.095	0.095	0.092	0.091	0.091	0.098	0.095	0.094	0.094	0.093	0.092	0.093	0.093	0.092	0.092	0.09	0.09	0.097	0.093	0.094	0.095	0.094	0.091	0.094	0.092	0.092	0.092	0.09	0.088
00:49:16	0.098	0.099	0.095	0.095	0.095	0.092	0.093	0.094	0.093	0.092	0.091	0.09	0.099	0.097	0.095	0.096	0.095	0.093	0.094	0.095	0.095	0.092	0.091	0.091	0.099	0.096	0.095	0.094	0.093	0.092	0.094	0.093	0.092	0.092	0.09	0.09	0.097	0.094	0.094	0.095	0.095	0.091	0.094	0.092	0.092	0.091	0.09	0.088
00:54:16	0.099	0.099	0.095	0.095	0.095	0.092	0.093	0.094	0.093	0.092	0.091	0.09	0.1	0.097	0.095	0.097	0.095	0.093	0.094	0.095	0.095	0.092	0.091	0.091	0.099	0.096	0.095	0.095	0.093	0.093	0.094	0.093	0.092	0.092	0.09	0.089	0.098	0.094	0.094	0.095	0.095	0.091	0.093	0.092	0.092	0.091	0.089	0.088
00:59:16	0.1	0.1	0.096	0.095	0.095	0.092	0.093	0.094	0.093	0.092	0.09	0.09	0.101	0.098	0.096	0.097	0.095	0.093	0.094	0.095	0.095	0.092	0.091	0.09	0.101	0.097	0.095	0.095	0.094	0.093	0.094	0.093	0.092	0.092	0.09	0.089	0.099	0.095	0.095	0.096	0.095	0.091	0.094	0.092	0.092	0.092	0.089	0.088
01:04:16	0.102	0.101	0.096	0.095	0.096	0.092	0.093	0.094	0.093	0.092	0.09	0.09	0.103	0.099	0.096	0.097	0.095	0.093	0.094	0.095	0.095	0.092	0.091	0.09	0.102	0.098	0.096	0.095	0.094	0.092	0.094	0.093	0.092	0.092	0.09	0.089	0.101	0.096	0.095	0.096	0.095	0.091	0.094	0.092	0.092	0.091	0.089	0.088
01:09:16	0.104	0.102	0.097	0.096	0.096	0.092	0.093	0.094	0.093	0.092	0.09	0.09	0.105	0.1	0.096	0.097	0.095	0.093	0.094	0.095	0.095	0.092	0.091	0.09	0.104	0.098	0.096	0.096	0.094	0.093	0.094	0.093	0.092	0.092	0.09	0.089	0.102	0.096	0.095	0.096	0.095	0.091	0.094	0.092	0.092	0.091	0.089	0.088
01:14:16	0.106	0.102	0.097	0.096	0.096	0.092	0.093	0.094	0.093	0.092	0.09	0.09	0.107	0.1	0.097	0.098	0.096	0.093	0.094	0.095	0.096	0.092	0.091	0.092	0.106	0.099	0.097	0.096	0.094	0.093	0.094	0.093	0.092	0.092	0.09	0.089	0.104	0.097	0.096	0.096	0.095	0.091	0.094	0.092	0.092	0.091	0.089	0.088
01:19:16	0.109	0.103	0.097	0.096	0.096	0.092	0.093	0.094	0.093	0.092	0.09	0.09	0.11	0.101	0.098	0.098	0.096	0.093	0.094	0.095	0.096	0.092	0.091	0.09	0.11	0.1	0.097	0.096	0.094	0.093	0.094	0.093	0.092	0.092	0.09	0.089	0.107	0.098	0.096	0.097	0.096	0.091	0.094	0.092	0.092	0.091	0.089	0.088
01:24:16	0.112	0.104	0.098	0.097	0.096	0.092	0.093	0.094	0.093	0.092	0.09	0.09	0.114	0.102	0.098	0.098	0.096	0.093	0.094	0.095	0.096	0.092	0.09	0.093	0.113	0.101	0.098	0.096	0.095	0.093	0.094	0.093	0.092	0.092	0.09	0.089	0.11	0.099	0.097	0.097	0.096	0.092	0.094	0.092	0.092	0.091	0.089	0.088
01:29:16	0.117	0.106	0.098	0.097	0.096	0.093	0.093	0.094	0.093	0.092	0.09	0.09	0.117	0.104	0.099	0.099	0.096	0.094	0.094	0.095	0.096	0.092	0.09	0.09	0.117	0.103	0.098	0.097	0.095	0.093	0.094	0.093	0.092	0.092	0.09	0.089	0.114	0.1	0.097	0.097	0.096	0.092	0.094	0.092	0.092	0.091	0.089	0.088
01:34:16	0.122	0.107	0.099	0.097	0.097	0.093	0.093	0.094	0.093	0.092	0.09	0.09	0.122	0.105	0.099	0.099	0.096	0.094	0.094	0.095	0.096	0.092	0.09	0.09	0.122	0.104	0.099	0.097	0.095	0.093	0.094	0.093	0.092	0.092	0.09	0.089	0.118	0.101	0.098	0.098	0.096	0.092	0.094	0.092	0.092	0.091	0.089	0.088
01:39:16	0.127	0.109	0.1	0.098	0.097	0.093	0.093	0.094	0.093	0.092	0.09	0.089	0.128	0.107	0.1	0.099	0.097	0.094	0.094	0.095	0.095	0.092	0.09	0.09	0.128	0.106	0.099	0.097	0.095	0.093	0.094	0.093	0.092	0.092	0.09	0.089	0.123	0.102	0.098	0.098	0.096	0.092	0.094	0.092	0.092	0.091	0.089	0.088
01:44:16	0.134	0.111	0.101	0.098	0.097	0.093	0.093	0.094	0.093	0.092	0.09	0.089	0.135	0.108	0.1	0.1	0.097	0.094	0.095	0.095	0.096	0.092	0.09	0.09	0.135	0.107	0.1	0.098	0.096	0.093	0.094	0.093	0.092	0.092	0.09	0.089	0.129	0.104	0.099	0.098	0.097	0.092	0.094	0.092	0.092	0.091	0.089	0.088
01:49:16	0.142	0.113	0.101	0.098	0.098	0.093	0.093	0.094	0.093	0.092	0.09	0.089	0.143	0.111	0.101	0.1	0.097	0.094	0.094	0.095	0.096	0.092	0.09	0.09	0.142	0.109	0.101	0.098	0.096	0.093	0.094	0.093	0.092	0.092	0.09	0.089	0.137	0.106	0.1	0.098	0.097	0.092	0.094	0.092	0.092	0.091	0.089	0.088
01:54:16	0.152	0.114	0.102	0.099	0.098	0.093	0.093	0.094	0.093	0.092	0.09	0.089	0.152	0.113	0.102	0.101	0.097	0.094	0.094	0.095	0.096	0.092	0.09	0.09	0.152	0.111	0.101	0.098	0.096	0.093	0.094	0.093	0.092	0.092	0.09	0.089	0.145	0.108	0.1	0.099	0.097	0.092	0.094	0.092	0.092	0.091	0.089	0.088
01:59:16	0.163	0.117	0.103	0.099	0.098	0.093	0.094	0.094	0.093	0.092	0.09	0.089	0.164	0.116	0.103	0.101	0.098	0.094	0.095	0.095	0.096	0.092	0.09	0.091	0.163	0.114	0.103	0.099	0.097	0.094	0.094	0.093	0.093	0.092	0.09	0.089	0.155	0.11	0.101	0.099	0.097	0.092	0.094	0.092	0.092	0.091	0.089	0.088
02:04:16	0.175	0.12	0.104	0.1	0.098	0.093	0.094	0.095	0.093	0.092	0.09	0.089	0.176	0.118	0.104	0.102	0.098	0.094	0.095	0.095	0.096	0.092	0.09	0.09	0.175	0.117	0.104	0.1	0.097	0.094	0.094	0.093	0.092	0.092	0.09	0.089	0.166	0.113	0.102	0.1	0.098	0.092	0.094	0.092	0.092	0.091	0.089	0.088
02:09:16	0.189	0.124	0.106	0.1	0.099	0.093	0.094	0.094	0.093	0.092	0.09	0.089	0.19	0.122	0.106	0.102	0.099	0.094	0.095	0.095	0.096	0.092	0.09	0.09	0.19	0.12	0.105	0.1	0.097	0.094	0.094	0.093	0.092	0.092	0.09	0.089	0.18	0.116	0.103	0.1	0.098	0.092	0.094	0.092	0.092	0.091	0.089	0.088
02:14:16	0.196	0.127	0.107	0.101	0.099	0.093	0.094	0.094	0.093	0.092	0.09	0.089	0.196	0.126	0.107	0.103	0.099	0.094	0.095	0.095	0.096	0.092	0.09	0.09	0.197	0.124	0.107	0.101	0.098	0.094	0.094	0.093	0.092	0.092	0.09	0.089	0.19	0.119	0.105	0.101	0.098	0.092	0.094	0.092	0.092	0.091	0.089	0.088
02:19:16	0.21	0.131	0.109	0.101	0.099	0.093	0.094	0.095	0.093	0.092	0.09	0.089	0.209	0.13	0.109	0.104	0.099	0.094	0.095	0.095	0.096	0.092	0.09	0.09	0.209	0.128	0.108	0.102	0.098	0.094	0.094	0.093	0.092	0.092	0.09	0.089	0.198	0.123	0.106	0.101	0.099	0.093	0.094	0.092	0.093	0.091	0.089	0.088
02:24:16	0.226	0.136	0.11	0.102	0.1	0.094	0.093	0.095	0.093	0.092	0.09	0.089	0.227	0.134	0.11	0.104	0.1	0.094	0.095	0.095	0.096	0.092	0.09	0.09	0.227	0.133	0.11	0.102	0.098	0.094	0.094	0.094	0.092	0.092	0.09	0.089	0.213	0.127	0.108	0.102	0.099	0.093	0.094	0.092	0.092	0.091	0.089	0.088
02:29:16	0.247	0.141	0.112	0.103	0.1	0.094	0.094	0.095	0.093	0.092	0.09	0.089	0.248	0.139	0.112	0.105	0.1	0.095	0.095	0.095	0.096	0.092	0.09	0.09	0.247	0.137	0.112	0.103	0.099	0.094	0.094	0.094	0.093	0.092	0.09	0.089	0.232	0.132	0.109	0.103	0.099	0.093	0.095	0.093	0.093	0.091	0.089	0.088
02:34:16	0.268	0.146	0.114	0.103	0.1	0.094	0.094	0.095	0.093	0.092	0.09	0.089	0.268	0.144	0.114	0.106	0.101	0.094	0.095	0.095	0.096	0.092	0.09	0.09	0.268	0.143	0.113	0.104	0.099	0.094	0.094	0.094	0.092	0.092	0.09	0.089	0.253	0.136	0.111	0.103	0.1	0.093	0.094	0.093	0.093	0.091	0.089	0.088
02:39:16	0.287	0.152	0.116	0.105	0.101	0.094	0.094	0.095	0.093	0.092	0.09	0.089	0.287	0.15	0.116	0.107	0.101	0.095	0.095	0.095	0.096	0.092	0.09	0.09	0.286	0.148	0.116	0.105	0.1	0.094	0.094	0.094	0.093	0.092	0.09	0.089	0.273	0.142	0.113	0.104	0.1	0.093	0.094	0.093	0.093	0.091	0.089	0.088
02:44:16	0.311	0.158	0.118	0.106	0.101	0.094	0.094	0.095	0.093	0.092	0.09	0.089	0.309	0.157	0.118	0.108	0.102	0.095	0.095	0.096	0.096	0.092	0.09	0.09	0.308	0.155	0.117	0.106	0.1	0.095	0.094	0.094	0.093	0.092	0.09	0.089	0.292	0.148	0.115	0.105	0.1	0.093	0.095	0.093	0.093	0.091	0.089	0.088
02:49:16	0.331	0.165	0.12	0.106	0.102	0.094	0.094	0.095	0.093	0.092	0.09	0.089	0.331	0.164	0.121	0.109	0.102	0.095	0.095	0.096	0.096	0.092	0.09	0.09	0.33	0.162	0.12	0.107	0.1	0.095	0.094	0.094	0.093	0.092	0.09	0.089	0.315	0.154	0.117	0.106	0.101	0.093	0.095	0.093	0.093	0.091	0.089	0.088
02:54:16	0.356	0.173	0.123	0.108	0.102	0.094	0.094	0.095	0.093	0.092	0.09	0.089	0.354	0.172	0.124	0.11	0.103	0.095	0.095	0.096	0.096	0.092	0.09	0.09	0.352	0.17	0.122	0.108	0.101	0.095	0.094	0.094	0.093	0.092	0.09	0.089	0.335	0.161	0.119	0.107	0.102	0.093	0.095	0.093	0.093	0.091	0.089	0.088
02:59:16	0.385	0.181	0.125	0.109	0.103	0.094	0.094	0.095	0.093	0.092	0.09	0.089	0.385	0.18	0.126	0.112	0.103	0.095	0.095	0.096	0.096	0.092	0.09	0.09	0.383	0.178	0.125	0.109	0.102	0.095	0.095	0.094	0.093	0.092	0.09	0.089	0.36	0.169	0.121	0.108	0.102	0.093	0.095	0.093	0.093	0.091	0.089	0.088
03:04:16	0.409	0.19	0.128	0.109	0.103	0.094	0.094	0.095	0.093	0.092	0.09	0.089	0.407	0.19	0.128	0.113	0.104	0.095	0.095	0.096	0.096	0.092	0.09	0.09	0.406	0.188	0.127	0.11	0.102	0.095	0.095	0.094	0.093	0.092	0.09	0.089	0.392	0.178	0.124	0.109	0.103	0.094	0.095	0.093	0.093	0.091	0.089	0.088
03:09:16	0.425	0.2	0.131	0.111	0.104	0.094	0.094	0.095	0.093	0.092	0.09	0.089	0.424	0.199	0.131	0.114	0.105	0.096	0.095	0.096	0.096	0.092	0.09	0.09	0.423	0.197	0.13	0.112	0.103	0.095	0.095	0.094	0.093	0.092	0.09	0.089	0.411	0.187	0.126	0.111	0.103	0.094	0.095	0.093	0.093	0.091	0.089	0.088
03:14:16	0.444	0.207	0.134	0.112	0.105	0.095	0.094	0.095	0.093	0.092	0.09	0.09	0.442	0.205	0.134	0.116	0.106	0.096	0.095	0.096	0.096	0.092	0.09	0.09	0.441	0.204	0.133	0.113	0.104	0.095	0.095	0.094	0.093	0.092	0.09	0.089	0.426	0.196	0.129	0.111	0.104	0.094	0.095	0.093	0.093	0.091	0.089	0.088
03:19:16	0.463	0.215	0.136	0.113	0.105	0.095	0.094	0.095	0.093	0.092	0.09	0.089	0.46	0.214	0.137	0.117	0.106	0.096	0.095	0.096	0.096	0.092	0.09	0.09	0.459	0.212	0.136	0.115	0.104	0.095	0.095	0.094	0.093	0.092	0.09	0.089	0.444	0.202	0.132	0.113	0.104	0.094	0.095	0.093	0.093	0.091	0.089	0.088
03:24:16	0.483	0.225	0.14	0.114	0.106	0.095	0.094	0.095	0.093	0.092	0.09	0.09	0.479	0.224	0.141	0.118	0.107	0.096	0.095	0.096	0.096	0.092	0.09	0.09	0.478	0.223	0.14	0.116	0.106	0.096	0.095	0.094	0.093	0.092	0.09	0.089	0.462	0.21	0.135	0.114	0.105	0.094	0.095	0.093	0.093	0.091	0.089	0.088
03:29:16	0.499	0.237	0.143	0.116	0.106	0.095	0.094	0.095	0.093	0.092	0.09	0.089	0.496	0.237	0.144	0.12	0.108	0.096	0.095	0.096	0.096	0.092	0.09	0.09	0.495	0.235	0.144	0.117	0.106	0.096	0.095	0.094	0.093	0.091	0.089	0.089	0.48	0.222	0.138	0.115	0.106	0.094	0.095	0.093	0.093	0.091	0.089	0.088
03:34:16	0.519	0.25	0.147	0.117	0.107	0.095	0.094	0.095	0.093	0.092	0.09	0.089	0.514	0.249	0.149	0.121	0.109	0.096	0.095	0.096	0.096	0.092	0.09	0.09	0.512	0.248	0.148	0.119	0.107	0.096	0.095	0.094	0.093	0.092	0.09	0.089	0.498	0.234	0.142	0.117	0.107	0.094	0.095	0.093	0.093	0.091	0.089	0.088
03:39:16	0.536	0.261	0.151	0.118	0.107	0.095	0.094	0.095	0.093	0.092	0.09	0.089	0.532	0.261	0.153	0.123	0.11	0.096	0.095	0.096	0.096	0.092	0.09	0.09	0.529	0.26	0.152	0.121	0.108	0.096	0.095	0.094	0.093	0.092	0.09	0.089	0.516	0.245	0.145	0.118	0.107	0.095	0.095	0.093	0.093	0.091	0.089	0.088
03:44:16	0.556	0.273	0.155	0.12	0.108	0.095	0.094	0.095	0.093	0.092	0.09	0.09	0.55	0.273	0.157	0.125	0.111	0.097	0.096	0.096	0.096	0.092	0.09	0.09	0.548	0.272	0.156	0.122	0.109	0.096	0.095	0.094	0.093	0.092	0.09	0.089	0.533	0.258	0.149	0.12	0.108	0.095	0.095	0.093	0.093	0.091	0.089	0.088
03:49:16	0.575	0.287	0.16	0.121	0.109	0.095	0.094	0.095	0.093	0.092	0.09	0.089	0.566	0.287	0.162	0.126	0.112	0.097	0.096	0.096	0.096	0.092	0.09	0.09	0.563	0.285	0.161	0.124	0.11	0.097	0.095	0.094	0.093	0.092	0.09	0.089	0.549	0.27	0.154	0.121	0.109	0.095	0.095	0.093	0.093	0.091	0.089	0.089
03:54:16	0.592	0.301	0.165	0.123	0.11	0.095	0.094	0.095	0.093	0.092	0.09	0.089	0.583	0.3	0.166	0.128	0.113	0.097	0.096	0.096	0.096	0.092	0.09	0.09	0.579	0.299	0.166	0.126	0.111	0.097	0.095	0.094	0.093	0.091	0.089	0.089	0.564	0.284	0.158	0.123	0.109	0.095	0.095	0.093	0.093	0.091	0.089	0.088
03:59:16	0.609	0.313	0.169	0.124	0.111	0.096	0.094	0.095	0.093	0.092	0.09	0.089	0.601	0.314	0.171	0.13	0.114	0.097	0.096	0.096	0.096	0.092	0.09	0.09	0.595	0.312	0.171	0.127	0.111	0.097	0.095	0.094	0.093	0.092	0.09	0.089	0.581	0.297	0.163	0.124	0.11	0.095	0.095	0.093	0.093	0.091	0.089	0.089
04:04:16	0.624	0.328	0.174	0.126	0.111	0.096	0.094	0.095	0.093	0.092	0.09	0.089	0.616	0.327	0.176	0.131	0.115	0.097	0.096	0.096	0.096	0.092	0.09	0.09	0.611	0.326	0.176	0.129	0.112	0.097	0.095	0.094	0.093	0.091	0.089	0.089	0.596	0.31	0.168	0.126	0.111	0.095	0.095	0.093	0.093	0.091	0.089	0.088
04:09:16	0.637	0.342	0.179	0.127	0.112	0.096	0.094	0.095	0.093	0.092	0.09	0.089	0.629	0.344	0.182	0.134	0.116	0.097	0.096	0.096	0.096	0.092	0.09	0.09	0.627	0.343	0.181	0.131	0.113	0.097	0.095	0.094	0.093	0.091	0.089	0.089	0.612	0.324	0.173	0.127	0.112	0.096	0.095	0.093	0.093	0.091	0.089	0.088
04:14:16	0.652	0.361	0.186	0.13	0.113	0.096	0.094	0.095	0.093	0.092	0.09	0.089	0.646	0.364	0.188	0.136	0.117	0.098	0.096	0.096	0.096	0.092	0.09	0.09	0.645	0.361	0.188	0.134	0.115	0.098	0.095	0.094	0.093	0.092	0.09	0.089	0.625	0.34	0.178	0.13	0.113	0.096	0.095	0.093	0.093	0.091	0.089	0.089
04:19:16	0.667	0.382	0.191	0.131	0.113	0.096	0.094	0.095	0.094	0.092	0.09	0.089	0.661	0.384	0.193	0.138	0.118	0.098	0.096	0.096	0.097	0.092	0.09	0.09	0.658	0.381	0.193	0.136	0.116	0.098	0.095	0.094	0.093	0.091	0.09	0.089	0.642	0.358	0.184	0.132	0.114	0.096	0.096	0.093	0.093	0.091	0.089	0.089
04:24:16	0.68	0.395	0.194	0.133	0.114	0.096	0.094	0.095	0.093	0.092	0.09	0.089	0.672	0.395	0.197	0.14	0.119	0.098	0.096	0.096	0.096	0.092	0.09	0.09	0.67	0.394	0.198	0.139	0.117	0.098	0.095	0.094	0.093	0.091	0.09	0.089	0.655	0.38	0.189	0.134	0.114	0.096	0.095	0.093	0.093	0.091	0.089	0.088
04:29:16	0.692	0.403	0.199	0.135	0.115	0.096	0.094	0.095	0.093	0.092	0.09	0.089	0.682	0.404	0.202	0.143	0.12	0.098	0.096	0.096	0.096	0.092	0.09	0.09	0.679	0.402	0.202	0.141	0.118	0.098	0.095	0.094	0.093	0.091	0.09	0.089	0.664	0.392	0.194	0.136	0.115	0.096	0.095	0.093	0.093	0.091	0.089	0.088
04:34:16	0.699	0.411	0.204	0.136	0.116	0.097	0.095	0.095	0.093	0.092	0.09	0.089	0.69	0.414	0.208	0.145	0.121	0.098	0.096	0.096	0.096	0.092	0.09	0.09	0.687	0.411	0.208	0.143	0.119	0.098	0.095	0.094	0.093	0.091	0.089	0.089	0.674	0.4	0.198	0.138	0.116	0.096	0.095	0.093	0.093	0.091	0.089	0.089
04:39:16	0.708	0.424	0.211	0.138	0.116	0.097	0.095	0.095	0.094	0.092	0.09	0.089	0.699	0.427	0.215	0.147	0.122	0.099	0.096	0.096	0.097	0.092	0.09	0.09	0.697	0.424	0.215	0.146	0.12	0.098	0.095	0.094	0.093	0.092	0.09	0.089	0.683	0.41	0.203	0.14	0.118	0.096	0.096	0.093	0.093	0.091	0.089	0.089
04:44:16	0.717	0.437	0.217	0.14	0.117	0.097	0.095	0.095	0.093	0.092	0.09	0.089	0.709	0.441	0.222	0.15	0.123	0.099	0.096	0.096	0.096	0.092	0.09	0.09	0.706	0.437	0.222	0.148	0.121	0.099	0.095	0.094	0.093	0.091	0.09	0.089	0.693	0.422	0.21	0.143	0.118	0.097	0.096	0.093	0.093	0.091	0.089	0.088
04:49:16	0.727	0.452	0.224	0.143	0.118	0.097	0.095	0.095	0.093	0.092	0.09	0.089	0.718	0.457	0.229	0.153	0.125	0.099	0.096	0.096	0.096	0.092	0.09	0.09	0.716	0.453	0.231	0.151	0.123	0.099	0.096	0.094	0.093	0.091	0.089	0.089	0.701	0.435	0.217	0.145	0.12	0.097	0.096	0.093	0.093	0.091	0.089	0.089
04:54:16	0.735	0.47	0.232	0.145	0.118	0.097	0.095	0.095	0.093	0.092	0.09	0.09	0.727	0.475	0.237	0.156	0.126	0.099	0.096	0.096	0.097	0.092	0.09	0.09	0.724	0.471	0.237	0.155	0.124	0.099	0.096	0.094	0.093	0.091	0.089	0.089	0.71	0.447	0.225	0.148	0.12	0.097	0.096	0.093	0.093	0.091	0.089	0.089
04:59:16	0.745	0.489	0.238	0.147	0.119	0.097	0.095	0.095	0.094	0.092	0.09	0.09	0.735	0.493	0.245	0.159	0.127	0.1	0.096	0.096	0.097	0.092	0.09	0.09	0.733	0.49	0.245	0.158	0.125	0.099	0.096	0.094	0.093	0.091	0.09	0.089	0.718	0.47	0.232	0.151	0.121	0.097	0.096	0.093	0.093	0.091	0.089	0.089
05:04:16	0.754	0.501	0.246	0.149	0.12	0.098	0.095	0.095	0.093	0.092	0.09	0.09	0.743	0.505	0.253	0.163	0.129	0.099	0.096	0.096	0.097	0.092	0.09	0.09	0.741	0.502	0.254	0.161	0.126	0.099	0.096	0.094	0.093	0.091	0.09	0.089	0.726	0.486	0.24	0.154	0.123	0.097	0.096	0.093	0.093	0.091	0.089	0.089
05:09:16	0.763	0.514	0.255	0.152	0.121	0.098	0.095	0.095	0.094	0.092	0.09	0.09	0.752	0.517	0.262	0.166	0.13	0.1	0.097	0.096	0.097	0.092	0.09	0.09	0.748	0.515	0.263	0.164	0.129	0.1	0.096	0.094	0.093	0.091	0.09	0.089	0.734	0.497	0.248	0.157	0.124	0.098	0.096	0.093	0.093	0.091	0.089	0.089
05:14:16	0.77	0.527	0.264	0.155	0.123	0.098	0.095	0.095	0.093	0.092	0.09	0.09	0.759	0.531	0.271	0.169	0.132	0.1	0.096	0.096	0.097	0.092	0.09	0.09	0.756	0.527	0.272	0.167	0.13	0.1	0.096	0.094	0.093	0.091	0.089	0.089	0.743	0.508	0.256	0.161	0.125	0.098	0.096	0.093	0.093	0.091	0.089	0.089
05:19:16	0.776	0.541	0.271	0.158	0.123	0.098	0.095	0.095	0.094	0.092	0.09	0.09	0.767	0.544	0.279	0.173	0.134	0.1	0.097	0.096	0.097	0.092	0.09	0.09	0.763	0.539	0.28	0.171	0.131	0.1	0.096	0.095	0.093	0.091	0.089	0.089	0.75	0.52	0.265	0.164	0.127	0.098	0.096	0.093	0.093	0.091	0.089	0.089
05:24:16	0.783	0.552	0.28	0.16	0.124	0.098	0.095	0.095	0.093	0.092	0.09	0.09	0.775	0.555	0.288	0.177	0.135	0.101	0.096	0.096	0.097	0.092	0.09	0.09	0.769	0.55	0.289	0.176	0.133	0.1	0.096	0.094	0.093	0.091	0.09	0.089	0.757	0.531	0.274	0.168	0.128	0.098	0.096	0.094	0.093	0.091	0.089	0.089
05:29:16	0.789	0.565	0.286	0.163	0.125	0.098	0.095	0.095	0.093	0.092	0.09	0.089	0.781	0.566	0.296	0.181	0.137	0.101	0.097	0.096	0.096	0.092	0.09	0.09	0.776	0.56	0.298	0.179	0.135	0.101	0.096	0.094	0.093	0.091	0.09	0.089	0.764	0.543	0.282	0.171	0.129	0.099	0.096	0.093	0.093	0.091	0.089	0.089
05:34:16	0.795	0.577	0.295	0.166	0.126	0.099	0.095	0.095	0.094	0.092	0.09	0.089	0.786	0.576	0.305	0.184	0.138	0.101	0.097	0.096	0.097	0.092	0.09	0.09	0.781	0.571	0.307	0.183	0.136	0.101	0.096	0.094	0.093	0.091	0.09	0.089	0.771	0.554	0.29	0.174	0.131	0.099	0.096	0.093	0.093	0.091	0.089	0.089
05:39:16	0.801	0.586	0.304	0.169	0.127	0.099	0.095	0.095	0.094	0.092	0.09	0.09	0.791	0.585	0.315	0.189	0.14	0.101	0.097	0.097	0.097	0.092	0.09	0.09	0.785	0.58	0.317	0.188	0.138	0.101	0.096	0.094	0.093	0.091	0.089	0.089	0.776	0.564	0.299	0.179	0.133	0.099	0.096	0.094	0.093	0.091	0.089	0.089
05:44:16	0.806	0.594	0.314	0.172	0.128	0.099	0.095	0.095	0.094	0.092	0.09	0.09	0.797	0.594	0.328	0.192	0.141	0.102	0.097	0.096	0.097	0.092	0.09	0.09	0.791	0.589	0.328	0.191	0.14	0.101	0.096	0.094	0.093	0.091	0.09	0.089	0.783	0.575	0.308	0.183	0.134	0.099	0.096	0.094	0.093	0.091	0.089	0.089
05:49:16	0.812	0.602	0.326	0.175	0.129	0.099	0.095	0.095	0.093	0.092	0.09	0.089	0.802	0.605	0.34	0.195	0.143	0.102	0.097	0.096	0.097	0.091	0.09	0.09	0.796	0.599	0.342	0.194	0.141	0.101	0.096	0.094	0.093	0.091	0.089	0.089	0.788	0.584	0.319	0.187	0.136	0.099	0.096	0.093	0.093	0.091	0.089	0.089
05:54:16	0.816	0.613	0.339	0.178	0.131	0.099	0.095	0.095	0.094	0.092	0.09	0.09	0.808	0.616	0.349	0.2	0.145	0.102	0.097	0.097	0.097	0.092	0.09	0.09	0.801	0.611	0.351	0.199	0.143	0.102	0.096	0.095	0.093	0.091	0.089	0.089	0.793	0.595	0.332	0.192	0.137	0.1	0.097	0.094	0.093	0.091	0.089	0.089
05:59:16	0.821	0.625	0.343	0.181	0.131	0.099	0.095	0.095	0.094	0.092	0.09	0.09	0.812	0.626	0.354	0.204	0.147	0.102	0.097	0.097	0.097	0.092	0.09	0.09	0.806	0.619	0.357	0.202	0.145	0.102	0.096	0.095	0.093	0.091	0.089	0.089	0.797	0.606	0.343	0.194	0.138	0.1	0.097	0.094	0.093	0.091	0.089	0.089
06:04:16	0.827	0.636	0.348	0.184	0.133	0.1	0.095	0.095	0.094	0.092	0.09	0.089	0.817	0.634	0.358	0.207	0.149	0.103	0.097	0.097	0.097	0.092	0.09	0.09	0.811	0.626	0.362	0.207	0.147	0.103	0.096	0.095	0.093	0.091	0.09	0.089	0.802	0.615	0.349	0.197	0.141	0.1	0.096	0.094	0.093	0.091	0.089	0.089
06:09:16	0.831	0.644	0.354	0.186	0.133	0.1	0.095	0.095	0.094	0.092	0.09	0.089	0.822	0.642	0.364	0.211	0.15	0.103	0.097	0.097	0.097	0.092	0.09	0.09	0.816	0.633	0.367	0.212	0.15	0.103	0.096	0.095	0.093	0.091	0.09	0.089	0.806	0.624	0.356	0.202	0.142	0.1	0.097	0.094	0.093	0.091	0.089	0.089
06:14:16	0.836	0.654	0.359	0.189	0.134	0.1	0.095	0.095	0.094	0.092	0.09	0.09	0.827	0.649	0.372	0.217	0.153	0.103	0.097	0.097	0.097	0.092	0.09	0.09	0.82	0.641	0.373	0.216	0.152	0.103	0.097	0.095	0.093	0.091	0.09	0.089	0.811	0.631	0.361	0.206	0.144	0.101	0.096	0.094	0.093	0.091	0.089	0.089
06:19:16	0.84	0.661	0.366	0.193	0.136	0.1	0.095	0.095	0.094	0.091	0.09	0.09	0.832	0.657	0.378	0.222	0.155	0.103	0.097	0.097	0.097	0.092	0.09	0.09	0.825	0.647	0.381	0.222	0.154	0.103	0.096	0.095	0.093	0.091	0.09	0.089	0.815	0.64	0.366	0.211	0.146	0.101	0.097	0.094	0.093	0.091	0.089	0.089
06:24:16	0.844	0.669	0.372	0.195	0.137	0.101	0.096	0.095	0.093	0.092	0.09	0.09	0.836	0.665	0.386	0.227	0.157	0.104	0.097	0.097	0.097	0.092	0.09	0.09	0.829	0.653	0.388	0.227	0.156	0.103	0.097	0.095	0.093	0.091	0.089	0.09	0.821	0.648	0.373	0.217	0.148	0.101	0.097	0.094	0.094	0.091	0.089	0.089
06:29:16	0.849	0.676	0.38	0.199	0.138	0.101	0.096	0.095	0.094	0.091	0.09	0.09	0.841	0.672	0.394	0.232	0.158	0.104	0.097	0.097	0.097	0.092	0.09	0.09	0.833	0.66	0.396	0.232	0.157	0.104	0.097	0.095	0.093	0.091	0.089	0.089	0.825	0.656	0.38	0.22	0.149	0.101	0.097	0.094	0.093	0.091	0.089	0.089
06:34:16	0.853	0.685	0.389	0.204	0.14	0.101	0.096	0.095	0.094	0.092	0.09	0.09	0.845	0.68	0.403	0.238	0.162	0.104	0.098	0.097	0.097	0.092	0.09	0.091	0.838	0.667	0.405	0.238	0.16	0.104	0.097	0.095	0.094	0.091	0.09	0.09	0.829	0.663	0.388	0.225	0.152	0.101	0.097	0.094	0.093	0.091	0.089	0.089
06:39:16	0.857	0.693	0.398	0.209	0.142	0.101	0.096	0.095	0.094	0.092	0.09	0.09	0.849	0.687	0.413	0.244	0.164	0.105	0.098	0.097	0.097	0.092	0.09	0.09	0.842	0.673	0.415	0.245	0.164	0.104	0.097	0.095	0.093	0.091	0.09	0.09	0.833	0.67	0.396	0.232	0.154	0.102	0.097	0.094	0.094	0.091	0.089	0.089
06:44:16	0.862	0.7	0.407	0.212	0.143	0.101	0.096	0.095	0.094	0.092	0.09	0.09	0.853	0.693	0.422	0.249	0.166	0.105	0.097	0.097	0.097	0.092	0.09	0.09	0.845	0.679	0.425	0.25	0.165	0.104	0.097	0.095	0.093	0.091	0.089	0.089	0.837	0.678	0.405	0.237	0.156	0.102	0.097	0.094	0.093	0.091	0.089	0.089
06:49:16	0.866	0.706	0.417	0.217	0.145	0.101	0.096	0.096	0.094	0.092	0.09	0.09	0.857	0.699	0.437	0.255	0.168	0.105	0.098	0.097	0.097	0.092	0.09	0.09	0.849	0.684	0.438	0.257	0.168	0.105	0.097	0.095	0.094	0.091	0.09	0.09	0.841	0.685	0.414	0.243	0.159	0.102	0.097	0.094	0.093	0.091	0.089	0.089
06:54:16	0.869	0.714	0.43	0.221	0.146	0.102	0.096	0.096	0.094	0.092	0.09	0.09	0.861	0.706	0.448	0.262	0.172	0.105	0.098	0.097	0.097	0.092	0.09	0.091	0.853	0.689	0.451	0.262	0.171	0.105	0.097	0.095	0.094	0.091	0.09	0.09	0.845	0.692	0.426	0.249	0.161	0.102	0.097	0.094	0.094	0.091	0.089	0.089
06:59:16	0.873	0.721	0.437	0.227	0.148	0.102	0.096	0.096	0.094	0.092	0.09	0.09	0.865	0.712	0.456	0.266	0.174	0.106	0.098	0.097	0.097	0.092	0.09	0.091	0.856	0.696	0.459	0.269	0.173	0.105	0.097	0.095	0.094	0.091	0.09	0.09	0.849	0.698	0.44	0.256	0.164	0.103	0.097	0.094	0.094	0.091	0.089	0.089
07:04:16	0.877	0.728	0.446	0.23	0.151	0.102	0.096	0.095	0.094	0.092	0.09	0.09	0.869	0.72	0.464	0.273	0.177	0.106	0.098	0.097	0.097	0.092	0.09	0.091	0.861	0.703	0.466	0.274	0.176	0.106	0.097	0.095	0.094	0.091	0.09	0.089	0.853	0.708	0.449	0.262	0.167	0.103	0.097	0.094	0.094	0.091	0.089	0.089
07:09:16	0.881	0.735	0.454	0.236	0.153	0.102	0.096	0.096	0.094	0.092	0.09	0.09	0.873	0.725	0.471	0.278	0.179	0.106	0.098	0.097	0.097	0.092	0.09	0.09	0.864	0.708	0.473	0.279	0.179	0.107	0.097	0.095	0.094	0.091	0.09	0.09	0.856	0.714	0.455	0.267	0.168	0.103	0.097	0.094	0.094	0.091	0.089	0.089
07:14:16	0.884	0.74	0.46	0.238	0.154	0.102	0.096	0.096	0.094	0.091	0.09	0.089	0.877	0.729	0.478	0.285	0.181	0.106	0.098	0.097	0.097	0.091	0.09	0.09	0.867	0.712	0.481	0.286	0.18	0.106	0.097	0.095	0.094	0.091	0.09	0.089	0.86	0.72	0.461	0.271	0.171	0.103	0.097	0.094	0.093	0.091	0.089	0.089
07:19:16	0.888	0.747	0.468	0.246	0.157	0.102	0.096	0.096	0.094	0.091	0.09	0.09	0.88	0.732	0.487	0.292	0.185	0.107	0.098	0.097	0.097	0.092	0.09	0.09	0.871	0.716	0.49	0.293	0.183	0.107	0.098	0.095	0.094	0.091	0.09	0.089	0.863	0.726	0.47	0.28	0.174	0.104	0.097	0.094	0.093	0.091	0.089	0.089
07:24:16	0.891	0.754	0.474	0.25	0.159	0.103	0.096	0.096	0.094	0.092	0.09	0.09	0.883	0.736	0.495	0.3	0.188	0.107	0.098	0.097	0.097	0.092	0.09	0.091	0.875	0.719	0.499	0.299	0.187	0.107	0.098	0.095	0.094	0.091	0.09	0.09	0.867	0.73	0.479	0.286	0.178	0.104	0.098	0.094	0.094	0.091	0.089	0.089
07:29:16	0.895	0.761	0.481	0.255	0.162	0.103	0.096	0.096	0.094	0.092	0.09	0.09	0.886	0.74	0.504	0.304	0.19	0.107	0.098	0.097	0.097	0.092	0.09	0.091	0.878	0.723	0.505	0.307	0.191	0.107	0.098	0.095	0.094	0.091	0.09	0.09	0.87	0.736	0.486	0.292	0.18	0.104	0.098	0.094	0.094	0.091	0.089	0.089
07:34:16	0.897	0.767	0.487	0.259	0.163	0.103	0.096	0.096	0.094	0.091	0.09	0.09	0.89	0.743	0.512	0.315	0.193	0.108	0.098	0.097	0.097	0.092	0.09	0.09	0.882	0.727	0.514	0.317	0.192	0.107	0.098	0.095	0.094	0.091	0.09	0.09	0.873	0.74	0.495	0.298	0.181	0.104	0.098	0.094	0.094	0.091	0.089	0.089
07:39:16	0.901	0.773	0.494	0.268	0.166	0.103	0.096	0.096	0.094	0.091	0.09	0.09	0.893	0.746	0.52	0.322	0.196	0.108	0.098	0.097	0.097	0.092	0.09	0.09	0.885	0.731	0.523	0.321	0.194	0.108	0.098	0.095	0.094	0.091	0.09	0.09	0.876	0.746	0.503	0.306	0.186	0.105	0.098	0.094	0.094	0.091	0.089	0.089
07:44:16	0.904	0.779	0.502	0.276	0.17	0.103	0.097	0.096	0.094	0.092	0.09	0.09	0.897	0.751	0.529	0.329	0.198	0.109	0.099	0.097	0.097	0.092	0.09	0.091	0.888	0.736	0.532	0.327	0.197	0.108	0.098	0.095	0.094	0.091	0.09	0.09	0.88	0.751	0.512	0.312	0.188	0.105	0.098	0.094	0.094	0.091	0.089	0.089
07:49:16	0.907	0.784	0.51	0.282	0.172	0.103	0.097	0.096	0.094	0.092	0.09	0.09	0.9	0.755	0.538	0.331	0.2	0.109	0.099	0.097	0.097	0.092	0.09	0.091	0.891	0.739	0.541	0.331	0.2	0.108	0.098	0.095	0.094	0.091	0.09	0.09	0.882	0.757	0.521	0.321	0.191	0.105	0.098	0.094	0.094	0.091	0.089	0.089
07:54:16	0.91	0.79	0.518	0.285	0.173	0.104	0.097	0.096	0.094	0.092	0.09	0.09	0.903	0.758	0.546	0.336	0.203	0.109	0.099	0.097	0.097	0.092	0.09	0.091	0.894	0.745	0.548	0.333	0.203	0.108	0.098	0.095	0.094	0.091	0.09	0.09	0.886	0.763	0.528	0.326	0.193	0.105	0.098	0.094	0.094	0.091	0.089	0.089
07:59:16	0.913	0.796	0.526	0.288	0.176	0.104	0.097	0.096	0.094	0.092	0.09	0.09	0.906	0.763	0.554	0.335	0.208	0.11	0.099	0.098	0.097	0.092	0.09	0.091	0.897	0.749	0.557	0.336	0.204	0.109	0.098	0.095	0.094	0.091	0.09	0.09	0.889	0.767	0.537	0.329	0.195	0.106	0.098	0.094	0.094	0.091	0.089	0.089
08:04:16	0.916	0.801	0.533	0.289	0.179	0.104	0.097	0.096	0.094	0.091	0.09	0.09	0.909	0.766	0.56	0.341	0.212	0.11	0.099	0.097	0.097	0.092	0.09	0.09	0.901	0.753	0.564	0.339	0.207	0.109	0.098	0.095	0.094	0.091	0.09	0.09	0.892	0.772	0.546	0.331	0.199	0.106	0.098	0.095	0.094	0.091	0.089	0.089
08:09:16	0.918	0.807	0.541	0.293	0.18	0.104	0.097	0.096	0.094	0.091	0.09	0.09	0.911	0.771	0.568	0.342	0.214	0.11	0.099	0.097	0.097	0.091	0.09	0.09	0.903	0.758	0.573	0.341	0.212	0.11	0.098	0.095	0.095	0.091	0.09	0.09	0.894	0.776	0.554	0.334	0.199	0.106	0.098	0.094	0.094	0.091	0.089	0.089
08:14:16	0.921	0.811	0.548	0.294	0.183	0.105	0.097	0.096	0.094	0.091	0.09	0.09	0.915	0.775	0.573	0.346	0.217	0.111	0.099	0.098	0.097	0.092	0.09	0.09	0.905	0.761	0.578	0.344	0.214	0.11	0.098	0.095	0.094	0.091	0.089	0.09	0.897	0.781	0.561	0.336	0.201	0.106	0.098	0.094	0.094	0.091	0.089	0.089
08:19:16	0.924	0.817	0.553	0.298	0.186	0.105	0.097	0.096	0.094	0.091	0.09	0.09	0.917	0.779	0.58	0.349	0.22	0.111	0.099	0.098	0.097	0.092	0.09	0.091	0.908	0.765	0.586	0.35	0.216	0.11	0.099	0.095	0.094	0.091	0.09	0.09	0.899	0.785	0.568	0.338	0.204	0.107	0.099	0.095	0.094	0.091	0.089	0.089
08:24:16	0.927	0.822	0.56	0.302	0.189	0.105	0.097	0.096	0.094	0.091	0.09	0.09	0.92	0.783	0.587	0.356	0.224	0.111	0.099	0.098	0.097	0.092	0.091	0.091	0.911	0.769	0.591	0.353	0.223	0.111	0.099	0.096	0.094	0.091	0.09	0.09	0.903	0.788	0.574	0.345	0.208	0.107	0.099	0.095	0.094	0.091	0.089	0.089
08:29:16	0.929	0.827	0.566	0.304	0.192	0.105	0.097	0.096	0.094	0.091	0.09	0.09	0.923	0.786	0.593	0.357	0.228	0.111	0.099	0.098	0.097	0.091	0.09	0.09	0.913	0.773	0.6	0.357	0.226	0.111	0.099	0.095	0.094	0.091	0.09	0.09	0.905	0.792	0.582	0.347	0.21	0.107	0.098	0.095	0.094	0.091	0.089	0.089
08:34:16	0.932	0.832	0.572	0.308	0.194	0.106	0.097	0.096	0.094	0.091	0.09	0.09	0.926	0.79	0.604	0.362	0.232	0.112	0.099	0.098	0.097	0.092	0.09	0.091	0.916	0.777	0.608	0.363	0.227	0.111	0.099	0.096	0.094	0.091	0.09	0.09	0.908	0.796	0.588	0.353	0.214	0.107	0.099	0.095	0.094	0.091	0.089	0.089
08:39:16	0.935	0.838	0.58	0.311	0.197	0.106	0.097	0.096	0.094	0.092	0.09	0.09	0.928	0.793	0.61	0.366	0.233	0.112	0.1	0.098	0.097	0.092	0.09	0.091	0.919	0.781	0.617	0.37	0.229	0.111	0.099	0.096	0.094	0.091	0.09	0.09	0.911	0.8	0.593	0.354	0.214	0.108	0.099	0.095	0.094	0.091	0.089	0.089
08:44:16	0.938	0.843	0.589	0.314	0.202	0.106	0.097	0.096	0.094	0.091	0.09	0.09	0.932	0.798	0.62	0.376	0.237	0.112	0.1	0.098	0.097	0.092	0.09	0.091	0.922	0.785	0.624	0.371	0.23	0.112	0.099	0.096	0.094	0.091	0.09	0.09	0.914	0.806	0.598	0.354	0.217	0.108	0.099	0.095	0.094	0.091	0.089	0.089
08:49:16	0.94	0.849	0.598	0.319	0.204	0.106	0.097	0.096	0.094	0.091	0.09	0.09	0.934	0.803	0.627	0.378	0.241	0.113	0.1	0.098	0.097	0.092	0.09	0.091	0.925	0.789	0.632	0.379	0.236	0.112	0.099	0.096	0.094	0.091	0.09	0.09	0.916	0.809	0.613	0.363	0.223	0.108	0.099	0.095	0.094	0.091	0.089	0.089
08:54:16	0.942	0.855	0.606	0.323	0.21	0.106	0.097	0.096	0.094	0.092	0.09	0.09	0.936	0.808	0.634	0.385	0.243	0.113	0.1	0.098	0.097	0.092	0.09	0.091	0.928	0.794	0.639	0.383	0.237	0.113	0.099	0.096	0.094	0.091	0.09	0.09	0.919	0.813	0.62	0.366	0.225	0.109	0.099	0.095	0.094	0.091	0.089	0.089
08:59:16	0.944	0.859	0.614	0.326	0.212	0.106	0.098	0.096	0.094	0.092	0.09	0.09	0.939	0.813	0.641	0.389	0.247	0.114	0.1	0.098	0.097	0.092	0.09	0.091	0.93	0.799	0.645	0.39	0.242	0.113	0.099	0.096	0.094	0.091	0.09	0.09	0.921	0.818	0.626	0.373	0.223	0.109	0.099	0.095	0.094	0.091	0.089	0.089
09:04:16	0.946	0.865	0.621	0.332	0.216	0.107	0.098	0.096	0.094	0.092	0.09	0.09	0.941	0.818	0.647	0.398	0.249	0.114	0.1	0.098	0.097	0.092	0.09	0.091	0.933	0.804	0.651	0.397	0.242	0.113	0.099	0.096	0.094	0.091	0.09	0.09	0.924	0.823	0.63	0.376	0.226	0.109	0.099	0.095	0.094	0.091	0.089	0.089
09:09:16	0.948	0.87	0.627	0.339	0.217	0.107	0.098	0.096	0.094	0.091	0.09	0.09	0.943	0.822	0.653	0.402	0.253	0.114	0.1	0.098	0.098	0.092	0.09	0.091	0.934	0.809	0.656	0.407	0.247	0.113	0.099	0.096	0.094	0.091	0.09	0.09	0.925	0.827	0.637	0.385	0.229	0.11	0.099	0.095	0.094	0.091	0.089	0.089
09:14:16	0.951	0.875	0.633	0.346	0.222	0.107	0.098	0.096	0.094	0.091	0.09	0.09	0.946	0.827	0.658	0.412	0.258	0.115	0.1	0.098	0.097	0.092	0.09	0.091	0.937	0.814	0.662	0.41	0.248	0.114	0.1	0.096	0.094	0.091	0.09	0.09	0.928	0.831	0.642	0.392	0.232	0.11	0.099	0.095	0.094	0.091	0.089	0.089
09:19:16	0.953	0.878	0.64	0.349	0.222	0.107	0.098	0.096	0.094	0.091	0.09	0.09	0.948	0.831	0.663	0.418	0.261	0.115	0.1	0.098	0.097	0.092	0.09	0.091	0.939	0.818	0.667	0.421	0.252	0.115	0.1	0.096	0.094	0.091	0.09	0.09	0.93	0.836	0.649	0.396	0.237	0.111	0.099	0.095	0.094	0.091	0.089	0.089
09:24:16	0.955	0.882	0.646	0.359	0.229	0.108	0.098	0.096	0.094	0.091	0.09	0.09	0.951	0.835	0.669	0.426	0.264	0.115	0.101	0.098	0.098	0.092	0.09	0.091	0.941	0.822	0.674	0.428	0.255	0.115	0.1	0.096	0.094	0.091	0.09	0.09	0.932	0.84	0.651	0.401	0.236	0.111	0.1	0.095	0.094	0.091	0.089	0.089
09:29:16	0.956	0.886	0.652	0.367	0.231	0.108	0.098	0.096	0.094	0.091	0.09	0.09	0.952	0.839	0.674	0.426	0.266	0.116	0.101	0.098	0.098	0.092	0.09	0.091	0.943	0.826	0.679	0.431	0.258	0.115	0.1	0.096	0.094	0.091	0.09	0.09	0.934	0.844	0.656	0.412	0.234	0.111	0.1	0.095	0.094	0.091	0.089	0.089
09:34:16	0.958	0.89	0.657	0.37	0.232	0.108	0.098	0.096	0.094	0.091	0.09	0.09	0.954	0.843	0.679	0.431	0.272	0.116	0.101	0.098	0.098	0.092	0.09	0.091	0.945	0.83	0.683	0.434	0.263	0.116	0.1	0.096	0.094	0.091	0.09	0.09	0.936	0.848	0.661	0.418	0.236	0.111	0.1	0.095	0.094	0.091	0.089	0.089
09:39:16	0.961	0.894	0.664	0.376	0.238	0.108	0.098	0.097	0.094	0.092	0.09	0.09	0.956	0.847	0.685	0.437	0.273	0.117	0.101	0.099	0.098	0.092	0.09	0.091	0.947	0.833	0.689	0.439	0.266	0.116	0.1	0.096	0.094	0.091	0.09	0.09	0.938	0.851	0.667	0.421	0.243	0.112	0.1	0.095	0.094	0.091	0.089	0.089
09:44:16	0.963	0.897	0.669	0.377	0.24	0.108	0.098	0.097	0.094	0.092	0.09	0.09	0.958	0.85	0.691	0.439	0.277	0.117	0.101	0.098	0.098	0.092	0.091	0.091	0.949	0.836	0.693	0.443	0.267	0.117	0.1	0.096	0.094	0.091	0.09	0.09	0.94	0.854	0.672	0.424	0.246	0.112	0.1	0.095	0.094	0.091	0.089	0.089
09:49:16	0.965	0.901	0.675	0.381	0.244	0.109	0.098	0.097	0.094	0.092	0.09	0.09	0.96	0.852	0.695	0.445	0.28	0.118	0.101	0.099	0.098	0.092	0.091	0.091	0.951	0.84	0.697	0.451	0.269	0.117	0.1	0.096	0.095	0.091	0.09	0.09	0.941	0.858	0.676	0.428	0.251	0.112	0.1	0.095	0.094	0.091	0.089	0.089
09:54:16	0.967	0.905	0.68	0.384	0.248	0.109	0.098	0.097	0.094	0.091	0.09	0.09	0.962	0.856	0.701	0.449	0.279	0.118	0.101	0.099	0.098	0.091	0.09	0.091	0.952	0.844	0.703	0.452	0.27	0.117	0.101	0.096	0.095	0.091	0.09	0.09	0.944	0.859	0.68	0.431	0.252	0.113	0.1	0.095	0.094	0.091	0.089	0.089
09:59:16	0.968	0.908	0.686	0.39	0.251	0.109	0.098	0.097	0.095	0.091	0.09	0.09	0.962	0.859	0.705	0.451	0.282	0.118	0.101	0.098	0.098	0.092	0.09	0.091	0.954	0.846	0.707	0.457	0.271	0.118	0.1	0.096	0.094	0.091	0.09	0.09	0.945	0.863	0.684	0.437	0.251	0.113	0.1	0.095	0.094	0.091	0.089	0.089
10:04:16	0.97	0.911	0.691	0.393	0.253	0.109	0.098	0.097	0.095	0.091	0.09	0.09	0.965	0.862	0.71	0.458	0.279	0.118	0.102	0.099	0.098	0.092	0.09	0.091	0.957	0.849	0.71	0.459	0.27	0.118	0.101	0.097	0.095	0.091	0.09	0.09	0.947	0.865	0.69	0.439	0.257	0.113	0.1	0.096	0.094	0.091	0.089	0.089
10:09:16	0.971	0.914	0.697	0.397	0.255	0.11	0.099	0.097	0.095	0.091	0.09	0.09	0.966	0.864	0.714	0.461	0.282	0.119	0.101	0.099	0.098	0.092	0.09	0.091	0.957	0.851	0.714	0.468	0.272	0.118	0.101	0.096	0.094	0.091	0.09	0.09	0.948	0.868	0.691	0.443	0.257	0.113	0.1	0.096	0.094	0.091	0.089	0.089
10:14:16	0.973	0.917	0.702	0.401	0.255	0.11	0.099	0.097	0.094	0.091	0.09	0.09	0.969	0.867	0.719	0.464	0.283	0.12	0.101	0.099	0.098	0.091	0.09	0.091	0.959	0.854	0.715	0.473	0.274	0.119	0.101	0.097	0.095	0.091	0.09	0.09	0.95	0.869	0.697	0.443	0.255	0.114	0.1	0.095	0.094	0.091	0.089	0.089
10:19:16	0.975	0.919	0.707	0.403	0.256	0.11	0.099	0.097	0.095	0.091	0.09	0.09	0.97	0.87	0.722	0.47	0.285	0.12	0.102	0.099	0.098	0.092	0.09	0.091	0.961	0.857	0.717	0.477	0.274	0.119	0.101	0.097	0.095	0.091	0.09	0.09	0.951	0.871	0.699	0.45	0.254	0.114	0.101	0.096	0.094	0.091	0.089	0.089
10:24:16	0.976	0.922	0.712	0.41	0.257	0.11	0.099	0.097	0.095	0.092	0.09	0.09	0.972	0.873	0.725	0.471	0.286	0.12	0.102	0.099	0.098	0.092	0.091	0.091	0.962	0.859	0.719	0.479	0.274	0.119	0.101	0.097	0.095	0.091	0.09	0.09	0.953	0.875	0.704	0.454	0.256	0.114	0.101	0.096	0.094	0.091	0.089	0.09
10:29:16	0.977	0.924	0.716	0.412	0.259	0.111	0.099	0.097	0.095	0.091	0.09	0.09	0.974	0.876	0.728	0.476	0.288	0.121	0.102	0.099	0.098	0.092	0.09	0.091	0.964	0.863	0.72	0.484	0.275	0.12	0.101	0.097	0.095	0.091	0.09	0.09	0.955	0.876	0.704	0.457	0.258	0.115	0.101	0.096	0.095	0.091	0.089	0.09
10:34:16	0.978	0.926	0.72	0.416	0.259	0.111	0.099	0.097	0.095	0.091	0.09	0.09	0.974	0.878	0.73	0.48	0.289	0.121	0.102	0.099	0.098	0.092	0.091	0.091	0.965	0.865	0.722	0.488	0.276	0.121	0.101	0.097	0.094	0.091	0.09	0.09	0.956	0.879	0.706	0.46	0.257	0.115	0.101	0.096	0.095	0.091	0.089	0.089
10:39:16	0.98	0.928	0.724	0.421	0.258	0.111	0.099	0.097	0.094	0.091	0.09	0.09	0.976	0.88	0.733	0.483	0.289	0.121	0.102	0.099	0.098	0.091	0.09	0.091	0.967	0.868	0.722	0.493	0.275	0.121	0.101	0.097	0.095	0.091	0.09	0.09	0.958	0.881	0.707	0.464	0.258	0.116	0.101	0.096	0.095	0.091	0.089	0.089
10:44:16	0.982	0.93	0.729	0.426	0.261	0.112	0.099	0.097	0.095	0.091	0.09	0.09	0.978	0.882	0.735	0.489	0.291	0.122	0.102	0.099	0.098	0.092	0.09	0.091	0.968	0.871	0.724	0.498	0.276	0.122	0.101	0.097	0.095	0.091	0.09	0.09	0.959	0.884	0.707	0.468	0.257	0.116	0.101	0.096	0.094	0.091	0.089	0.089
10:49:16	0.982	0.933	0.733	0.431	0.262	0.112	0.099	0.097	0.095	0.091	0.09	0.09	0.979	0.884	0.738	0.493	0.291	0.122	0.102	0.099	0.098	0.092	0.09	0.091	0.97	0.873	0.725	0.501	0.275	0.122	0.101	0.097	0.095	0.091	0.09	0.09	0.96	0.887	0.709	0.472	0.258	0.116	0.101	0.096	0.095	0.091	0.089	0.089
10:54:16	0.984	0.935	0.739	0.433	0.264	0.113	0.099	0.097	0.095	0.091	0.09	0.09	0.98	0.886	0.742	0.5	0.29	0.123	0.103	0.099	0.098	0.092	0.091	0.091	0.972	0.875	0.726	0.506	0.277	0.123	0.102	0.097	0.095	0.091	0.09	0.09	0.962	0.89	0.707	0.476	0.256	0.117	0.101	0.096	0.095	0.091	0.09	0.09
10:59:16	0.984	0.936	0.743	0.439	0.268	0.113	0.099	0.097	0.095	0.091	0.09	0.09	0.982	0.888	0.746	0.505	0.289	0.124	0.103	0.099	0.098	0.091	0.09	0.091	0.973	0.878	0.729	0.511	0.274	0.124	0.102	0.097	0.095	0.091	0.09	0.09	0.963	0.892	0.71	0.481	0.253	0.117	0.101	0.096	0.095	0.091	0.089	0.09
11:04:16	0.985	0.939	0.748	0.443	0.268	0.112	0.099	0.097	0.095	0.091	0.09	0.09	0.983	0.89	0.75	0.509	0.295	0.124	0.103	0.099	0.098	0.092	0.091	0.091	0.974	0.879	0.731	0.514	0.279	0.123	0.102	0.097	0.095	0.091	0.09	0.09	0.965	0.894	0.712	0.482	0.258	0.118	0.102	0.096	0.095	0.091	0.089	0.09
11:09:16	0.987	0.94	0.752	0.449	0.268	0.113	0.099	0.097	0.095	0.091	0.09	0.09	0.984	0.892	0.753	0.513	0.293	0.125	0.103	0.099	0.098	0.092	0.091	0.091	0.976	0.88	0.733	0.516	0.274	0.124	0.102	0.097	0.095	0.091	0.09	0.09	0.966	0.895	0.719	0.485	0.265	0.118	0.102	0.096	0.095	0.091	0.089	0.089
11:14:16	0.988	0.942	0.756	0.451	0.272	0.113	0.099	0.097	0.095	0.091	0.09	0.09	0.985	0.893	0.757	0.516	0.295	0.125	0.103	0.1	0.098	0.092	0.091	0.091	0.976	0.882	0.737	0.525	0.279	0.124	0.102	0.097	0.095	0.091	0.09	0.09	0.967	0.896	0.72	0.49	0.258	0.118	0.102	0.096	0.095	0.091	0.089	0.09
11:19:16	0.989	0.943	0.76	0.46	0.272	0.114	0.1	0.097	0.095	0.091	0.09	0.09	0.986	0.895	0.759	0.521	0.296	0.126	0.103	0.1	0.098	0.092	0.091	0.091	0.978	0.885	0.739	0.528	0.281	0.126	0.102	0.097	0.095	0.091	0.09	0.09	0.968	0.898	0.722	0.492	0.258	0.119	0.102	0.096	0.095	0.091	0.089	0.09
11:24:16	0.99	0.944	0.765	0.461	0.273	0.114	0.1	0.097	0.095	0.091	0.09	0.09	0.987	0.897	0.762	0.527	0.3	0.126	0.103	0.099	0.098	0.092	0.091	0.091	0.979	0.886	0.742	0.533	0.283	0.127	0.102	0.097	0.095	0.091	0.09	0.09	0.969	0.9	0.723	0.497	0.259	0.12	0.102	0.096	0.095	0.091	0.089	0.09
11:29:16	0.991	0.946	0.77	0.467	0.275	0.114	0.1	0.097	0.095	0.091	0.09	0.09	0.987	0.898	0.767	0.526	0.301	0.127	0.103	0.1	0.099	0.092	0.091	0.091	0.98	0.888	0.744	0.538	0.285	0.127	0.102	0.097	0.095	0.091	0.09	0.09	0.97	0.901	0.726	0.503	0.257	0.12	0.102	0.096	0.095	0.091	0.089	0.09
11:34:16	0.992	0.947	0.773	0.472	0.277	0.114	0.1	0.097	0.095	0.091	0.09	0.09	0.989	0.9	0.77	0.533	0.301	0.128	0.103	0.1	0.099	0.092	0.091	0.091	0.981	0.889	0.746	0.542	0.281	0.127	0.102	0.097	0.095	0.091	0.09	0.09	0.971	0.902	0.73	0.506	0.261	0.121	0.102	0.096	0.095	0.091	0.089	0.09
11:39:16	0.993	0.949	0.777	0.478	0.276	0.115	0.1	0.098	0.095	0.091	0.09	0.09	0.989	0.901	0.774	0.536	0.303	0.128	0.103	0.1	0.099	0.092	0.091	0.091	0.982	0.891	0.748	0.544	0.283	0.128	0.103	0.098	0.095	0.091	0.09	0.09	0.972	0.903	0.734	0.509	0.259	0.121	0.102	0.096	0.095	0.091	0.089	0.09
11:44:16	0.993	0.95	0.781	0.479	0.278	0.115	0.1	0.097	0.095	0.091	0.09	0.09	0.991	0.902	0.776	0.544	0.305	0.129	0.104	0.1	0.099	0.092	0.091	0.091	0.983	0.892	0.751	0.548	0.283	0.128	0.103	0.098	0.095	0.091	0.09	0.09	0.973	0.905	0.734	0.512	0.262	0.122	0.102	0.096	0.095	0.091	0.089	0.09
11:49:16	0.994	0.951	0.785	0.488	0.282	0.116	0.1	0.097	0.095	0.091	0.09	0.09	0.991	0.903	0.779	0.546	0.305	0.13	0.104	0.1	0.098	0.092	0.09	0.091	0.984	0.893	0.754	0.552	0.286	0.129	0.103	0.097	0.095	0.091	0.09	0.09	0.974	0.906	0.736	0.516	0.261	0.122	0.102	0.096	0.095	0.091	0.089	0.09
11:54:15	0.995	0.952	0.788	0.489	0.283	0.116	0.1	0.098	0.095	0.092	0.09	0.09	0.993	0.905	0.782	0.55	0.307	0.13	0.104	0.1	0.099	0.092	0.091	0.091	0.986	0.894	0.756	0.558	0.287	0.129	0.103	0.098	0.095	0.091	0.09	0.09	0.975	0.908	0.739	0.518	0.26	0.123	0.102	0.096	0.095	0.091	0.089	0.09
11:59:16	0.995	0.953	0.792	0.497	0.283	0.116	0.1	0.098	0.095	0.092	0.09	0.09	0.993	0.906	0.784	0.555	0.306	0.131	0.104	0.1	0.099	0.092	0.091	0.091	0.985	0.895	0.758	0.563	0.288	0.13	0.103	0.098	0.095	0.091	0.09	0.09	0.974	0.907	0.74	0.521	0.263	0.123	0.102	0.097	0.095	0.091	0.089	0.09
12:04:16	0.996	0.954	0.796	0.5	0.284	0.117	0.1	0.098	0.095	0.091	0.09	0.09	0.994	0.907	0.787	0.559	0.311	0.132	0.104	0.1	0.099	0.092	0.091	0.091	0.986	0.897	0.759	0.566	0.288	0.131	0.103	0.098	0.095	0.091	0.09	0.09	0.976	0.908	0.741	0.526	0.266	0.124	0.103	0.097	0.095	0.091	0.089	0.09
12:09:16	0.997	0.956	0.799	0.506	0.285	0.117	0.1	0.098	0.095	0.091	0.09	0.09	0.994	0.908	0.79	0.562	0.311	0.133	0.104	0.1	0.099	0.092	0.091	0.091	0.987	0.898	0.762	0.568	0.289	0.131	0.103	0.098	0.095	0.091	0.09	0.09	0.977	0.91	0.744	0.529	0.264	0.125	0.103	0.097	0.095	0.091	0.09	0.09
12:14:16	0.997	0.958	0.802	0.509	0.285	0.117	0.1	0.098	0.095	0.091	0.09	0.09	0.995	0.908	0.792	0.563	0.315	0.133	0.104	0.1	0.099	0.092	0.091	0.091	0.988	0.898	0.763	0.572	0.291	0.132	0.103	0.098	0.095	0.091	0.09	0.09	0.978	0.91	0.745	0.534	0.264	0.125	0.103	0.097	0.095	0.091	0.089	0.09
12:19:16	0.998	0.959	0.805	0.516	0.288	0.118	0.1	0.098	0.095	0.091	0.09	0.09	0.996	0.909	0.794	0.571	0.313	0.133	0.105	0.1	0.099	0.092	0.091	0.091	0.988	0.899	0.765	0.576	0.288	0.134	0.104	0.098	0.095	0.091	0.09	0.09	0.978	0.911	0.747	0.536	0.267	0.126	0.103	0.097	0.095	0.091	0.089	0.09
12:24:16	0.999	0.958	0.808	0.519	0.288	0.118	0.1	0.098	0.095	0.092	0.09	0.09	0.996	0.91	0.797	0.574	0.311	0.135	0.105	0.1	0.099	0.092	0.091	0.091	0.99	0.901	0.767	0.577	0.289	0.134	0.104	0.098	0.095	0.091	0.09	0.09	0.978	0.912	0.749	0.54	0.268	0.126	0.103	0.097	0.095	0.091	0.09	0.09
12:29:16	0.999	0.959	0.81	0.524	0.288	0.119	0.1	0.098	0.095	0.091	0.09	0.09	0.997	0.911	0.799	0.577	0.316	0.135	0.105	0.1	0.099	0.092	0.09	0.091	0.99	0.902	0.768	0.58	0.292	0.134	0.103	0.098	0.095	0.091	0.09	0.09	0.979	0.912	0.751	0.543	0.266	0.127	0.103	0.097	0.095	0.091	0.089	0.09
12:34:16	0.999	0.959	0.814	0.526	0.29	0.118	0.1	0.098	0.095	0.092	0.09	0.09	0.998	0.911	0.801	0.581	0.316	0.136	0.105	0.1	0.099	0.092	0.091	0.091	0.991	0.902	0.77	0.584	0.291	0.135	0.104	0.098	0.095	0.091	0.09	0.09	0.98	0.912	0.752	0.544	0.268	0.128	0.103	0.097	0.095	0.091	0.089	0.09
12:39:16	1	0.959	0.817	0.534	0.291	0.12	0.101	0.098	0.095	0.092	0.09	0.09	0.998	0.912	0.803	0.581	0.319	0.137	0.105	0.101	0.099	0.092	0.091	0.091	0.991	0.904	0.771	0.587	0.294	0.136	0.104	0.098	0.095	0.091	0.09	0.09	0.98	0.913	0.753	0.548	0.268	0.129	0.104	0.097	0.095	0.091	0.089	0.09
12:44:16	1.001	0.958	0.82	0.537	0.292	0.12	0.101	0.098	0.095	0.091	0.09	0.09	0.999	0.913	0.806	0.585	0.319	0.138	0.105	0.101	0.099	0.092	0.091	0.091	0.993	0.904	0.773	0.588	0.294	0.137	0.104	0.098	0.095	0.091	0.09	0.091	0.98	0.914	0.756	0.551	0.27	0.13	0.103	0.097	0.095	0.091	0.09	0.09
12:49:16	1.001	0.958	0.822	0.542	0.292	0.121	0.101	0.098	0.095	0.091	0.09	0.09	1	0.913	0.808	0.587	0.32	0.138	0.105	0.101	0.099	0.092	0.091	0.091	0.992	0.905	0.774	0.588	0.294	0.138	0.104	0.098	0.096	0.091	0.09	0.09	0.981	0.913	0.757	0.551	0.27	0.13	0.104	0.097	0.095	0.091	0.089	0.09
12:54:16	1.002	0.959	0.825	0.545	0.295	0.121	0.101	0.098	0.095	0.092	0.09	0.09	1	0.916	0.809	0.591	0.318	0.139	0.105	0.101	0.099	0.092	0.091	0.091	0.994	0.906	0.776	0.593	0.295	0.139	0.105	0.098	0.096	0.091	0.09	0.091	0.982	0.914	0.759	0.553	0.27	0.132	0.104	0.097	0.095	0.091	0.09	0.09
12:59:16	1.002	0.958	0.827	0.55	0.293	0.122	0.101	0.098	0.095	0.092	0.09	0.09	1	0.916	0.811	0.592	0.321	0.141	0.106	0.101	0.099	0.092	0.091	0.091	0.994	0.906	0.778	0.596	0.299	0.139	0.105	0.098	0.096	0.091	0.09	0.091	0.982	0.915	0.759	0.556	0.27	0.132	0.104	0.097	0.095	0.091	0.09	0.09
13:04:16	1.003	0.958	0.83	0.553	0.298	0.122	0.101	0.098	0.095	0.091	0.09	0.09	1.001	0.917	0.814	0.596	0.321	0.141	0.105	0.101	0.099	0.092	0.091	0.091	0.994	0.907	0.779	0.598	0.298	0.141	0.104	0.098	0.096	0.091	0.09	0.091	0.982	0.914	0.761	0.558	0.269	0.134	0.104	0.097	0.095	0.091	0.089	0.09
13:09:16	1.004	0.958	0.833	0.556	0.297	0.122	0.101	0.098	0.095	0.092	0.09	0.09	1.001	0.917	0.815	0.597	0.323	0.142	0.106	0.101	0.099	0.092	0.091	0.091	0.995	0.909	0.78	0.6	0.297	0.141	0.105	0.099	0.096	0.091	0.09	0.09	0.983	0.915	0.761	0.561	0.27	0.134	0.104	0.097	0.095	0.091	0.09	0.09
13:14:16	1.004	0.957	0.836	0.562	0.299	0.123	0.101	0.098	0.095	0.091	0.09	0.09	1.002	0.917	0.817	0.601	0.322	0.143	0.106	0.101	0.099	0.092	0.091	0.091	0.996	0.911	0.781	0.603	0.297	0.143	0.105	0.098	0.096	0.091	0.09	0.09	0.984	0.916	0.765	0.562	0.271	0.135	0.104	0.097	0.096	0.091	0.09	0.09
13:19:16	1.005	0.957	0.838	0.563	0.299	0.124	0.102	0.098	0.095	0.091	0.09	0.09	1.002	0.917	0.819	0.599	0.322	0.144	0.106	0.101	0.099	0.092	0.091	0.091	0.996	0.911	0.784	0.602	0.299	0.143	0.105	0.098	0.096	0.091	0.09	0.09	0.985	0.918	0.764	0.566	0.272	0.136	0.104	0.098	0.095	0.091	0.09	0.09
13:24:16	1.005	0.957	0.84	0.566	0.298	0.124	0.101	0.098	0.095	0.091	0.09	0.09	1.004	0.917	0.822	0.605	0.323	0.145	0.106	0.101	0.099	0.092	0.091	0.091	0.996	0.911	0.784	0.603	0.297	0.145	0.105	0.099	0.096	0.091	0.09	0.09	0.984	0.918	0.769	0.566	0.273	0.137	0.105	0.097	0.096	0.091	0.09	0.09
13:29:16	1.006	0.957	0.843	0.57	0.298	0.125	0.102	0.099	0.096	0.091	0.09	0.091	1.004	0.916	0.824	0.606	0.323	0.146	0.106	0.101	0.099	0.092	0.091	0.091	0.997	0.911	0.786	0.607	0.299	0.145	0.105	0.099	0.096	0.091	0.09	0.091	0.985	0.919	0.767	0.569	0.273	0.138	0.105	0.098	0.096	0.091	0.09	0.09
13:34:16	1.006	0.956	0.844	0.573	0.299	0.125	0.102	0.098	0.096	0.091	0.09	0.091	1.004	0.916	0.825	0.608	0.321	0.146	0.106	0.101	0.1	0.092	0.091	0.091	0.997	0.911	0.787	0.608	0.3	0.146	0.105	0.099	0.096	0.091	0.09	0.091	0.986	0.918	0.769	0.571	0.27	0.14	0.105	0.098	0.096	0.091	0.09	0.09
13:39:16	1.006	0.956	0.846	0.575	0.298	0.126	0.102	0.099	0.095	0.091	0.09	0.09	1.005	0.916	0.827	0.61	0.323	0.148	0.107	0.101	0.099	0.092	0.091	0.091	0.998	0.911	0.788	0.61	0.297	0.147	0.105	0.099	0.096	0.091	0.09	0.09	0.987	0.918	0.769	0.572	0.273	0.14	0.105	0.097	0.095	0.091	0.09	0.09
13:44:16	1.007	0.956	0.847	0.577	0.299	0.127	0.102	0.098	0.095	0.091	0.09	0.09	1.004	0.915	0.828	0.61	0.325	0.149	0.107	0.101	0.099	0.092	0.091	0.091	0.998	0.91	0.79	0.612	0.298	0.148	0.106	0.099	0.096	0.091	0.09	0.09	0.986	0.917	0.772	0.572	0.273	0.141	0.105	0.098	0.096	0.091	0.09	0.09
13:49:16	1.007	0.955	0.85	0.58	0.299	0.127	0.102	0.099	0.096	0.091	0.09	0.09	1.006	0.916	0.83	0.613	0.325	0.15	0.107	0.101	0.1	0.092	0.091	0.091	0.999	0.91	0.792	0.615	0.299	0.151	0.106	0.099	0.096	0.091	0.09	0.091	0.987	0.917	0.774	0.574	0.273	0.142	0.105	0.098	0.096	0.091	0.09	0.09
13:54:16	1.006	0.955	0.851	0.585	0.3	0.129	0.102	0.099	0.096	0.092	0.09	0.09	1.006	0.915	0.83	0.616	0.324	0.151	0.107	0.101	0.1	0.092	0.091	0.091	1	0.91	0.793	0.614	0.298	0.151	0.106	0.099	0.096	0.091	0.09	0.091	0.987	0.915	0.776	0.575	0.273	0.144	0.105	0.098	0.096	0.091	0.09	0.09
13:59:16	1.006	0.954	0.852	0.587	0.299	0.128	0.102	0.099	0.096	0.091	0.09	0.09	1.006	0.915	0.831	0.618	0.322	0.153	0.107	0.101	0.099	0.092	0.091	0.091	1	0.91	0.793	0.614	0.298	0.153	0.106	0.099	0.096	0.091	0.09	0.09	0.987	0.914	0.779	0.577	0.273	0.144	0.105	0.098	0.096	0.091	0.09	0.09
14:04:16	1.007	0.953	0.853	0.589	0.301	0.129	0.102	0.098	0.096	0.092	0.09	0.09	1.006	0.915	0.833	0.619	0.324	0.154	0.107	0.102	0.1	0.092	0.091	0.091	1	0.91	0.795	0.617	0.296	0.153	0.106	0.099	0.096	0.091	0.09	0.091	0.988	0.914	0.777	0.58	0.274	0.146	0.106	0.098	0.096	0.091	0.09	0.09
14:09:16	1.007	0.953	0.855	0.593	0.3	0.13	0.102	0.099	0.096	0.092	0.09	0.091	1.007	0.914	0.835	0.623	0.321	0.156	0.107	0.102	0.1	0.092	0.091	0.091	1	0.909	0.796	0.619	0.298	0.155	0.107	0.099	0.096	0.091	0.09	0.091	0.987	0.914	0.779	0.578	0.274	0.147	0.106	0.098	0.096	0.091	0.09	0.09
14:14:16	1.007	0.952	0.856	0.595	0.3	0.13	0.102	0.099	0.096	0.091	0.09	0.091	1.006	0.914	0.835	0.623	0.321	0.156	0.107	0.102	0.1	0.092	0.091	0.091	1.001	0.909	0.796	0.62	0.297	0.157	0.106	0.099	0.096	0.091	0.09	0.091	0.988	0.914	0.779	0.579	0.273	0.148	0.106	0.098	0.096	0.091	0.09	0.09
14:19:16	1.007	0.951	0.857	0.598	0.302	0.131	0.102	0.099	0.096	0.092	0.091	0.09	1.006	0.913	0.836	0.624	0.321	0.158	0.108	0.102	0.1	0.092	0.091	0.091	1.001	0.909	0.798	0.622	0.296	0.157	0.107	0.1	0.096	0.091	0.09	0.091	0.988	0.913	0.78	0.581	0.272	0.149	0.106	0.098	0.096	0.091	0.09	0.09
14:24:16	1.007	0.951	0.859	0.601	0.301	0.132	0.103	0.099	0.096	0.092	0.09	0.091	1.006	0.912	0.837	0.629	0.322	0.159	0.108	0.102	0.1	0.092	0.091	0.091	1.001	0.908	0.798	0.623	0.297	0.159	0.107	0.099	0.096	0.091	0.09	0.091	0.987	0.913	0.78	0.584	0.274	0.152	0.106	0.098	0.096	0.091	0.09	0.09
14:29:16	1.007	0.95	0.86	0.602	0.299	0.133	0.102	0.099	0.096	0.091	0.09	0.09	1.007	0.913	0.838	0.629	0.322	0.162	0.108	0.102	0.1	0.092	0.091	0.091	1.002	0.908	0.799	0.626	0.297	0.16	0.107	0.1	0.096	0.091	0.09	0.091	0.987	0.912	0.781	0.584	0.273	0.153	0.106	0.098	0.096	0.091	0.09	0.09
14:34:16	1.006	0.95	0.861	0.606	0.3	0.133	0.103	0.099	0.096	0.092	0.091	0.091	1.007	0.912	0.839	0.632	0.321	0.163	0.108	0.102	0.1	0.092	0.091	0.091	1.002	0.908	0.799	0.626	0.296	0.161	0.107	0.1	0.096	0.091	0.09	0.091	0.988	0.91	0.781	0.585	0.272	0.154	0.106	0.098	0.096	0.091	0.09	0.09
14:39:16	1.006	0.949	0.861	0.608	0.301	0.134	0.103	0.099	0.096	0.091	0.09	0.09	1.007	0.912	0.839	0.634	0.319	0.164	0.108	0.102	0.1	0.092	0.091	0.091	1.001	0.907	0.8	0.629	0.297	0.163	0.107	0.1	0.097	0.091	0.09	0.091	0.988	0.91	0.783	0.586	0.271	0.156	0.106	0.098	0.096	0.091	0.09	0.09
14:44:16	1.006	0.948	0.862	0.61	0.301	0.136	0.103	0.099	0.096	0.092	0.09	0.091	1.006	0.911	0.84	0.633	0.319	0.165	0.108	0.102	0.1	0.092	0.091	0.091	1.002	0.907	0.8	0.63	0.295	0.166	0.107	0.1	0.096	0.091	0.09	0.091	0.987	0.91	0.783	0.586	0.271	0.157	0.107	0.098	0.096	0.091	0.09	0.09
14:49:16	1.006	0.947	0.863	0.613	0.301	0.137	0.103	0.099	0.096	0.091	0.091	0.09	1.006	0.911	0.84	0.635	0.318	0.166	0.109	0.102	0.1	0.092	0.091	0.091	1.001	0.906	0.801	0.631	0.295	0.167	0.107	0.1	0.096	0.091	0.09	0.091	0.987	0.909	0.784	0.588	0.27	0.158	0.107	0.098	0.096	0.091	0.09	0.09
14:54:16	1.006	0.946	0.864	0.614	0.298	0.138	0.103	0.099	0.096	0.092	0.09	0.091	1.007	0.911	0.841	0.636	0.317	0.169	0.109	0.102	0.1	0.092	0.091	0.092	1.002	0.906	0.802	0.631	0.294	0.168	0.108	0.1	0.097	0.091	0.09	0.091	0.988	0.909	0.783	0.59	0.266	0.16	0.107	0.099	0.096	0.091	0.09	0.09
14:59:16	1.006	0.944	0.866	0.618	0.302	0.139	0.103	0.099	0.096	0.091	0.091	0.091	1.006	0.91	0.844	0.639	0.318	0.17	0.109	0.102	0.1	0.092	0.091	0.091	1.001	0.905	0.803	0.635	0.292	0.17	0.108	0.1	0.096	0.091	0.09	0.091	0.986	0.908	0.784	0.591	0.269	0.163	0.107	0.099	0.096	0.091	0.09	0.09
15:04:16	1.006	0.943	0.868	0.619	0.299	0.139	0.104	0.099	0.096	0.092	0.09	0.091	1.007	0.91	0.846	0.64	0.317	0.172	0.109	0.102	0.1	0.092	0.091	0.091	1.002	0.905	0.802	0.635	0.292	0.17	0.108	0.1	0.096	0.091	0.09	0.091	0.987	0.907	0.787	0.592	0.267	0.163	0.107	0.099	0.096	0.091	0.09	0.09
15:09:16	1.005	0.942	0.869	0.621	0.3	0.141	0.103	0.099	0.096	0.092	0.091	0.091	1.006	0.909	0.846	0.639	0.318	0.174	0.109	0.102	0.1	0.092	0.091	0.091	1.002	0.904	0.804	0.634	0.294	0.173	0.108	0.1	0.096	0.091	0.09	0.091	0.987	0.907	0.788	0.59	0.267	0.163	0.108	0.099	0.096	0.091	0.09	0.09
15:14:16	1.005	0.941	0.87	0.624	0.3	0.142	0.103	0.099	0.096	0.091	0.091	0.091	1.006	0.908	0.847	0.642	0.314	0.175	0.109	0.102	0.1	0.092	0.091	0.091	1.002	0.904	0.806	0.634	0.293	0.174	0.109	0.1	0.096	0.091	0.09	0.091	0.987	0.905	0.79	0.591	0.267	0.166	0.108	0.099	0.096	0.091	0.09	0.09
15:19:16	1.004	0.939	0.87	0.625	0.301	0.142	0.103	0.099	0.096	0.091	0.09	0.091	1.006	0.907	0.845	0.64	0.318	0.177	0.11	0.102	0.1	0.092	0.091	0.091	1.002	0.903	0.807	0.637	0.291	0.175	0.108	0.1	0.096	0.091	0.09	0.091	0.987	0.905	0.789	0.594	0.265	0.166	0.108	0.099	0.096	0.091	0.09	0.09
15:24:16	1.004	0.939	0.871	0.626	0.298	0.144	0.104	0.099	0.096	0.091	0.09	0.091	1.006	0.907	0.845	0.643	0.311	0.178	0.11	0.103	0.1	0.092	0.091	0.091	1.001	0.902	0.806	0.636	0.289	0.175	0.109	0.1	0.097	0.091	0.09	0.091	0.987	0.904	0.789	0.593	0.265	0.167	0.108	0.099	0.096	0.091	0.09	0.09
15:29:16	1.004	0.937	0.87	0.627	0.297	0.145	0.104	0.1	0.096	0.092	0.091	0.091	1.006	0.906	0.845	0.644	0.312	0.179	0.11	0.103	0.1	0.092	0.091	0.092	1.003	0.901	0.806	0.639	0.287	0.175	0.109	0.101	0.097	0.091	0.09	0.091	0.987	0.903	0.788	0.591	0.262	0.167	0.108	0.099	0.096	0.091	0.09	0.09
15:34:16	1.004	0.936	0.869	0.629	0.297	0.146	0.104	0.099	0.096	0.091	0.091	0.091	1.006	0.905	0.845	0.644	0.313	0.181	0.11	0.103	0.1	0.092	0.091	0.092	1.001	0.901	0.805	0.638	0.288	0.179	0.109	0.101	0.097	0.091	0.09	0.091	0.986	0.902	0.788	0.596	0.263	0.169	0.108	0.099	0.096	0.091	0.09	0.09
15:39:16	1.004	0.935	0.87	0.631	0.296	0.147	0.104	0.099	0.096	0.092	0.09	0.091	1.006	0.904	0.845	0.644	0.31	0.182	0.111	0.103	0.1	0.092	0.091	0.091	1.002	0.9	0.804	0.639	0.288	0.177	0.109	0.1	0.097	0.091	0.09	0.091	0.986	0.901	0.787	0.595	0.259	0.168	0.108	0.099	0.096	0.091	0.09	0.09
15:44:16	1.004	0.934	0.869	0.632	0.298	0.149	0.104	0.099	0.096	0.091	0.091	0.091	1.005	0.903	0.844	0.646	0.311	0.184	0.111	0.103	0.1	0.092	0.091	0.091	1.002	0.899	0.804	0.64	0.287	0.18	0.109	0.101	0.097	0.091	0.09	0.091	0.986	0.899	0.787	0.595	0.26	0.171	0.109	0.099	0.096	0.091	0.09	0.09
15:49:16	1.003	0.932	0.869	0.633	0.295	0.151	0.104	0.1	0.096	0.092	0.091	0.091	1.006	0.902	0.844	0.646	0.31	0.184	0.111	0.103	0.1	0.092	0.091	0.091	1.001	0.897	0.803	0.643	0.286	0.182	0.11	0.101	0.097	0.091	0.09	0.091	0.986	0.898	0.785	0.595	0.26	0.172	0.109	0.099	0.096	0.091	0.09	0.09
15:54:16	1.003	0.931	0.869	0.635	0.295	0.152	0.104	0.1	0.096	0.092	0.091	0.091	1.006	0.901	0.843	0.648	0.307	0.187	0.111	0.103	0.101	0.092	0.091	0.092	1.001	0.897	0.803	0.641	0.285	0.184	0.109	0.101	0.097	0.091	0.09	0.091	0.986	0.897	0.786	0.596	0.259	0.175	0.109	0.099	0.096	0.091	0.09	0.09
15:59:16	1.003	0.93	0.868	0.634	0.294	0.152	0.104	0.099	0.096	0.092	0.091	0.091	1.005	0.9	0.843	0.649	0.309	0.186	0.111	0.103	0.101	0.092	0.091	0.092	1.001	0.896	0.802	0.641	0.285	0.182	0.11	0.101	0.097	0.091	0.09	0.091	0.986	0.896	0.785	0.596	0.256	0.174	0.109	0.099	0.097	0.091	0.09	0.091
16:04:16	1.004	0.929	0.867	0.636	0.294	0.154	0.104	0.1	0.096	0.091	0.091	0.091	1.006	0.899	0.843	0.648	0.307	0.189	0.111	0.103	0.1	0.092	0.091	0.092	1.001	0.895	0.802	0.643	0.285	0.187	0.11	0.101	0.097	0.091	0.09	0.091	0.985	0.895	0.785	0.596	0.257	0.177	0.109	0.099	0.097	0.091	0.09	0.09
16:09:16	1.005	0.928	0.867	0.636	0.293	0.156	0.104	0.1	0.096	0.092	0.091	0.091	1.008	0.898	0.842	0.649	0.308	0.189	0.112	0.103	0.101	0.092	0.091	0.092	1.001	0.894	0.801	0.643	0.283	0.187	0.11	0.101	0.097	0.091	0.09	0.091	0.985	0.894	0.783	0.598	0.255	0.176	0.109	0.1	0.096	0.091	0.09	0.09
16:14:16	1.005	0.927	0.867	0.637	0.291	0.158	0.105	0.1	0.096	0.091	0.091	0.091	1.009	0.897	0.841	0.65	0.306	0.191	0.112	0.103	0.1	0.092	0.091	0.092	1	0.893	0.8	0.644	0.283	0.191	0.11	0.101	0.097	0.091	0.09	0.091	0.985	0.893	0.784	0.598	0.256	0.18	0.11	0.099	0.096	0.091	0.09	0.091
16:19:16	1.005	0.926	0.866	0.638	0.292	0.158	0.105	0.1	0.096	0.091	0.091	0.091	1.009	0.897	0.841	0.651	0.305	0.193	0.112	0.103	0.101	0.092	0.091	0.092	1.001	0.892	0.799	0.643	0.282	0.19	0.11	0.101	0.097	0.091	0.09	0.091	0.985	0.891	0.782	0.598	0.255	0.18	0.11	0.1	0.097	0.091	0.09	0.09
16:24:16	1.005	0.925	0.866	0.639	0.292	0.159	0.105	0.1	0.096	0.092	0.091	0.091	1.009	0.895	0.84	0.652	0.303	0.195	0.112	0.104	0.101	0.092	0.091	0.092	1.001	0.891	0.798	0.644	0.282	0.189	0.111	0.101	0.097	0.091	0.09	0.091	0.987	0.89	0.782	0.599	0.254	0.181	0.11	0.1	0.097	0.091	0.09	0.09
16:29:16	1.004	0.924	0.866	0.64	0.291	0.16	0.105	0.1	0.096	0.092	0.091	0.091	1.008	0.895	0.84	0.652	0.303	0.194	0.112	0.104	0.101	0.092	0.091	0.092	1.002	0.89	0.798	0.645	0.282	0.193	0.111	0.101	0.097	0.091	0.09	0.091	0.988	0.889	0.781	0.597	0.253	0.182	0.11	0.1	0.097	0.091	0.09	0.091
16:34:16	1.004	0.923	0.865	0.642	0.29	0.163	0.105	0.1	0.096	0.092	0.091	0.091	1.008	0.894	0.839	0.652	0.302	0.197	0.113	0.104	0.101	0.092	0.091	0.092	1.003	0.889	0.797	0.644	0.281	0.194	0.111	0.101	0.097	0.091	0.09	0.091	0.987	0.888	0.781	0.598	0.253	0.185	0.111	0.1	0.097	0.091	0.09	0.091
16:39:16	1.003	0.921	0.864	0.641	0.291	0.163	0.105	0.1	0.096	0.091	0.091	0.091	1.008	0.893	0.838	0.651	0.301	0.198	0.113	0.104	0.101	0.092	0.091	0.092	1.005	0.887	0.796	0.644	0.28	0.194	0.111	0.101	0.097	0.091	0.09	0.091	0.988	0.887	0.779	0.598	0.25	0.185	0.111	0.1	0.097	0.091	0.09	0.091
16:44:16	1.002	0.92	0.863	0.641	0.289	0.164	0.105	0.1	0.096	0.091	0.091	0.091	1.006	0.892	0.837	0.652	0.3	0.2	0.113	0.104	0.101	0.092	0.091	0.092	1.006	0.887	0.795	0.645	0.281	0.194	0.112	0.101	0.097	0.091	0.09	0.091	0.988	0.885	0.778	0.598	0.251	0.188	0.111	0.1	0.097	0.091	0.09	0.09
16:49:16	1.001	0.919	0.863	0.641	0.289	0.166	0.105	0.1	0.096	0.091	0.091	0.091	1.006	0.891	0.836	0.654	0.299	0.2	0.113	0.104	0.101	0.092	0.091	0.092	1.006	0.886	0.795	0.644	0.275	0.194	0.111	0.101	0.097	0.091	0.09	0.091	0.987	0.884	0.779	0.596	0.246	0.187	0.111	0.1	0.097	0.091	0.09	0.09
16:54:16	1.001	0.919	0.862	0.643	0.288	0.167	0.106	0.1	0.096	0.091	0.091	0.091	1.005	0.89	0.836	0.655	0.298	0.204	0.114	0.104	0.101	0.092	0.091	0.092	1.004	0.885	0.794	0.646	0.276	0.196	0.112	0.102	0.097	0.091	0.09	0.091	0.986	0.883	0.776	0.599	0.252	0.189	0.111	0.1	0.097	0.091	0.09	0.091
16:59:16	1	0.917	0.862	0.644	0.287	0.169	0.106	0.1	0.096	0.092	0.091	0.091	1.004	0.889	0.834	0.654	0.296	0.205	0.114	0.104	0.101	0.092	0.091	0.092	1.004	0.884	0.793	0.647	0.277	0.199	0.112	0.102	0.097	0.091	0.091	0.091	0.985	0.882	0.776	0.598	0.252	0.189	0.112	0.1	0.097	0.091	0.09	0.091
17:04:16	1	0.916	0.86	0.644	0.287	0.169	0.106	0.1	0.096	0.091	0.091	0.091	1.003	0.888	0.833	0.655	0.298	0.203	0.114	0.104	0.101	0.092	0.091	0.092	1.002	0.883	0.792	0.646	0.278	0.198	0.112	0.102	0.097	0.091	0.09	0.091	0.984	0.88	0.775	0.599	0.254	0.19	0.112	0.1	0.097	0.091	0.09	0.09
17:09:16	0.999	0.915	0.86	0.645	0.287	0.169	0.106	0.1	0.096	0.091	0.091	0.091	1.003	0.888	0.832	0.654	0.296	0.207	0.114	0.104	0.101	0.092	0.091	0.092	1.003	0.882	0.791	0.644	0.277	0.2	0.113	0.102	0.097	0.091	0.09	0.091	0.984	0.879	0.774	0.598	0.248	0.192	0.112	0.1	0.097	0.091	0.09	0.091
17:14:16	0.998	0.914	0.86	0.645	0.285	0.172	0.106	0.1	0.096	0.091	0.091	0.091	1.002	0.887	0.832	0.653	0.295	0.209	0.114	0.104	0.101	0.092	0.091	0.092	1.001	0.881	0.79	0.646	0.278	0.203	0.113	0.102	0.097	0.091	0.09	0.091	0.982	0.879	0.774	0.597	0.251	0.192	0.113	0.1	0.097	0.091	0.09	0.091
17:19:16	0.998	0.914	0.858	0.645	0.287	0.171	0.106	0.1	0.097	0.092	0.091	0.091	1.002	0.886	0.832	0.653	0.294	0.21	0.114	0.104	0.101	0.092	0.091	0.092	1.002	0.881	0.79	0.647	0.276	0.202	0.113	0.102	0.097	0.091	0.09	0.091	0.982	0.878	0.772	0.597	0.248	0.193	0.113	0.101	0.097	0.091	0.09	0.091
17:24:16	0.997	0.913	0.857	0.647	0.284	0.174	0.106	0.1	0.097	0.091	0.091	0.091	1.001	0.885	0.83	0.654	0.293	0.21	0.115	0.105	0.101	0.092	0.091	0.092	1	0.879	0.788	0.645	0.277	0.203	0.114	0.102	0.097	0.091	0.09	0.091	0.981	0.877	0.772	0.597	0.252	0.195	0.113	0.101	0.097	0.091	0.09	0.091
17:29:16	0.997	0.912	0.856	0.646	0.286	0.175	0.106	0.1	0.097	0.092	0.091	0.091	1	0.884	0.829	0.654	0.292	0.211	0.115	0.105	0.101	0.092	0.091	0.092	1	0.878	0.788	0.646	0.278	0.203	0.113	0.102	0.097	0.091	0.09	0.091	0.98	0.876	0.772	0.598	0.253	0.195	0.113	0.101	0.097	0.091	0.09	0.091
17:34:16	0.996	0.911	0.855	0.648	0.286	0.177	0.107	0.1	0.096	0.092	0.091	0.091	1	0.884	0.829	0.653	0.295	0.212	0.115	0.105	0.101	0.092	0.091	0.092	0.999	0.877	0.786	0.645	0.279	0.206	0.114	0.102	0.098	0.092	0.091	0.091	0.98	0.875	0.77	0.597	0.253	0.196	0.114	0.101	0.097	0.091	0.09	0.091
17:39:16	0.996	0.91	0.854	0.647	0.286	0.177	0.107	0.101	0.097	0.092	0.091	0.091	1	0.883	0.828	0.655	0.291	0.215	0.116	0.105	0.101	0.092	0.091	0.092	0.999	0.877	0.786	0.644	0.276	0.204	0.114	0.102	0.098	0.091	0.09	0.091	0.979	0.873	0.769	0.596	0.254	0.198	0.114	0.101	0.097	0.091	0.09	0.091
17:44:16	0.995	0.909	0.853	0.648	0.284	0.179	0.107	0.1	0.097	0.091	0.091	0.091	0.999	0.882	0.826	0.655	0.29	0.214	0.116	0.105	0.101	0.092	0.091	0.092	0.998	0.876	0.785	0.644	0.28	0.206	0.114	0.102	0.098	0.091	0.09	0.091	0.979	0.872	0.768	0.597	0.255	0.198	0.114	0.101	0.097	0.091	0.09	0.091
17:49:16	0.995	0.908	0.852	0.65	0.284	0.179	0.107	0.1	0.097	0.092	0.091	0.091	0.999	0.882	0.825	0.656	0.291	0.216	0.116	0.105	0.101	0.092	0.091	0.092	0.998	0.875	0.783	0.644	0.279	0.209	0.115	0.102	0.098	0.092	0.091	0.091	0.978	0.871	0.768	0.597	0.255	0.198	0.114	0.101	0.097	0.091	0.09	0.091
17:54:16	0.993	0.907	0.85	0.649	0.284	0.182	0.107	0.1	0.097	0.091	0.091	0.091	0.998	0.881	0.824	0.653	0.291	0.217	0.115	0.105	0.101	0.092	0.091	0.092	0.997	0.874	0.782	0.645	0.277	0.207	0.115	0.102	0.098	0.091	0.09	0.091	0.977	0.871	0.767	0.597	0.255	0.199	0.114	0.101	0.097	0.091	0.09	0.091
17:59:16	0.994	0.906	0.849	0.65	0.284	0.181	0.107	0.1	0.097	0.092	0.091	0.091	0.998	0.88	0.823	0.656	0.288	0.218	0.116	0.105	0.101	0.092	0.091	0.092	0.996	0.873	0.782	0.645	0.278	0.209	0.115	0.102	0.098	0.091	0.09	0.091	0.976	0.87	0.767	0.596	0.256	0.198	0.114	0.101	0.097	0.091	0.09	0.091
18:04:16	0.994	0.906	0.848	0.649	0.284	0.184	0.107	0.101	0.097	0.092	0.091	0.091	0.998	0.879	0.822	0.654	0.291	0.219	0.117	0.105	0.101	0.092	0.091	0.092	0.997	0.873	0.782	0.645	0.278	0.207	0.115	0.103	0.098	0.091	0.091	0.091	0.976	0.869	0.765	0.597	0.257	0.2	0.115	0.102	0.097	0.091	0.09	0.091
18:09:16	0.993	0.906	0.847	0.649	0.284	0.186	0.107	0.101	0.097	0.091	0.091	0.091	0.997	0.879	0.821	0.654	0.289	0.22	0.117	0.105	0.101	0.092	0.091	0.092	0.995	0.872	0.78	0.645	0.28	0.209	0.116	0.103	0.098	0.091	0.09	0.091	0.976	0.868	0.764	0.595	0.258	0.198	0.116	0.101	0.097	0.091	0.09	0.091
18:14:16	0.992	0.904	0.846	0.65	0.286	0.185	0.108	0.101	0.097	0.092	0.091	0.091	0.997	0.878	0.82	0.653	0.287	0.22	0.117	0.105	0.101	0.092	0.091	0.092	0.996	0.871	0.779	0.643	0.279	0.21	0.116	0.103	0.098	0.091	0.091	0.091	0.975	0.867	0.763	0.595	0.26	0.2	0.115	0.101	0.098	0.091	0.09	0.091
18:19:16	0.992	0.903	0.844	0.65	0.284	0.189	0.107	0.101	0.097	0.091	0.091	0.091	0.997	0.878	0.819	0.653	0.29	0.22	0.117	0.105	0.102	0.092	0.091	0.092	0.995	0.871	0.778	0.642	0.281	0.208	0.116	0.103	0.098	0.091	0.09	0.091	0.975	0.867	0.761	0.596	0.258	0.202	0.116	0.102	0.097	0.091	0.09	0.091
18:24:16	0.991	0.903	0.843	0.649	0.284	0.189	0.108	0.101	0.097	0.092	0.091	0.091	0.996	0.876	0.818	0.653	0.288	0.219	0.117	0.106	0.102	0.092	0.091	0.092	0.995	0.87	0.777	0.643	0.28	0.208	0.116	0.103	0.098	0.091	0.091	0.091	0.975	0.866	0.761	0.595	0.26	0.2	0.117	0.101	0.098	0.091	0.09	0.091
18:29:16	0.991	0.902	0.842	0.65	0.284	0.191	0.108	0.101	0.097	0.091	0.091	0.091	0.995	0.875	0.817	0.651	0.289	0.222	0.118	0.106	0.102	0.092	0.091	0.092	0.994	0.869	0.777	0.643	0.281	0.21	0.117	0.103	0.098	0.091	0.09	0.091	0.974	0.865	0.76	0.594	0.263	0.201	0.117	0.102	0.098	0.091	0.09	0.091
18:34:16	0.99	0.901	0.84	0.65	0.285	0.191	0.108	0.101	0.097	0.092	0.091	0.091	0.995	0.875	0.816	0.651	0.287	0.22	0.118	0.106	0.102	0.092	0.091	0.092	0.994	0.869	0.775	0.642	0.281	0.21	0.117	0.103	0.098	0.091	0.091	0.091	0.974	0.863	0.76	0.591	0.258	0.2	0.117	0.102	0.098	0.091	0.09	0.091
18:39:16	0.99	0.9	0.84	0.651	0.285	0.194	0.108	0.101	0.097	0.092	0.091	0.091	0.995	0.876	0.815	0.651	0.287	0.222	0.119	0.106	0.101	0.092	0.091	0.092	0.993	0.867	0.774	0.641	0.284	0.212	0.118	0.103	0.098	0.091	0.091	0.091	0.973	0.863	0.758	0.594	0.264	0.201	0.117	0.102	0.098	0.091	0.09	0.091
18:44:16	0.99	0.9	0.839	0.65	0.284	0.193	0.109	0.101	0.097	0.092	0.091	0.091	0.995	0.874	0.815	0.651	0.288	0.22	0.119	0.106	0.102	0.092	0.091	0.092	0.993	0.867	0.774	0.641	0.285	0.211	0.118	0.103	0.098	0.091	0.091	0.092	0.973	0.862	0.757	0.593	0.265	0.2	0.118	0.102	0.098	0.091	0.09	0.091
18:49:16	0.99	0.9	0.837	0.651	0.285	0.195	0.109	0.101	0.097	0.092	0.091	0.091	0.994	0.874	0.814	0.65	0.288	0.222	0.119	0.106	0.102	0.092	0.091	0.092	0.993	0.867	0.773	0.64	0.286	0.211	0.118	0.104	0.098	0.092	0.091	0.091	0.973	0.861	0.757	0.592	0.266	0.201	0.118	0.102	0.098	0.091	0.09	0.091
18:54:16	0.989	0.898	0.836	0.651	0.285	0.195	0.109	0.101	0.097	0.092	0.091	0.091	0.994	0.873	0.812	0.651	0.287	0.22	0.12	0.106	0.102	0.092	0.091	0.092	0.992	0.865	0.771	0.639	0.287	0.21	0.119	0.103	0.098	0.091	0.091	0.091	0.972	0.86	0.755	0.592	0.266	0.2	0.119	0.102	0.098	0.091	0.09	0.091
18:59:16	0.988	0.897	0.835	0.651	0.286	0.196	0.109	0.101	0.097	0.092	0.091	0.091	0.993	0.872	0.811	0.649	0.289	0.221	0.12	0.106	0.102	0.092	0.091	0.092	0.991	0.865	0.771	0.641	0.287	0.214	0.119	0.104	0.098	0.092	0.091	0.092	0.972	0.859	0.755	0.592	0.269	0.199	0.119	0.102	0.098	0.091	0.09	0.091
19:04:16	0.988	0.897	0.834	0.65	0.286	0.195	0.109	0.101	0.097	0.091	0.091	0.091	0.993	0.871	0.811	0.648	0.288	0.219	0.121	0.106	0.102	0.092	0.091	0.092	0.991	0.864	0.77	0.64	0.289	0.212	0.12	0.104	0.098	0.091	0.091	0.091	0.971	0.858	0.753	0.591	0.271	0.2	0.12	0.102	0.098	0.091	0.09	0.091
19:09:16	0.987	0.895	0.832	0.65	0.285	0.197	0.109	0.101	0.097	0.091	0.091	0.091	0.992	0.871	0.808	0.647	0.29	0.22	0.121	0.106	0.102	0.092	0.091	0.092	0.991	0.864	0.769	0.638	0.291	0.212	0.119	0.104	0.098	0.091	0.091	0.091	0.971	0.857	0.752	0.59	0.271	0.2	0.12	0.102	0.098	0.091	0.09	0.091
19:14:16	0.987	0.895	0.832	0.65	0.287	0.197	0.109	0.101	0.097	0.092	0.091	0.091	0.992	0.87	0.809	0.647	0.291	0.219	0.121	0.106	0.102	0.092	0.091	0.092	0.99	0.863	0.768	0.637	0.293	0.21	0.12	0.104	0.099	0.091	0.091	0.092	0.971	0.857	0.753	0.59	0.268	0.2	0.121	0.102	0.098	0.091	0.09	0.091
19:19:16	0.987	0.894	0.83	0.649	0.289	0.198	0.11	0.101	0.097	0.092	0.091	0.091	0.992	0.87	0.807	0.646	0.289	0.22	0.122	0.107	0.102	0.092	0.091	0.092	0.99	0.862	0.767	0.636	0.293	0.211	0.121	0.104	0.098	0.091	0.091	0.092	0.97	0.856	0.75	0.591	0.271	0.199	0.121	0.103	0.098	0.091	0.09	0.091
19:24:16	0.986	0.894	0.829	0.65	0.288	0.197	0.11	0.101	0.097	0.092	0.091	0.091	0.992	0.87	0.806	0.648	0.289	0.22	0.123	0.107	0.102	0.092	0.091	0.092	0.99	0.862	0.766	0.636	0.294	0.212	0.121	0.104	0.099	0.091	0.091	0.092	0.97	0.855	0.75	0.589	0.274	0.199	0.122	0.103	0.098	0.091	0.09	0.091
19:29:16	0.987	0.893	0.828	0.649	0.289	0.198	0.11	0.102	0.097	0.092	0.091	0.091	0.992	0.869	0.805	0.646	0.291	0.22	0.123	0.107	0.102	0.092	0.091	0.092	0.989	0.861	0.765	0.635	0.297	0.21	0.121	0.105	0.099	0.092	0.091	0.092	0.969	0.854	0.75	0.588	0.278	0.2	0.122	0.103	0.098	0.091	0.09	0.091
19:34:16	0.985	0.892	0.827	0.649	0.291	0.197	0.11	0.102	0.097	0.092	0.091	0.091	0.991	0.868	0.804	0.645	0.291	0.217	0.123	0.107	0.102	0.092	0.091	0.092	0.989	0.86	0.764	0.634	0.296	0.211	0.121	0.104	0.099	0.091	0.091	0.092	0.969	0.853	0.748	0.589	0.278	0.2	0.122	0.103	0.098	0.091	0.09	0.091
19:39:16	0.986	0.891	0.826	0.649	0.289	0.198	0.11	0.102	0.097	0.092	0.091	0.091	0.991	0.867	0.803	0.644	0.29	0.219	0.123	0.107	0.102	0.092	0.091	0.092	0.989	0.86	0.763	0.634	0.299	0.213	0.122	0.105	0.099	0.091	0.091	0.092	0.969	0.853	0.747	0.587	0.279	0.2	0.123	0.103	0.098	0.091	0.09	0.091
19:44:16	0.985	0.891	0.824	0.649	0.292	0.198	0.111	0.102	0.097	0.092	0.091	0.091	0.99	0.867	0.803	0.643	0.292	0.22	0.124	0.107	0.102	0.092	0.091	0.092	0.988	0.859	0.762	0.634	0.298	0.21	0.123	0.105	0.099	0.091	0.091	0.092	0.968	0.852	0.746	0.587	0.28	0.199	0.123	0.103	0.098	0.091	0.09	0.091
19:49:16	0.985	0.89	0.823	0.648	0.291	0.199	0.111	0.102	0.097	0.092	0.091	0.091	0.99	0.867	0.802	0.642	0.293	0.218	0.125	0.107	0.102	0.092	0.091	0.092	0.988	0.859	0.761	0.633	0.301	0.212	0.124	0.105	0.098	0.091	0.091	0.092	0.969	0.851	0.745	0.587	0.282	0.202	0.124	0.103	0.098	0.091	0.09	0.091
19:54:16	0.984	0.889	0.822	0.648	0.293	0.198	0.111	0.102	0.097	0.092	0.091	0.091	0.99	0.865	0.801	0.641	0.292	0.218	0.125	0.107	0.102	0.092	0.091	0.092	0.988	0.859	0.761	0.631	0.3	0.21	0.124	0.105	0.099	0.091	0.091	0.092	0.968	0.85	0.744	0.585	0.279	0.2	0.125	0.103	0.099	0.091	0.09	0.091
19:59:16	0.984	0.889	0.821	0.647	0.294	0.199	0.111	0.102	0.097	0.092	0.091	0.091	0.989	0.865	0.799	0.64	0.292	0.217	0.125	0.108	0.102	0.092	0.091	0.092	0.987	0.858	0.76	0.63	0.301	0.212	0.124	0.105	0.099	0.092	0.091	0.092	0.968	0.85	0.744	0.585	0.283	0.202	0.125	0.103	0.098	0.091	0.09	0.091
20:04:16	0.983	0.888	0.82	0.648	0.296	0.199	0.112	0.102	0.097	0.092	0.091	0.091	0.989	0.865	0.799	0.641	0.294	0.219	0.126	0.108	0.102	0.092	0.091	0.092	0.987	0.857	0.759	0.63	0.302	0.209	0.125	0.105	0.099	0.091	0.091	0.092	0.968	0.848	0.744	0.583	0.282	0.198	0.126	0.104	0.099	0.091	0.09	0.091
20:09:16	0.983	0.887	0.818	0.647	0.296	0.199	0.111	0.102	0.097	0.092	0.091	0.091	0.989	0.864	0.798	0.639	0.294	0.218	0.126	0.108	0.102	0.092	0.091	0.092	0.987	0.857	0.758	0.63	0.304	0.211	0.125	0.105	0.099	0.092	0.091	0.092	0.968	0.847	0.742	0.583	0.285	0.202	0.126	0.104	0.099	0.091	0.09	0.091
20:14:16	0.983	0.886	0.817	0.646	0.298	0.197	0.112	0.102	0.097	0.092	0.091	0.091	0.989	0.863	0.796	0.636	0.296	0.218	0.127	0.108	0.102	0.092	0.091	0.092	0.986	0.856	0.757	0.628	0.305	0.208	0.126	0.105	0.099	0.091	0.091	0.092	0.968	0.847	0.741	0.584	0.286	0.199	0.127	0.104	0.099	0.091	0.09	0.091
20:19:16	0.982	0.886	0.816	0.647	0.301	0.199	0.112	0.102	0.097	0.092	0.091	0.091	0.988	0.862	0.795	0.635	0.296	0.216	0.127	0.108	0.103	0.092	0.091	0.092	0.985	0.855	0.756	0.627	0.305	0.207	0.125	0.105	0.099	0.091	0.091	0.092	0.969	0.846	0.74	0.582	0.283	0.199	0.128	0.104	0.099	0.091	0.09	0.091
20:24:16	0.982	0.885	0.815	0.646	0.3	0.201	0.112	0.102	0.097	0.092	0.091	0.091	0.988	0.863	0.794	0.636	0.298	0.217	0.128	0.108	0.103	0.092	0.091	0.092	0.985	0.855	0.754	0.627	0.309	0.208	0.127	0.106	0.099	0.091	0.091	0.092	0.968	0.845	0.74	0.581	0.287	0.199	0.128	0.104	0.099	0.091	0.09	0.091
20:29:16	0.982	0.885	0.814	0.645	0.302	0.2	0.113	0.102	0.097	0.092	0.091	0.091	0.988	0.862	0.793	0.635	0.298	0.218	0.128	0.108	0.103	0.092	0.092	0.092	0.986	0.855	0.754	0.626	0.31	0.208	0.128	0.106	0.099	0.091	0.091	0.092	0.968	0.844	0.738	0.582	0.289	0.2	0.129	0.105	0.099	0.091	0.09	0.091
20:34:16	0.981	0.884	0.813	0.645	0.302	0.2	0.113	0.102	0.097	0.092	0.091	0.091	0.987	0.861	0.793	0.631	0.298	0.216	0.128	0.108	0.103	0.092	0.091	0.092	0.985	0.854	0.754	0.624	0.311	0.207	0.128	0.106	0.099	0.091	0.091	0.092	0.967	0.844	0.737	0.58	0.291	0.199	0.13	0.104	0.099	0.091	0.09	0.091
