# Supplementary material for: Using cellular fitness to map the structure and function of a major facilitator superfamily effluxer
Source: Mol Syst Biol. 2017 Dec 1;13(12):964. doi: 10.15252/msb.20177635 (PMC5740499; doi:10.15252/msb.20177635)
Supplement: Supplementary file 4 — Code EV1 [file MSB-13-964-s004.zip]

Archive with 5 entries (3 files):
- Computer_Code_EV1/
- Computer_Code_EV1/README.txt
- Computer_Code_EV1/MSB-17-7635RR_ComputerCode_growth_rate/
- Computer_Code_EV1/MSB-17-7635RR_ComputerCode_growth_rate/OD_readings.m
- Computer_Code_EV1/MSB-17-7635RR_ComputerCode_growth_rate/peak_finder.m
