# Supplementary material for: Using cellular fitness to map the structure and function of a major facilitator superfamily effluxer
Source: Mol Syst Biol. 2017 Dec 1;13(12):964. doi: 10.15252/msb.20177635 (PMC5740499; doi:10.15252/msb.20177635)
Supplement: Supplementary file 4 — Code EV1 [file MSB-13-964-s004.zip › Computer_Code_EV1/MSB-17-7635RR_ComputerCode_growth_rate/OD_readings.m]

clear all

bckgrnd=.086; %OD600 measurement for LB to be subtracted from data to zero against the media

%if possible only change parameter binsize if needed 

%pull in platereader data 
F=xlsread('TetBplasmid_AP4','Sheet1');

%find the start of each trial by looking for 0 drug concentration
trial0=find(F(1,:)==0);

%vector of drug concentrations tested 
conc=F(1,trial0(1):trial0(2)-1);

%number of trials
total_trials=floor(size(F,2)/length(conc));

%%%%%%%%%%%%%%%%%%%%%%%%%%%%%%%%%%%%%%%%%%%%%%%%%%%%%%%%%%%%%%%%%%%%
%Tuning paramters 
%averaging window size
window= 25;  %between 20-30   increasing window size decreases sensitivity

%binsize
binsize=1;   %between 1-6     increasing bin size decreases sensitivity 

%omitting early data points 
t0=7;  %in this case we omit anything found before the 5th time-point
%%%%%%%%%%%%%%%%%%%%%%%%%%%%%%%%%%%%%%%%%%%%%%%%%%%%%%%%%%%%%%%%%%%%%%%%
threshold=0; 

m=total_trials;
n=length(conc); r=1;

%legends for plotting each trial
legend={'r*','g*','bs','ks','ms','y^','r^','g^','bs','ks','ms','ys'};
samples=length(conc);
OD_data=[];

%logarithmic tranformation of data
y=(log(F(3:end,1)-bckgrnd));  
l=length(y);
time=0:5:5*(l-1);

%window size for plots
miny=min(min(log(F(3:end,2:end)-bckgrnd)));
maxy=max(max(log(F(3:end,2:end))));
minx=min(time)./60;
maxx=max(time)./60;


for i=1:total_trials  %iterate through trials
    trial=i-1; 

p=1;   
for k=samples*trial+2:samples+1+samples*trial %iterate through drug concentrations
    
    

time=0:5:5*(l-1);  %OD readings taken every 5 min in this case

%plot logarithmic transformation of data 
figure(3)
subplot(m,n,r), axis([minx maxx miny maxy])
plot(time./60,log(F(3:end,k)-bckgrnd)), hold on


y=(log(F(3:end,k)-bckgrnd)); 

%estimate slope of data at each time point using a moving window
slope=0;
h=floor(window/2);
for j=1:l

%line fit to moving window is the estimated slope
out=y(max(1,j-h):min(l,j+h));
in=[max(1,j-h):min(l,j+h)]';
slope(j)= (sum(in.*out)-sum(in)*sum(out)/length(in))/(sum(in.^2)-sum(in)^2/length(in));
end

%plot the slope
figure(p+3) 
plot(slope), hold on


[thresh,ind_thresh]=max(slope);
if max(slope)<.001  %no growth 
     ind=1; ind2=1;
      x_int=1; 
      y_int=y(1);
    
else 
    
%find the exponential growth rate by finding the inflection points, which correspond to a local maximum 
%in the second derivative (slope)
initialtime=1;
[Peaks,Periods,INDEX]=peak_finder(1:l,slope, threshold,initialtime,p+3,binsize,m,n,r);
%stars plotted at detected peaks in second derivative 

if isempty(INDEX)  %if no inflections points are found find the average slope of the data
    
     
    ind=max([1,ind_thresh-10]);
    ind2=min([l,ind_thresh+10]);
    x_int=ind_thresh;
    y_int=max(slope);
    
  
else    %if inflections points are found, take growth rate around first growth
   L=find(INDEX>t0);  %in this case we omit anything found before the 5th time-point
   I=L(1);
   
     Peak1=y(INDEX(I));
          y_int=Peak1;
         x_int=INDEX(I);
   
         %size of window used to estimate slope
   ind=max([1,INDEX(I)-10]); 
    ind2=min([l,INDEX(I)+10]);
   
   

end

    
end


if max(slope)<.0001 %if the second derviative is never above .001, we assume no growth at all
    a(p)=0;

elseif abs(max(y)-min(y))<1.5; %if change in OD is too small, measure average slope
     out=y; 
     in=[1:length(y)]';
     a(p)= (sum(in.*out)-sum(in)*sum(out)/length(in))/(sum(in.^2)-sum(in)^2/length(in));  
else
    %find the slope at the first inflection point through a line fit around
    %that point
in=(ind:ind2)';
out=y(ind:ind2);
a(p)= (sum(in.*out)-sum(in)*sum(out)/length(in))/(sum(in.^2)-sum(in)^2/length(in));
end

if a(p)<0
    a(p)=0;
end


b=y_int-a(p)*x_int;
time=x_int-20:x_int+20;

%plot fit line over data 
figure(3), 
subplot(m,n,r), axis([minx maxx miny maxy])
plot(time.*5./60, a(p).*time+b,'r')

p=p+1;
r=r+1;

end

a=a./5;  %readings are in 5min intervals

figure(1)
plot(conc,a,legend{i}), hold on

OD_data=[OD_data,a'];  %growth rates [1/min]
end


%slope=slope/5;
