# Supplementary material for: Using cellular fitness to map the structure and function of a major facilitator superfamily effluxer
Source: Mol Syst Biol. 2017 Dec 1;13(12):964. doi: 10.15252/msb.20177635 (PMC5740499; doi:10.15252/msb.20177635)
Supplement: Supplementary file 4 — Code EV1 [file MSB-13-964-s004.zip › Computer_Code_EV1/MSB-17-7635RR_ComputerCode_growth_rate/peak_finder.m]

function [PEAKS,PERIODS,INDEX]=peak_finder(t,GFP, threshold,initialtime,fig,binsize,m,n,r)
%t=time; GFP=delay_r;
%
%threshold=5; 
%initialtime=10; %probably a multiple of 3
INDEX=[];
i=find(t==initialtime)+binsize;
while i<=length(t)-binsize-10
    if GFP(i)>=threshold && GFP(i)>=max(GFP(i-binsize:i+binsize))
        INDEX=[INDEX i]; i=i+binsize;
    end
    if GFP(i)>=threshold && min(GFP(i-1:i+1))>=max(GFP(i-binsize:i+binsize))
        INDEX=[INDEX i]; i=i+binsize;
    end
    i=i+1;
end
TIMES=t(INDEX);
PEAKS=GFP(INDEX);
PERIODS=diff(TIMES);

figure(fig)
%subplot(m,n,r), %axis([0 24 0 .1])
hold on; plot(t(INDEX),GFP(INDEX),'*r')
%%hold off


end
