# Supplementary material for: Using cellular fitness to map the structure and function of a major facilitator superfamily effluxer
Source: Mol Syst Biol. 2017 Dec 1;13(12):964. doi: 10.15252/msb.20177635 (PMC5740499; doi:10.15252/msb.20177635)
Supplement: Supplementary file 5 — Code EV2 [file MSB-13-964-s005.zip]

Archive with 7 entries (5 files):
- Computer_Code_EV2/
- Computer_Code_EV2/README.txt
- Computer_Code_EV2/MSB-17-7635RR_ComputerCode_parameter_fits/
- Computer_Code_EV2/MSB-17-7635RR_ComputerCode_parameter_fits/A_and_B_parameter_est.m
- Computer_Code_EV2/MSB-17-7635RR_ComputerCode_parameter_fits/growth_rate_curvefit.m
- Computer_Code_EV2/MSB-17-7635RR_ComputerCode_parameter_fits/k_and_g_parameter_est.m
- Computer_Code_EV2/MSB-17-7635RR_ComputerCode_parameter_fits/param_fits.m
