# Supplementary material for: Using cellular fitness to map the structure and function of a major facilitator superfamily effluxer
Source: Mol Syst Biol. 2017 Dec 1;13(12):964. doi: 10.15252/msb.20177635 (PMC5740499; doi:10.15252/msb.20177635)
Supplement: Supplementary file 5 — Code EV2 [file MSB-13-964-s005.zip › Computer_Code_EV2/MSB-17-7635RR_ComputerCode_parameter_fits/A_and_B_parameter_est.m]

clear all
%clc

%%%reading data from file%%%
data=xlsread('MCN','BW');


%%%%%%%%%%%%%%%%%%%%%%%%%%%%%
last=4; %number of columns in data sheet, first column is drug concentration

data(:,5)=[];

%normalize data
norm_factor= mean(data(1,2:last));
data(:,2:last)= data(:,2:last)./norm_factor;


    
    
MCN_conc=4.*data(:,1);  %concentration in cytoplasm is 4 amount in media
growth_rate=data(:,2:last);

%%% Specify Initial guess values for parameters to test 
%%%(can be anything in the range you think it should be)%%% 
A=1;
B=1;

%%%%%% beta0: array that contains the list of paramters to be optimized. %%%%%%

beta0(1)=A; 
beta0(2)=B; 


%%%%%%%%%%%%%%%%%%%%%%%%%%%%%%%%%%%%%%%%%%%%%%%%%%%%%%%

fun=@(beta)growth_rate_curvefit(beta,MCN_conc,growth_rate);

%%%parameters for fmincon function%%%%%%%
A=[];
b=[];
Aeq=[];
beq=[];
lb=[0 0]; 
ub=[100 100];
nonlcon=[];
%x0=beta0;  %lb+rand.*(ub-lb);
options=optimset('Algorithm','interior-point');
[param, fval] = fmincon(fun,beta0,A,b,Aeq,beq,lb,ub,nonlcon,options);

param_matrix=param;

%get the predicted resutls
[error,ypred]=growth_rate_curvefit(param,MCN_conc,growth_rate);

mcn_conc=0:.1:max(MCN_conc);
figure(3)
plot(mcn_conc./4,ypred,'-m', MCN_conc./4,growth_rate(:,1:last-1),'m*'), hold on
str=strcat('No TetB') ;
title(str), xlabel('MCN (ug/ml)'), ylabel('Normalized Growth Rate')
disp(error);
disp(param);
axis([0 max(mcn_conc./4) 0 1.3])
%save ('param.txt', 'param');


%end
