# Supplementary material for: Using cellular fitness to map the structure and function of a major facilitator superfamily effluxer
Source: Mol Syst Biol. 2017 Dec 1;13(12):964. doi: 10.15252/msb.20177635 (PMC5740499; doi:10.15252/msb.20177635)
Supplement: Supplementary file 5 — Code EV2 [file MSB-13-964-s005.zip › Computer_Code_EV2/MSB-17-7635RR_ComputerCode_parameter_fits/growth_rate_curvefit.m]

function [error,ypred] = growth_rate_curvefit(beta,MCN_conc,growth_rate)
A=beta(1);
B=beta(2);

error_sum=0;
for j=1:size(growth_rate,2)

data1=growth_rate(:,j);
mcn_conc=0:.1:max(MCN_conc);

data2=1-mcn_conc.^B./(A.^B+mcn_conc.^B);


ypred=data2;
data2=interp1(mcn_conc,data2,MCN_conc);


error_sum=sum((data1-data2).^2) +error_sum;

end

%objective function is a sum of the error squared 
error=error_sum;
end
