# Supplementary material for: Using cellular fitness to map the structure and function of a major facilitator superfamily effluxer
Source: Mol Syst Biol. 2017 Dec 1;13(12):964. doi: 10.15252/msb.20177635 (PMC5740499; doi:10.15252/msb.20177635)
Supplement: Supplementary file 5 — Code EV2 [file MSB-13-964-s005.zip › Computer_Code_EV2/MSB-17-7635RR_ComputerCode_parameter_fits/k_and_g_parameter_est.m]

clear all

data=xlsread('MCN','WT');
   
last=4;  %columns in data, first column is drug concentration
trials=size(data,2)-1;
%normalize data 
norm_factor= mean(data(1,2:last));
data(:,2:last)= data(:,2:last)./norm_factor;


%Insert A and B global parameters 
%MCN  
A1= 6.67; 
B1= 2.03; 


p=1;
    
MCN_conc=data(:,1); % media drug concentrations
growth_rate=data(:,2:last); %growth rates 

     
%%% Specify Initial guess values for parameters to test 
%%%(can be anything in the range you think it should be)%%% 
k1=1;      %kappa 
k2=1000;    %gamma


%%%%%% beta0: array that contains the list of paramters to be optimised. %%%%%%

beta0(1)=k1; 
beta0(2)=k2;


%%%%%%%%%%%%%%%%%%%%%%%%%%%%%%%%%%%%%%%%%%%%%%%%%%%%%%%

fun=@(beta0)param_fits(beta0,A1,B1,MCN_conc,growth_rate);

%%%parameters for fmincon function%%%%%%%
A=[];
b=[];
Aeq=[];
beq=[];
lb=[0 0]; 
ub=[100 50000];
nonlcon=[];
options=optimset('Algorithm','interior-point');
[param, fval] = fmincon(fun,beta0,A,b,Aeq,beq,lb,ub,nonlcon,options)

%get the predicted resutls
[error,ypred,mcn_med,mcn_conc_cyto]=param_fits(param,A1,B1,MCN_conc,growth_rate);

param_vec=[param, fval];


mcn_conc=0:.01:max(MCN_conc);
figure(4), hold on
plot(mcn_conc,ypred, MCN_conc,growth_rate,'k*'), axis([0 MCN_conc(end) 0 1.05])
xlabel('MCN [\mug/ml]'), ylabel('Normalized growth rate')
