# Supplementary material for: Using cellular fitness to map the structure and function of a major facilitator superfamily effluxer
Source: Mol Syst Biol. 2017 Dec 1;13(12):964. doi: 10.15252/msb.20177635 (PMC5740499; doi:10.15252/msb.20177635)
Supplement: Supplementary file 5 — Code EV2 [file MSB-13-964-s005.zip › Computer_Code_EV2/MSB-17-7635RR_ComputerCode_parameter_fits/param_fits.m]

function [error,ypred,mcn_med,mcn_conc] = param_fits(beta,A,B,MCN_conc,growth_rate)
k1=beta(1);
k2=beta(2);


error_sum=0;


for j=1:size(growth_rate,2)

data1=growth_rate(:,j);
data1_interp=interp1(MCN_conc,growth_rate(:,j),[0:.1:max(MCN_conc)],'linear');

gamma=k2;

mcn_med=0:.01:max(MCN_conc);
a=1;
b=k1+gamma-4.*mcn_med;
c=-4*k1.*mcn_med;    %k1=kappa k2=gamma

mcn_conc= (-b+sqrt((b).^2-4.*a.*c))./(2.*a); % in the cytoplasm


data2=(1-mcn_conc.^B./(A.^B+mcn_conc.^B));

ypred=data2;
data2=interp1(mcn_med,data2,MCN_conc);


error_sum=sum(((data1-data2)).^2) +error_sum;

end
error=error_sum;
end
