# Supplementary material for: Using cellular fitness to map the structure and function of a major facilitator superfamily effluxer
Source: Mol Syst Biol. 2017 Dec 1;13(12):964. doi: 10.15252/msb.20177635 (PMC5740499; doi:10.15252/msb.20177635)
Supplement: Supplementary file 6 — Source Data for Appendix [file MSB-13-964-s010.zip]

Archive with 4 entries (3 files):
- SourceData_Appendix/
- SourceData_Appendix/MSB-17-7635RR_AnalyzedDataforFigureS10.xlsx
- SourceData_Appendix/MSB-17-7635RR_SourceDataforFigureS10.xlsx
- SourceData_Appendix/README.rtf
