# Supplementary material for: Using cellular fitness to map the structure and function of a major facilitator superfamily effluxer
Source: Mol Syst Biol. 2017 Dec 1;13(12):964. doi: 10.15252/msb.20177635 (PMC5740499; doi:10.15252/msb.20177635)
Supplement: Supplementary file 6 — Source Data for Appendix [file MSB-13-964-s010.zip › SourceData_Appendix/MSB-17-7635RR_AnalyzedDataforFigureS10.xlsx]

## Sheet: EP-PCR Variant Growth Rates
Absolute growth rates (min-1) of TetB and error-prone PCR variants on pSC101 in TET
TET (µg/mL)	TetBWT_1	TetBWT_2	TetBWT_3	Variant1_1	Variant1_2	Variant1_3	Variant2_1	Variant2_2	Variant2_3	Variant3_1	Variant3_2	Variant3_3	Variant4_1	Variant4_2	Variant4_3	Variant5_1	Variant5_2	Variant5_3	Variant6_1	Variant6_2	Variant6_3	Variant7_1	Variant7_2	Variant7_3
0	0.0275995	0.0257407	0.026934	0.0271546	0.0269377	0.0261697	0.0263752	0.0260484	0.0260168	0.0270328	0.0272176	0.0276849	0.0271442	0.0279096	0.0282097	0.0274145	0.0271563	0.0276563	0.0272421	0.0280341	0.026947	0.0254861	0.025663	0.027912
20	0.0267004	0.0244174	0.0254785	0.000298215	0.022139	0.0238903	0.0258995	0.0230556	0.026396	0	0.000211216	0.000273141	0.0252564	0.0267181	0.0273421	0.000159104	0.000152779	0.000274083	0.0269138	0.0254613	0.0279816	0.0247837	0.0239659	0.0253264
40	0.0246845	0.0220837	0.0259606	0.000100208	0.0170222	0.025053	0.0241932	0.0226235	0.0243924	0.000114967	0.000121789	0.000204864	0.0198858	0.02207	0.0233131	9.32251e-05	6.05967e-05	0.000166406	0.0233178	0.0234064	0.0234422	0.0208589	0.0207103	0.0223422
60	0.0225769	0.0189048	0.021894	9.77049e-05	0.0138359	0.0213907	0.0202959	0.019463	0.0218029	0.000133417	0.000120691	0.00027121	0.0169754	0.0177478	0.0194196	9.41695e-05	0.000119069	0.000178157	0.0183791	0.0160916	0.0174999	0.018239	0.01777	0.0188881
80	0.0203524	0.0160287	0.0194044	0.000163783	0.0120089	0.0190349	0.0177165	0.0144763	0.0193869	0.000186146	0.000267077	0.000264894	0.0139458	0.0157559	0.015856	0	0.000183971	0.000315655	0.0165446	0.0128962	0.0132044	0.0151967	0.0132891	0.0151433
100	0.0183993	0.0124007	0.0179683	0.000237346	0.0120253	0.0164147	0.0142898	0.0110043	0.0170662	0.000295578	0.000339927	0.000569056	0.0111939	0.0140005	0.0156005	0.000287657	0.000295833	0.000347428	0.0139428	0.0110048	0.0127949	0.0122295	0.00991018	0.0132132
120	0.016155	0.00980201	0.0155183	0.000282155	0.0100985	0.014672	0.013574	0.00878157	0.0148042	0.000263479	0.000435002	0.000379046	0.0105982	0.0138435	0.0160673	0.000265791	0.000421408	0.000517522	0.0125766	0.0115947	0.0116959	0.0102994	0.00843593	0.00533314
140	0.0135082	0.00750123	0.0130478	0.000203311	0.00693191	0.0122717	0.0111291	0.00590983	0.0118477	0.00034941	0.000373989	0.00045882	0.00898456	0.00957896	0.00921884	0.000304081	0.000373271	0.000473481	0.00980579	0.00664364	0.00866381	0.00967666	0.00643432	0.00890994
160	0.0125618	0.00762139	0.011317	0.000301095	0.00712418	0.0103714	0.00927705	0.00650537	0.0115672	0.00039855	0.000431591	0.000506276	0.00685583	0.00866372	0.00847564	0.000330729	0.000381217	0.000501541	0.00880176	0.0084429	0.00942449	0.00771626	0.00608488	0.00831155
180	0.00993676	0.00558798	0.00912778	0.000393661	0.00675829	0.00925234	0.00834438	0.00560411	0.00945427	0.000395448	0.000477362	0.000471831	0.00593679	0.00745749	0.00830398	0.000386024	0.000382527	0.000515186	0.0074558	0.004971	0.00996511	0.00657647	0.00444423	0.00330577
200	0.00947228	0.00541147	0.00992981	0.000408299	0.00613922	0.00828271	0.00847878	0.00462843	0.00890132	0.000383779	0.000451957	0.000470917	0.00598509	0.00725614	0.00710245	0.000343272	0.000446449	0.000488887	0.00686306	0.00558752	0.00651188	0.00499925	0.00396584	0.0055485
250	0.00828146	0.0047718	0.00766915	0.000363967	0.00429547	0.00561839	0.00608606	0.00430144	0.00671679	0.000385003	0.000456426	0.000550763	0.000485995	0.00334154	0.000602946	0.000353966	0.000455717	0.000562551	0.0049665	0.00443626	0.00633712	0.00165202	0.00290214	0.0048436
Noramlized growth rates of TetB and error-prone PCR variants on pSC101 in TET
TET (µg/mL)	TetBWT_1	TetBWT_2	TetBWT_3	Variant1_1	Variant1_2	Variant1_3	Variant2_1	Variant2_2	Variant2_3	Variant3_1	Variant3_2	Variant3_3	Variant4_1	Variant4_2	Variant4_3	Variant5_1	Variant5_2	Variant5_3	Variant6_1	Variant6_2	Variant6_3	Variant7_1	Variant7_2	Variant7_3
0	1	1	1	1	1	1	1	1	1	1	1	1	1	1	1	1	1	1	1	1	1	1	1	1
20	0.967424	0.948593	0.945962	0.0109821	0.821858	0.912898	0.981965	0.885106	1.01457	0	0.0077603	0.00986605	0.930454	0.957312	0.969247	0.00580365	0.00562591	0.00991031	0.987946	0.908224	1.03839	0.972441	0.93387	0.907367
40	0.894383	0.85793	0.96386	0.00369026	0.63191	0.957329	0.91727	0.868516	0.937564	0.00425287	0.00447465	0.00739984	0.7326	0.79077	0.826422	0.00340058	0.0022314	0.00601694	0.855946	0.834925	0.869934	0.818443	0.80701	0.800452
60	0.818019	0.734434	0.812877	0.00359809	0.513624	0.817382	0.769507	0.747185	0.838032	0.00493538	0.00443431	0.0097963	0.625378	0.635902	0.688402	0.00343503	0.00438458	0.0064418	0.674658	0.574002	0.64942	0.715645	0.692436	0.676702
80	0.73742	0.6227	0.720443	0.00603151	0.445802	0.727363	0.671711	0.555746	0.745166	0.00688594	0.00981268	0.00956815	0.513769	0.564536	0.562078	0	0.00677451	0.0114135	0.607315	0.460019	0.490011	0.596273	0.517831	0.542537
100	0.666654	0.481756	0.667122	0.00874054	0.446411	0.62724	0.541788	0.422456	0.655968	0.0109341	0.0124893	0.0205547	0.412388	0.501637	0.553019	0.0104929	0.0108937	0.0125623	0.511811	0.392548	0.474817	0.479851	0.386166	0.473387
120	0.585336	0.380798	0.576162	0.0103907	0.374884	0.560649	0.51465	0.337124	0.569024	0.00974665	0.0159824	0.0136914	0.390442	0.496015	0.569567	0.00969528	0.0155179	0.0187126	0.461659	0.413593	0.434031	0.404117	0.32872	0.19107
140	0.489438	0.291415	0.484436	0.00748717	0.257331	0.468926	0.421953	0.226878	0.455384	0.0129254	0.0137407	0.0165729	0.330994	0.343214	0.326797	0.011092	0.0137453	0.0171202	0.359949	0.236984	0.321513	0.379684	0.250724	0.319215
160	0.455146	0.296084	0.420177	0.0110882	0.264468	0.396313	0.351734	0.249741	0.444603	0.0147432	0.0158571	0.0182871	0.252571	0.310421	0.300452	0.0120641	0.0140379	0.0181348	0.323094	0.301165	0.349741	0.302764	0.237107	0.297777
180	0.360034	0.217088	0.338895	0.014497	0.250885	0.353551	0.316372	0.215142	0.36339	0.0146284	0.0175388	0.0170429	0.218713	0.267202	0.294367	0.014081	0.0140861	0.0186281	0.273686	0.17732	0.369803	0.258042	0.173176	0.118435
200	0.343205	0.21023	0.368672	0.0150361	0.227904	0.316499	0.321468	0.177685	0.342137	0.0141968	0.0166053	0.0170099	0.220493	0.259988	0.251774	0.0125216	0.01644	0.0176772	0.251928	0.199311	0.241655	0.196156	0.154535	0.198785
250	0.300059	0.18538	0.284739	0.0134035	0.159459	0.21469	0.23075	0.165132	0.258171	0.0142421	0.0167696	0.019894	0.0179042	0.119727	0.0213737	0.0129117	0.0167812	0.0203408	0.182309	0.158245	0.235169	0.0648206	0.113087	0.173531
