# Supplementary material for: Using cellular fitness to map the structure and function of a major facilitator superfamily effluxer
Source: Mol Syst Biol. 2017 Dec 1;13(12):964. doi: 10.15252/msb.20177635 (PMC5740499; doi:10.15252/msb.20177635)
Supplement: Supplementary file 6 — Source Data for Appendix [file MSB-13-964-s010.zip › SourceData_Appendix/MSB-17-7635RR_SourceDataforFigureS10.xlsx]

## Sheet: TET_1
	TetBWT												Mutant 1												Mutant 2												Mutant 3												Mutant 4
TET (µg/mL)	0	20	40	60	80	100	120	140	160	180	200	250	0	20	40	60	80	100	120	140	160	180	200	250	0	20	40	60	80	100	120	140	160	180	200	250	0	20	40	60	80	100	120	140	160	180	200	250	0
Time	A1	A2	A3	A4	A5	A6	A7	A8	A9	A10	A11	A12	B1	B2	B3	B4	B5	B6	B7	B8	B9	B10	B11	B12	C1	C2	C3	C4	C5	C6	C7	C8	C9	C10	C11	C12	D1	D2	D3	D4	D5	D6	D7	D8	D9	D10	D11	D12	E1
00:00:00	0.091	0.091	0.093	0.091	0.091	0.091	0.091	0.092	0.091	0.093	0.092	0.091	0.097	0.098	0.099	0.098	0.098	0.097	0.098	0.1	0.098	0.097	0.098	0.098	0.091	0.092	0.092	0.093	0.092	0.091	0.091	0.092	0.091	0.091	0.092	0.092	0.097	0.097	0.098	0.098	0.098	0.096	0.099	0.097	0.097	0.097	0.099	0.098	0.091
00:04:16	0.09	0.091	0.092	0.091	0.091	0.09	0.09	0.092	0.091	0.093	0.093	0.092	0.097	0.098	0.099	0.098	0.098	0.097	0.098	0.1	0.098	0.097	0.098	0.097	0.091	0.092	0.092	0.093	0.092	0.093	0.091	0.092	0.092	0.092	0.091	0.091	0.096	0.097	0.098	0.098	0.098	0.096	0.098	0.097	0.097	0.097	0.098	0.097	0.091
00:09:16	0.09	0.091	0.092	0.091	0.091	0.09	0.09	0.092	0.092	0.093	0.092	0.091	0.096	0.097	0.098	0.097	0.097	0.096	0.097	0.099	0.097	0.096	0.097	0.097	0.091	0.092	0.091	0.093	0.091	0.092	0.091	0.092	0.092	0.092	0.091	0.091	0.096	0.096	0.097	0.097	0.097	0.095	0.097	0.096	0.096	0.096	0.097	0.097	0.091
00:14:16	0.09	0.091	0.092	0.091	0.091	0.09	0.091	0.092	0.091	0.093	0.092	0.091	0.096	0.097	0.097	0.096	0.096	0.095	0.095	0.098	0.096	0.094	0.095	0.096	0.091	0.091	0.091	0.093	0.091	0.092	0.091	0.092	0.092	0.092	0.091	0.091	0.096	0.096	0.096	0.096	0.096	0.094	0.096	0.094	0.094	0.095	0.096	0.095	0.091
00:19:16	0.09	0.091	0.092	0.091	0.091	0.09	0.091	0.092	0.091	0.093	0.092	0.091	0.096	0.096	0.097	0.096	0.095	0.094	0.094	0.096	0.095	0.093	0.094	0.095	0.091	0.091	0.091	0.093	0.091	0.092	0.091	0.092	0.091	0.091	0.091	0.091	0.096	0.095	0.095	0.095	0.095	0.093	0.095	0.093	0.093	0.093	0.094	0.095	0.091
00:24:16	0.09	0.091	0.092	0.091	0.091	0.09	0.091	0.092	0.091	0.093	0.092	0.091	0.096	0.096	0.097	0.096	0.095	0.094	0.094	0.096	0.094	0.093	0.094	0.095	0.091	0.091	0.091	0.093	0.091	0.092	0.091	0.092	0.092	0.092	0.091	0.091	0.096	0.095	0.095	0.095	0.095	0.093	0.094	0.093	0.093	0.093	0.094	0.095	0.091
00:29:16	0.09	0.091	0.092	0.091	0.091	0.09	0.091	0.092	0.091	0.093	0.092	0.091	0.097	0.096	0.096	0.095	0.095	0.093	0.094	0.096	0.094	0.094	0.093	0.094	0.091	0.091	0.091	0.093	0.091	0.092	0.091	0.092	0.091	0.091	0.091	0.091	0.096	0.095	0.095	0.095	0.095	0.092	0.094	0.093	0.092	0.093	0.094	0.094	0.091
00:34:16	0.09	0.091	0.092	0.091	0.091	0.09	0.091	0.092	0.092	0.093	0.092	0.091	0.097	0.096	0.096	0.095	0.094	0.093	0.094	0.096	0.094	0.093	0.093	0.094	0.091	0.091	0.091	0.093	0.091	0.092	0.091	0.092	0.092	0.092	0.091	0.091	0.097	0.095	0.095	0.095	0.094	0.092	0.094	0.092	0.092	0.093	0.094	0.094	0.091
00:39:16	0.09	0.091	0.092	0.091	0.091	0.09	0.091	0.092	0.092	0.093	0.092	0.091	0.098	0.096	0.096	0.095	0.094	0.093	0.094	0.096	0.094	0.093	0.093	0.094	0.091	0.091	0.091	0.093	0.091	0.092	0.091	0.092	0.091	0.091	0.091	0.091	0.098	0.095	0.095	0.094	0.094	0.092	0.094	0.092	0.092	0.093	0.093	0.094	0.091
00:44:16	0.091	0.091	0.092	0.092	0.091	0.091	0.091	0.092	0.092	0.094	0.093	0.091	0.099	0.096	0.096	0.095	0.094	0.092	0.093	0.096	0.094	0.093	0.093	0.094	0.092	0.091	0.091	0.093	0.092	0.092	0.091	0.092	0.092	0.092	0.091	0.091	0.099	0.095	0.095	0.094	0.094	0.092	0.094	0.092	0.092	0.093	0.093	0.094	0.091
00:49:16	0.091	0.091	0.092	0.092	0.091	0.091	0.091	0.092	0.092	0.094	0.092	0.091	0.1	0.096	0.096	0.094	0.094	0.092	0.093	0.096	0.094	0.092	0.093	0.094	0.092	0.091	0.092	0.093	0.092	0.092	0.091	0.092	0.092	0.092	0.091	0.091	0.1	0.095	0.095	0.094	0.094	0.092	0.093	0.092	0.092	0.093	0.093	0.094	0.092
00:54:16	0.091	0.091	0.092	0.092	0.091	0.091	0.091	0.092	0.092	0.094	0.093	0.092	0.101	0.096	0.096	0.094	0.094	0.092	0.093	0.095	0.094	0.092	0.093	0.094	0.092	0.092	0.092	0.093	0.092	0.093	0.091	0.092	0.092	0.092	0.091	0.092	0.101	0.095	0.095	0.094	0.094	0.092	0.093	0.092	0.092	0.093	0.093	0.094	0.092
00:59:16	0.091	0.091	0.092	0.092	0.091	0.091	0.091	0.093	0.092	0.094	0.093	0.092	0.102	0.096	0.096	0.094	0.093	0.092	0.093	0.095	0.093	0.092	0.092	0.094	0.092	0.092	0.091	0.093	0.092	0.093	0.091	0.092	0.092	0.092	0.091	0.092	0.102	0.095	0.094	0.094	0.093	0.091	0.093	0.092	0.092	0.092	0.093	0.093	0.092
01:04:16	0.091	0.091	0.092	0.092	0.091	0.091	0.091	0.093	0.092	0.094	0.093	0.092	0.104	0.096	0.095	0.094	0.093	0.092	0.093	0.095	0.093	0.092	0.092	0.094	0.092	0.092	0.091	0.093	0.092	0.093	0.091	0.092	0.092	0.092	0.091	0.091	0.104	0.095	0.094	0.094	0.093	0.091	0.093	0.092	0.092	0.092	0.093	0.093	0.092
01:09:16	0.092	0.092	0.093	0.092	0.092	0.091	0.092	0.093	0.092	0.094	0.093	0.092	0.106	0.096	0.095	0.094	0.093	0.092	0.092	0.095	0.093	0.092	0.092	0.094	0.093	0.092	0.092	0.093	0.092	0.093	0.091	0.092	0.092	0.092	0.092	0.092	0.106	0.095	0.094	0.094	0.093	0.091	0.093	0.092	0.092	0.092	0.093	0.093	0.092
01:14:16	0.092	0.092	0.093	0.093	0.092	0.092	0.092	0.093	0.093	0.094	0.093	0.092	0.108	0.096	0.096	0.094	0.093	0.091	0.092	0.095	0.093	0.092	0.092	0.094	0.093	0.092	0.092	0.094	0.092	0.093	0.091	0.092	0.092	0.092	0.092	0.092	0.108	0.095	0.094	0.094	0.093	0.091	0.093	0.092	0.092	0.092	0.093	0.093	0.093
01:19:16	0.093	0.092	0.093	0.093	0.092	0.092	0.092	0.093	0.093	0.094	0.093	0.092	0.111	0.096	0.095	0.094	0.093	0.091	0.092	0.095	0.093	0.092	0.092	0.093	0.093	0.092	0.092	0.094	0.092	0.093	0.091	0.093	0.092	0.092	0.092	0.092	0.111	0.095	0.094	0.094	0.093	0.091	0.092	0.091	0.092	0.092	0.093	0.093	0.093
01:24:16	0.094	0.093	0.094	0.093	0.092	0.092	0.092	0.094	0.093	0.095	0.094	0.092	0.115	0.097	0.096	0.094	0.093	0.091	0.092	0.095	0.093	0.092	0.092	0.094	0.094	0.092	0.092	0.094	0.092	0.093	0.092	0.093	0.093	0.093	0.092	0.092	0.115	0.095	0.094	0.094	0.093	0.091	0.092	0.091	0.091	0.092	0.092	0.093	0.094
01:29:16	0.094	0.093	0.094	0.094	0.093	0.093	0.093	0.094	0.094	0.095	0.094	0.093	0.12	0.097	0.096	0.094	0.093	0.091	0.092	0.095	0.093	0.092	0.092	0.094	0.095	0.092	0.093	0.094	0.093	0.094	0.092	0.093	0.093	0.093	0.092	0.093	0.12	0.095	0.094	0.094	0.093	0.091	0.092	0.091	0.091	0.092	0.093	0.093	0.094
01:34:16	0.095	0.094	0.095	0.094	0.093	0.093	0.093	0.094	0.094	0.095	0.094	0.093	0.125	0.097	0.095	0.094	0.093	0.091	0.092	0.095	0.093	0.092	0.092	0.094	0.096	0.093	0.093	0.094	0.093	0.094	0.092	0.093	0.093	0.093	0.092	0.093	0.125	0.095	0.094	0.093	0.093	0.091	0.092	0.091	0.091	0.092	0.092	0.093	0.095
01:39:16	0.096	0.095	0.096	0.095	0.094	0.094	0.094	0.095	0.094	0.096	0.095	0.093	0.131	0.097	0.096	0.094	0.093	0.091	0.092	0.095	0.093	0.092	0.092	0.094	0.097	0.093	0.093	0.095	0.093	0.094	0.092	0.094	0.093	0.093	0.092	0.093	0.131	0.095	0.094	0.094	0.093	0.091	0.092	0.091	0.091	0.092	0.093	0.093	0.096
01:44:16	0.098	0.096	0.096	0.096	0.095	0.095	0.095	0.096	0.095	0.096	0.095	0.094	0.139	0.097	0.096	0.094	0.093	0.091	0.092	0.095	0.093	0.092	0.092	0.094	0.098	0.094	0.094	0.095	0.094	0.095	0.093	0.094	0.094	0.094	0.093	0.093	0.139	0.095	0.094	0.094	0.093	0.091	0.092	0.091	0.091	0.092	0.093	0.093	0.097
01:49:16	0.099	0.097	0.097	0.097	0.096	0.095	0.096	0.096	0.095	0.097	0.096	0.094	0.148	0.097	0.096	0.094	0.093	0.091	0.092	0.095	0.093	0.092	0.092	0.094	0.099	0.094	0.094	0.095	0.094	0.095	0.093	0.094	0.094	0.094	0.093	0.093	0.147	0.095	0.094	0.093	0.092	0.091	0.092	0.091	0.091	0.092	0.092	0.093	0.099
01:54:16	0.101	0.098	0.098	0.098	0.097	0.096	0.096	0.097	0.096	0.097	0.096	0.094	0.158	0.097	0.096	0.094	0.092	0.091	0.092	0.095	0.093	0.092	0.092	0.094	0.101	0.095	0.095	0.096	0.094	0.095	0.093	0.095	0.094	0.094	0.093	0.093	0.157	0.095	0.094	0.093	0.092	0.09	0.092	0.091	0.091	0.092	0.092	0.093	0.1
01:59:16	0.103	0.099	0.1	0.099	0.098	0.097	0.097	0.097	0.096	0.098	0.096	0.094	0.17	0.097	0.096	0.094	0.092	0.091	0.092	0.095	0.093	0.092	0.092	0.094	0.103	0.095	0.095	0.096	0.095	0.096	0.094	0.095	0.095	0.094	0.094	0.094	0.169	0.095	0.094	0.093	0.092	0.091	0.092	0.091	0.091	0.092	0.092	0.094	0.102
02:04:16	0.106	0.101	0.101	0.101	0.099	0.098	0.098	0.098	0.097	0.098	0.097	0.095	0.184	0.097	0.096	0.094	0.093	0.091	0.092	0.095	0.093	0.092	0.092	0.094	0.105	0.096	0.096	0.097	0.095	0.096	0.094	0.095	0.095	0.095	0.094	0.094	0.183	0.095	0.094	0.093	0.092	0.091	0.092	0.091	0.091	0.092	0.092	0.093	0.104
02:09:16	0.108	0.103	0.103	0.102	0.1	0.099	0.099	0.099	0.098	0.099	0.097	0.095	0.197	0.097	0.095	0.094	0.092	0.091	0.092	0.094	0.092	0.092	0.092	0.094	0.107	0.097	0.097	0.098	0.096	0.097	0.095	0.096	0.095	0.095	0.094	0.094	0.196	0.095	0.094	0.093	0.092	0.09	0.092	0.091	0.091	0.092	0.093	0.094	0.107
02:14:16	0.112	0.105	0.105	0.104	0.102	0.101	0.1	0.1	0.099	0.1	0.098	0.096	0.203	0.097	0.096	0.094	0.093	0.091	0.092	0.095	0.093	0.092	0.092	0.094	0.11	0.098	0.098	0.099	0.097	0.098	0.095	0.096	0.096	0.096	0.095	0.094	0.202	0.095	0.094	0.093	0.092	0.09	0.092	0.091	0.091	0.092	0.093	0.094	0.11
02:19:16	0.116	0.108	0.108	0.106	0.104	0.102	0.101	0.101	0.1	0.1	0.098	0.096	0.219	0.097	0.096	0.094	0.092	0.091	0.092	0.095	0.093	0.092	0.092	0.094	0.114	0.099	0.099	0.1	0.098	0.098	0.096	0.097	0.096	0.096	0.095	0.095	0.217	0.095	0.094	0.093	0.092	0.09	0.092	0.091	0.091	0.092	0.093	0.094	0.114
02:24:16	0.121	0.111	0.111	0.109	0.106	0.104	0.103	0.102	0.101	0.101	0.099	0.097	0.239	0.097	0.096	0.094	0.093	0.091	0.092	0.095	0.093	0.092	0.092	0.094	0.118	0.101	0.1	0.101	0.099	0.099	0.097	0.098	0.097	0.096	0.095	0.095	0.238	0.095	0.094	0.093	0.092	0.09	0.092	0.091	0.091	0.092	0.093	0.094	0.118
02:29:16	0.126	0.115	0.114	0.112	0.108	0.106	0.104	0.103	0.102	0.102	0.1	0.097	0.262	0.097	0.095	0.094	0.092	0.091	0.092	0.095	0.093	0.092	0.092	0.094	0.122	0.102	0.102	0.103	0.101	0.1	0.098	0.098	0.097	0.097	0.096	0.095	0.261	0.095	0.094	0.093	0.092	0.09	0.092	0.091	0.091	0.092	0.093	0.094	0.123
02:34:16	0.132	0.119	0.118	0.115	0.11	0.108	0.106	0.105	0.103	0.103	0.101	0.097	0.281	0.097	0.096	0.094	0.092	0.091	0.092	0.095	0.093	0.092	0.092	0.094	0.128	0.105	0.104	0.104	0.102	0.101	0.099	0.099	0.098	0.097	0.096	0.096	0.28	0.096	0.094	0.093	0.092	0.09	0.092	0.091	0.091	0.092	0.093	0.094	0.128
02:39:16	0.14	0.124	0.122	0.119	0.113	0.11	0.108	0.106	0.104	0.104	0.101	0.098	0.303	0.097	0.096	0.094	0.092	0.091	0.092	0.095	0.093	0.092	0.092	0.094	0.135	0.107	0.106	0.106	0.103	0.102	0.1	0.1	0.099	0.098	0.097	0.096	0.301	0.095	0.094	0.093	0.092	0.09	0.092	0.091	0.091	0.092	0.093	0.094	0.135
02:44:16	0.148	0.13	0.127	0.123	0.116	0.112	0.109	0.108	0.105	0.105	0.102	0.098	0.325	0.097	0.095	0.094	0.092	0.091	0.092	0.095	0.093	0.092	0.092	0.094	0.142	0.109	0.109	0.108	0.105	0.104	0.101	0.101	0.099	0.098	0.097	0.096	0.323	0.095	0.094	0.093	0.092	0.09	0.092	0.091	0.091	0.092	0.093	0.094	0.143
02:49:16	0.159	0.137	0.133	0.127	0.119	0.115	0.112	0.109	0.106	0.106	0.103	0.099	0.348	0.098	0.095	0.094	0.092	0.091	0.092	0.095	0.093	0.092	0.092	0.094	0.151	0.113	0.112	0.111	0.107	0.105	0.102	0.102	0.1	0.099	0.098	0.097	0.347	0.096	0.094	0.093	0.092	0.09	0.092	0.091	0.091	0.092	0.093	0.094	0.153
02:54:16	0.171	0.145	0.14	0.132	0.123	0.117	0.114	0.111	0.108	0.107	0.104	0.1	0.379	0.098	0.096	0.094	0.092	0.091	0.092	0.095	0.093	0.092	0.092	0.094	0.162	0.117	0.115	0.113	0.109	0.107	0.103	0.103	0.101	0.1	0.098	0.097	0.378	0.096	0.094	0.093	0.092	0.09	0.092	0.091	0.091	0.092	0.093	0.094	0.163
02:59:16	0.183	0.154	0.147	0.138	0.127	0.12	0.116	0.112	0.109	0.108	0.105	0.1	0.409	0.098	0.095	0.093	0.092	0.091	0.092	0.095	0.093	0.092	0.092	0.094	0.173	0.122	0.119	0.116	0.111	0.108	0.104	0.103	0.101	0.1	0.099	0.097	0.407	0.095	0.094	0.093	0.092	0.09	0.092	0.091	0.091	0.092	0.093	0.094	0.176
03:04:16	0.192	0.165	0.156	0.144	0.132	0.123	0.118	0.114	0.11	0.108	0.106	0.101	0.429	0.097	0.095	0.094	0.092	0.091	0.092	0.095	0.093	0.092	0.092	0.094	0.183	0.126	0.123	0.119	0.113	0.11	0.105	0.104	0.102	0.101	0.099	0.098	0.427	0.095	0.094	0.093	0.092	0.09	0.092	0.091	0.091	0.092	0.093	0.094	0.183
03:09:16	0.201	0.177	0.165	0.151	0.136	0.127	0.12	0.116	0.111	0.109	0.106	0.101	0.45	0.097	0.096	0.094	0.092	0.091	0.092	0.095	0.093	0.092	0.092	0.094	0.191	0.133	0.128	0.123	0.115	0.112	0.107	0.106	0.103	0.101	0.1	0.098	0.448	0.095	0.094	0.093	0.092	0.09	0.092	0.091	0.091	0.092	0.093	0.094	0.193
03:14:16	0.217	0.189	0.177	0.159	0.141	0.13	0.123	0.118	0.112	0.111	0.107	0.102	0.472	0.098	0.096	0.094	0.092	0.091	0.092	0.095	0.093	0.092	0.092	0.094	0.204	0.14	0.134	0.127	0.118	0.113	0.108	0.107	0.103	0.102	0.1	0.098	0.469	0.096	0.094	0.093	0.092	0.09	0.092	0.091	0.091	0.092	0.093	0.094	0.208
03:19:16	0.236	0.195	0.189	0.168	0.147	0.134	0.126	0.119	0.114	0.112	0.108	0.102	0.492	0.098	0.095	0.094	0.092	0.091	0.092	0.095	0.093	0.092	0.092	0.094	0.223	0.148	0.14	0.132	0.121	0.115	0.109	0.108	0.104	0.103	0.101	0.099	0.49	0.096	0.094	0.093	0.092	0.09	0.092	0.091	0.091	0.092	0.093	0.094	0.227
03:24:16	0.255	0.208	0.195	0.178	0.153	0.138	0.128	0.121	0.115	0.113	0.109	0.102	0.512	0.098	0.096	0.094	0.092	0.091	0.092	0.095	0.093	0.092	0.092	0.094	0.242	0.158	0.148	0.136	0.125	0.117	0.111	0.109	0.105	0.103	0.102	0.099	0.51	0.096	0.094	0.093	0.092	0.091	0.092	0.091	0.091	0.092	0.093	0.094	0.246
03:29:16	0.274	0.225	0.206	0.188	0.16	0.142	0.131	0.123	0.116	0.113	0.11	0.103	0.541	0.098	0.095	0.094	0.092	0.091	0.092	0.095	0.093	0.092	0.092	0.094	0.262	0.169	0.156	0.142	0.128	0.12	0.112	0.11	0.106	0.104	0.102	0.099	0.538	0.095	0.094	0.093	0.092	0.09	0.092	0.091	0.091	0.092	0.093	0.094	0.265
03:34:16	0.293	0.245	0.221	0.193	0.168	0.147	0.134	0.125	0.118	0.115	0.111	0.104	0.566	0.098	0.095	0.094	0.092	0.091	0.092	0.095	0.093	0.092	0.093	0.095	0.28	0.182	0.166	0.148	0.132	0.122	0.114	0.111	0.107	0.105	0.103	0.1	0.56	0.095	0.094	0.093	0.092	0.09	0.092	0.091	0.091	0.092	0.093	0.095	0.282
03:39:16	0.313	0.263	0.238	0.202	0.175	0.151	0.137	0.127	0.119	0.115	0.111	0.104	0.583	0.098	0.095	0.094	0.092	0.091	0.092	0.095	0.093	0.092	0.092	0.095	0.3	0.188	0.177	0.155	0.137	0.125	0.115	0.112	0.107	0.105	0.103	0.1	0.577	0.095	0.094	0.093	0.092	0.091	0.092	0.091	0.091	0.092	0.093	0.094	0.303
03:44:16	0.335	0.279	0.257	0.214	0.183	0.156	0.14	0.129	0.121	0.117	0.113	0.105	0.598	0.098	0.096	0.093	0.092	0.091	0.092	0.095	0.093	0.092	0.093	0.095	0.324	0.198	0.189	0.163	0.141	0.127	0.117	0.113	0.108	0.106	0.103	0.1	0.591	0.095	0.094	0.093	0.092	0.09	0.092	0.091	0.091	0.092	0.093	0.095	0.325
03:49:16	0.357	0.297	0.272	0.229	0.187	0.161	0.143	0.131	0.122	0.117	0.113	0.105	0.612	0.098	0.096	0.093	0.092	0.091	0.092	0.095	0.093	0.092	0.092	0.095	0.347	0.214	0.195	0.172	0.146	0.13	0.118	0.115	0.109	0.107	0.104	0.101	0.607	0.096	0.094	0.093	0.092	0.09	0.092	0.091	0.091	0.092	0.093	0.095	0.346
03:54:16	0.383	0.319	0.288	0.244	0.194	0.167	0.146	0.133	0.123	0.119	0.114	0.105	0.627	0.098	0.096	0.093	0.092	0.091	0.092	0.095	0.093	0.092	0.093	0.095	0.369	0.233	0.206	0.182	0.151	0.133	0.12	0.116	0.11	0.107	0.105	0.101	0.622	0.096	0.094	0.093	0.092	0.091	0.092	0.091	0.091	0.092	0.093	0.095	0.376
03:59:16	0.407	0.339	0.308	0.256	0.201	0.173	0.149	0.135	0.124	0.12	0.115	0.106	0.65	0.098	0.095	0.093	0.092	0.091	0.092	0.095	0.093	0.092	0.093	0.095	0.401	0.252	0.222	0.19	0.157	0.136	0.122	0.117	0.111	0.108	0.105	0.101	0.644	0.096	0.094	0.093	0.092	0.091	0.092	0.091	0.091	0.092	0.093	0.095	0.396
04:04:16	0.424	0.362	0.331	0.272	0.212	0.179	0.153	0.138	0.127	0.121	0.116	0.106	0.669	0.098	0.096	0.093	0.092	0.091	0.092	0.095	0.093	0.092	0.093	0.095	0.422	0.269	0.24	0.196	0.164	0.139	0.124	0.118	0.112	0.109	0.106	0.101	0.662	0.096	0.094	0.093	0.092	0.091	0.092	0.091	0.091	0.092	0.093	0.095	0.41
04:09:16	0.441	0.388	0.351	0.289	0.223	0.182	0.157	0.139	0.128	0.122	0.116	0.107	0.679	0.098	0.095	0.093	0.092	0.091	0.092	0.095	0.093	0.092	0.093	0.095	0.441	0.286	0.258	0.206	0.17	0.142	0.126	0.119	0.112	0.109	0.106	0.102	0.672	0.096	0.094	0.093	0.092	0.09	0.092	0.091	0.092	0.092	0.093	0.095	0.425
04:14:16	0.46	0.402	0.378	0.308	0.234	0.186	0.161	0.142	0.129	0.123	0.117	0.107	0.689	0.098	0.096	0.094	0.092	0.091	0.092	0.095	0.093	0.092	0.093	0.095	0.46	0.306	0.272	0.219	0.178	0.146	0.128	0.121	0.114	0.11	0.107	0.102	0.683	0.096	0.094	0.093	0.092	0.091	0.092	0.091	0.092	0.092	0.093	0.095	0.442
04:19:16	0.477	0.415	0.399	0.327	0.244	0.191	0.164	0.143	0.13	0.123	0.118	0.107	0.699	0.098	0.096	0.093	0.092	0.091	0.092	0.095	0.093	0.092	0.093	0.095	0.477	0.328	0.288	0.234	0.185	0.15	0.13	0.122	0.115	0.11	0.108	0.102	0.692	0.096	0.094	0.093	0.092	0.091	0.092	0.091	0.092	0.092	0.093	0.095	0.458
04:24:16	0.496	0.43	0.412	0.347	0.26	0.197	0.169	0.146	0.132	0.125	0.119	0.108	0.709	0.098	0.096	0.093	0.092	0.091	0.092	0.095	0.093	0.092	0.093	0.095	0.495	0.349	0.309	0.249	0.19	0.154	0.132	0.124	0.115	0.112	0.108	0.103	0.702	0.096	0.094	0.093	0.092	0.09	0.092	0.091	0.092	0.092	0.093	0.095	0.474
04:29:16	0.513	0.446	0.426	0.373	0.275	0.204	0.172	0.148	0.133	0.126	0.12	0.108	0.719	0.098	0.095	0.093	0.092	0.091	0.092	0.095	0.093	0.092	0.093	0.095	0.515	0.378	0.331	0.261	0.196	0.158	0.134	0.125	0.116	0.112	0.109	0.103	0.712	0.096	0.094	0.093	0.092	0.091	0.092	0.091	0.092	0.092	0.093	0.095	0.491
04:34:16	0.531	0.461	0.441	0.388	0.29	0.213	0.175	0.151	0.135	0.127	0.121	0.109	0.728	0.098	0.096	0.093	0.092	0.091	0.092	0.095	0.093	0.092	0.093	0.095	0.543	0.399	0.351	0.277	0.204	0.162	0.137	0.127	0.117	0.113	0.109	0.103	0.721	0.096	0.094	0.093	0.092	0.09	0.092	0.091	0.092	0.092	0.093	0.095	0.507
04:39:16	0.555	0.477	0.456	0.398	0.307	0.221	0.178	0.153	0.136	0.128	0.121	0.109	0.738	0.098	0.095	0.094	0.092	0.091	0.092	0.095	0.093	0.092	0.093	0.095	0.561	0.412	0.377	0.295	0.214	0.168	0.139	0.129	0.119	0.114	0.11	0.104	0.731	0.096	0.094	0.093	0.092	0.091	0.092	0.091	0.092	0.092	0.094	0.095	0.524
04:44:16	0.574	0.492	0.47	0.411	0.323	0.228	0.181	0.155	0.137	0.129	0.122	0.11	0.747	0.098	0.096	0.093	0.092	0.091	0.092	0.095	0.093	0.092	0.093	0.095	0.574	0.426	0.401	0.315	0.225	0.173	0.142	0.13	0.12	0.114	0.111	0.104	0.741	0.096	0.094	0.093	0.092	0.091	0.092	0.091	0.092	0.093	0.093	0.095	0.542
04:49:16	0.589	0.508	0.486	0.424	0.347	0.239	0.185	0.158	0.139	0.13	0.123	0.11	0.757	0.098	0.096	0.094	0.092	0.091	0.092	0.095	0.093	0.092	0.093	0.095	0.587	0.441	0.414	0.334	0.235	0.177	0.144	0.132	0.12	0.115	0.111	0.104	0.751	0.096	0.094	0.093	0.092	0.091	0.092	0.091	0.092	0.093	0.094	0.095	0.557
04:54:16	0.602	0.522	0.5	0.437	0.365	0.249	0.189	0.16	0.14	0.131	0.124	0.111	0.766	0.098	0.096	0.093	0.092	0.091	0.092	0.095	0.093	0.092	0.093	0.095	0.604	0.455	0.428	0.356	0.246	0.181	0.147	0.134	0.122	0.116	0.112	0.105	0.76	0.096	0.094	0.093	0.092	0.091	0.092	0.091	0.092	0.093	0.093	0.095	0.574
04:59:16	0.614	0.54	0.518	0.45	0.373	0.26	0.194	0.162	0.142	0.132	0.124	0.111	0.776	0.098	0.095	0.093	0.092	0.091	0.092	0.095	0.093	0.092	0.093	0.095	0.626	0.469	0.442	0.382	0.26	0.185	0.15	0.135	0.123	0.117	0.112	0.105	0.77	0.096	0.094	0.093	0.092	0.091	0.092	0.091	0.092	0.092	0.093	0.095	0.587
05:04:16	0.629	0.555	0.532	0.464	0.383	0.271	0.199	0.165	0.143	0.133	0.125	0.111	0.786	0.098	0.095	0.093	0.092	0.091	0.092	0.095	0.093	0.093	0.093	0.095	0.641	0.484	0.456	0.394	0.274	0.189	0.153	0.137	0.124	0.118	0.113	0.105	0.782	0.096	0.094	0.093	0.092	0.091	0.092	0.091	0.092	0.092	0.094	0.095	0.599
05:09:16	0.642	0.563	0.549	0.476	0.393	0.283	0.203	0.167	0.144	0.133	0.126	0.111	0.796	0.098	0.096	0.094	0.092	0.091	0.092	0.095	0.093	0.092	0.093	0.095	0.653	0.497	0.469	0.406	0.289	0.195	0.156	0.139	0.125	0.118	0.114	0.106	0.793	0.096	0.094	0.093	0.092	0.091	0.092	0.091	0.092	0.093	0.094	0.096	0.613
05:14:16	0.652	0.57	0.558	0.49	0.405	0.297	0.208	0.17	0.145	0.134	0.126	0.112	0.805	0.098	0.095	0.093	0.092	0.091	0.092	0.095	0.093	0.092	0.093	0.095	0.664	0.51	0.483	0.419	0.306	0.201	0.158	0.141	0.126	0.119	0.115	0.106	0.803	0.096	0.094	0.093	0.092	0.091	0.092	0.091	0.092	0.093	0.094	0.095	0.625
05:19:16	0.662	0.577	0.566	0.504	0.417	0.311	0.215	0.172	0.147	0.135	0.127	0.113	0.816	0.098	0.096	0.093	0.092	0.091	0.092	0.095	0.093	0.092	0.093	0.095	0.675	0.529	0.497	0.432	0.323	0.208	0.162	0.142	0.127	0.12	0.115	0.106	0.811	0.096	0.094	0.093	0.092	0.091	0.092	0.091	0.092	0.093	0.094	0.096	0.634
05:24:16	0.672	0.583	0.572	0.518	0.429	0.331	0.221	0.174	0.148	0.137	0.128	0.113	0.825	0.098	0.096	0.094	0.092	0.091	0.092	0.095	0.093	0.092	0.093	0.095	0.685	0.547	0.511	0.445	0.343	0.214	0.165	0.145	0.129	0.121	0.116	0.106	0.82	0.096	0.094	0.093	0.092	0.091	0.092	0.091	0.092	0.093	0.094	0.096	0.643
05:29:16	0.679	0.59	0.577	0.532	0.442	0.347	0.228	0.175	0.15	0.137	0.128	0.113	0.833	0.098	0.096	0.093	0.093	0.091	0.092	0.095	0.093	0.092	0.093	0.095	0.694	0.557	0.527	0.457	0.365	0.222	0.168	0.147	0.13	0.122	0.116	0.107	0.829	0.096	0.094	0.093	0.092	0.091	0.092	0.091	0.092	0.093	0.094	0.096	0.65
05:34:16	0.687	0.598	0.584	0.542	0.454	0.352	0.236	0.179	0.152	0.138	0.13	0.114	0.842	0.098	0.096	0.094	0.092	0.091	0.092	0.095	0.093	0.093	0.093	0.096	0.703	0.563	0.546	0.471	0.374	0.23	0.171	0.148	0.131	0.123	0.117	0.108	0.838	0.096	0.094	0.093	0.092	0.091	0.092	0.091	0.092	0.093	0.094	0.096	0.656
05:39:16	0.694	0.608	0.589	0.547	0.466	0.36	0.243	0.181	0.152	0.139	0.13	0.114	0.85	0.098	0.095	0.094	0.092	0.091	0.092	0.095	0.093	0.092	0.093	0.096	0.712	0.57	0.556	0.483	0.385	0.24	0.174	0.151	0.132	0.123	0.118	0.108	0.844	0.096	0.094	0.093	0.092	0.091	0.092	0.091	0.092	0.093	0.094	0.096	0.662
05:44:16	0.702	0.613	0.595	0.552	0.48	0.368	0.253	0.184	0.154	0.14	0.131	0.114	0.858	0.098	0.095	0.093	0.092	0.091	0.092	0.095	0.093	0.093	0.093	0.096	0.721	0.576	0.563	0.496	0.395	0.25	0.177	0.152	0.133	0.124	0.118	0.108	0.852	0.096	0.094	0.093	0.092	0.091	0.092	0.091	0.092	0.093	0.094	0.096	0.669
05:49:16	0.71	0.618	0.6	0.558	0.493	0.377	0.262	0.187	0.156	0.141	0.132	0.114	0.865	0.098	0.096	0.093	0.092	0.091	0.092	0.095	0.093	0.093	0.093	0.096	0.73	0.582	0.569	0.511	0.406	0.259	0.18	0.155	0.134	0.125	0.119	0.108	0.859	0.096	0.094	0.093	0.092	0.091	0.092	0.091	0.092	0.093	0.094	0.096	0.676
05:54:16	0.717	0.622	0.605	0.563	0.501	0.387	0.271	0.19	0.157	0.141	0.132	0.115	0.872	0.098	0.095	0.093	0.092	0.091	0.092	0.095	0.093	0.093	0.093	0.096	0.738	0.589	0.574	0.524	0.419	0.27	0.184	0.157	0.135	0.126	0.12	0.109	0.867	0.096	0.094	0.093	0.092	0.091	0.092	0.091	0.092	0.093	0.094	0.096	0.682
05:59:16	0.725	0.626	0.609	0.568	0.511	0.397	0.281	0.194	0.158	0.142	0.132	0.115	0.879	0.098	0.095	0.094	0.093	0.091	0.093	0.095	0.094	0.093	0.093	0.096	0.746	0.599	0.578	0.539	0.431	0.282	0.188	0.159	0.137	0.126	0.12	0.109	0.875	0.096	0.094	0.093	0.092	0.091	0.092	0.091	0.092	0.093	0.094	0.096	0.69
06:04:16	0.731	0.629	0.614	0.573	0.521	0.408	0.292	0.198	0.16	0.144	0.133	0.115	0.886	0.098	0.095	0.093	0.092	0.091	0.092	0.095	0.093	0.093	0.093	0.096	0.753	0.607	0.583	0.545	0.442	0.295	0.191	0.161	0.137	0.127	0.121	0.109	0.881	0.096	0.094	0.093	0.092	0.091	0.092	0.091	0.092	0.093	0.094	0.096	0.696
06:09:16	0.738	0.632	0.623	0.579	0.53	0.419	0.307	0.202	0.162	0.144	0.134	0.116	0.892	0.098	0.096	0.094	0.093	0.091	0.093	0.095	0.094	0.093	0.094	0.096	0.763	0.612	0.589	0.551	0.454	0.309	0.196	0.163	0.139	0.128	0.122	0.109	0.888	0.096	0.094	0.093	0.093	0.091	0.092	0.092	0.092	0.093	0.094	0.096	0.702
06:14:16	0.744	0.633	0.627	0.581	0.535	0.431	0.322	0.206	0.163	0.144	0.134	0.116	0.899	0.098	0.096	0.093	0.092	0.091	0.092	0.095	0.093	0.093	0.093	0.096	0.771	0.616	0.594	0.555	0.465	0.326	0.2	0.166	0.14	0.129	0.122	0.11	0.895	0.096	0.094	0.093	0.093	0.091	0.092	0.092	0.092	0.093	0.094	0.096	0.706
06:19:16	0.75	0.635	0.63	0.585	0.539	0.442	0.328	0.211	0.165	0.145	0.135	0.116	0.905	0.098	0.096	0.093	0.093	0.091	0.092	0.095	0.093	0.093	0.093	0.096	0.78	0.62	0.601	0.559	0.481	0.342	0.206	0.168	0.141	0.13	0.123	0.11	0.901	0.096	0.094	0.093	0.093	0.091	0.092	0.091	0.092	0.093	0.094	0.096	0.709
06:24:16	0.756	0.636	0.631	0.588	0.543	0.455	0.334	0.218	0.166	0.146	0.135	0.116	0.911	0.098	0.095	0.094	0.092	0.091	0.092	0.095	0.093	0.093	0.093	0.096	0.787	0.622	0.611	0.563	0.491	0.349	0.211	0.17	0.142	0.13	0.123	0.11	0.907	0.096	0.094	0.093	0.092	0.091	0.092	0.091	0.092	0.093	0.094	0.096	0.713
06:29:16	0.762	0.637	0.632	0.592	0.547	0.466	0.341	0.223	0.168	0.147	0.136	0.116	0.918	0.098	0.096	0.094	0.092	0.091	0.092	0.095	0.093	0.093	0.094	0.096	0.795	0.625	0.615	0.568	0.501	0.357	0.218	0.172	0.143	0.131	0.124	0.11	0.912	0.096	0.094	0.093	0.092	0.091	0.092	0.091	0.092	0.093	0.094	0.096	0.715
06:34:16	0.769	0.639	0.633	0.596	0.55	0.475	0.348	0.23	0.17	0.148	0.137	0.117	0.924	0.098	0.095	0.093	0.093	0.091	0.092	0.095	0.093	0.093	0.094	0.096	0.802	0.627	0.618	0.573	0.51	0.366	0.225	0.174	0.144	0.132	0.125	0.111	0.918	0.096	0.094	0.093	0.092	0.091	0.092	0.091	0.092	0.093	0.094	0.096	0.718
06:39:16	0.774	0.639	0.634	0.602	0.553	0.483	0.355	0.236	0.171	0.148	0.137	0.117	0.928	0.098	0.095	0.094	0.092	0.091	0.092	0.095	0.094	0.093	0.094	0.096	0.809	0.628	0.62	0.577	0.522	0.375	0.232	0.176	0.145	0.133	0.125	0.111	0.924	0.096	0.094	0.093	0.093	0.091	0.092	0.091	0.092	0.093	0.094	0.096	0.721
06:44:16	0.779	0.641	0.634	0.604	0.556	0.49	0.363	0.244	0.173	0.15	0.138	0.117	0.935	0.098	0.095	0.093	0.092	0.091	0.093	0.095	0.094	0.093	0.094	0.096	0.816	0.629	0.623	0.581	0.531	0.385	0.239	0.179	0.146	0.134	0.126	0.111	0.929	0.096	0.094	0.093	0.093	0.091	0.092	0.091	0.092	0.093	0.094	0.096	0.723
06:49:16	0.785	0.642	0.636	0.605	0.56	0.497	0.372	0.251	0.175	0.151	0.138	0.117	0.939	0.098	0.096	0.094	0.092	0.091	0.092	0.095	0.094	0.093	0.094	0.096	0.822	0.632	0.624	0.585	0.537	0.396	0.247	0.181	0.147	0.134	0.126	0.112	0.935	0.096	0.094	0.093	0.092	0.091	0.092	0.092	0.092	0.093	0.094	0.097	0.726
06:54:16	0.79	0.643	0.637	0.605	0.561	0.504	0.382	0.261	0.177	0.152	0.14	0.117	0.944	0.098	0.096	0.094	0.092	0.091	0.093	0.095	0.094	0.093	0.094	0.096	0.829	0.632	0.625	0.589	0.54	0.406	0.256	0.184	0.149	0.135	0.127	0.112	0.94	0.096	0.094	0.093	0.092	0.091	0.092	0.092	0.092	0.093	0.094	0.097	0.728
06:59:16	0.795	0.643	0.636	0.606	0.564	0.512	0.392	0.269	0.178	0.153	0.14	0.118	0.95	0.098	0.096	0.094	0.093	0.091	0.093	0.095	0.094	0.093	0.094	0.096	0.836	0.635	0.625	0.592	0.544	0.418	0.265	0.188	0.15	0.135	0.127	0.112	0.945	0.096	0.094	0.093	0.092	0.091	0.092	0.092	0.092	0.093	0.094	0.097	0.731
07:04:16	0.801	0.644	0.636	0.606	0.567	0.519	0.402	0.28	0.181	0.154	0.14	0.118	0.955	0.098	0.095	0.094	0.092	0.091	0.093	0.095	0.094	0.093	0.094	0.096	0.842	0.634	0.627	0.596	0.549	0.43	0.275	0.191	0.151	0.136	0.128	0.112	0.95	0.096	0.094	0.093	0.092	0.091	0.092	0.092	0.092	0.093	0.094	0.097	0.733
07:09:16	0.805	0.645	0.637	0.606	0.568	0.522	0.412	0.291	0.183	0.154	0.14	0.118	0.96	0.098	0.096	0.094	0.093	0.091	0.093	0.095	0.094	0.093	0.094	0.096	0.848	0.635	0.627	0.602	0.552	0.441	0.286	0.194	0.152	0.137	0.128	0.113	0.955	0.096	0.094	0.093	0.093	0.091	0.092	0.091	0.092	0.093	0.094	0.097	0.734
07:14:16	0.811	0.645	0.637	0.606	0.57	0.526	0.423	0.304	0.187	0.155	0.141	0.118	0.966	0.099	0.096	0.094	0.093	0.091	0.093	0.095	0.094	0.093	0.094	0.096	0.854	0.637	0.628	0.604	0.555	0.456	0.299	0.199	0.153	0.138	0.129	0.113	0.96	0.096	0.094	0.093	0.092	0.091	0.092	0.092	0.092	0.093	0.094	0.097	0.736
07:19:16	0.815	0.645	0.637	0.607	0.571	0.527	0.437	0.311	0.189	0.155	0.141	0.118	0.971	0.098	0.095	0.093	0.093	0.091	0.093	0.095	0.094	0.093	0.094	0.096	0.858	0.636	0.629	0.604	0.558	0.465	0.314	0.202	0.155	0.138	0.129	0.113	0.964	0.096	0.094	0.093	0.092	0.091	0.092	0.092	0.092	0.093	0.094	0.097	0.738
07:24:16	0.82	0.646	0.637	0.606	0.573	0.529	0.446	0.314	0.193	0.157	0.142	0.119	0.977	0.098	0.095	0.094	0.093	0.091	0.093	0.095	0.094	0.093	0.094	0.096	0.864	0.637	0.629	0.605	0.561	0.474	0.323	0.207	0.156	0.139	0.13	0.113	0.969	0.096	0.094	0.093	0.093	0.091	0.092	0.092	0.092	0.093	0.094	0.097	0.74
07:29:16	0.824	0.646	0.636	0.606	0.574	0.531	0.452	0.32	0.196	0.158	0.142	0.119	0.982	0.098	0.095	0.094	0.092	0.091	0.093	0.095	0.094	0.093	0.094	0.096	0.87	0.637	0.63	0.604	0.563	0.481	0.328	0.212	0.157	0.139	0.131	0.113	0.976	0.096	0.094	0.093	0.092	0.091	0.092	0.092	0.092	0.093	0.094	0.097	0.741
07:34:16	0.83	0.646	0.636	0.606	0.575	0.532	0.459	0.328	0.201	0.159	0.142	0.119	0.986	0.098	0.096	0.094	0.093	0.092	0.093	0.095	0.094	0.093	0.094	0.096	0.875	0.638	0.63	0.604	0.566	0.488	0.335	0.217	0.158	0.14	0.131	0.114	0.98	0.097	0.094	0.093	0.093	0.091	0.093	0.092	0.092	0.093	0.094	0.097	0.743
07:39:16	0.834	0.646	0.636	0.605	0.576	0.534	0.465	0.334	0.204	0.161	0.142	0.119	0.991	0.098	0.096	0.094	0.093	0.091	0.093	0.095	0.094	0.093	0.094	0.096	0.88	0.639	0.63	0.605	0.567	0.494	0.343	0.223	0.16	0.141	0.131	0.114	0.984	0.097	0.094	0.093	0.093	0.091	0.092	0.092	0.092	0.093	0.094	0.097	0.745
07:44:16	0.839	0.647	0.635	0.605	0.577	0.535	0.472	0.341	0.21	0.162	0.144	0.119	0.996	0.098	0.096	0.094	0.093	0.091	0.093	0.095	0.094	0.093	0.094	0.096	0.886	0.639	0.631	0.605	0.569	0.503	0.35	0.23	0.161	0.142	0.131	0.114	0.989	0.097	0.094	0.093	0.093	0.091	0.092	0.092	0.092	0.093	0.094	0.097	0.746
07:49:16	0.843	0.646	0.634	0.604	0.577	0.536	0.477	0.348	0.215	0.163	0.144	0.12	1.001	0.099	0.096	0.094	0.093	0.092	0.093	0.095	0.094	0.093	0.094	0.097	0.891	0.639	0.631	0.604	0.571	0.512	0.36	0.237	0.163	0.142	0.132	0.114	0.996	0.097	0.094	0.093	0.093	0.091	0.093	0.092	0.092	0.093	0.094	0.097	0.748
07:54:16	0.847	0.646	0.633	0.603	0.578	0.537	0.485	0.356	0.221	0.164	0.145	0.12	1.006	0.098	0.096	0.094	0.093	0.092	0.093	0.095	0.094	0.093	0.094	0.097	0.895	0.639	0.631	0.604	0.572	0.517	0.367	0.244	0.165	0.143	0.133	0.114	1.001	0.097	0.094	0.093	0.093	0.091	0.092	0.092	0.092	0.094	0.095	0.097	0.749
07:59:16	0.851	0.645	0.632	0.602	0.578	0.539	0.489	0.364	0.227	0.166	0.145	0.12	1.01	0.099	0.096	0.094	0.093	0.092	0.093	0.095	0.094	0.093	0.094	0.096	0.9	0.638	0.63	0.603	0.573	0.521	0.378	0.252	0.166	0.143	0.133	0.114	1.004	0.097	0.094	0.093	0.093	0.091	0.092	0.092	0.092	0.093	0.094	0.097	0.75
08:04:16	0.856	0.645	0.632	0.602	0.58	0.54	0.496	0.373	0.233	0.167	0.146	0.12	1.014	0.098	0.096	0.094	0.093	0.092	0.093	0.095	0.094	0.093	0.094	0.097	0.905	0.638	0.63	0.603	0.574	0.523	0.388	0.26	0.167	0.144	0.134	0.115	1.009	0.098	0.094	0.093	0.093	0.091	0.093	0.092	0.092	0.094	0.095	0.097	0.752
08:09:16	0.859	0.643	0.63	0.6	0.579	0.541	0.501	0.381	0.238	0.168	0.146	0.12	1.019	0.098	0.096	0.094	0.093	0.092	0.093	0.095	0.094	0.093	0.094	0.097	0.909	0.639	0.63	0.602	0.575	0.526	0.398	0.269	0.169	0.145	0.134	0.115	1.013	0.098	0.094	0.093	0.093	0.091	0.092	0.092	0.092	0.093	0.095	0.097	0.753
08:14:16	0.863	0.643	0.63	0.598	0.577	0.542	0.504	0.391	0.246	0.17	0.147	0.12	1.023	0.099	0.096	0.094	0.093	0.091	0.093	0.095	0.094	0.093	0.094	0.097	0.914	0.638	0.63	0.602	0.575	0.528	0.409	0.279	0.171	0.145	0.135	0.115	1.016	0.098	0.094	0.093	0.093	0.091	0.093	0.092	0.092	0.094	0.095	0.097	0.754
08:19:16	0.867	0.642	0.628	0.598	0.576	0.543	0.504	0.401	0.253	0.172	0.147	0.12	1.026	0.099	0.096	0.094	0.093	0.091	0.093	0.095	0.094	0.093	0.094	0.097	0.918	0.637	0.629	0.602	0.576	0.53	0.42	0.291	0.172	0.146	0.135	0.115	1.021	0.098	0.094	0.093	0.093	0.091	0.092	0.092	0.092	0.094	0.095	0.097	0.755
08:24:16	0.871	0.642	0.627	0.595	0.575	0.544	0.504	0.414	0.263	0.174	0.149	0.121	1.03	0.098	0.096	0.094	0.093	0.092	0.093	0.095	0.094	0.093	0.094	0.097	0.923	0.637	0.628	0.601	0.577	0.531	0.435	0.303	0.175	0.147	0.135	0.115	1.025	0.099	0.094	0.093	0.093	0.091	0.093	0.092	0.093	0.094	0.095	0.097	0.757
08:29:16	0.875	0.64	0.626	0.594	0.573	0.543	0.504	0.422	0.27	0.175	0.149	0.121	1.034	0.099	0.096	0.094	0.093	0.092	0.093	0.096	0.094	0.093	0.094	0.097	0.927	0.636	0.627	0.6	0.576	0.533	0.443	0.312	0.176	0.147	0.136	0.115	1.028	0.099	0.094	0.093	0.093	0.091	0.093	0.092	0.093	0.094	0.095	0.097	0.757
08:34:16	0.878	0.64	0.625	0.592	0.571	0.544	0.505	0.429	0.281	0.178	0.149	0.121	1.037	0.099	0.096	0.094	0.093	0.092	0.093	0.095	0.094	0.093	0.094	0.097	0.932	0.636	0.626	0.598	0.576	0.534	0.45	0.316	0.179	0.148	0.136	0.115	1.033	0.1	0.094	0.093	0.093	0.091	0.093	0.092	0.093	0.094	0.095	0.097	0.758
08:39:16	0.882	0.639	0.622	0.591	0.569	0.543	0.506	0.435	0.292	0.18	0.15	0.121	1.041	0.098	0.096	0.094	0.093	0.091	0.093	0.096	0.094	0.093	0.094	0.097	0.936	0.635	0.625	0.597	0.577	0.535	0.457	0.322	0.181	0.149	0.136	0.115	1.036	0.101	0.094	0.093	0.093	0.091	0.093	0.092	0.093	0.094	0.095	0.097	0.759
08:44:16	0.885	0.638	0.621	0.588	0.567	0.543	0.507	0.441	0.301	0.184	0.152	0.121	1.044	0.099	0.096	0.094	0.093	0.092	0.093	0.096	0.094	0.093	0.094	0.097	0.94	0.635	0.625	0.596	0.578	0.537	0.464	0.329	0.184	0.15	0.137	0.116	1.039	0.101	0.094	0.093	0.093	0.091	0.093	0.092	0.093	0.094	0.095	0.097	0.759
08:49:16	0.889	0.636	0.619	0.586	0.565	0.541	0.507	0.447	0.304	0.185	0.151	0.121	1.047	0.098	0.095	0.094	0.093	0.092	0.093	0.095	0.094	0.093	0.094	0.097	0.945	0.633	0.624	0.594	0.576	0.537	0.47	0.336	0.187	0.15	0.137	0.115	1.042	0.102	0.094	0.093	0.093	0.091	0.093	0.092	0.092	0.094	0.095	0.097	0.76
08:54:16	0.893	0.635	0.618	0.584	0.562	0.54	0.509	0.453	0.309	0.189	0.153	0.121	1.05	0.099	0.096	0.094	0.093	0.091	0.093	0.095	0.094	0.093	0.094	0.097	0.949	0.632	0.622	0.593	0.575	0.538	0.475	0.342	0.19	0.151	0.137	0.115	1.045	0.103	0.094	0.093	0.093	0.091	0.093	0.092	0.092	0.094	0.095	0.097	0.76
08:59:16	0.896	0.634	0.616	0.583	0.56	0.538	0.51	0.458	0.314	0.193	0.154	0.121	1.053	0.099	0.096	0.094	0.093	0.092	0.093	0.096	0.094	0.094	0.094	0.097	0.954	0.633	0.621	0.591	0.573	0.539	0.482	0.35	0.194	0.152	0.138	0.116	1.049	0.105	0.095	0.094	0.093	0.091	0.093	0.092	0.093	0.094	0.095	0.097	0.762
09:04:16	0.9	0.634	0.614	0.579	0.556	0.537	0.511	0.464	0.32	0.196	0.155	0.121	1.056	0.098	0.096	0.094	0.093	0.092	0.093	0.096	0.094	0.093	0.094	0.097	0.958	0.631	0.62	0.589	0.572	0.54	0.489	0.358	0.198	0.153	0.138	0.116	1.05	0.106	0.094	0.093	0.093	0.091	0.093	0.092	0.093	0.094	0.095	0.097	0.762
09:09:16	0.903	0.631	0.612	0.577	0.554	0.535	0.51	0.468	0.325	0.2	0.156	0.121	1.059	0.098	0.096	0.094	0.093	0.092	0.093	0.096	0.094	0.093	0.094	0.097	0.963	0.631	0.618	0.587	0.57	0.54	0.494	0.365	0.201	0.154	0.139	0.116	1.053	0.107	0.094	0.093	0.093	0.091	0.093	0.092	0.093	0.094	0.095	0.097	0.763
09:14:16	0.908	0.631	0.611	0.575	0.551	0.533	0.511	0.475	0.332	0.205	0.159	0.122	1.061	0.099	0.096	0.094	0.093	0.092	0.093	0.095	0.094	0.094	0.094	0.097	0.967	0.629	0.617	0.586	0.567	0.54	0.498	0.375	0.206	0.156	0.14	0.116	1.055	0.11	0.094	0.093	0.093	0.091	0.093	0.092	0.093	0.094	0.095	0.097	0.763
09:19:16	0.911	0.629	0.609	0.572	0.546	0.53	0.51	0.478	0.337	0.209	0.16	0.121	1.063	0.099	0.096	0.094	0.093	0.092	0.093	0.096	0.094	0.094	0.094	0.097	0.97	0.627	0.616	0.584	0.565	0.541	0.499	0.385	0.211	0.156	0.14	0.116	1.058	0.111	0.094	0.093	0.093	0.091	0.093	0.092	0.093	0.094	0.095	0.097	0.764
09:24:16	0.916	0.629	0.607	0.57	0.543	0.528	0.509	0.482	0.344	0.214	0.161	0.121	1.066	0.099	0.096	0.094	0.093	0.092	0.093	0.096	0.094	0.094	0.094	0.097	0.974	0.627	0.615	0.582	0.563	0.54	0.5	0.394	0.217	0.158	0.14	0.116	1.06	0.114	0.094	0.093	0.093	0.091	0.093	0.092	0.093	0.094	0.095	0.097	0.764
09:29:16	0.918	0.627	0.605	0.569	0.54	0.526	0.509	0.482	0.35	0.22	0.163	0.122	1.068	0.099	0.096	0.094	0.093	0.092	0.093	0.096	0.094	0.094	0.094	0.097	0.978	0.627	0.613	0.579	0.56	0.539	0.5	0.402	0.222	0.16	0.141	0.117	1.063	0.117	0.094	0.093	0.093	0.091	0.093	0.092	0.093	0.094	0.095	0.097	0.765
09:34:16	0.922	0.626	0.603	0.565	0.535	0.522	0.508	0.482	0.358	0.225	0.166	0.122	1.07	0.099	0.096	0.094	0.093	0.092	0.093	0.096	0.094	0.094	0.094	0.097	0.982	0.624	0.612	0.578	0.556	0.537	0.501	0.415	0.228	0.162	0.141	0.117	1.064	0.12	0.095	0.094	0.093	0.091	0.093	0.092	0.093	0.094	0.095	0.098	0.764
09:39:16	0.925	0.624	0.601	0.562	0.532	0.519	0.505	0.481	0.366	0.23	0.166	0.122	1.072	0.099	0.096	0.094	0.093	0.092	0.093	0.096	0.094	0.093	0.094	0.097	0.985	0.624	0.61	0.575	0.553	0.537	0.501	0.425	0.234	0.163	0.141	0.117	1.067	0.123	0.094	0.093	0.093	0.091	0.093	0.092	0.093	0.094	0.095	0.097	0.765
09:44:16	0.93	0.623	0.599	0.56	0.527	0.516	0.503	0.482	0.374	0.237	0.169	0.122	1.074	0.099	0.096	0.094	0.093	0.092	0.093	0.096	0.094	0.094	0.094	0.097	0.989	0.623	0.609	0.573	0.551	0.536	0.503	0.433	0.24	0.165	0.142	0.117	1.069	0.128	0.095	0.093	0.093	0.091	0.093	0.092	0.093	0.094	0.095	0.097	0.765
09:49:16	0.933	0.622	0.597	0.557	0.524	0.511	0.501	0.482	0.38	0.243	0.17	0.122	1.076	0.099	0.096	0.094	0.093	0.092	0.093	0.096	0.094	0.094	0.094	0.097	0.992	0.621	0.607	0.57	0.548	0.534	0.503	0.439	0.248	0.166	0.143	0.117	1.071	0.133	0.094	0.093	0.093	0.091	0.093	0.092	0.093	0.094	0.095	0.097	0.765
09:54:16	0.937	0.621	0.596	0.554	0.52	0.508	0.499	0.484	0.39	0.25	0.173	0.122	1.078	0.099	0.096	0.094	0.093	0.092	0.093	0.096	0.094	0.094	0.095	0.097	0.995	0.62	0.606	0.568	0.545	0.532	0.504	0.445	0.255	0.169	0.143	0.117	1.073	0.139	0.095	0.094	0.093	0.091	0.093	0.092	0.093	0.094	0.095	0.098	0.766
09:59:16	0.939	0.619	0.594	0.551	0.516	0.505	0.498	0.483	0.398	0.258	0.175	0.122	1.079	0.099	0.096	0.094	0.093	0.092	0.093	0.096	0.094	0.094	0.094	0.097	0.999	0.62	0.605	0.566	0.542	0.53	0.504	0.45	0.264	0.171	0.144	0.117	1.076	0.145	0.094	0.093	0.093	0.091	0.093	0.092	0.093	0.094	0.095	0.098	0.766
10:04:16	0.943	0.618	0.591	0.549	0.512	0.499	0.494	0.483	0.408	0.266	0.178	0.123	1.082	0.099	0.096	0.094	0.093	0.092	0.093	0.096	0.094	0.094	0.095	0.097	1.001	0.618	0.603	0.564	0.539	0.528	0.505	0.456	0.273	0.173	0.145	0.117	1.077	0.153	0.095	0.093	0.093	0.091	0.093	0.092	0.093	0.094	0.095	0.098	0.766
10:09:16	0.946	0.616	0.59	0.546	0.509	0.495	0.492	0.482	0.413	0.275	0.181	0.123	1.083	0.099	0.096	0.094	0.093	0.092	0.093	0.096	0.094	0.094	0.095	0.097	1.004	0.617	0.602	0.562	0.535	0.526	0.505	0.461	0.283	0.175	0.146	0.117	1.079	0.162	0.095	0.094	0.093	0.091	0.093	0.092	0.093	0.094	0.095	0.098	0.766
10:14:16	0.949	0.615	0.587	0.543	0.504	0.49	0.489	0.482	0.42	0.287	0.184	0.123	1.084	0.099	0.096	0.094	0.093	0.092	0.093	0.096	0.094	0.094	0.095	0.097	1.007	0.616	0.6	0.559	0.532	0.524	0.505	0.467	0.295	0.178	0.147	0.117	1.081	0.172	0.095	0.094	0.093	0.091	0.093	0.092	0.093	0.094	0.095	0.098	0.766
10:19:16	0.951	0.614	0.586	0.54	0.5	0.486	0.487	0.482	0.424	0.293	0.187	0.123	1.086	0.099	0.096	0.094	0.093	0.092	0.093	0.096	0.094	0.094	0.095	0.097	1.011	0.615	0.598	0.556	0.528	0.521	0.505	0.471	0.302	0.181	0.148	0.117	1.082	0.184	0.095	0.094	0.093	0.091	0.093	0.092	0.093	0.094	0.095	0.098	0.767
10:24:16	0.955	0.613	0.583	0.537	0.497	0.482	0.484	0.481	0.43	0.297	0.192	0.123	1.087	0.099	0.096	0.094	0.093	0.092	0.093	0.096	0.094	0.094	0.094	0.097	1.013	0.614	0.597	0.553	0.524	0.518	0.504	0.477	0.306	0.184	0.149	0.117	1.083	0.195	0.095	0.094	0.093	0.091	0.093	0.092	0.093	0.094	0.095	0.098	0.767
10:29:16	0.957	0.612	0.581	0.534	0.494	0.478	0.481	0.479	0.435	0.3	0.194	0.123	1.088	0.099	0.096	0.094	0.093	0.092	0.093	0.096	0.094	0.094	0.095	0.097	1.016	0.613	0.595	0.551	0.521	0.515	0.503	0.481	0.309	0.187	0.15	0.117	1.084	0.202	0.095	0.094	0.093	0.091	0.093	0.092	0.093	0.094	0.095	0.098	0.767
10:34:16	0.96	0.61	0.58	0.531	0.489	0.474	0.477	0.477	0.44	0.304	0.198	0.124	1.09	0.099	0.096	0.094	0.093	0.092	0.093	0.096	0.094	0.094	0.095	0.097	1.018	0.612	0.593	0.548	0.517	0.511	0.503	0.482	0.314	0.191	0.151	0.117	1.085	0.213	0.095	0.094	0.093	0.091	0.093	0.092	0.093	0.094	0.095	0.098	0.768
10:39:16	0.963	0.609	0.577	0.528	0.487	0.471	0.474	0.473	0.443	0.308	0.202	0.123	1.091	0.099	0.096	0.094	0.093	0.092	0.093	0.096	0.094	0.094	0.095	0.097	1.021	0.611	0.591	0.546	0.513	0.508	0.501	0.481	0.32	0.195	0.153	0.117	1.087	0.225	0.094	0.094	0.093	0.091	0.093	0.092	0.093	0.094	0.095	0.098	0.767
10:44:16	0.965	0.608	0.575	0.526	0.483	0.467	0.47	0.473	0.449	0.313	0.208	0.124	1.093	0.099	0.096	0.094	0.093	0.092	0.093	0.096	0.094	0.094	0.095	0.097	1.023	0.61	0.59	0.543	0.51	0.504	0.5	0.481	0.326	0.199	0.155	0.118	1.088	0.24	0.095	0.094	0.093	0.091	0.093	0.092	0.093	0.094	0.095	0.098	0.768
10:49:16	0.967	0.606	0.572	0.523	0.479	0.461	0.467	0.47	0.452	0.317	0.211	0.123	1.093	0.099	0.096	0.094	0.093	0.092	0.093	0.096	0.095	0.094	0.095	0.097	1.025	0.609	0.588	0.541	0.506	0.5	0.498	0.481	0.33	0.204	0.156	0.118	1.089	0.255	0.095	0.094	0.093	0.091	0.093	0.092	0.093	0.094	0.095	0.098	0.768
10:54:16	0.971	0.604	0.571	0.521	0.477	0.458	0.464	0.469	0.456	0.323	0.217	0.123	1.095	0.099	0.096	0.094	0.093	0.092	0.093	0.096	0.095	0.094	0.095	0.097	1.028	0.608	0.587	0.537	0.502	0.498	0.496	0.481	0.336	0.208	0.158	0.118	1.091	0.267	0.095	0.094	0.093	0.092	0.093	0.092	0.093	0.094	0.095	0.098	0.768
10:59:16	0.973	0.603	0.568	0.518	0.473	0.452	0.46	0.467	0.46	0.328	0.222	0.123	1.096	0.099	0.096	0.094	0.093	0.092	0.093	0.096	0.095	0.094	0.095	0.097	1.031	0.607	0.585	0.535	0.499	0.493	0.495	0.482	0.344	0.213	0.16	0.118	1.092	0.281	0.095	0.094	0.093	0.091	0.093	0.092	0.093	0.094	0.095	0.098	0.769
11:04:16	0.975	0.601	0.566	0.516	0.47	0.45	0.457	0.465	0.463	0.335	0.229	0.123	1.097	0.099	0.096	0.094	0.093	0.092	0.093	0.096	0.094	0.094	0.095	0.097	1.032	0.606	0.583	0.533	0.495	0.489	0.492	0.481	0.35	0.219	0.163	0.118	1.093	0.299	0.095	0.094	0.093	0.091	0.093	0.092	0.093	0.094	0.095	0.098	0.768
11:09:16	0.978	0.601	0.564	0.514	0.468	0.447	0.453	0.462	0.466	0.34	0.235	0.124	1.098	0.099	0.096	0.094	0.093	0.092	0.093	0.096	0.095	0.094	0.095	0.097	1.034	0.604	0.581	0.53	0.491	0.485	0.492	0.48	0.357	0.224	0.166	0.118	1.094	0.319	0.095	0.094	0.093	0.091	0.093	0.092	0.093	0.094	0.095	0.098	0.769
11:14:16	0.98	0.598	0.562	0.511	0.464	0.441	0.451	0.459	0.466	0.345	0.24	0.124	1.1	0.099	0.096	0.094	0.093	0.092	0.093	0.096	0.094	0.094	0.095	0.097	1.035	0.603	0.58	0.527	0.488	0.481	0.488	0.48	0.364	0.23	0.167	0.118	1.095	0.339	0.095	0.094	0.093	0.091	0.093	0.092	0.093	0.094	0.095	0.098	0.768
11:19:16	0.982	0.597	0.56	0.508	0.462	0.438	0.447	0.457	0.466	0.352	0.248	0.124	1.101	0.099	0.096	0.094	0.093	0.092	0.093	0.096	0.095	0.094	0.095	0.097	1.037	0.602	0.577	0.525	0.485	0.477	0.485	0.479	0.372	0.236	0.169	0.118	1.095	0.356	0.095	0.094	0.093	0.091	0.093	0.092	0.093	0.094	0.095	0.098	0.768
11:24:16	0.985	0.595	0.558	0.506	0.459	0.434	0.444	0.454	0.465	0.358	0.254	0.124	1.101	0.099	0.096	0.094	0.093	0.092	0.093	0.096	0.095	0.094	0.095	0.097	1.039	0.601	0.576	0.523	0.482	0.473	0.483	0.479	0.379	0.242	0.171	0.118	1.097	0.373	0.095	0.094	0.093	0.092	0.093	0.092	0.093	0.094	0.095	0.098	0.768
11:29:16	0.987	0.594	0.555	0.504	0.456	0.431	0.439	0.451	0.464	0.364	0.261	0.124	1.103	0.099	0.096	0.094	0.093	0.092	0.093	0.096	0.095	0.094	0.095	0.098	1.041	0.599	0.574	0.52	0.479	0.469	0.48	0.477	0.388	0.25	0.174	0.118	1.098	0.391	0.095	0.094	0.093	0.092	0.093	0.092	0.093	0.094	0.095	0.098	0.769
11:34:16	0.988	0.593	0.553	0.501	0.454	0.429	0.437	0.449	0.463	0.371	0.27	0.124	1.103	0.099	0.096	0.094	0.093	0.092	0.093	0.096	0.095	0.094	0.095	0.097	1.043	0.599	0.572	0.518	0.476	0.466	0.478	0.476	0.394	0.257	0.178	0.118	1.099	0.409	0.095	0.094	0.093	0.091	0.093	0.092	0.093	0.094	0.095	0.098	0.769
11:39:16	0.991	0.591	0.551	0.499	0.451	0.426	0.434	0.445	0.462	0.378	0.282	0.125	1.104	0.099	0.096	0.094	0.093	0.092	0.093	0.096	0.095	0.094	0.095	0.098	1.044	0.597	0.57	0.515	0.473	0.461	0.473	0.474	0.404	0.266	0.181	0.119	1.099	0.44	0.095	0.094	0.093	0.091	0.093	0.093	0.093	0.094	0.096	0.098	0.769
11:44:16	0.993	0.59	0.549	0.497	0.448	0.423	0.431	0.442	0.46	0.383	0.288	0.125	1.105	0.099	0.096	0.094	0.093	0.092	0.093	0.096	0.095	0.094	0.095	0.098	1.046	0.597	0.568	0.513	0.47	0.457	0.47	0.474	0.411	0.274	0.183	0.118	1.1	0.457	0.095	0.094	0.093	0.092	0.093	0.093	0.093	0.095	0.096	0.098	0.769
11:49:16	0.994	0.589	0.547	0.495	0.445	0.42	0.426	0.438	0.458	0.392	0.291	0.125	1.106	0.099	0.096	0.094	0.093	0.092	0.093	0.096	0.095	0.094	0.095	0.097	1.047	0.595	0.566	0.51	0.466	0.453	0.466	0.473	0.417	0.284	0.187	0.118	1.101	0.472	0.095	0.094	0.093	0.091	0.093	0.092	0.093	0.094	0.096	0.098	0.769
11:54:16	0.996	0.587	0.545	0.492	0.443	0.417	0.424	0.436	0.457	0.398	0.294	0.125	1.106	0.099	0.096	0.094	0.093	0.092	0.093	0.096	0.095	0.094	0.095	0.098	1.049	0.593	0.564	0.508	0.464	0.45	0.462	0.471	0.422	0.29	0.192	0.118	1.101	0.492	0.095	0.094	0.093	0.092	0.093	0.092	0.093	0.095	0.096	0.098	0.77
11:59:16	0.998	0.584	0.543	0.49	0.44	0.414	0.42	0.432	0.454	0.401	0.298	0.125	1.107	0.099	0.096	0.094	0.093	0.092	0.093	0.096	0.095	0.094	0.095	0.098	1.05	0.593	0.562	0.506	0.461	0.444	0.459	0.47	0.426	0.294	0.196	0.119	1.102	0.522	0.095	0.094	0.094	0.092	0.093	0.092	0.093	0.095	0.096	0.098	0.77
12:04:16	1	0.583	0.542	0.488	0.438	0.411	0.417	0.43	0.453	0.406	0.303	0.126	1.108	0.099	0.096	0.094	0.093	0.092	0.094	0.096	0.095	0.094	0.095	0.098	1.051	0.592	0.56	0.504	0.458	0.441	0.456	0.469	0.43	0.297	0.201	0.119	1.103	0.539	0.095	0.094	0.093	0.092	0.093	0.093	0.093	0.095	0.096	0.098	0.77
12:09:16	1.001	0.582	0.539	0.486	0.435	0.407	0.414	0.426	0.45	0.41	0.305	0.126	1.108	0.099	0.096	0.094	0.093	0.092	0.094	0.096	0.095	0.094	0.095	0.098	1.052	0.59	0.558	0.502	0.455	0.436	0.451	0.467	0.434	0.302	0.205	0.119	1.104	0.548	0.095	0.094	0.093	0.092	0.093	0.092	0.093	0.094	0.096	0.098	0.77
12:14:16	1.003	0.58	0.538	0.484	0.433	0.405	0.411	0.424	0.448	0.414	0.311	0.126	1.109	0.099	0.096	0.094	0.093	0.092	0.094	0.096	0.095	0.094	0.095	0.098	1.054	0.589	0.556	0.499	0.452	0.433	0.448	0.465	0.438	0.307	0.211	0.12	1.104	0.555	0.095	0.094	0.093	0.092	0.093	0.093	0.093	0.095	0.096	0.098	0.77
12:19:16	1.004	0.579	0.536	0.482	0.43	0.402	0.409	0.42	0.446	0.417	0.315	0.126	1.109	0.099	0.096	0.094	0.093	0.092	0.094	0.096	0.095	0.094	0.095	0.098	1.055	0.588	0.554	0.497	0.45	0.429	0.444	0.463	0.442	0.312	0.216	0.12	1.104	0.56	0.095	0.094	0.093	0.092	0.093	0.093	0.093	0.095	0.096	0.098	0.77
12:24:16	1.006	0.577	0.534	0.479	0.427	0.399	0.405	0.418	0.443	0.421	0.319	0.126	1.109	0.099	0.096	0.094	0.093	0.092	0.094	0.096	0.095	0.094	0.095	0.098	1.056	0.586	0.552	0.495	0.447	0.425	0.44	0.461	0.445	0.315	0.221	0.12	1.105	0.567	0.095	0.094	0.093	0.092	0.093	0.093	0.093	0.095	0.096	0.098	0.77
12:29:16	1.007	0.575	0.532	0.478	0.425	0.396	0.402	0.415	0.442	0.424	0.325	0.127	1.109	0.099	0.096	0.094	0.093	0.092	0.093	0.096	0.095	0.094	0.095	0.098	1.058	0.585	0.551	0.493	0.444	0.422	0.436	0.457	0.449	0.321	0.227	0.12	1.105	0.575	0.095	0.094	0.093	0.092	0.093	0.093	0.093	0.095	0.095	0.098	0.77
12:34:16	1.009	0.573	0.53	0.476	0.422	0.393	0.399	0.412	0.439	0.427	0.329	0.127	1.109	0.099	0.096	0.094	0.093	0.092	0.094	0.096	0.095	0.094	0.095	0.098	1.058	0.584	0.548	0.491	0.442	0.418	0.432	0.455	0.452	0.326	0.233	0.12	1.105	0.585	0.095	0.094	0.093	0.092	0.093	0.093	0.093	0.094	0.096	0.098	0.77
12:39:16	1.01	0.573	0.528	0.474	0.42	0.39	0.397	0.41	0.437	0.43	0.336	0.128	1.11	0.099	0.096	0.094	0.093	0.092	0.094	0.096	0.095	0.094	0.095	0.098	1.06	0.583	0.547	0.489	0.439	0.415	0.428	0.452	0.454	0.331	0.239	0.121	1.105	0.593	0.095	0.094	0.093	0.092	0.093	0.093	0.093	0.095	0.096	0.098	0.77
12:44:16	1.012	0.57	0.526	0.472	0.417	0.387	0.395	0.407	0.434	0.431	0.34	0.127	1.11	0.099	0.096	0.094	0.093	0.092	0.094	0.096	0.095	0.094	0.095	0.098	1.061	0.581	0.545	0.488	0.437	0.412	0.424	0.449	0.454	0.336	0.246	0.121	1.106	0.602	0.095	0.094	0.093	0.092	0.093	0.093	0.093	0.095	0.096	0.098	0.77
12:49:16	1.013	0.568	0.525	0.47	0.415	0.384	0.392	0.405	0.431	0.433	0.347	0.128	1.11	0.099	0.096	0.094	0.093	0.092	0.094	0.096	0.095	0.094	0.095	0.098	1.062	0.58	0.543	0.486	0.434	0.408	0.42	0.446	0.453	0.343	0.254	0.121	1.105	0.611	0.095	0.094	0.093	0.092	0.093	0.093	0.094	0.095	0.096	0.098	0.77
12:54:16	1.015	0.567	0.523	0.469	0.414	0.382	0.39	0.402	0.43	0.435	0.353	0.129	1.11	0.099	0.096	0.094	0.093	0.092	0.094	0.096	0.095	0.094	0.095	0.098	1.064	0.579	0.541	0.484	0.432	0.405	0.416	0.443	0.452	0.349	0.262	0.121	1.105	0.619	0.095	0.094	0.093	0.092	0.093	0.093	0.093	0.095	0.096	0.098	0.77
12:59:16	1.015	0.565	0.521	0.467	0.411	0.378	0.386	0.399	0.425	0.436	0.358	0.129	1.111	0.099	0.096	0.094	0.093	0.092	0.094	0.096	0.095	0.094	0.095	0.098	1.064	0.577	0.54	0.482	0.43	0.401	0.412	0.439	0.452	0.354	0.27	0.122	1.105	0.629	0.095	0.094	0.093	0.092	0.093	0.093	0.093	0.095	0.096	0.098	0.77
13:04:16	1.017	0.564	0.52	0.466	0.409	0.376	0.383	0.398	0.424	0.436	0.363	0.129	1.111	0.099	0.096	0.094	0.093	0.092	0.094	0.096	0.095	0.095	0.095	0.098	1.065	0.576	0.538	0.481	0.428	0.398	0.409	0.436	0.45	0.361	0.281	0.122	1.106	0.639	0.095	0.094	0.093	0.092	0.094	0.093	0.094	0.095	0.096	0.098	0.77
13:09:16	1.018	0.562	0.518	0.463	0.407	0.373	0.381	0.394	0.422	0.437	0.369	0.13	1.111	0.099	0.096	0.094	0.093	0.092	0.093	0.096	0.095	0.094	0.095	0.098	1.066	0.575	0.536	0.479	0.425	0.395	0.405	0.432	0.449	0.366	0.287	0.122	1.106	0.648	0.095	0.094	0.093	0.092	0.093	0.093	0.094	0.095	0.096	0.098	0.77
13:14:16	1.019	0.56	0.516	0.463	0.406	0.371	0.378	0.393	0.418	0.435	0.373	0.131	1.111	0.099	0.096	0.094	0.093	0.092	0.094	0.096	0.095	0.094	0.095	0.098	1.067	0.573	0.534	0.478	0.423	0.392	0.401	0.43	0.448	0.373	0.291	0.123	1.107	0.658	0.095	0.094	0.093	0.092	0.094	0.093	0.094	0.095	0.096	0.098	0.769
13:19:16	1.021	0.559	0.515	0.46	0.404	0.368	0.376	0.39	0.416	0.434	0.38	0.131	1.111	0.099	0.096	0.094	0.093	0.092	0.094	0.096	0.095	0.095	0.095	0.098	1.067	0.572	0.532	0.477	0.421	0.389	0.397	0.425	0.447	0.38	0.294	0.123	1.106	0.668	0.095	0.094	0.093	0.092	0.093	0.093	0.094	0.095	0.096	0.098	0.77
13:24:16	1.021	0.558	0.514	0.459	0.403	0.367	0.374	0.387	0.413	0.433	0.387	0.132	1.111	0.099	0.096	0.094	0.094	0.092	0.094	0.096	0.095	0.095	0.095	0.098	1.068	0.57	0.531	0.475	0.42	0.387	0.394	0.423	0.445	0.386	0.298	0.124	1.107	0.678	0.095	0.094	0.093	0.092	0.094	0.093	0.094	0.095	0.096	0.098	0.77
13:29:16	1.022	0.555	0.512	0.458	0.401	0.364	0.371	0.384	0.412	0.431	0.392	0.133	1.111	0.099	0.096	0.094	0.093	0.092	0.094	0.096	0.095	0.094	0.095	0.098	1.069	0.569	0.529	0.474	0.418	0.384	0.391	0.42	0.444	0.394	0.303	0.124	1.107	0.687	0.095	0.094	0.093	0.092	0.094	0.093	0.094	0.095	0.096	0.098	0.771
13:34:16	1.023	0.554	0.511	0.456	0.4	0.363	0.368	0.382	0.408	0.429	0.394	0.133	1.112	0.099	0.096	0.094	0.094	0.092	0.094	0.096	0.095	0.095	0.095	0.098	1.07	0.568	0.529	0.472	0.416	0.381	0.387	0.417	0.442	0.398	0.308	0.125	1.107	0.696	0.095	0.094	0.094	0.092	0.094	0.093	0.094	0.095	0.096	0.098	0.769
13:39:16	1.024	0.552	0.509	0.455	0.399	0.361	0.365	0.379	0.406	0.427	0.399	0.135	1.112	0.099	0.096	0.094	0.093	0.092	0.094	0.096	0.095	0.095	0.095	0.098	1.07	0.566	0.526	0.471	0.415	0.379	0.383	0.412	0.44	0.402	0.313	0.125	1.107	0.705	0.095	0.094	0.093	0.092	0.093	0.093	0.094	0.095	0.096	0.098	0.77
13:44:16	1.025	0.55	0.508	0.454	0.397	0.36	0.362	0.378	0.403	0.425	0.402	0.136	1.111	0.099	0.096	0.094	0.094	0.092	0.094	0.096	0.095	0.095	0.095	0.098	1.071	0.565	0.525	0.47	0.413	0.377	0.379	0.41	0.437	0.405	0.317	0.126	1.107	0.713	0.095	0.094	0.094	0.092	0.094	0.093	0.094	0.095	0.096	0.098	0.77
13:49:16	1.026	0.549	0.507	0.453	0.396	0.358	0.359	0.375	0.401	0.422	0.405	0.137	1.111	0.099	0.096	0.094	0.093	0.092	0.094	0.096	0.095	0.095	0.095	0.098	1.071	0.564	0.523	0.469	0.412	0.374	0.376	0.407	0.435	0.409	0.322	0.126	1.107	0.721	0.095	0.094	0.093	0.092	0.093	0.093	0.094	0.095	0.096	0.098	0.77
13:54:16	1.027	0.548	0.506	0.452	0.395	0.357	0.356	0.373	0.399	0.42	0.407	0.137	1.112	0.099	0.096	0.094	0.093	0.092	0.094	0.096	0.095	0.095	0.095	0.098	1.072	0.562	0.522	0.468	0.41	0.372	0.372	0.403	0.434	0.412	0.326	0.127	1.107	0.73	0.095	0.094	0.094	0.092	0.094	0.093	0.094	0.095	0.096	0.098	0.769
13:59:16	1.028	0.546	0.505	0.451	0.394	0.356	0.354	0.371	0.396	0.416	0.411	0.139	1.112	0.099	0.096	0.094	0.093	0.092	0.094	0.096	0.095	0.095	0.095	0.098	1.072	0.56	0.52	0.466	0.409	0.371	0.369	0.401	0.43	0.415	0.331	0.128	1.108	0.738	0.095	0.094	0.094	0.092	0.093	0.093	0.094	0.095	0.096	0.099	0.769
14:04:16	1.028	0.544	0.503	0.45	0.393	0.355	0.351	0.369	0.394	0.415	0.414	0.14	1.112	0.099	0.096	0.094	0.094	0.092	0.094	0.096	0.095	0.095	0.096	0.098	1.073	0.559	0.519	0.465	0.407	0.369	0.365	0.397	0.428	0.417	0.336	0.129	1.107	0.746	0.095	0.094	0.094	0.092	0.094	0.093	0.094	0.095	0.096	0.098	0.77
14:09:16	1.029	0.543	0.502	0.449	0.392	0.353	0.349	0.366	0.392	0.412	0.416	0.142	1.113	0.099	0.096	0.094	0.093	0.092	0.094	0.096	0.095	0.095	0.095	0.098	1.073	0.557	0.518	0.463	0.406	0.367	0.363	0.394	0.426	0.419	0.341	0.13	1.108	0.752	0.095	0.094	0.094	0.092	0.093	0.093	0.094	0.095	0.096	0.098	0.769
14:14:16	1.029	0.542	0.501	0.448	0.391	0.352	0.346	0.364	0.39	0.41	0.418	0.144	1.113	0.099	0.096	0.094	0.093	0.092	0.094	0.097	0.095	0.095	0.095	0.098	1.073	0.556	0.517	0.463	0.406	0.366	0.36	0.391	0.423	0.423	0.347	0.131	1.108	0.759	0.095	0.094	0.094	0.092	0.094	0.093	0.094	0.095	0.096	0.098	0.769
14:19:16	1.031	0.541	0.5	0.447	0.391	0.351	0.345	0.363	0.389	0.408	0.419	0.145	1.112	0.099	0.096	0.094	0.094	0.092	0.094	0.096	0.095	0.095	0.095	0.098	1.074	0.555	0.515	0.462	0.404	0.365	0.357	0.389	0.42	0.424	0.353	0.133	1.108	0.764	0.095	0.094	0.094	0.092	0.094	0.093	0.094	0.095	0.096	0.099	0.77
14:24:16	1.031	0.539	0.499	0.446	0.389	0.35	0.343	0.36	0.386	0.405	0.42	0.147	1.113	0.099	0.096	0.094	0.094	0.092	0.094	0.097	0.095	0.095	0.096	0.098	1.074	0.553	0.514	0.461	0.404	0.363	0.354	0.385	0.419	0.426	0.358	0.134	1.108	0.771	0.095	0.094	0.094	0.092	0.094	0.093	0.094	0.095	0.096	0.098	0.77
14:29:16	1.031	0.537	0.498	0.445	0.388	0.35	0.342	0.358	0.384	0.402	0.421	0.149	1.113	0.1	0.096	0.094	0.094	0.092	0.094	0.097	0.095	0.095	0.095	0.098	1.074	0.551	0.513	0.459	0.403	0.362	0.352	0.383	0.415	0.424	0.362	0.135	1.109	0.777	0.095	0.094	0.094	0.092	0.094	0.093	0.094	0.095	0.096	0.099	0.769
14:34:16	1.032	0.536	0.497	0.444	0.388	0.348	0.34	0.355	0.382	0.399	0.422	0.151	1.113	0.099	0.096	0.094	0.094	0.092	0.094	0.096	0.095	0.095	0.095	0.098	1.075	0.55	0.512	0.459	0.401	0.361	0.349	0.379	0.413	0.424	0.368	0.136	1.109	0.783	0.095	0.094	0.094	0.092	0.093	0.093	0.094	0.095	0.096	0.098	0.769
14:39:16	1.032	0.534	0.496	0.443	0.387	0.348	0.339	0.353	0.38	0.398	0.423	0.154	1.114	0.1	0.096	0.094	0.094	0.092	0.094	0.097	0.095	0.095	0.096	0.098	1.075	0.549	0.511	0.458	0.401	0.36	0.347	0.376	0.411	0.424	0.374	0.138	1.11	0.789	0.095	0.094	0.094	0.092	0.094	0.093	0.094	0.095	0.096	0.099	0.769
14:44:16	1.033	0.533	0.495	0.442	0.386	0.347	0.337	0.35	0.378	0.396	0.423	0.157	1.113	0.1	0.096	0.094	0.094	0.092	0.094	0.096	0.095	0.095	0.095	0.098	1.075	0.547	0.509	0.457	0.399	0.359	0.345	0.373	0.409	0.422	0.38	0.14	1.11	0.794	0.095	0.094	0.093	0.092	0.094	0.093	0.094	0.095	0.096	0.099	0.769
14:49:16	1.034	0.532	0.495	0.441	0.385	0.346	0.336	0.348	0.376	0.394	0.423	0.16	1.113	0.1	0.096	0.094	0.093	0.092	0.094	0.097	0.095	0.095	0.095	0.098	1.075	0.546	0.508	0.456	0.399	0.357	0.342	0.37	0.407	0.421	0.386	0.142	1.111	0.8	0.095	0.094	0.094	0.092	0.094	0.093	0.094	0.095	0.096	0.099	0.769
14:54:16	1.034	0.53	0.493	0.44	0.384	0.345	0.335	0.345	0.374	0.391	0.422	0.164	1.114	0.1	0.097	0.094	0.094	0.093	0.094	0.097	0.095	0.095	0.096	0.098	1.076	0.544	0.507	0.455	0.399	0.358	0.341	0.366	0.404	0.419	0.389	0.144	1.112	0.806	0.095	0.094	0.094	0.092	0.094	0.093	0.094	0.095	0.096	0.099	0.769
14:59:16	1.034	0.529	0.493	0.44	0.384	0.344	0.335	0.343	0.371	0.39	0.422	0.166	1.114	0.099	0.096	0.094	0.094	0.092	0.094	0.097	0.095	0.095	0.095	0.098	1.076	0.543	0.506	0.454	0.397	0.356	0.338	0.364	0.401	0.417	0.395	0.147	1.112	0.812	0.095	0.094	0.094	0.092	0.094	0.093	0.094	0.095	0.096	0.099	0.769
15:04:16	1.034	0.528	0.491	0.439	0.383	0.344	0.333	0.341	0.37	0.388	0.42	0.168	1.114	0.1	0.097	0.094	0.094	0.093	0.094	0.097	0.095	0.095	0.096	0.098	1.076	0.542	0.506	0.453	0.397	0.355	0.337	0.361	0.399	0.416	0.4	0.149	1.113	0.819	0.095	0.094	0.094	0.092	0.094	0.093	0.094	0.095	0.096	0.099	0.769
15:09:16	1.034	0.527	0.491	0.438	0.382	0.343	0.333	0.339	0.367	0.385	0.418	0.17	1.114	0.1	0.096	0.094	0.094	0.093	0.094	0.097	0.095	0.095	0.096	0.098	1.076	0.54	0.504	0.453	0.396	0.355	0.335	0.358	0.396	0.414	0.405	0.152	1.113	0.826	0.095	0.094	0.094	0.092	0.094	0.093	0.094	0.095	0.096	0.099	0.769
15:14:16	1.035	0.526	0.49	0.438	0.382	0.342	0.331	0.337	0.364	0.384	0.416	0.174	1.114	0.1	0.096	0.094	0.094	0.093	0.094	0.097	0.095	0.095	0.096	0.098	1.077	0.539	0.504	0.452	0.395	0.354	0.334	0.356	0.393	0.413	0.407	0.155	1.113	0.833	0.095	0.094	0.094	0.092	0.094	0.093	0.094	0.095	0.096	0.099	0.768
15:19:16	1.035	0.524	0.489	0.437	0.381	0.341	0.331	0.335	0.362	0.382	0.413	0.178	1.114	0.1	0.096	0.094	0.094	0.093	0.094	0.097	0.095	0.095	0.096	0.098	1.077	0.538	0.503	0.451	0.395	0.353	0.332	0.353	0.391	0.411	0.409	0.158	1.113	0.838	0.095	0.094	0.094	0.092	0.094	0.093	0.094	0.095	0.096	0.099	0.768
15:24:16	1.036	0.523	0.489	0.436	0.381	0.341	0.33	0.334	0.361	0.38	0.411	0.182	1.115	0.1	0.096	0.094	0.094	0.093	0.094	0.097	0.096	0.095	0.096	0.098	1.077	0.536	0.502	0.45	0.394	0.353	0.331	0.351	0.388	0.409	0.412	0.162	1.114	0.844	0.095	0.094	0.094	0.092	0.094	0.093	0.094	0.095	0.096	0.099	0.769
15:29:16	1.035	0.522	0.488	0.435	0.38	0.34	0.329	0.332	0.359	0.379	0.408	0.185	1.115	0.1	0.096	0.094	0.094	0.092	0.094	0.097	0.095	0.095	0.095	0.098	1.077	0.535	0.501	0.449	0.393	0.352	0.329	0.348	0.386	0.407	0.414	0.166	1.114	0.85	0.095	0.094	0.094	0.092	0.094	0.093	0.094	0.095	0.096	0.098	0.768
15:34:16	1.036	0.521	0.487	0.435	0.379	0.34	0.328	0.331	0.357	0.377	0.405	0.189	1.115	0.1	0.096	0.094	0.094	0.092	0.094	0.097	0.095	0.095	0.096	0.098	1.077	0.534	0.5	0.448	0.393	0.351	0.328	0.346	0.383	0.405	0.414	0.17	1.113	0.854	0.095	0.094	0.094	0.092	0.094	0.093	0.094	0.095	0.096	0.099	0.769
15:39:16	1.036	0.519	0.486	0.434	0.379	0.339	0.327	0.329	0.355	0.375	0.402	0.193	1.115	0.1	0.096	0.094	0.094	0.092	0.094	0.097	0.095	0.095	0.096	0.098	1.077	0.533	0.499	0.448	0.392	0.351	0.327	0.344	0.381	0.403	0.415	0.175	1.114	0.859	0.095	0.094	0.094	0.092	0.094	0.093	0.094	0.095	0.096	0.099	0.768
15:44:16	1.036	0.519	0.486	0.433	0.378	0.339	0.327	0.328	0.353	0.374	0.4	0.198	1.115	0.1	0.096	0.094	0.094	0.093	0.094	0.097	0.096	0.095	0.096	0.098	1.078	0.532	0.498	0.448	0.392	0.351	0.326	0.342	0.378	0.401	0.416	0.178	1.114	0.864	0.095	0.094	0.094	0.092	0.094	0.093	0.094	0.095	0.096	0.099	0.768
15:49:16	1.037	0.517	0.485	0.432	0.378	0.339	0.326	0.327	0.351	0.372	0.398	0.202	1.115	0.1	0.096	0.094	0.094	0.092	0.094	0.097	0.095	0.095	0.096	0.098	1.077	0.53	0.497	0.447	0.391	0.35	0.325	0.34	0.376	0.399	0.415	0.181	1.114	0.868	0.095	0.094	0.094	0.092	0.094	0.093	0.094	0.095	0.096	0.099	0.768
15:54:16	1.037	0.517	0.484	0.432	0.377	0.338	0.325	0.326	0.35	0.37	0.395	0.208	1.115	0.1	0.096	0.094	0.094	0.093	0.094	0.097	0.096	0.095	0.096	0.098	1.078	0.53	0.497	0.446	0.39	0.35	0.324	0.338	0.374	0.397	0.413	0.186	1.113	0.873	0.095	0.094	0.094	0.092	0.094	0.093	0.094	0.095	0.097	0.099	0.768
15:59:16	1.037	0.515	0.484	0.431	0.376	0.337	0.324	0.325	0.347	0.368	0.392	0.211	1.116	0.1	0.096	0.094	0.094	0.093	0.094	0.097	0.095	0.095	0.096	0.098	1.078	0.528	0.496	0.445	0.39	0.349	0.323	0.336	0.372	0.394	0.413	0.191	1.114	0.877	0.095	0.094	0.094	0.092	0.094	0.093	0.094	0.095	0.096	0.099	0.767
16:04:16	1.037	0.515	0.483	0.43	0.376	0.338	0.324	0.324	0.345	0.367	0.39	0.217	1.116	0.1	0.096	0.095	0.094	0.093	0.094	0.097	0.096	0.095	0.096	0.098	1.079	0.527	0.495	0.445	0.388	0.349	0.322	0.334	0.369	0.393	0.412	0.198	1.114	0.882	0.095	0.094	0.094	0.092	0.094	0.093	0.094	0.095	0.097	0.099	0.768
16:09:16	1.037	0.514	0.482	0.43	0.375	0.337	0.323	0.323	0.343	0.365	0.388	0.221	1.115	0.1	0.097	0.094	0.094	0.093	0.094	0.097	0.096	0.095	0.096	0.098	1.079	0.526	0.494	0.444	0.389	0.349	0.321	0.333	0.366	0.39	0.411	0.203	1.114	0.886	0.095	0.094	0.094	0.092	0.094	0.093	0.094	0.095	0.096	0.099	0.768
16:14:16	1.037	0.513	0.482	0.429	0.375	0.336	0.322	0.322	0.34	0.363	0.386	0.228	1.116	0.1	0.096	0.094	0.094	0.093	0.094	0.097	0.095	0.095	0.096	0.098	1.079	0.525	0.494	0.444	0.388	0.349	0.32	0.33	0.364	0.388	0.41	0.209	1.114	0.89	0.095	0.094	0.094	0.092	0.094	0.093	0.094	0.095	0.096	0.099	0.767
16:19:16	1.038	0.512	0.481	0.428	0.374	0.336	0.322	0.321	0.338	0.362	0.385	0.233	1.116	0.1	0.096	0.095	0.094	0.093	0.094	0.097	0.096	0.095	0.096	0.098	1.079	0.524	0.493	0.442	0.387	0.348	0.319	0.329	0.362	0.387	0.409	0.216	1.114	0.895	0.095	0.094	0.094	0.092	0.094	0.093	0.094	0.095	0.097	0.099	0.768
16:24:16	1.038	0.511	0.48	0.428	0.374	0.336	0.321	0.32	0.335	0.361	0.382	0.239	1.117	0.1	0.096	0.094	0.094	0.093	0.094	0.097	0.096	0.095	0.096	0.098	1.08	0.523	0.493	0.442	0.387	0.348	0.318	0.328	0.36	0.385	0.408	0.223	1.114	0.899	0.095	0.094	0.094	0.092	0.094	0.094	0.094	0.095	0.096	0.099	0.767
16:29:16	1.038	0.51	0.48	0.427	0.372	0.335	0.321	0.319	0.332	0.359	0.38	0.244	1.117	0.1	0.097	0.094	0.094	0.093	0.094	0.097	0.096	0.095	0.096	0.098	1.08	0.522	0.491	0.442	0.386	0.347	0.318	0.326	0.358	0.383	0.407	0.23	1.113	0.902	0.095	0.094	0.094	0.092	0.094	0.093	0.094	0.095	0.097	0.099	0.767
16:34:16	1.038	0.509	0.479	0.426	0.372	0.335	0.32	0.318	0.33	0.357	0.377	0.251	1.117	0.1	0.096	0.094	0.094	0.093	0.094	0.097	0.095	0.095	0.096	0.098	1.08	0.52	0.491	0.441	0.385	0.347	0.317	0.324	0.354	0.381	0.405	0.24	1.114	0.905	0.095	0.094	0.094	0.092	0.094	0.093	0.094	0.095	0.096	0.099	0.767
16:39:16	1.038	0.508	0.478	0.426	0.372	0.335	0.319	0.317	0.328	0.356	0.376	0.259	1.117	0.1	0.097	0.094	0.094	0.093	0.094	0.097	0.096	0.095	0.096	0.098	1.08	0.52	0.49	0.44	0.384	0.347	0.316	0.323	0.353	0.379	0.405	0.247	1.114	0.91	0.095	0.094	0.094	0.092	0.094	0.093	0.094	0.095	0.097	0.099	0.767
16:44:16	1.038	0.507	0.478	0.426	0.371	0.334	0.319	0.317	0.327	0.354	0.374	0.266	1.117	0.1	0.096	0.094	0.094	0.093	0.094	0.097	0.096	0.095	0.096	0.098	1.08	0.518	0.49	0.439	0.384	0.347	0.315	0.322	0.351	0.378	0.402	0.258	1.114	0.913	0.095	0.094	0.094	0.092	0.094	0.093	0.094	0.095	0.096	0.099	0.767
16:49:16	1.038	0.507	0.477	0.424	0.371	0.334	0.318	0.315	0.325	0.353	0.373	0.269	1.117	0.1	0.097	0.094	0.094	0.093	0.094	0.097	0.096	0.095	0.096	0.099	1.081	0.518	0.489	0.439	0.383	0.347	0.315	0.32	0.349	0.376	0.402	0.268	1.114	0.916	0.095	0.094	0.094	0.092	0.094	0.093	0.094	0.096	0.097	0.099	0.767
16:54:16	1.038	0.506	0.477	0.424	0.371	0.334	0.318	0.315	0.323	0.352	0.372	0.272	1.117	0.1	0.096	0.095	0.094	0.093	0.094	0.097	0.096	0.095	0.096	0.098	1.081	0.516	0.489	0.438	0.383	0.347	0.314	0.319	0.346	0.374	0.4	0.279	1.114	0.919	0.095	0.094	0.094	0.092	0.094	0.094	0.094	0.095	0.097	0.099	0.767
16:59:16	1.038	0.504	0.477	0.424	0.37	0.334	0.317	0.314	0.322	0.349	0.369	0.274	1.118	0.1	0.096	0.095	0.094	0.093	0.094	0.097	0.096	0.095	0.096	0.098	1.081	0.515	0.487	0.438	0.382	0.347	0.314	0.318	0.344	0.373	0.399	0.29	1.114	0.922	0.095	0.094	0.094	0.092	0.094	0.093	0.094	0.095	0.097	0.099	0.767
17:04:16	1.038	0.505	0.476	0.423	0.369	0.333	0.317	0.313	0.32	0.349	0.368	0.277	1.117	0.1	0.097	0.094	0.094	0.093	0.094	0.097	0.096	0.095	0.096	0.098	1.081	0.515	0.487	0.438	0.381	0.346	0.313	0.317	0.342	0.371	0.398	0.305	1.114	0.925	0.095	0.094	0.094	0.092	0.094	0.093	0.094	0.095	0.096	0.099	0.767
17:09:16	1.038	0.503	0.476	0.423	0.369	0.333	0.316	0.312	0.318	0.347	0.367	0.28	1.118	0.1	0.096	0.094	0.094	0.093	0.094	0.097	0.096	0.095	0.096	0.098	1.081	0.513	0.487	0.436	0.381	0.346	0.313	0.315	0.34	0.369	0.396	0.314	1.114	0.928	0.095	0.094	0.094	0.092	0.094	0.093	0.094	0.095	0.097	0.099	0.766
17:14:16	1.039	0.503	0.475	0.422	0.368	0.333	0.316	0.311	0.318	0.346	0.365	0.284	1.118	0.1	0.097	0.095	0.094	0.093	0.094	0.097	0.096	0.095	0.096	0.098	1.082	0.513	0.487	0.436	0.381	0.346	0.312	0.315	0.338	0.367	0.395	0.32	1.115	0.93	0.095	0.094	0.094	0.093	0.094	0.094	0.094	0.096	0.097	0.099	0.767
17:19:16	1.038	0.502	0.475	0.421	0.368	0.332	0.316	0.311	0.316	0.344	0.363	0.285	1.118	0.1	0.097	0.095	0.094	0.093	0.094	0.097	0.096	0.095	0.096	0.099	1.081	0.512	0.486	0.436	0.38	0.346	0.311	0.314	0.335	0.366	0.393	0.326	1.115	0.933	0.095	0.094	0.094	0.092	0.094	0.094	0.094	0.096	0.097	0.099	0.767
17:24:16	1.039	0.501	0.474	0.421	0.368	0.332	0.316	0.31	0.315	0.343	0.362	0.29	1.118	0.1	0.097	0.095	0.094	0.093	0.094	0.097	0.096	0.095	0.096	0.099	1.082	0.512	0.485	0.436	0.38	0.345	0.311	0.312	0.334	0.364	0.392	0.331	1.115	0.935	0.095	0.094	0.094	0.093	0.094	0.094	0.094	0.096	0.097	0.099	0.767
17:29:16	1.039	0.5	0.473	0.421	0.367	0.332	0.315	0.309	0.314	0.341	0.361	0.292	1.118	0.1	0.096	0.095	0.094	0.093	0.094	0.097	0.096	0.095	0.096	0.099	1.082	0.51	0.484	0.435	0.379	0.345	0.311	0.312	0.331	0.362	0.391	0.338	1.115	0.938	0.095	0.094	0.094	0.092	0.094	0.093	0.094	0.095	0.097	0.099	0.766
17:34:16	1.039	0.5	0.473	0.42	0.367	0.332	0.315	0.308	0.313	0.34	0.36	0.296	1.118	0.1	0.097	0.095	0.094	0.093	0.094	0.097	0.096	0.095	0.096	0.099	1.082	0.51	0.484	0.434	0.379	0.345	0.31	0.311	0.33	0.362	0.388	0.346	1.115	0.941	0.095	0.094	0.094	0.092	0.094	0.094	0.094	0.096	0.097	0.099	0.766
17:39:16	1.039	0.499	0.473	0.419	0.366	0.332	0.314	0.308	0.312	0.338	0.359	0.298	1.119	0.1	0.097	0.095	0.094	0.093	0.094	0.097	0.096	0.095	0.096	0.099	1.082	0.509	0.483	0.434	0.378	0.345	0.31	0.31	0.327	0.36	0.387	0.354	1.116	0.943	0.095	0.094	0.094	0.092	0.094	0.094	0.094	0.096	0.097	0.099	0.766
17:44:16	1.038	0.499	0.472	0.42	0.366	0.331	0.314	0.307	0.311	0.337	0.357	0.302	1.118	0.1	0.097	0.095	0.094	0.093	0.094	0.097	0.096	0.095	0.096	0.099	1.083	0.508	0.483	0.433	0.378	0.345	0.31	0.309	0.325	0.359	0.386	0.363	1.115	0.945	0.095	0.094	0.094	0.092	0.094	0.094	0.094	0.096	0.097	0.099	0.766
17:49:16	1.039	0.498	0.472	0.419	0.365	0.331	0.313	0.306	0.309	0.335	0.356	0.304	1.119	0.1	0.096	0.094	0.094	0.093	0.094	0.097	0.096	0.095	0.096	0.099	1.082	0.508	0.482	0.433	0.377	0.344	0.309	0.308	0.324	0.357	0.385	0.371	1.116	0.947	0.095	0.094	0.094	0.092	0.094	0.093	0.094	0.095	0.097	0.099	0.766
17:54:16	1.039	0.498	0.472	0.419	0.365	0.331	0.313	0.306	0.309	0.334	0.354	0.309	1.119	0.1	0.096	0.094	0.094	0.093	0.094	0.097	0.096	0.095	0.096	0.099	1.083	0.507	0.483	0.432	0.377	0.344	0.309	0.307	0.322	0.355	0.382	0.381	1.116	0.948	0.095	0.094	0.094	0.092	0.094	0.094	0.094	0.096	0.097	0.099	0.766
17:59:16	1.039	0.496	0.471	0.418	0.364	0.33	0.313	0.306	0.308	0.332	0.353	0.31	1.119	0.1	0.097	0.094	0.094	0.093	0.094	0.097	0.096	0.095	0.096	0.099	1.083	0.506	0.481	0.431	0.376	0.344	0.31	0.306	0.321	0.354	0.381	0.389	1.116	0.95	0.095	0.094	0.094	0.092	0.094	0.094	0.094	0.095	0.097	0.099	0.766
18:04:16	1.039	0.496	0.47	0.418	0.364	0.331	0.313	0.305	0.306	0.33	0.351	0.312	1.119	0.1	0.097	0.095	0.094	0.093	0.094	0.097	0.096	0.095	0.096	0.099	1.083	0.505	0.481	0.431	0.376	0.344	0.309	0.306	0.319	0.353	0.38	0.4	1.116	0.951	0.096	0.094	0.094	0.092	0.094	0.094	0.094	0.096	0.097	0.099	0.766
18:09:16	1.038	0.496	0.47	0.417	0.364	0.33	0.313	0.305	0.305	0.328	0.351	0.315	1.119	0.1	0.097	0.095	0.094	0.093	0.094	0.097	0.096	0.095	0.096	0.099	1.083	0.505	0.48	0.431	0.375	0.344	0.309	0.306	0.317	0.351	0.378	0.409	1.116	0.952	0.095	0.094	0.094	0.092	0.094	0.094	0.094	0.096	0.097	0.099	0.766
18:14:16	1.039	0.495	0.47	0.416	0.364	0.33	0.312	0.304	0.305	0.327	0.35	0.319	1.119	0.1	0.097	0.095	0.094	0.093	0.094	0.097	0.096	0.095	0.096	0.099	1.083	0.504	0.48	0.431	0.375	0.344	0.31	0.305	0.317	0.35	0.378	0.421	1.116	0.952	0.095	0.094	0.094	0.092	0.094	0.094	0.094	0.096	0.097	0.099	0.766
18:19:16	1.039	0.494	0.469	0.416	0.363	0.33	0.312	0.304	0.303	0.324	0.347	0.318	1.12	0.101	0.097	0.095	0.094	0.093	0.094	0.097	0.096	0.095	0.096	0.099	1.083	0.504	0.48	0.43	0.374	0.344	0.309	0.304	0.314	0.348	0.376	0.428	1.116	0.953	0.095	0.094	0.094	0.092	0.094	0.094	0.094	0.096	0.097	0.099	0.766
18:24:16	1.038	0.494	0.469	0.415	0.362	0.33	0.312	0.303	0.303	0.322	0.346	0.321	1.12	0.101	0.097	0.095	0.094	0.093	0.094	0.097	0.096	0.095	0.096	0.099	1.084	0.503	0.48	0.43	0.374	0.344	0.309	0.303	0.313	0.347	0.374	0.436	1.116	0.954	0.095	0.094	0.094	0.092	0.094	0.094	0.094	0.096	0.097	0.099	0.765
18:29:16	1.039	0.493	0.468	0.415	0.362	0.329	0.312	0.303	0.301	0.321	0.345	0.324	1.12	0.1	0.097	0.095	0.094	0.093	0.094	0.097	0.096	0.095	0.096	0.099	1.084	0.502	0.48	0.429	0.374	0.343	0.308	0.302	0.311	0.345	0.374	0.442	1.116	0.953	0.095	0.094	0.094	0.092	0.094	0.094	0.094	0.096	0.097	0.099	0.765
18:34:16	1.039	0.493	0.468	0.415	0.362	0.329	0.312	0.302	0.301	0.319	0.344	0.326	1.121	0.1	0.097	0.095	0.094	0.093	0.095	0.097	0.096	0.096	0.096	0.099	1.084	0.502	0.479	0.429	0.374	0.343	0.308	0.302	0.31	0.344	0.373	0.449	1.116	0.953	0.095	0.094	0.094	0.092	0.094	0.094	0.094	0.096	0.097	0.099	0.765
18:39:16	1.039	0.492	0.468	0.414	0.361	0.329	0.312	0.302	0.3	0.317	0.342	0.327	1.12	0.101	0.097	0.095	0.094	0.093	0.094	0.097	0.096	0.095	0.096	0.099	1.084	0.501	0.479	0.428	0.372	0.343	0.308	0.302	0.309	0.343	0.371	0.456	1.116	0.952	0.095	0.095	0.094	0.092	0.094	0.094	0.094	0.096	0.097	0.099	0.765
18:44:16	1.038	0.492	0.467	0.414	0.361	0.329	0.312	0.302	0.299	0.316	0.341	0.331	1.121	0.1	0.097	0.095	0.094	0.093	0.094	0.097	0.096	0.095	0.096	0.099	1.084	0.5	0.478	0.428	0.373	0.342	0.308	0.301	0.307	0.34	0.37	0.463	1.117	0.954	0.095	0.094	0.094	0.092	0.094	0.094	0.094	0.096	0.097	0.099	0.765
18:49:16	1.038	0.491	0.467	0.413	0.361	0.329	0.311	0.301	0.298	0.315	0.34	0.331	1.121	0.101	0.097	0.095	0.094	0.093	0.095	0.097	0.096	0.096	0.096	0.099	1.084	0.5	0.477	0.427	0.372	0.342	0.309	0.301	0.307	0.34	0.369	0.468	1.116	0.955	0.095	0.095	0.094	0.093	0.094	0.094	0.095	0.096	0.097	0.099	0.765
18:54:16	1.038	0.491	0.467	0.413	0.36	0.329	0.311	0.301	0.298	0.314	0.339	0.335	1.121	0.101	0.097	0.095	0.094	0.093	0.094	0.097	0.096	0.095	0.096	0.099	1.084	0.499	0.478	0.427	0.371	0.342	0.308	0.301	0.305	0.339	0.368	0.472	1.117	0.956	0.095	0.094	0.094	0.093	0.094	0.094	0.095	0.096	0.097	0.099	0.765
18:59:16	1.038	0.49	0.467	0.413	0.36	0.328	0.31	0.301	0.297	0.311	0.337	0.337	1.121	0.101	0.097	0.095	0.094	0.093	0.095	0.097	0.096	0.095	0.096	0.099	1.085	0.499	0.477	0.426	0.372	0.341	0.308	0.3	0.304	0.337	0.368	0.474	1.117	0.956	0.095	0.094	0.094	0.093	0.094	0.094	0.094	0.096	0.097	0.099	0.764
19:04:16	1.038	0.489	0.466	0.412	0.36	0.328	0.311	0.301	0.296	0.311	0.336	0.339	1.121	0.101	0.097	0.095	0.094	0.093	0.094	0.097	0.096	0.095	0.096	0.099	1.084	0.498	0.476	0.426	0.371	0.342	0.308	0.3	0.303	0.336	0.367	0.475	1.117	0.956	0.095	0.094	0.094	0.093	0.094	0.094	0.094	0.096	0.097	0.099	0.765
19:09:16	1.038	0.49	0.466	0.412	0.359	0.328	0.311	0.301	0.295	0.309	0.335	0.34	1.121	0.101	0.097	0.095	0.094	0.093	0.094	0.097	0.096	0.096	0.096	0.099	1.085	0.498	0.476	0.426	0.37	0.341	0.308	0.299	0.302	0.335	0.366	0.475	1.117	0.956	0.095	0.094	0.094	0.093	0.094	0.094	0.095	0.096	0.097	0.099	0.764
19:14:16	1.038	0.489	0.466	0.412	0.359	0.328	0.311	0.301	0.295	0.308	0.333	0.343	1.121	0.101	0.097	0.095	0.094	0.093	0.095	0.097	0.096	0.096	0.096	0.099	1.085	0.497	0.476	0.426	0.37	0.341	0.308	0.299	0.301	0.333	0.365	0.476	1.117	0.956	0.096	0.094	0.094	0.093	0.094	0.094	0.095	0.096	0.097	0.099	0.764
19:19:16	1.037	0.488	0.466	0.412	0.359	0.328	0.311	0.301	0.294	0.307	0.332	0.343	1.122	0.101	0.097	0.095	0.094	0.093	0.095	0.097	0.096	0.096	0.096	0.099	1.085	0.497	0.476	0.425	0.37	0.341	0.308	0.299	0.299	0.332	0.365	0.476	1.117	0.956	0.096	0.095	0.094	0.093	0.094	0.094	0.095	0.096	0.097	0.099	0.764
19:24:16	1.038	0.488	0.465	0.411	0.359	0.327	0.311	0.3	0.294	0.307	0.331	0.345	1.122	0.101	0.097	0.095	0.094	0.093	0.095	0.097	0.096	0.096	0.096	0.099	1.085	0.496	0.475	0.425	0.37	0.341	0.309	0.299	0.299	0.331	0.363	0.475	1.117	0.956	0.096	0.095	0.094	0.093	0.095	0.094	0.095	0.096	0.097	0.099	0.765
19:29:16	1.037	0.487	0.464	0.411	0.358	0.327	0.31	0.3	0.293	0.305	0.329	0.343	1.122	0.101	0.097	0.095	0.094	0.093	0.095	0.097	0.096	0.096	0.096	0.099	1.085	0.496	0.475	0.424	0.37	0.34	0.309	0.299	0.298	0.329	0.362	0.474	1.117	0.955	0.095	0.094	0.094	0.093	0.094	0.094	0.095	0.096	0.097	0.099	0.764
19:34:16	1.037	0.488	0.464	0.411	0.358	0.327	0.31	0.3	0.292	0.304	0.328	0.345	1.122	0.101	0.097	0.095	0.094	0.093	0.095	0.097	0.096	0.096	0.097	0.099	1.085	0.495	0.475	0.424	0.37	0.34	0.309	0.298	0.297	0.328	0.362	0.474	1.117	0.955	0.095	0.095	0.094	0.093	0.094	0.094	0.095	0.096	0.097	0.099	0.764
19:39:16	1.037	0.487	0.463	0.41	0.357	0.327	0.31	0.3	0.292	0.303	0.326	0.344	1.123	0.101	0.097	0.095	0.094	0.093	0.095	0.097	0.096	0.095	0.096	0.099	1.085	0.494	0.474	0.424	0.369	0.339	0.308	0.298	0.295	0.326	0.36	0.472	1.117	0.955	0.095	0.094	0.094	0.093	0.094	0.094	0.095	0.096	0.097	0.099	0.763
19:44:16	1.037	0.486	0.464	0.41	0.357	0.327	0.31	0.3	0.294	0.302	0.325	0.345	1.123	0.101	0.097	0.095	0.094	0.093	0.095	0.097	0.096	0.096	0.096	0.099	1.085	0.495	0.473	0.423	0.369	0.34	0.308	0.298	0.295	0.325	0.36	0.472	1.118	0.955	0.095	0.094	0.094	0.093	0.094	0.094	0.095	0.096	0.097	0.099	0.763
19:49:16	1.036	0.486	0.463	0.409	0.357	0.326	0.31	0.3	0.293	0.301	0.323	0.343	1.123	0.101	0.097	0.095	0.094	0.093	0.095	0.097	0.096	0.096	0.096	0.099	1.085	0.493	0.473	0.423	0.368	0.339	0.307	0.298	0.294	0.324	0.359	0.471	1.118	0.955	0.095	0.095	0.094	0.093	0.094	0.094	0.095	0.096	0.097	0.099	0.764
19:54:16	1.036	0.485	0.463	0.409	0.356	0.327	0.31	0.299	0.291	0.3	0.321	0.343	1.123	0.101	0.097	0.095	0.094	0.093	0.095	0.097	0.096	0.096	0.096	0.099	1.085	0.493	0.473	0.423	0.368	0.339	0.307	0.298	0.293	0.323	0.357	0.47	1.118	0.955	0.095	0.095	0.094	0.093	0.095	0.094	0.095	0.096	0.097	0.099	0.763
19:59:16	1.036	0.485	0.462	0.409	0.356	0.326	0.31	0.3	0.29	0.299	0.319	0.342	1.124	0.101	0.097	0.095	0.094	0.093	0.095	0.097	0.096	0.096	0.096	0.099	1.085	0.493	0.473	0.422	0.367	0.339	0.307	0.298	0.292	0.321	0.356	0.469	1.118	0.956	0.095	0.095	0.094	0.093	0.094	0.094	0.095	0.096	0.097	0.099	0.763
20:04:16	1.036	0.484	0.462	0.408	0.356	0.326	0.309	0.299	0.291	0.298	0.319	0.344	1.124	0.101	0.097	0.095	0.094	0.093	0.095	0.097	0.096	0.096	0.096	0.099	1.085	0.493	0.472	0.422	0.368	0.339	0.307	0.298	0.292	0.32	0.356	0.468	1.119	0.956	0.095	0.094	0.094	0.093	0.094	0.094	0.095	0.096	0.097	0.099	0.763
20:09:16	1.035	0.484	0.462	0.408	0.356	0.326	0.31	0.299	0.29	0.297	0.317	0.342	1.124	0.101	0.097	0.095	0.094	0.093	0.095	0.098	0.096	0.096	0.097	0.099	1.085	0.492	0.472	0.422	0.367	0.338	0.306	0.297	0.29	0.319	0.355	0.466	1.119	0.956	0.096	0.095	0.094	0.093	0.094	0.094	0.095	0.096	0.097	0.099	0.763
20:14:16	1.035	0.484	0.462	0.408	0.355	0.326	0.309	0.299	0.288	0.296	0.316	0.343	1.124	0.101	0.097	0.095	0.094	0.093	0.095	0.097	0.096	0.096	0.096	0.099	1.085	0.492	0.472	0.421	0.366	0.339	0.307	0.298	0.29	0.317	0.355	0.465	1.119	0.956	0.095	0.094	0.094	0.093	0.094	0.094	0.095	0.096	0.097	0.099	0.763
20:19:16	1.035	0.484	0.461	0.408	0.355	0.326	0.309	0.299	0.288	0.296	0.315	0.344	1.125	0.101	0.097	0.095	0.094	0.093	0.095	0.097	0.096	0.096	0.096	0.099	1.085	0.491	0.471	0.421	0.366	0.338	0.306	0.298	0.289	0.316	0.354	0.463	1.119	0.956	0.095	0.094	0.094	0.093	0.094	0.094	0.095	0.096	0.097	0.099	0.763
20:24:16	1.035	0.483	0.461	0.407	0.355	0.325	0.309	0.298	0.288	0.295	0.313	0.342	1.125	0.101	0.097	0.095	0.094	0.093	0.095	0.097	0.096	0.096	0.097	0.099	1.085	0.491	0.471	0.421	0.366	0.338	0.307	0.298	0.289	0.315	0.353	0.462	1.119	0.956	0.095	0.095	0.094	0.093	0.094	0.094	0.095	0.096	0.097	0.099	0.763
20:29:16	1.035	0.483	0.461	0.407	0.355	0.325	0.309	0.298	0.288	0.294	0.312	0.341	1.125	0.101	0.097	0.095	0.094	0.093	0.095	0.097	0.096	0.096	0.096	0.099	1.085	0.491	0.471	0.421	0.365	0.337	0.307	0.298	0.288	0.314	0.352	0.462	1.119	0.956	0.096	0.095	0.094	0.093	0.095	0.094	0.095	0.096	0.097	0.099	0.762
20:34:16	1.035	0.483	0.46	0.407	0.354	0.325	0.309	0.298	0.288	0.293	0.311	0.341	1.125	0.101	0.097	0.095	0.094	0.093	0.095	0.097	0.096	0.096	0.096	0.099	1.085	0.491	0.47	0.42	0.365	0.338	0.307	0.299	0.287	0.313	0.351	0.46	1.119	0.956	0.095	0.095	0.094	0.093	0.094	0.094	0.095	0.096	0.097	0.099	0.763
20:39:16	1.034	0.482	0.461	0.406	0.354	0.325	0.309	0.298	0.287	0.293	0.309	0.34	1.125	0.101	0.097	0.095	0.094	0.093	0.094	0.097	0.096	0.096	0.097	0.099	1.085	0.49	0.47	0.42	0.365	0.337	0.306	0.299	0.287	0.312	0.35	0.457	1.12	0.956	0.096	0.095	0.094	0.093	0.095	0.094	0.095	0.096	0.097	0.099	0.762
20:44:16	1.034	0.482	0.46	0.406	0.354	0.325	0.309	0.298	0.287	0.292	0.308	0.341	1.125	0.101	0.097	0.095	0.094	0.093	0.095	0.097	0.096	0.096	0.096	0.099	1.085	0.49	0.47	0.419	0.364	0.337	0.308	0.3	0.287	0.311	0.349	0.456	1.12	0.956	0.095	0.094	0.094	0.093	0.094	0.094	0.095	0.096	0.097	0.099	0.762
20:49:16	1.034	0.481	0.46	0.406	0.353	0.325	0.308	0.297	0.288	0.291	0.306	0.34	1.126	0.102	0.097	0.095	0.094	0.093	0.095	0.097	0.096	0.096	0.096	0.099	1.085	0.49	0.47	0.42	0.365	0.337	0.307	0.299	0.286	0.31	0.349	0.454	1.121	0.957	0.096	0.094	0.094	0.093	0.095	0.094	0.095	0.096	0.097	0.099	0.762
20:54:16	1.033	0.481	0.46	0.406	0.353	0.325	0.308	0.298	0.287	0.291	0.306	0.338	1.125	0.101	0.097	0.095	0.094	0.093	0.095	0.097	0.096	0.096	0.097	0.099	1.086	0.489	0.469	0.419	0.364	0.336	0.306	0.298	0.285	0.308	0.348	0.453	1.121	0.956	0.095	0.094	0.094	0.093	0.095	0.094	0.095	0.096	0.097	0.099	0.762
20:59:16	1.034	0.481	0.46	0.406	0.353	0.324	0.308	0.298	0.286	0.29	0.304	0.339	1.126	0.101	0.097	0.095	0.094	0.093	0.095	0.098	0.096	0.096	0.097	0.099	1.085	0.489	0.469	0.419	0.364	0.336	0.307	0.299	0.285	0.308	0.349	0.451	1.121	0.957	0.095	0.094	0.094	0.093	0.094	0.094	0.095	0.096	0.097	0.099	0.762
21:04:16	1.033	0.48	0.459	0.405	0.353	0.324	0.308	0.298	0.287	0.289	0.304	0.339	1.125	0.102	0.097	0.095	0.094	0.093	0.095	0.097	0.096	0.096	0.097	0.099	1.086	0.488	0.469	0.419	0.364	0.336	0.307	0.301	0.285	0.307	0.348	0.449	1.121	0.957	0.096	0.095	0.094	0.093	0.095	0.094	0.095	0.096	0.097	0.099	0.762
21:09:16	1.033	0.48	0.459	0.405	0.352	0.324	0.308	0.298	0.286	0.289	0.302	0.336	1.125	0.102	0.097	0.095	0.094	0.093	0.095	0.097	0.096	0.096	0.097	0.099	1.085	0.488	0.469	0.419	0.363	0.336	0.306	0.3	0.284	0.306	0.347	0.447	1.122	0.958	0.095	0.095	0.094	0.093	0.094	0.094	0.095	0.096	0.097	0.099	0.762
21:14:16	1.032	0.48	0.459	0.405	0.352	0.324	0.308	0.297	0.287	0.288	0.301	0.337	1.125	0.102	0.097	0.095	0.094	0.093	0.095	0.098	0.096	0.096	0.097	0.099	1.085	0.488	0.468	0.418	0.364	0.336	0.306	0.299	0.283	0.304	0.346	0.446	1.122	0.958	0.095	0.095	0.094	0.093	0.095	0.094	0.095	0.096	0.097	0.099	0.762
21:19:16	1.033	0.48	0.458	0.405	0.352	0.323	0.308	0.297	0.286	0.287	0.3	0.336	1.126	0.102	0.097	0.095	0.094	0.093	0.095	0.097	0.096	0.096	0.097	0.099	1.085	0.488	0.468	0.418	0.363	0.335	0.307	0.3	0.283	0.304	0.345	0.443	1.121	0.958	0.095	0.094	0.094	0.093	0.095	0.094	0.095	0.096	0.097	0.099	0.761
21:24:16	1.032	0.479	0.458	0.404	0.352	0.323	0.308	0.298	0.286	0.287	0.299	0.334	1.125	0.102	0.097	0.095	0.094	0.093	0.095	0.097	0.096	0.096	0.097	0.099	1.085	0.488	0.468	0.418	0.363	0.336	0.307	0.301	0.282	0.302	0.345	0.441	1.121	0.959	0.095	0.095	0.094	0.093	0.095	0.094	0.095	0.096	0.097	0.099	0.761
21:29:16	1.032	0.479	0.458	0.404	0.352	0.323	0.308	0.297	0.286	0.287	0.298	0.335	1.126	0.102	0.097	0.095	0.094	0.093	0.095	0.098	0.096	0.096	0.097	0.099	1.085	0.487	0.468	0.417	0.362	0.336	0.306	0.3	0.282	0.302	0.344	0.439	1.121	0.958	0.096	0.095	0.094	0.093	0.095	0.094	0.095	0.096	0.097	0.099	0.761
21:34:16	1.032	0.478	0.457	0.404	0.351	0.323	0.308	0.298	0.286	0.286	0.297	0.335	1.126	0.102	0.097	0.095	0.094	0.093	0.095	0.098	0.096	0.096	0.097	0.099	1.085	0.487	0.467	0.417	0.362	0.335	0.306	0.3	0.282	0.301	0.345	0.438	1.121	0.958	0.095	0.094	0.094	0.093	0.095	0.094	0.095	0.096	0.097	0.099	0.761
21:39:16	1.031	0.478	0.457	0.404	0.352	0.323	0.308	0.298	0.286	0.286	0.297	0.334	1.126	0.102	0.097	0.095	0.094	0.093	0.095	0.098	0.096	0.096	0.097	0.099	1.085	0.486	0.468	0.417	0.362	0.335	0.306	0.3	0.281	0.3	0.343	0.436	1.122	0.958	0.096	0.095	0.094	0.093	0.095	0.094	0.095	0.096	0.097	0.099	0.761
21:44:16	1.031	0.479	0.457	0.404	0.351	0.322	0.308	0.299	0.286	0.285	0.296	0.333	1.126	0.102	0.097	0.095	0.094	0.093	0.095	0.098	0.096	0.096	0.097	0.099	1.085	0.486	0.467	0.417	0.362	0.335	0.305	0.298	0.281	0.299	0.343	0.434	1.122	0.959	0.095	0.095	0.094	0.093	0.095	0.094	0.095	0.096	0.097	0.099	0.761
21:49:16	1.031	0.478	0.457	0.403	0.351	0.322	0.308	0.297	0.286	0.284	0.294	0.333	1.126	0.102	0.097	0.095	0.094	0.093	0.095	0.098	0.096	0.096	0.097	0.099	1.085	0.486	0.467	0.416	0.361	0.335	0.305	0.299	0.281	0.298	0.342	0.433	1.121	0.958	0.095	0.095	0.094	0.093	0.095	0.094	0.095	0.096	0.097	0.099	0.761
21:54:16	1.031	0.477	0.457	0.403	0.351	0.322	0.308	0.298	0.286	0.284	0.293	0.333	1.127	0.102	0.097	0.095	0.094	0.093	0.095	0.098	0.096	0.096	0.097	0.099	1.085	0.485	0.467	0.416	0.362	0.334	0.305	0.299	0.281	0.298	0.341	0.431	1.121	0.959	0.095	0.095	0.094	0.093	0.095	0.094	0.095	0.096	0.097	0.099	0.76
21:59:16	1.03	0.477	0.457	0.403	0.35	0.322	0.308	0.298	0.286	0.284	0.293	0.333	1.126	0.102	0.097	0.095	0.094	0.093	0.095	0.098	0.096	0.096	0.097	0.099	1.085	0.485	0.467	0.416	0.361	0.335	0.306	0.3	0.281	0.297	0.34	0.429	1.121	0.958	0.095	0.095	0.094	0.093	0.095	0.094	0.095	0.096	0.097	0.099	0.76
22:04:16	1.03	0.477	0.456	0.403	0.35	0.322	0.308	0.298	0.286	0.283	0.292	0.33	1.126	0.102	0.097	0.095	0.094	0.093	0.095	0.098	0.096	0.096	0.097	0.099	1.085	0.485	0.466	0.416	0.361	0.334	0.306	0.3	0.281	0.296	0.339	0.427	1.121	0.958	0.095	0.095	0.094	0.093	0.095	0.094	0.095	0.096	0.097	0.099	0.76
22:09:16	1.03	0.477	0.456	0.403	0.351	0.322	0.308	0.298	0.285	0.283	0.292	0.332	1.126	0.102	0.097	0.095	0.094	0.093	0.095	0.098	0.096	0.096	0.097	0.099	1.085	0.485	0.466	0.416	0.36	0.335	0.306	0.3	0.281	0.295	0.339	0.425	1.121	0.958	0.095	0.095	0.094	0.093	0.095	0.094	0.095	0.096	0.097	0.099	0.76
22:14:16	1.03	0.477	0.456	0.402	0.35	0.322	0.308	0.298	0.285	0.282	0.29	0.33	1.126	0.102	0.097	0.095	0.094	0.093	0.095	0.098	0.096	0.096	0.097	0.099	1.085	0.484	0.466	0.416	0.361	0.335	0.306	0.3	0.281	0.294	0.338	0.424	1.121	0.957	0.095	0.095	0.094	0.093	0.095	0.094	0.095	0.096	0.098	0.099	0.76
22:19:16	1.029	0.476	0.456	0.402	0.35	0.321	0.308	0.298	0.285	0.281	0.29	0.33	1.126	0.102	0.097	0.095	0.094	0.093	0.095	0.098	0.097	0.096	0.097	0.099	1.085	0.484	0.465	0.416	0.36	0.334	0.306	0.3	0.281	0.294	0.337	0.421	1.121	0.957	0.095	0.095	0.094	0.093	0.095	0.094	0.095	0.096	0.097	0.099	0.76
22:24:16	1.029	0.476	0.456	0.402	0.35	0.322	0.308	0.299	0.285	0.281	0.289	0.33	1.126	0.102	0.097	0.095	0.094	0.093	0.095	0.098	0.096	0.096	0.097	0.099	1.085	0.484	0.466	0.415	0.361	0.335	0.306	0.3	0.281	0.293	0.337	0.421	1.121	0.957	0.095	0.095	0.094	0.093	0.095	0.094	0.095	0.096	0.097	0.099	0.76
22:29:16	1.029	0.476	0.456	0.402	0.349	0.321	0.308	0.298	0.285	0.28	0.289	0.328	1.127	0.102	0.097	0.095	0.094	0.093	0.095	0.098	0.096	0.096	0.097	0.099	1.085	0.484	0.465	0.415	0.361	0.334	0.305	0.301	0.28	0.292	0.337	0.419	1.121	0.956	0.096	0.095	0.094	0.093	0.095	0.094	0.095	0.096	0.097	0.099	0.76
22:34:16	1.029	0.475	0.455	0.402	0.349	0.321	0.308	0.299	0.285	0.28	0.288	0.328	1.127	0.102	0.097	0.095	0.094	0.093	0.095	0.098	0.097	0.096	0.097	0.099	1.085	0.483	0.465	0.415	0.361	0.334	0.305	0.301	0.281	0.291	0.336	0.417	1.121	0.956	0.095	0.095	0.095	0.093	0.095	0.094	0.095	0.096	0.098	0.099	0.759
22:39:16	1.028	0.475	0.455	0.402	0.349	0.321	0.308	0.298	0.285	0.28	0.287	0.327	1.127	0.103	0.097	0.095	0.094	0.093	0.095	0.098	0.096	0.096	0.097	0.099	1.085	0.484	0.465	0.414	0.36	0.335	0.305	0.301	0.28	0.291	0.336	0.416	1.121	0.956	0.096	0.095	0.094	0.093	0.095	0.094	0.095	0.096	0.098	0.099	0.759
22:44:16	1.028	0.475	0.455	0.401	0.349	0.321	0.307	0.298	0.285	0.28	0.286	0.326	1.127	0.103	0.097	0.095	0.094	0.093	0.095	0.098	0.096	0.096	0.097	0.099	1.085	0.483	0.465	0.415	0.36	0.334	0.306	0.301	0.28	0.291	0.335	0.414	1.121	0.954	0.096	0.095	0.094	0.093	0.095	0.094	0.095	0.096	0.097	0.099	0.759
22:49:16	1.027	0.474	0.454	0.401	0.348	0.32	0.307	0.298	0.284	0.279	0.286	0.325	1.127	0.102	0.097	0.095	0.094	0.093	0.095	0.098	0.096	0.096	0.097	0.099	1.085	0.482	0.464	0.414	0.359	0.333	0.306	0.3	0.28	0.29	0.335	0.413	1.121	0.954	0.095	0.094	0.094	0.093	0.095	0.094	0.095	0.096	0.097	0.099	0.759
22:54:16	1.028	0.475	0.455	0.401	0.349	0.32	0.308	0.299	0.284	0.279	0.285	0.325	1.127	0.103	0.097	0.095	0.094	0.093	0.095	0.098	0.096	0.096	0.097	0.099	1.085	0.483	0.464	0.415	0.36	0.334	0.305	0.301	0.28	0.289	0.334	0.411	1.121	0.953	0.096	0.095	0.095	0.093	0.095	0.094	0.095	0.096	0.098	0.099	0.759
22:59:16	1.027	0.474	0.454	0.4	0.348	0.32	0.307	0.298	0.285	0.28	0.285	0.326	1.127	0.103	0.097	0.095	0.094	0.093	0.095	0.098	0.097	0.096	0.097	0.099	1.085	0.482	0.464	0.414	0.359	0.334	0.305	0.302	0.28	0.289	0.334	0.409	1.121	0.953	0.096	0.095	0.094	0.093	0.095	0.094	0.095	0.096	0.097	0.099	0.759
23:04:16	1.027	0.474	0.454	0.4	0.348	0.32	0.308	0.298	0.284	0.279	0.284	0.324	1.128	0.103	0.097	0.095	0.094	0.093	0.095	0.098	0.096	0.096	0.097	0.099	1.085	0.483	0.464	0.414	0.359	0.333	0.305	0.302	0.28	0.288	0.333	0.408	1.121	0.952	0.095	0.095	0.094	0.093	0.095	0.094	0.095	0.096	0.098	0.099	0.759
23:09:16	1.027	0.474	0.454	0.4	0.348	0.32	0.307	0.299	0.285	0.279	0.284	0.323	1.127	0.103	0.097	0.095	0.094	0.094	0.095	0.098	0.097	0.096	0.097	0.099	1.085	0.482	0.464	0.414	0.359	0.333	0.306	0.303	0.28	0.288	0.332	0.406	1.121	0.952	0.096	0.095	0.095	0.093	0.095	0.094	0.095	0.096	0.097	0.099	0.759
23:14:16	1.026	0.474	0.454	0.4	0.348	0.32	0.308	0.298	0.284	0.279	0.283	0.322	1.127	0.103	0.097	0.095	0.094	0.093	0.095	0.098	0.097	0.096	0.097	0.099	1.085	0.482	0.463	0.414	0.358	0.333	0.306	0.301	0.28	0.288	0.331	0.406	1.121	0.951	0.096	0.095	0.094	0.093	0.095	0.094	0.095	0.096	0.097	0.099	0.758
23:19:16	1.027	0.474	0.454	0.4	0.348	0.32	0.308	0.299	0.285	0.279	0.283	0.322	1.128	0.103	0.097	0.095	0.094	0.093	0.095	0.098	0.097	0.096	0.097	0.099	1.085	0.482	0.464	0.413	0.358	0.333	0.305	0.301	0.28	0.287	0.331	0.405	1.121	0.95	0.095	0.095	0.094	0.093	0.095	0.094	0.095	0.096	0.098	0.099	0.758
23:24:16	1.026	0.473	0.454	0.4	0.348	0.32	0.308	0.298	0.284	0.279	0.283	0.322	1.128	0.103	0.097	0.095	0.094	0.093	0.095	0.098	0.097	0.096	0.097	0.099	1.085	0.481	0.463	0.413	0.359	0.334	0.305	0.302	0.28	0.287	0.33	0.404	1.121	0.949	0.096	0.095	0.094	0.093	0.095	0.094	0.095	0.097	0.098	0.099	0.758
23:29:16	1.026	0.473	0.454	0.399	0.347	0.32	0.308	0.299	0.284	0.279	0.282	0.32	1.128	0.103	0.097	0.095	0.094	0.093	0.095	0.098	0.096	0.096	0.097	0.099	1.085	0.481	0.463	0.413	0.358	0.333	0.306	0.301	0.28	0.286	0.329	0.402	1.121	0.949	0.095	0.095	0.094	0.093	0.095	0.094	0.095	0.096	0.098	0.099	0.758
23:34:16	1.025	0.473	0.453	0.399	0.347	0.32	0.308	0.299	0.284	0.278	0.282	0.319	1.128	0.103	0.097	0.095	0.094	0.093	0.095	0.098	0.096	0.096	0.097	0.099	1.084	0.481	0.463	0.413	0.358	0.333	0.306	0.302	0.283	0.286	0.328	0.401	1.12	0.948	0.096	0.095	0.094	0.093	0.095	0.094	0.095	0.096	0.098	0.099	0.758
23:39:16	1.025	0.473	0.453	0.4	0.347	0.319	0.308	0.299	0.285	0.279	0.282	0.32	1.128	0.103	0.097	0.095	0.094	0.093	0.095	0.098	0.097	0.096	0.097	0.099	1.085	0.481	0.463	0.413	0.358	0.333	0.306	0.301	0.284	0.285	0.328	0.4	1.121	0.947	0.095	0.095	0.094	0.093	0.095	0.094	0.095	0.096	0.098	0.099	0.758
23:44:16	1.026	0.473	0.453	0.399	0.347	0.319	0.309	0.299	0.285	0.279	0.281	0.318	1.128	0.103	0.097	0.095	0.094	0.093	0.095	0.098	0.097	0.096	0.097	0.099	1.085	0.481	0.463	0.413	0.357	0.333	0.306	0.301	0.28	0.285	0.327	0.398	1.121	0.947	0.096	0.095	0.095	0.093	0.095	0.094	0.095	0.097	0.098	0.099	0.758
23:49:16	1.025	0.472	0.453	0.399	0.347	0.319	0.309	0.299	0.284	0.277	0.281	0.319	1.128	0.104	0.097	0.095	0.094	0.093	0.095	0.098	0.097	0.096	0.097	0.099	1.085	0.48	0.463	0.413	0.358	0.333	0.306	0.302	0.28	0.285	0.327	0.398	1.121	0.947	0.096	0.095	0.094	0.093	0.095	0.094	0.095	0.097	0.098	0.099	0.757
23:54:16	1.024	0.472	0.453	0.399	0.347	0.319	0.309	0.299	0.284	0.277	0.28	0.317	1.128	0.103	0.097	0.095	0.094	0.093	0.095	0.098	0.096	0.096	0.097	0.099	1.085	0.48	0.463	0.412	0.357	0.333	0.306	0.302	0.28	0.284	0.326	0.397	1.121	0.946	0.095	0.095	0.095	0.093	0.095	0.094	0.095	0.097	0.098	0.099	0.757
23:59:16	1.025	0.472	0.453	0.399	0.347	0.319	0.309	0.299	0.284	0.277	0.28	0.318	1.128	0.104	0.097	0.095	0.094	0.093	0.095	0.098	0.097	0.096	0.097	0.099	1.085	0.48	0.463	0.412	0.357	0.333	0.306	0.303	0.282	0.284	0.325	0.397	1.121	0.946	0.096	0.095	0.095	0.093	0.095	0.094	0.095	0.097	0.098	0.099	0.757
1 day, 0:04:16	1.024	0.472	0.452	0.399	0.347	0.319	0.309	0.3	0.284	0.277	0.28	0.315	1.129	0.104	0.097	0.095	0.094	0.094	0.095	0.098	0.097	0.096	0.097	0.099	1.085	0.48	0.462	0.412	0.357	0.333	0.306	0.303	0.282	0.284	0.325	0.396	1.121	0.945	0.096	0.094	0.095	0.093	0.095	0.094	0.095	0.096	0.097	0.099	0.757
[truncated: 47 more columns]

## Sheet: TET_2
	TetBWT												Mutant 1												Mutant 2												Mutant 3												Mutant 4
TET (µg/mL)	0	20	40	60	80	100	120	140	160	180	200	250	0	20	40	60	80	100	120	140	160	180	200	250	0	20	40	60	80	100	120	140	160	180	200	250	0	20	40	60	80	100	120	140	160	180	200	250	0
Time	A1	A2	A3	A4	A5	A6	A7	A8	A9	A10	A11	A12	B1	B2	B3	B4	B5	B6	B7	B8	B9	B10	B11	B12	C1	C2	C3	C4	C5	C6	C7	C8	C9	C10	C11	C12	D1	D2	D3	D4	D5	D6	D7	D8	D9	D10	D11	D12	E1
00:00:00	0.092	0.092	0.094	0.093	0.091	0.092	0.094	0.095	0.093	0.094	0.093	0.092	0.092	0.092	0.093	0.094	0.094	0.092	0.092	0.096	0.094	0.094	0.094	0.094	0.092	0.093	0.092	0.092	0.093	0.092	0.092	0.095	0.093	0.093	0.093	0.093	0.096	0.097	0.096	0.097	0.097	0.097	0.096	0.096	0.097	0.097	0.097	0.097	0.091
00:04:16	0.092	0.092	0.094	0.099	0.091	0.092	0.093	0.094	0.093	0.094	0.093	0.092	0.092	0.092	0.093	0.094	0.094	0.092	0.092	0.096	0.094	0.093	0.093	0.093	0.092	0.093	0.092	0.092	0.093	0.092	0.092	0.096	0.092	0.092	0.092	0.092	0.095	0.096	0.096	0.097	0.097	0.096	0.096	0.096	0.096	0.097	0.097	0.097	0.091
00:09:16	0.092	0.092	0.094	0.092	0.091	0.092	0.093	0.094	0.093	0.094	0.093	0.091	0.092	0.092	0.093	0.094	0.094	0.092	0.092	0.095	0.094	0.093	0.093	0.093	0.092	0.093	0.091	0.092	0.093	0.092	0.092	0.094	0.092	0.092	0.092	0.092	0.095	0.096	0.095	0.095	0.095	0.095	0.094	0.095	0.095	0.095	0.096	0.096	0.091
00:14:16	0.092	0.092	0.094	0.092	0.091	0.092	0.093	0.094	0.093	0.094	0.093	0.091	0.092	0.092	0.093	0.094	0.093	0.092	0.092	0.095	0.094	0.093	0.093	0.093	0.092	0.093	0.091	0.091	0.093	0.091	0.092	0.094	0.092	0.092	0.092	0.092	0.095	0.096	0.094	0.095	0.094	0.094	0.093	0.094	0.094	0.094	0.095	0.095	0.091
00:19:16	0.092	0.092	0.094	0.092	0.091	0.092	0.093	0.094	0.093	0.094	0.093	0.092	0.092	0.092	0.093	0.094	0.093	0.092	0.092	0.095	0.094	0.093	0.093	0.093	0.092	0.092	0.091	0.092	0.093	0.092	0.092	0.094	0.092	0.092	0.092	0.092	0.095	0.095	0.094	0.094	0.094	0.093	0.092	0.093	0.093	0.093	0.094	0.094	0.091
00:24:16	0.092	0.092	0.094	0.095	0.091	0.092	0.093	0.094	0.093	0.094	0.093	0.092	0.092	0.092	0.093	0.094	0.093	0.092	0.092	0.095	0.094	0.093	0.093	0.093	0.092	0.093	0.091	0.092	0.093	0.092	0.092	0.094	0.092	0.092	0.092	0.092	0.096	0.095	0.094	0.094	0.094	0.093	0.092	0.093	0.093	0.093	0.094	0.094	0.091
00:29:16	0.092	0.092	0.094	0.092	0.091	0.092	0.093	0.094	0.093	0.094	0.093	0.092	0.092	0.092	0.093	0.094	0.093	0.092	0.092	0.095	0.094	0.093	0.093	0.093	0.092	0.092	0.091	0.092	0.093	0.092	0.092	0.094	0.092	0.092	0.092	0.092	0.096	0.095	0.094	0.093	0.093	0.092	0.092	0.093	0.093	0.093	0.093	0.094	0.091
00:34:16	0.093	0.092	0.094	0.092	0.091	0.092	0.093	0.094	0.093	0.094	0.093	0.092	0.092	0.092	0.093	0.094	0.094	0.092	0.092	0.096	0.094	0.093	0.093	0.093	0.093	0.093	0.092	0.092	0.093	0.092	0.092	0.095	0.093	0.092	0.092	0.092	0.097	0.095	0.094	0.093	0.093	0.092	0.092	0.093	0.092	0.093	0.093	0.093	0.091
00:39:16	0.093	0.092	0.094	0.092	0.091	0.092	0.094	0.094	0.093	0.094	0.094	0.092	0.092	0.092	0.093	0.094	0.094	0.092	0.092	0.095	0.094	0.093	0.093	0.094	0.093	0.093	0.092	0.092	0.093	0.092	0.092	0.095	0.093	0.092	0.092	0.093	0.097	0.095	0.093	0.093	0.093	0.092	0.091	0.093	0.092	0.092	0.093	0.093	0.091
00:44:16	0.094	0.093	0.094	0.092	0.092	0.092	0.094	0.094	0.094	0.094	0.094	0.092	0.093	0.092	0.093	0.094	0.094	0.092	0.093	0.096	0.094	0.093	0.093	0.094	0.094	0.093	0.092	0.092	0.093	0.092	0.092	0.095	0.093	0.093	0.092	0.093	0.098	0.095	0.093	0.093	0.093	0.092	0.091	0.093	0.092	0.092	0.093	0.093	0.091
00:49:16	0.094	0.093	0.094	0.098	0.092	0.092	0.094	0.094	0.093	0.095	0.094	0.092	0.093	0.092	0.093	0.094	0.094	0.092	0.093	0.096	0.094	0.093	0.093	0.094	0.094	0.093	0.092	0.092	0.093	0.092	0.092	0.095	0.093	0.093	0.093	0.093	0.099	0.095	0.093	0.093	0.092	0.091	0.091	0.092	0.092	0.092	0.093	0.093	0.092
00:54:16	0.094	0.093	0.094	0.092	0.091	0.092	0.094	0.094	0.094	0.095	0.094	0.092	0.093	0.092	0.093	0.094	0.094	0.092	0.093	0.096	0.094	0.093	0.093	0.094	0.095	0.093	0.092	0.092	0.093	0.092	0.092	0.095	0.093	0.093	0.093	0.093	0.1	0.095	0.093	0.093	0.092	0.091	0.091	0.092	0.092	0.092	0.093	0.093	0.092
00:59:16	0.095	0.093	0.095	0.096	0.092	0.092	0.094	0.094	0.094	0.095	0.094	0.093	0.093	0.093	0.094	0.095	0.094	0.092	0.093	0.096	0.094	0.094	0.094	0.094	0.096	0.093	0.092	0.092	0.093	0.092	0.093	0.095	0.093	0.093	0.093	0.093	0.102	0.095	0.093	0.092	0.092	0.091	0.091	0.092	0.092	0.092	0.093	0.093	0.092
01:04:16	0.095	0.093	0.095	0.093	0.092	0.092	0.094	0.095	0.094	0.095	0.094	0.093	0.094	0.093	0.094	0.095	0.094	0.093	0.093	0.096	0.095	0.094	0.094	0.094	0.096	0.094	0.092	0.092	0.093	0.092	0.093	0.095	0.093	0.093	0.093	0.093	0.103	0.095	0.093	0.092	0.092	0.091	0.091	0.092	0.092	0.092	0.092	0.093	0.093
01:09:16	0.096	0.093	0.095	0.093	0.092	0.093	0.094	0.095	0.094	0.095	0.094	0.093	0.094	0.093	0.094	0.095	0.095	0.093	0.093	0.096	0.095	0.094	0.094	0.094	0.097	0.094	0.092	0.092	0.094	0.092	0.093	0.095	0.093	0.093	0.093	0.094	0.105	0.095	0.093	0.092	0.092	0.091	0.091	0.092	0.092	0.092	0.092	0.093	0.093
01:14:16	0.097	0.094	0.095	0.093	0.092	0.093	0.095	0.095	0.094	0.095	0.095	0.093	0.094	0.094	0.095	0.096	0.095	0.093	0.094	0.097	0.095	0.094	0.094	0.094	0.098	0.094	0.092	0.092	0.094	0.093	0.093	0.096	0.094	0.094	0.094	0.094	0.108	0.095	0.093	0.092	0.092	0.091	0.091	0.092	0.092	0.092	0.093	0.093	0.094
01:19:16	0.098	0.094	0.095	0.093	0.093	0.093	0.095	0.095	0.094	0.096	0.095	0.093	0.095	0.095	0.095	0.096	0.095	0.094	0.094	0.097	0.095	0.094	0.094	0.095	0.1	0.094	0.093	0.093	0.094	0.093	0.093	0.096	0.094	0.094	0.094	0.094	0.111	0.095	0.093	0.092	0.092	0.091	0.091	0.092	0.092	0.092	0.092	0.093	0.094
01:24:16	0.099	0.094	0.096	0.093	0.093	0.093	0.095	0.095	0.095	0.096	0.095	0.094	0.096	0.095	0.096	0.097	0.096	0.094	0.094	0.097	0.096	0.095	0.095	0.095	0.101	0.095	0.093	0.093	0.094	0.093	0.093	0.096	0.094	0.094	0.094	0.094	0.115	0.095	0.093	0.092	0.092	0.091	0.091	0.092	0.092	0.092	0.093	0.093	0.095
01:29:16	0.1	0.095	0.096	0.094	0.093	0.094	0.095	0.096	0.095	0.096	0.095	0.094	0.097	0.096	0.097	0.097	0.096	0.095	0.095	0.098	0.096	0.095	0.095	0.095	0.103	0.095	0.093	0.093	0.094	0.093	0.094	0.096	0.094	0.094	0.094	0.094	0.12	0.096	0.093	0.092	0.092	0.091	0.091	0.092	0.092	0.092	0.093	0.093	0.097
01:34:16	0.102	0.095	0.097	0.096	0.094	0.094	0.095	0.096	0.095	0.096	0.095	0.094	0.098	0.097	0.097	0.098	0.097	0.095	0.095	0.098	0.096	0.095	0.095	0.095	0.105	0.095	0.093	0.093	0.095	0.094	0.094	0.096	0.094	0.094	0.094	0.094	0.125	0.095	0.093	0.092	0.092	0.091	0.091	0.092	0.092	0.092	0.093	0.093	0.097
01:39:16	0.104	0.096	0.097	0.097	0.094	0.094	0.096	0.096	0.095	0.097	0.096	0.094	0.099	0.098	0.098	0.099	0.098	0.096	0.096	0.098	0.097	0.096	0.095	0.096	0.108	0.095	0.094	0.094	0.095	0.094	0.094	0.096	0.094	0.095	0.094	0.095	0.131	0.096	0.093	0.092	0.092	0.091	0.091	0.092	0.092	0.092	0.093	0.093	0.099
01:44:16	0.106	0.096	0.097	0.095	0.094	0.095	0.096	0.096	0.096	0.097	0.096	0.094	0.1	0.099	0.099	0.1	0.098	0.096	0.096	0.099	0.097	0.096	0.096	0.096	0.11	0.096	0.094	0.094	0.095	0.094	0.094	0.097	0.094	0.095	0.094	0.095	0.139	0.095	0.093	0.092	0.091	0.09	0.091	0.092	0.092	0.092	0.093	0.093	0.101
01:49:16	0.108	0.097	0.098	0.096	0.095	0.095	0.096	0.097	0.096	0.097	0.096	0.095	0.102	0.1	0.101	0.101	0.099	0.097	0.097	0.099	0.097	0.096	0.096	0.096	0.114	0.096	0.094	0.094	0.095	0.094	0.094	0.097	0.095	0.095	0.095	0.095	0.147	0.095	0.093	0.092	0.091	0.091	0.09	0.091	0.092	0.092	0.093	0.093	0.103
01:54:16	0.111	0.097	0.099	0.096	0.095	0.095	0.097	0.097	0.096	0.097	0.096	0.095	0.104	0.102	0.102	0.102	0.1	0.098	0.097	0.1	0.098	0.096	0.096	0.096	0.118	0.097	0.095	0.094	0.095	0.094	0.094	0.097	0.095	0.095	0.095	0.095	0.158	0.096	0.093	0.092	0.091	0.09	0.09	0.092	0.092	0.092	0.093	0.093	0.105
01:59:16	0.114	0.098	0.1	0.097	0.096	0.096	0.097	0.097	0.096	0.097	0.096	0.095	0.106	0.105	0.104	0.103	0.101	0.099	0.098	0.1	0.098	0.097	0.097	0.096	0.122	0.097	0.095	0.095	0.096	0.095	0.095	0.097	0.095	0.095	0.095	0.096	0.17	0.096	0.093	0.092	0.091	0.09	0.091	0.092	0.092	0.092	0.093	0.094	0.108
02:04:16	0.118	0.1	0.101	0.099	0.097	0.096	0.098	0.098	0.097	0.098	0.097	0.095	0.109	0.107	0.105	0.104	0.102	0.099	0.098	0.101	0.099	0.097	0.097	0.097	0.128	0.098	0.096	0.095	0.096	0.095	0.095	0.097	0.095	0.096	0.095	0.096	0.185	0.096	0.093	0.092	0.091	0.09	0.09	0.092	0.091	0.092	0.093	0.094	0.112
02:09:16	0.123	0.101	0.102	0.099	0.097	0.097	0.098	0.098	0.097	0.098	0.097	0.095	0.112	0.11	0.107	0.106	0.103	0.1	0.099	0.101	0.099	0.098	0.097	0.096	0.134	0.099	0.096	0.096	0.096	0.095	0.095	0.098	0.096	0.096	0.096	0.096	0.194	0.096	0.093	0.092	0.091	0.09	0.09	0.092	0.092	0.092	0.093	0.094	0.116
02:14:16	0.128	0.102	0.103	0.1	0.099	0.098	0.099	0.099	0.098	0.099	0.097	0.096	0.117	0.113	0.109	0.107	0.104	0.101	0.1	0.102	0.1	0.098	0.098	0.097	0.141	0.1	0.097	0.097	0.097	0.096	0.096	0.098	0.096	0.096	0.096	0.096	0.202	0.096	0.093	0.092	0.091	0.091	0.09	0.092	0.092	0.092	0.093	0.094	0.12
02:19:16	0.134	0.104	0.105	0.11	0.1	0.099	0.1	0.099	0.098	0.099	0.098	0.096	0.121	0.116	0.112	0.109	0.105	0.102	0.101	0.102	0.1	0.099	0.098	0.097	0.15	0.101	0.098	0.097	0.098	0.097	0.096	0.098	0.096	0.096	0.096	0.096	0.218	0.096	0.092	0.092	0.091	0.091	0.09	0.092	0.092	0.092	0.093	0.094	0.126
02:24:16	0.142	0.106	0.107	0.103	0.101	0.1	0.1	0.1	0.099	0.099	0.098	0.096	0.126	0.12	0.114	0.111	0.106	0.103	0.101	0.103	0.101	0.099	0.098	0.098	0.16	0.102	0.099	0.098	0.098	0.097	0.096	0.098	0.097	0.096	0.096	0.096	0.239	0.096	0.093	0.092	0.091	0.09	0.09	0.092	0.092	0.092	0.093	0.094	0.132
02:29:16	0.151	0.109	0.109	0.105	0.102	0.1	0.101	0.1	0.099	0.1	0.099	0.096	0.133	0.124	0.117	0.113	0.108	0.104	0.102	0.104	0.101	0.099	0.099	0.098	0.172	0.103	0.1	0.099	0.099	0.098	0.097	0.099	0.097	0.097	0.097	0.097	0.261	0.096	0.093	0.092	0.091	0.09	0.09	0.092	0.092	0.092	0.093	0.094	0.14
02:34:15	0.161	0.111	0.111	0.106	0.103	0.102	0.102	0.101	0.101	0.1	0.099	0.097	0.14	0.129	0.119	0.115	0.109	0.105	0.103	0.104	0.102	0.1	0.099	0.098	0.183	0.105	0.101	0.1	0.1	0.098	0.098	0.1	0.097	0.097	0.097	0.097	0.281	0.096	0.092	0.092	0.091	0.09	0.09	0.092	0.092	0.092	0.093	0.094	0.149
02:39:16	0.173	0.115	0.114	0.108	0.105	0.102	0.103	0.101	0.1	0.101	0.1	0.097	0.149	0.134	0.122	0.116	0.111	0.106	0.104	0.105	0.102	0.1	0.1	0.098	0.191	0.106	0.103	0.101	0.101	0.099	0.098	0.1	0.098	0.098	0.097	0.097	0.303	0.096	0.093	0.092	0.091	0.09	0.09	0.092	0.092	0.092	0.093	0.094	0.159
02:44:16	0.187	0.118	0.117	0.112	0.106	0.104	0.104	0.102	0.101	0.101	0.099	0.097	0.159	0.139	0.125	0.118	0.112	0.108	0.105	0.105	0.103	0.101	0.1	0.099	0.204	0.108	0.105	0.102	0.101	0.1	0.099	0.1	0.098	0.098	0.098	0.097	0.326	0.096	0.093	0.092	0.091	0.09	0.091	0.092	0.092	0.092	0.093	0.094	0.171
02:49:16	0.193	0.122	0.121	0.113	0.108	0.105	0.104	0.103	0.102	0.102	0.1	0.098	0.171	0.145	0.128	0.12	0.113	0.108	0.106	0.106	0.104	0.101	0.1	0.099	0.222	0.111	0.107	0.104	0.102	0.1	0.099	0.106	0.099	0.098	0.098	0.098	0.35	0.096	0.093	0.092	0.091	0.09	0.091	0.092	0.092	0.092	0.093	0.094	0.181
02:54:16	0.205	0.128	0.124	0.116	0.11	0.106	0.105	0.103	0.102	0.102	0.1	0.098	0.184	0.15	0.131	0.123	0.115	0.11	0.107	0.107	0.104	0.102	0.101	0.099	0.242	0.113	0.109	0.105	0.103	0.101	0.1	0.101	0.099	0.099	0.098	0.098	0.381	0.096	0.093	0.092	0.091	0.09	0.09	0.092	0.092	0.092	0.093	0.094	0.188
02:59:16	0.222	0.133	0.129	0.119	0.112	0.107	0.106	0.104	0.103	0.102	0.101	0.098	0.189	0.157	0.134	0.124	0.116	0.111	0.107	0.108	0.105	0.102	0.101	0.099	0.262	0.116	0.111	0.107	0.105	0.102	0.101	0.102	0.099	0.099	0.099	0.098	0.409	0.096	0.093	0.092	0.091	0.09	0.09	0.092	0.092	0.093	0.093	0.094	0.203
03:04:16	0.239	0.14	0.134	0.122	0.114	0.109	0.107	0.105	0.103	0.103	0.101	0.098	0.202	0.163	0.137	0.126	0.117	0.112	0.108	0.108	0.105	0.102	0.102	0.1	0.28	0.12	0.114	0.109	0.106	0.103	0.101	0.102	0.1	0.099	0.099	0.098	0.43	0.096	0.092	0.092	0.091	0.09	0.09	0.092	0.092	0.093	0.093	0.095	0.222
03:09:16	0.259	0.148	0.141	0.127	0.116	0.11	0.109	0.105	0.104	0.103	0.101	0.098	0.22	0.169	0.14	0.129	0.119	0.113	0.109	0.109	0.106	0.103	0.102	0.1	0.301	0.124	0.118	0.111	0.108	0.104	0.102	0.103	0.1	0.1	0.099	0.099	0.45	0.096	0.093	0.092	0.091	0.09	0.09	0.092	0.092	0.093	0.093	0.095	0.241
03:14:16	0.279	0.157	0.147	0.131	0.119	0.112	0.11	0.106	0.105	0.104	0.102	0.099	0.24	0.176	0.143	0.131	0.12	0.114	0.11	0.109	0.106	0.104	0.103	0.101	0.324	0.129	0.122	0.114	0.109	0.105	0.103	0.103	0.101	0.1	0.1	0.099	0.471	0.096	0.092	0.092	0.091	0.09	0.09	0.092	0.092	0.093	0.094	0.095	0.261
03:19:16	0.299	0.168	0.155	0.136	0.122	0.114	0.111	0.107	0.105	0.104	0.102	0.099	0.261	0.181	0.147	0.132	0.121	0.115	0.111	0.11	0.107	0.104	0.103	0.101	0.347	0.134	0.125	0.116	0.11	0.106	0.103	0.104	0.101	0.101	0.1	0.099	0.491	0.096	0.093	0.092	0.091	0.09	0.091	0.092	0.092	0.093	0.094	0.095	0.278
03:24:16	0.322	0.18	0.165	0.141	0.125	0.115	0.112	0.107	0.106	0.105	0.102	0.099	0.281	0.186	0.151	0.135	0.123	0.116	0.111	0.11	0.107	0.104	0.103	0.101	0.37	0.141	0.13	0.119	0.112	0.107	0.104	0.104	0.102	0.101	0.1	0.099	0.512	0.096	0.093	0.092	0.091	0.091	0.09	0.092	0.092	0.093	0.094	0.095	0.297
03:29:16	0.344	0.19	0.174	0.147	0.128	0.117	0.113	0.108	0.107	0.105	0.103	0.099	0.301	0.19	0.154	0.137	0.124	0.117	0.112	0.111	0.108	0.105	0.103	0.101	0.391	0.148	0.136	0.123	0.114	0.109	0.105	0.105	0.102	0.101	0.1	0.099	0.54	0.096	0.093	0.092	0.092	0.091	0.091	0.092	0.092	0.093	0.094	0.095	0.321
03:34:16	0.366	0.197	0.187	0.153	0.131	0.119	0.114	0.109	0.107	0.105	0.103	0.1	0.325	0.197	0.157	0.139	0.126	0.118	0.113	0.111	0.109	0.105	0.104	0.101	0.421	0.157	0.143	0.126	0.116	0.11	0.106	0.106	0.103	0.102	0.101	0.1	0.563	0.096	0.093	0.092	0.091	0.091	0.091	0.092	0.092	0.093	0.094	0.095	0.342
03:39:16	0.39	0.21	0.195	0.167	0.135	0.121	0.115	0.11	0.108	0.106	0.104	0.1	0.348	0.204	0.16	0.141	0.127	0.119	0.114	0.112	0.109	0.105	0.104	0.102	0.443	0.167	0.15	0.13	0.118	0.111	0.107	0.106	0.103	0.102	0.101	0.1	0.58	0.096	0.092	0.092	0.091	0.09	0.091	0.092	0.092	0.093	0.094	0.095	0.371
03:44:16	0.42	0.228	0.203	0.17	0.14	0.123	0.117	0.11	0.108	0.107	0.104	0.1	0.372	0.211	0.164	0.143	0.129	0.12	0.115	0.113	0.11	0.106	0.105	0.102	0.463	0.179	0.159	0.135	0.121	0.113	0.107	0.107	0.104	0.102	0.101	0.1	0.595	0.096	0.093	0.092	0.091	0.09	0.091	0.092	0.092	0.093	0.094	0.095	0.394
03:49:16	0.442	0.246	0.216	0.179	0.144	0.125	0.118	0.111	0.109	0.107	0.104	0.1	0.403	0.219	0.166	0.145	0.13	0.121	0.115	0.113	0.11	0.106	0.105	0.102	0.483	0.187	0.169	0.14	0.124	0.114	0.108	0.107	0.104	0.103	0.102	0.1	0.61	0.096	0.093	0.092	0.091	0.091	0.091	0.092	0.092	0.093	0.094	0.095	0.41
03:54:16	0.463	0.263	0.234	0.189	0.149	0.127	0.119	0.112	0.109	0.107	0.105	0.101	0.427	0.227	0.17	0.147	0.131	0.122	0.116	0.114	0.11	0.107	0.105	0.102	0.502	0.194	0.18	0.146	0.126	0.115	0.109	0.108	0.104	0.103	0.102	0.1	0.631	0.096	0.092	0.092	0.091	0.091	0.091	0.092	0.092	0.093	0.094	0.095	0.425
03:59:16	0.484	0.279	0.251	0.195	0.154	0.13	0.121	0.113	0.11	0.108	0.105	0.101	0.446	0.235	0.173	0.15	0.133	0.124	0.117	0.114	0.111	0.107	0.105	0.102	0.526	0.208	0.189	0.153	0.129	0.117	0.11	0.108	0.105	0.103	0.102	0.101	0.652	0.096	0.093	0.092	0.091	0.09	0.091	0.092	0.092	0.093	0.094	0.095	0.442
04:04:16	0.503	0.297	0.267	0.204	0.16	0.132	0.122	0.113	0.111	0.108	0.105	0.101	0.465	0.242	0.176	0.152	0.134	0.124	0.118	0.115	0.112	0.107	0.106	0.103	0.551	0.226	0.196	0.16	0.132	0.119	0.111	0.109	0.105	0.103	0.102	0.101	0.669	0.096	0.092	0.092	0.091	0.09	0.091	0.092	0.092	0.093	0.094	0.095	0.459
04:09:16	0.523	0.319	0.282	0.216	0.166	0.135	0.123	0.114	0.111	0.109	0.106	0.101	0.484	0.251	0.178	0.154	0.136	0.126	0.118	0.115	0.112	0.108	0.106	0.103	0.567	0.243	0.209	0.169	0.136	0.121	0.112	0.11	0.106	0.104	0.103	0.101	0.68	0.096	0.093	0.092	0.091	0.091	0.091	0.092	0.092	0.093	0.094	0.096	0.474
04:14:16	0.543	0.34	0.3	0.229	0.173	0.137	0.124	0.115	0.112	0.109	0.106	0.101	0.503	0.26	0.181	0.156	0.137	0.127	0.119	0.116	0.112	0.108	0.107	0.103	0.58	0.261	0.225	0.178	0.139	0.122	0.113	0.11	0.106	0.104	0.103	0.101	0.69	0.096	0.093	0.092	0.091	0.091	0.091	0.092	0.092	0.093	0.094	0.095	0.491
04:19:16	0.571	0.36	0.322	0.246	0.181	0.14	0.125	0.115	0.113	0.109	0.107	0.102	0.522	0.27	0.184	0.158	0.139	0.128	0.12	0.116	0.113	0.108	0.107	0.103	0.594	0.276	0.242	0.188	0.143	0.124	0.114	0.111	0.107	0.105	0.103	0.101	0.698	0.096	0.093	0.092	0.091	0.091	0.091	0.092	0.092	0.093	0.094	0.096	0.507
04:24:16	0.589	0.387	0.344	0.257	0.187	0.143	0.127	0.116	0.113	0.11	0.107	0.102	0.548	0.28	0.186	0.16	0.14	0.129	0.12	0.117	0.113	0.109	0.107	0.103	0.609	0.293	0.259	0.193	0.148	0.126	0.115	0.111	0.107	0.105	0.103	0.101	0.708	0.096	0.093	0.092	0.091	0.091	0.091	0.092	0.092	0.093	0.094	0.096	0.525
04:29:16	0.605	0.406	0.364	0.272	0.191	0.145	0.128	0.116	0.113	0.11	0.107	0.102	0.57	0.29	0.19	0.162	0.141	0.13	0.122	0.117	0.114	0.109	0.108	0.104	0.633	0.315	0.273	0.202	0.153	0.128	0.116	0.112	0.108	0.105	0.103	0.101	0.717	0.096	0.093	0.092	0.091	0.091	0.091	0.092	0.092	0.093	0.094	0.096	0.541
04:34:16	0.622	0.419	0.39	0.288	0.197	0.149	0.13	0.117	0.114	0.111	0.107	0.102	0.585	0.303	0.193	0.164	0.143	0.131	0.122	0.118	0.114	0.109	0.108	0.104	0.649	0.338	0.289	0.214	0.158	0.13	0.117	0.112	0.108	0.105	0.104	0.102	0.728	0.096	0.093	0.092	0.091	0.091	0.091	0.092	0.092	0.093	0.094	0.096	0.56
04:39:16	0.644	0.433	0.411	0.307	0.206	0.152	0.132	0.118	0.115	0.111	0.108	0.102	0.598	0.316	0.196	0.166	0.144	0.132	0.123	0.118	0.115	0.11	0.108	0.104	0.662	0.358	0.309	0.229	0.165	0.132	0.118	0.113	0.109	0.106	0.104	0.102	0.74	0.096	0.093	0.092	0.091	0.091	0.091	0.092	0.093	0.094	0.094	0.096	0.577
04:44:16	0.657	0.45	0.424	0.326	0.215	0.156	0.133	0.119	0.115	0.111	0.108	0.102	0.613	0.331	0.199	0.168	0.145	0.132	0.124	0.119	0.115	0.11	0.108	0.104	0.673	0.385	0.331	0.243	0.17	0.135	0.119	0.113	0.109	0.106	0.104	0.102	0.75	0.096	0.093	0.092	0.091	0.09	0.091	0.092	0.092	0.093	0.094	0.096	0.591
04:49:16	0.67	0.466	0.438	0.345	0.226	0.16	0.134	0.119	0.116	0.111	0.108	0.103	0.638	0.347	0.203	0.17	0.146	0.134	0.124	0.119	0.115	0.11	0.109	0.104	0.683	0.405	0.353	0.255	0.178	0.137	0.12	0.114	0.11	0.107	0.105	0.102	0.761	0.096	0.093	0.092	0.092	0.091	0.091	0.092	0.092	0.094	0.095	0.096	0.603
04:54:16	0.683	0.481	0.453	0.367	0.235	0.163	0.136	0.12	0.116	0.112	0.109	0.102	0.651	0.368	0.206	0.171	0.148	0.135	0.125	0.12	0.116	0.111	0.109	0.105	0.692	0.418	0.374	0.268	0.184	0.14	0.121	0.115	0.11	0.107	0.105	0.102	0.771	0.096	0.093	0.092	0.091	0.091	0.091	0.092	0.093	0.093	0.095	0.096	0.618
04:59:16	0.695	0.497	0.468	0.391	0.246	0.168	0.138	0.121	0.117	0.112	0.109	0.103	0.663	0.386	0.209	0.173	0.149	0.136	0.125	0.12	0.116	0.111	0.109	0.105	0.701	0.433	0.401	0.285	0.188	0.142	0.122	0.115	0.111	0.107	0.105	0.102	0.782	0.096	0.093	0.092	0.091	0.091	0.091	0.092	0.093	0.094	0.095	0.096	0.629
05:04:16	0.706	0.514	0.484	0.403	0.26	0.173	0.139	0.121	0.117	0.112	0.109	0.103	0.673	0.399	0.212	0.174	0.15	0.136	0.126	0.12	0.117	0.111	0.109	0.105	0.71	0.448	0.416	0.304	0.194	0.145	0.123	0.116	0.111	0.107	0.105	0.102	0.791	0.096	0.092	0.092	0.091	0.091	0.091	0.092	0.093	0.093	0.095	0.096	0.639
05:09:16	0.715	0.53	0.5	0.414	0.273	0.176	0.141	0.122	0.118	0.113	0.109	0.103	0.684	0.416	0.215	0.176	0.151	0.137	0.127	0.12	0.117	0.111	0.11	0.105	0.718	0.463	0.429	0.324	0.202	0.148	0.124	0.116	0.111	0.107	0.106	0.102	0.8	0.096	0.093	0.092	0.091	0.091	0.091	0.092	0.093	0.094	0.095	0.096	0.648
05:14:16	0.725	0.547	0.518	0.427	0.287	0.181	0.143	0.123	0.119	0.113	0.11	0.103	0.692	0.433	0.218	0.177	0.152	0.137	0.127	0.121	0.117	0.112	0.11	0.105	0.727	0.476	0.443	0.344	0.211	0.151	0.125	0.117	0.112	0.108	0.106	0.103	0.809	0.096	0.093	0.092	0.091	0.091	0.091	0.092	0.093	0.094	0.095	0.096	0.656
05:19:16	0.734	0.56	0.532	0.44	0.303	0.184	0.144	0.123	0.119	0.113	0.11	0.103	0.7	0.452	0.22	0.179	0.152	0.138	0.127	0.121	0.117	0.112	0.11	0.105	0.735	0.491	0.455	0.364	0.221	0.154	0.127	0.117	0.112	0.108	0.106	0.103	0.818	0.096	0.092	0.092	0.091	0.091	0.091	0.092	0.093	0.094	0.094	0.096	0.663
05:24:16	0.744	0.57	0.546	0.453	0.32	0.189	0.146	0.124	0.12	0.114	0.11	0.103	0.709	0.47	0.224	0.181	0.154	0.139	0.128	0.122	0.118	0.112	0.11	0.105	0.744	0.505	0.469	0.389	0.23	0.158	0.128	0.118	0.113	0.108	0.106	0.103	0.827	0.096	0.093	0.092	0.091	0.091	0.091	0.092	0.093	0.094	0.095	0.097	0.669
05:29:16	0.753	0.576	0.561	0.466	0.338	0.195	0.147	0.125	0.12	0.114	0.11	0.104	0.717	0.495	0.226	0.182	0.155	0.14	0.129	0.123	0.118	0.113	0.11	0.106	0.753	0.523	0.481	0.401	0.24	0.161	0.13	0.118	0.113	0.109	0.107	0.103	0.836	0.096	0.093	0.092	0.091	0.091	0.091	0.092	0.093	0.094	0.095	0.097	0.676
05:34:16	0.761	0.584	0.569	0.48	0.362	0.2	0.15	0.125	0.121	0.114	0.11	0.104	0.725	0.512	0.229	0.183	0.156	0.14	0.129	0.123	0.118	0.113	0.111	0.106	0.762	0.54	0.496	0.412	0.252	0.165	0.131	0.119	0.114	0.109	0.107	0.103	0.843	0.096	0.093	0.092	0.091	0.091	0.091	0.092	0.093	0.094	0.095	0.097	0.682
05:39:16	0.769	0.591	0.576	0.495	0.374	0.206	0.15	0.125	0.121	0.114	0.11	0.104	0.733	0.527	0.232	0.184	0.156	0.14	0.129	0.123	0.119	0.113	0.111	0.106	0.772	0.555	0.509	0.424	0.265	0.169	0.132	0.12	0.114	0.109	0.107	0.103	0.855	0.096	0.093	0.092	0.091	0.091	0.091	0.092	0.093	0.094	0.095	0.097	0.689
05:44:16	0.779	0.598	0.583	0.51	0.382	0.214	0.153	0.126	0.121	0.114	0.111	0.104	0.739	0.543	0.235	0.186	0.157	0.142	0.13	0.123	0.119	0.113	0.111	0.106	0.781	0.562	0.524	0.437	0.278	0.173	0.133	0.12	0.114	0.109	0.107	0.103	0.863	0.096	0.093	0.092	0.091	0.091	0.091	0.092	0.093	0.094	0.095	0.097	0.696
05:49:16	0.788	0.606	0.59	0.523	0.392	0.22	0.155	0.127	0.122	0.115	0.111	0.104	0.746	0.562	0.238	0.187	0.158	0.142	0.13	0.123	0.119	0.113	0.111	0.106	0.79	0.57	0.543	0.449	0.292	0.178	0.135	0.121	0.115	0.11	0.107	0.103	0.869	0.096	0.093	0.092	0.092	0.091	0.091	0.093	0.093	0.094	0.095	0.097	0.703
05:54:16	0.797	0.616	0.595	0.536	0.405	0.229	0.157	0.128	0.122	0.116	0.111	0.104	0.75	0.584	0.243	0.189	0.159	0.143	0.131	0.124	0.12	0.114	0.111	0.106	0.799	0.576	0.552	0.461	0.31	0.181	0.135	0.122	0.115	0.11	0.108	0.104	0.876	0.096	0.093	0.092	0.092	0.091	0.091	0.092	0.093	0.094	0.095	0.097	0.709
05:59:16	0.805	0.621	0.601	0.548	0.417	0.238	0.159	0.128	0.123	0.115	0.111	0.104	0.756	0.598	0.245	0.19	0.159	0.143	0.132	0.124	0.12	0.114	0.112	0.106	0.806	0.582	0.558	0.474	0.326	0.184	0.137	0.122	0.116	0.11	0.108	0.104	0.884	0.096	0.093	0.092	0.092	0.091	0.091	0.093	0.093	0.094	0.095	0.097	0.714
06:04:16	0.814	0.627	0.606	0.559	0.43	0.247	0.162	0.129	0.123	0.116	0.111	0.104	0.76	0.609	0.249	0.192	0.161	0.144	0.132	0.124	0.12	0.114	0.112	0.106	0.814	0.589	0.563	0.487	0.345	0.189	0.139	0.123	0.116	0.11	0.108	0.104	0.888	0.096	0.093	0.092	0.092	0.091	0.091	0.092	0.093	0.094	0.095	0.097	0.718
06:09:16	0.822	0.631	0.612	0.561	0.444	0.257	0.164	0.13	0.123	0.116	0.112	0.104	0.765	0.62	0.253	0.193	0.161	0.144	0.132	0.125	0.12	0.114	0.112	0.106	0.821	0.596	0.568	0.502	0.366	0.194	0.14	0.123	0.117	0.11	0.108	0.104	0.895	0.096	0.093	0.092	0.091	0.091	0.091	0.093	0.093	0.094	0.095	0.097	0.722
06:14:16	0.83	0.635	0.617	0.567	0.458	0.267	0.166	0.13	0.123	0.116	0.112	0.104	0.768	0.63	0.257	0.194	0.162	0.145	0.132	0.124	0.12	0.114	0.112	0.106	0.829	0.607	0.574	0.514	0.375	0.2	0.141	0.124	0.117	0.111	0.108	0.104	0.904	0.096	0.093	0.092	0.091	0.091	0.091	0.092	0.093	0.094	0.095	0.097	0.725
06:19:16	0.838	0.639	0.624	0.571	0.476	0.279	0.169	0.13	0.124	0.116	0.112	0.105	0.773	0.64	0.262	0.196	0.163	0.145	0.133	0.125	0.121	0.114	0.112	0.107	0.836	0.613	0.579	0.528	0.384	0.206	0.143	0.124	0.117	0.111	0.108	0.104	0.911	0.096	0.093	0.092	0.092	0.091	0.091	0.093	0.093	0.094	0.095	0.097	0.729
06:24:16	0.845	0.642	0.632	0.576	0.49	0.292	0.172	0.131	0.124	0.116	0.112	0.105	0.775	0.65	0.265	0.197	0.164	0.145	0.133	0.126	0.121	0.114	0.112	0.106	0.843	0.618	0.585	0.54	0.394	0.211	0.145	0.125	0.118	0.111	0.108	0.104	0.917	0.096	0.093	0.092	0.091	0.091	0.091	0.093	0.093	0.094	0.095	0.097	0.731
06:29:16	0.852	0.643	0.635	0.58	0.497	0.306	0.175	0.132	0.125	0.117	0.112	0.105	0.779	0.659	0.27	0.199	0.164	0.146	0.133	0.126	0.121	0.115	0.112	0.106	0.85	0.622	0.591	0.546	0.405	0.218	0.146	0.125	0.118	0.111	0.108	0.104	0.922	0.096	0.093	0.092	0.091	0.091	0.091	0.093	0.093	0.094	0.095	0.097	0.735
06:34:16	0.86	0.645	0.639	0.585	0.507	0.323	0.177	0.132	0.125	0.117	0.112	0.105	0.781	0.668	0.275	0.2	0.165	0.147	0.134	0.126	0.121	0.115	0.113	0.107	0.856	0.624	0.602	0.55	0.417	0.226	0.148	0.126	0.119	0.112	0.109	0.104	0.927	0.097	0.093	0.092	0.092	0.091	0.091	0.093	0.093	0.094	0.095	0.097	0.736
06:39:16	0.867	0.647	0.64	0.589	0.517	0.341	0.18	0.133	0.126	0.117	0.113	0.105	0.784	0.677	0.28	0.2	0.165	0.146	0.134	0.126	0.121	0.115	0.113	0.107	0.863	0.629	0.605	0.554	0.429	0.235	0.149	0.127	0.119	0.112	0.109	0.105	0.933	0.096	0.092	0.092	0.092	0.091	0.091	0.093	0.093	0.094	0.095	0.097	0.739
06:44:16	0.873	0.648	0.642	0.593	0.528	0.348	0.183	0.134	0.126	0.117	0.113	0.105	0.787	0.692	0.287	0.201	0.166	0.147	0.134	0.126	0.121	0.115	0.113	0.107	0.869	0.63	0.61	0.559	0.441	0.243	0.152	0.127	0.119	0.112	0.109	0.105	0.937	0.096	0.093	0.092	0.092	0.091	0.091	0.093	0.093	0.094	0.095	0.097	0.741
06:49:16	0.88	0.649	0.643	0.597	0.539	0.354	0.186	0.134	0.126	0.117	0.113	0.105	0.789	0.699	0.293	0.202	0.166	0.148	0.134	0.126	0.121	0.115	0.113	0.107	0.876	0.632	0.612	0.563	0.453	0.253	0.153	0.127	0.12	0.112	0.109	0.105	0.942	0.096	0.093	0.092	0.092	0.091	0.091	0.093	0.093	0.094	0.095	0.097	0.743
06:54:16	0.886	0.65	0.644	0.6	0.545	0.362	0.19	0.135	0.126	0.118	0.113	0.105	0.792	0.705	0.3	0.204	0.167	0.148	0.135	0.126	0.122	0.115	0.113	0.107	0.881	0.634	0.616	0.568	0.467	0.262	0.155	0.128	0.12	0.113	0.11	0.105	0.948	0.097	0.093	0.092	0.092	0.091	0.091	0.093	0.093	0.094	0.095	0.097	0.746
06:59:16	0.893	0.652	0.644	0.604	0.549	0.371	0.194	0.135	0.127	0.117	0.113	0.105	0.795	0.711	0.308	0.204	0.167	0.149	0.135	0.126	0.122	0.116	0.113	0.107	0.887	0.635	0.618	0.572	0.48	0.273	0.158	0.129	0.12	0.113	0.11	0.105	0.956	0.097	0.093	0.092	0.092	0.091	0.091	0.093	0.093	0.094	0.096	0.097	0.748
07:04:16	0.899	0.653	0.646	0.611	0.552	0.381	0.2	0.136	0.127	0.118	0.113	0.106	0.797	0.716	0.316	0.206	0.168	0.149	0.135	0.127	0.123	0.116	0.113	0.107	0.892	0.636	0.619	0.577	0.489	0.284	0.16	0.13	0.121	0.113	0.11	0.105	0.961	0.097	0.093	0.092	0.091	0.091	0.091	0.093	0.093	0.094	0.095	0.097	0.75
07:09:16	0.905	0.655	0.646	0.615	0.556	0.391	0.203	0.136	0.128	0.118	0.113	0.105	0.799	0.72	0.326	0.206	0.168	0.149	0.135	0.127	0.122	0.116	0.113	0.107	0.897	0.638	0.62	0.581	0.498	0.298	0.162	0.13	0.121	0.113	0.11	0.105	0.966	0.096	0.093	0.092	0.092	0.091	0.091	0.093	0.093	0.094	0.096	0.097	0.754
07:14:16	0.911	0.656	0.647	0.617	0.561	0.403	0.21	0.137	0.128	0.118	0.114	0.106	0.801	0.725	0.336	0.208	0.169	0.15	0.136	0.127	0.123	0.116	0.114	0.108	0.903	0.638	0.621	0.585	0.506	0.311	0.164	0.131	0.122	0.113	0.11	0.105	0.971	0.097	0.093	0.092	0.092	0.091	0.091	0.093	0.093	0.094	0.096	0.097	0.757
07:19:16	0.916	0.656	0.647	0.618	0.564	0.415	0.215	0.138	0.128	0.118	0.113	0.105	0.804	0.729	0.344	0.21	0.169	0.15	0.136	0.127	0.123	0.116	0.114	0.107	0.908	0.639	0.621	0.588	0.517	0.328	0.167	0.131	0.122	0.114	0.11	0.105	0.978	0.096	0.093	0.092	0.092	0.091	0.091	0.093	0.093	0.095	0.096	0.097	0.759
07:24:16	0.921	0.657	0.648	0.618	0.568	0.427	0.222	0.139	0.129	0.118	0.114	0.106	0.805	0.733	0.353	0.21	0.17	0.15	0.136	0.127	0.123	0.116	0.114	0.107	0.912	0.639	0.623	0.591	0.527	0.343	0.169	0.132	0.122	0.114	0.111	0.105	0.983	0.097	0.093	0.092	0.092	0.091	0.091	0.093	0.093	0.095	0.096	0.098	0.76
07:29:16	0.927	0.657	0.649	0.619	0.571	0.442	0.228	0.139	0.129	0.118	0.114	0.106	0.807	0.737	0.361	0.21	0.17	0.15	0.137	0.128	0.123	0.116	0.114	0.107	0.917	0.641	0.622	0.596	0.533	0.35	0.172	0.133	0.123	0.114	0.111	0.105	0.988	0.097	0.093	0.092	0.092	0.091	0.092	0.093	0.094	0.095	0.096	0.098	0.763
07:34:16	0.932	0.657	0.649	0.619	0.571	0.454	0.236	0.14	0.13	0.119	0.114	0.106	0.809	0.741	0.373	0.212	0.17	0.15	0.137	0.128	0.123	0.116	0.114	0.107	0.922	0.641	0.624	0.601	0.537	0.357	0.175	0.133	0.123	0.114	0.111	0.105	0.992	0.096	0.093	0.092	0.092	0.091	0.091	0.093	0.093	0.095	0.096	0.097	0.764
07:39:16	0.937	0.657	0.648	0.622	0.572	0.463	0.243	0.14	0.129	0.119	0.114	0.105	0.81	0.745	0.384	0.212	0.17	0.151	0.137	0.127	0.123	0.116	0.114	0.108	0.927	0.642	0.624	0.604	0.54	0.364	0.177	0.133	0.123	0.114	0.111	0.105	0.998	0.097	0.093	0.092	0.092	0.091	0.091	0.093	0.093	0.095	0.096	0.097	0.764
07:44:16	0.942	0.657	0.648	0.619	0.576	0.473	0.251	0.142	0.131	0.119	0.114	0.106	0.812	0.749	0.398	0.214	0.171	0.151	0.137	0.128	0.123	0.116	0.114	0.108	0.932	0.642	0.625	0.604	0.544	0.373	0.181	0.135	0.124	0.115	0.111	0.106	1.005	0.097	0.093	0.092	0.092	0.091	0.092	0.093	0.093	0.095	0.096	0.098	0.764
07:49:16	0.947	0.658	0.648	0.619	0.578	0.483	0.26	0.143	0.13	0.119	0.114	0.106	0.814	0.752	0.411	0.215	0.171	0.151	0.137	0.128	0.123	0.117	0.114	0.108	0.937	0.642	0.624	0.604	0.547	0.383	0.183	0.135	0.125	0.115	0.111	0.106	1.009	0.096	0.093	0.092	0.092	0.091	0.091	0.093	0.094	0.095	0.096	0.097	0.765
07:54:16	0.952	0.657	0.647	0.619	0.579	0.49	0.27	0.143	0.131	0.119	0.114	0.106	0.815	0.755	0.426	0.216	0.172	0.152	0.137	0.128	0.123	0.117	0.114	0.108	0.942	0.643	0.625	0.604	0.55	0.393	0.187	0.136	0.125	0.115	0.111	0.106	1.012	0.097	0.093	0.092	0.092	0.091	0.091	0.093	0.094	0.095	0.096	0.097	0.765
07:59:16	0.957	0.657	0.647	0.619	0.581	0.497	0.282	0.145	0.131	0.119	0.114	0.106	0.816	0.757	0.439	0.216	0.172	0.152	0.137	0.128	0.123	0.117	0.114	0.108	0.948	0.643	0.624	0.603	0.553	0.405	0.191	0.137	0.125	0.115	0.111	0.106	1.017	0.096	0.093	0.092	0.092	0.091	0.091	0.093	0.093	0.095	0.096	0.097	0.766
08:04:16	0.963	0.657	0.646	0.619	0.582	0.505	0.292	0.146	0.131	0.12	0.114	0.106	0.817	0.761	0.456	0.218	0.172	0.152	0.138	0.128	0.124	0.117	0.114	0.108	0.951	0.643	0.625	0.604	0.556	0.415	0.195	0.137	0.125	0.115	0.111	0.106	1.02	0.097	0.093	0.092	0.092	0.091	0.092	0.093	0.094	0.095	0.096	0.098	0.767
08:09:16	0.968	0.656	0.645	0.618	0.583	0.513	0.305	0.147	0.132	0.119	0.114	0.106	0.819	0.764	0.47	0.219	0.172	0.152	0.137	0.128	0.123	0.117	0.114	0.108	0.956	0.643	0.624	0.604	0.558	0.426	0.199	0.138	0.126	0.115	0.111	0.106	1.024	0.097	0.093	0.092	0.092	0.091	0.092	0.093	0.093	0.095	0.096	0.098	0.768
08:14:16	0.973	0.657	0.646	0.617	0.585	0.52	0.32	0.148	0.132	0.12	0.114	0.106	0.82	0.767	0.486	0.22	0.173	0.153	0.138	0.129	0.124	0.117	0.115	0.108	0.962	0.642	0.625	0.603	0.559	0.439	0.204	0.138	0.126	0.116	0.112	0.106	1.027	0.097	0.093	0.092	0.092	0.091	0.092	0.093	0.093	0.095	0.096	0.098	0.769
08:19:16	0.978	0.657	0.644	0.617	0.585	0.524	0.328	0.15	0.133	0.12	0.115	0.106	0.82	0.77	0.5	0.22	0.172	0.153	0.138	0.129	0.124	0.118	0.114	0.108	0.966	0.643	0.624	0.603	0.561	0.454	0.208	0.14	0.127	0.116	0.112	0.106	1.032	0.097	0.093	0.092	0.092	0.091	0.092	0.093	0.094	0.095	0.096	0.098	0.771
08:24:16	0.982	0.656	0.643	0.615	0.586	0.525	0.333	0.152	0.133	0.12	0.115	0.106	0.822	0.772	0.515	0.222	0.173	0.153	0.138	0.129	0.124	0.117	0.115	0.108	0.971	0.642	0.624	0.603	0.564	0.464	0.216	0.14	0.127	0.116	0.112	0.106	1.034	0.097	0.093	0.092	0.092	0.091	0.092	0.093	0.094	0.095	0.096	0.098	0.771
08:29:16	0.986	0.656	0.642	0.614	0.585	0.526	0.339	0.153	0.134	0.12	0.115	0.106	0.823	0.775	0.53	0.221	0.173	0.153	0.139	0.129	0.124	0.117	0.115	0.108	0.975	0.642	0.623	0.602	0.565	0.473	0.222	0.141	0.127	0.116	0.112	0.106	1.038	0.097	0.093	0.092	0.092	0.091	0.092	0.093	0.094	0.095	0.096	0.098	0.772
08:34:16	0.991	0.656	0.641	0.612	0.586	0.527	0.346	0.155	0.135	0.121	0.115	0.106	0.824	0.777	0.548	0.223	0.174	0.153	0.139	0.129	0.124	0.117	0.115	0.108	0.979	0.642	0.623	0.602	0.566	0.48	0.229	0.142	0.128	0.116	0.112	0.106	1.042	0.097	0.093	0.092	0.092	0.091	0.092	0.093	0.094	0.095	0.096	0.098	0.773
08:39:16	0.995	0.656	0.639	0.612	0.585	0.529	0.352	0.156	0.135	0.12	0.115	0.106	0.825	0.779	0.564	0.224	0.173	0.153	0.139	0.129	0.124	0.117	0.115	0.108	0.983	0.642	0.622	0.601	0.566	0.489	0.235	0.143	0.128	0.116	0.112	0.106	1.046	0.097	0.093	0.092	0.092	0.091	0.092	0.093	0.094	0.095	0.096	0.098	0.774
08:44:16	0.999	0.656	0.637	0.61	0.584	0.531	0.36	0.159	0.136	0.121	0.115	0.106	0.827	0.782	0.574	0.224	0.173	0.153	0.139	0.129	0.124	0.117	0.115	0.108	0.987	0.64	0.621	0.601	0.568	0.496	0.244	0.144	0.129	0.117	0.113	0.106	1.05	0.097	0.093	0.092	0.092	0.091	0.092	0.093	0.094	0.095	0.096	0.098	0.775
08:49:16	1.003	0.655	0.636	0.609	0.583	0.532	0.368	0.161	0.136	0.121	0.115	0.106	0.827	0.783	0.583	0.225	0.174	0.153	0.139	0.129	0.124	0.117	0.115	0.108	0.99	0.64	0.62	0.599	0.569	0.503	0.251	0.145	0.129	0.117	0.112	0.106	1.053	0.097	0.093	0.092	0.092	0.091	0.092	0.093	0.094	0.095	0.096	0.098	0.775
08:54:16	1.007	0.655	0.634	0.606	0.584	0.533	0.378	0.164	0.137	0.121	0.115	0.106	0.828	0.786	0.592	0.227	0.175	0.153	0.139	0.129	0.124	0.117	0.115	0.108	0.994	0.639	0.619	0.598	0.569	0.511	0.26	0.146	0.13	0.117	0.113	0.106	1.055	0.097	0.093	0.092	0.092	0.091	0.092	0.094	0.094	0.095	0.096	0.098	0.776
08:59:16	1.01	0.654	0.632	0.604	0.582	0.535	0.388	0.166	0.137	0.121	0.115	0.106	0.829	0.788	0.6	0.228	0.175	0.154	0.139	0.129	0.125	0.117	0.115	0.108	0.997	0.638	0.619	0.597	0.569	0.517	0.269	0.148	0.13	0.117	0.113	0.106	1.057	0.097	0.093	0.092	0.092	0.091	0.092	0.093	0.094	0.095	0.096	0.098	0.776
09:04:16	1.014	0.653	0.63	0.602	0.581	0.536	0.396	0.169	0.138	0.121	0.115	0.106	0.829	0.788	0.607	0.227	0.174	0.154	0.139	0.129	0.124	0.117	0.115	0.108	1.001	0.637	0.617	0.595	0.569	0.52	0.279	0.149	0.13	0.117	0.113	0.106	1.059	0.097	0.093	0.092	0.092	0.091	0.092	0.093	0.094	0.095	0.096	0.098	0.777
09:09:16	1.018	0.652	0.629	0.599	0.579	0.538	0.408	0.172	0.139	0.121	0.115	0.106	0.829	0.789	0.616	0.23	0.175	0.154	0.139	0.129	0.125	0.118	0.115	0.108	1.005	0.636	0.616	0.594	0.569	0.522	0.29	0.151	0.131	0.117	0.113	0.106	1.06	0.097	0.093	0.092	0.092	0.091	0.092	0.093	0.094	0.095	0.096	0.098	0.777
09:14:16	1.021	0.65	0.627	0.596	0.577	0.537	0.417	0.175	0.14	0.121	0.115	0.106	0.831	0.792	0.623	0.231	0.175	0.154	0.139	0.129	0.125	0.117	0.115	0.108	1.008	0.635	0.615	0.592	0.569	0.524	0.303	0.152	0.132	0.117	0.113	0.106	1.063	0.097	0.093	0.092	0.092	0.091	0.092	0.093	0.094	0.095	0.096	0.098	0.778
09:19:16	1.025	0.648	0.625	0.594	0.574	0.539	0.429	0.179	0.142	0.122	0.116	0.106	0.832	0.792	0.63	0.232	0.176	0.154	0.139	0.129	0.125	0.118	0.115	0.108	1.011	0.634	0.614	0.59	0.567	0.525	0.318	0.154	0.132	0.118	0.113	0.106	1.066	0.097	0.093	0.092	0.092	0.091	0.092	0.093	0.094	0.095	0.096	0.098	0.778
09:24:16	1.028	0.647	0.623	0.592	0.572	0.541	0.438	0.183	0.142	0.122	0.115	0.107	0.832	0.794	0.636	0.233	0.176	0.155	0.139	0.13	0.125	0.118	0.115	0.109	1.014	0.634	0.613	0.588	0.567	0.527	0.326	0.156	0.133	0.118	0.113	0.106	1.069	0.097	0.093	0.092	0.092	0.092	0.092	0.094	0.094	0.095	0.096	0.098	0.779
09:29:16	1.032	0.645	0.621	0.588	0.569	0.541	0.447	0.187	0.144	0.122	0.116	0.106	0.833	0.795	0.643	0.234	0.175	0.155	0.14	0.129	0.125	0.118	0.116	0.109	1.017	0.632	0.611	0.586	0.566	0.528	0.33	0.157	0.134	0.118	0.113	0.106	1.071	0.097	0.093	0.092	0.092	0.091	0.092	0.094	0.094	0.095	0.096	0.098	0.779
09:34:16	1.035	0.643	0.619	0.586	0.564	0.542	0.452	0.19	0.144	0.122	0.115	0.106	0.833	0.795	0.648	0.235	0.175	0.155	0.14	0.129	0.125	0.117	0.115	0.108	1.02	0.63	0.609	0.584	0.564	0.529	0.336	0.159	0.135	0.118	0.113	0.106	1.074	0.097	0.093	0.092	0.092	0.091	0.092	0.093	0.094	0.095	0.096	0.098	0.779
09:39:16	1.038	0.641	0.617	0.585	0.561	0.541	0.459	0.197	0.147	0.123	0.116	0.107	0.834	0.797	0.655	0.236	0.176	0.155	0.139	0.13	0.125	0.118	0.115	0.109	1.023	0.629	0.608	0.582	0.564	0.531	0.344	0.162	0.135	0.119	0.113	0.107	1.077	0.097	0.093	0.092	0.092	0.091	0.092	0.093	0.094	0.095	0.096	0.098	0.779
09:44:16	1.041	0.639	0.614	0.579	0.557	0.54	0.466	0.201	0.147	0.122	0.116	0.106	0.835	0.798	0.66	0.237	0.176	0.155	0.14	0.129	0.125	0.118	0.115	0.108	1.026	0.629	0.606	0.579	0.562	0.532	0.349	0.164	0.136	0.119	0.113	0.106	1.078	0.097	0.093	0.092	0.092	0.091	0.092	0.094	0.094	0.095	0.096	0.098	0.779
09:49:16	1.044	0.638	0.612	0.576	0.553	0.539	0.47	0.207	0.149	0.122	0.116	0.106	0.834	0.799	0.667	0.24	0.176	0.155	0.139	0.129	0.125	0.118	0.115	0.108	1.029	0.628	0.605	0.577	0.56	0.532	0.357	0.167	0.137	0.119	0.114	0.106	1.08	0.097	0.093	0.092	0.092	0.091	0.092	0.094	0.094	0.095	0.096	0.098	0.779
09:54:16	1.047	0.636	0.611	0.573	0.549	0.538	0.476	0.214	0.151	0.123	0.116	0.106	0.835	0.8	0.671	0.241	0.177	0.155	0.14	0.13	0.125	0.118	0.115	0.108	1.031	0.626	0.603	0.575	0.559	0.533	0.365	0.17	0.139	0.12	0.114	0.106	1.082	0.097	0.093	0.092	0.092	0.091	0.092	0.094	0.094	0.095	0.096	0.098	0.779
09:59:16	1.049	0.634	0.607	0.569	0.545	0.536	0.482	0.221	0.153	0.123	0.116	0.107	0.836	0.802	0.676	0.243	0.176	0.156	0.14	0.13	0.125	0.118	0.115	0.108	1.034	0.625	0.601	0.573	0.557	0.533	0.373	0.173	0.139	0.12	0.114	0.106	1.084	0.097	0.093	0.092	0.092	0.091	0.092	0.094	0.094	0.095	0.096	0.098	0.779
10:04:16	1.052	0.633	0.605	0.566	0.541	0.533	0.488	0.228	0.157	0.124	0.116	0.107	0.836	0.802	0.679	0.245	0.177	0.156	0.14	0.13	0.125	0.118	0.116	0.109	1.036	0.624	0.6	0.569	0.555	0.533	0.382	0.176	0.14	0.12	0.114	0.107	1.086	0.097	0.093	0.092	0.092	0.091	0.092	0.094	0.094	0.095	0.096	0.098	0.78
10:09:16	1.055	0.631	0.603	0.563	0.536	0.532	0.492	0.234	0.158	0.123	0.116	0.106	0.837	0.803	0.682	0.246	0.176	0.155	0.14	0.13	0.125	0.118	0.116	0.109	1.039	0.623	0.599	0.567	0.552	0.533	0.39	0.179	0.142	0.12	0.114	0.107	1.087	0.097	0.093	0.092	0.092	0.091	0.092	0.094	0.094	0.095	0.096	0.098	0.781
10:14:16	1.057	0.629	0.601	0.559	0.53	0.529	0.496	0.243	0.162	0.124	0.116	0.107	0.837	0.804	0.688	0.248	0.176	0.155	0.141	0.13	0.125	0.118	0.116	0.109	1.041	0.621	0.598	0.564	0.549	0.533	0.4	0.182	0.143	0.121	0.114	0.107	1.089	0.097	0.093	0.092	0.092	0.091	0.092	0.094	0.094	0.095	0.096	0.098	0.78
10:19:16	1.059	0.628	0.599	0.555	0.527	0.526	0.497	0.251	0.165	0.124	0.116	0.107	0.838	0.804	0.69	0.25	0.177	0.155	0.14	0.131	0.125	0.118	0.115	0.109	1.043	0.622	0.595	0.562	0.545	0.534	0.409	0.186	0.145	0.122	0.115	0.107	1.09	0.097	0.093	0.092	0.092	0.092	0.092	0.094	0.094	0.095	0.096	0.098	0.782
10:24:16	1.062	0.626	0.596	0.551	0.522	0.523	0.496	0.259	0.167	0.124	0.116	0.107	0.838	0.806	0.695	0.252	0.177	0.156	0.14	0.13	0.125	0.118	0.115	0.108	1.044	0.619	0.594	0.559	0.542	0.534	0.42	0.19	0.146	0.122	0.114	0.106	1.092	0.097	0.093	0.092	0.092	0.091	0.092	0.094	0.094	0.095	0.096	0.098	0.78
10:29:16	1.064	0.625	0.594	0.548	0.517	0.519	0.496	0.269	0.169	0.125	0.116	0.107	0.838	0.806	0.699	0.254	0.177	0.155	0.14	0.13	0.125	0.118	0.116	0.109	1.046	0.618	0.592	0.556	0.538	0.533	0.432	0.194	0.148	0.122	0.114	0.107	1.093	0.097	0.093	0.092	0.092	0.091	0.092	0.094	0.094	0.095	0.096	0.098	0.781
10:34:15	1.066	0.624	0.592	0.544	0.513	0.517	0.497	0.281	0.173	0.126	0.116	0.107	0.838	0.807	0.703	0.257	0.178	0.156	0.14	0.13	0.126	0.118	0.116	0.109	1.049	0.617	0.591	0.553	0.533	0.531	0.441	0.197	0.15	0.123	0.115	0.107	1.094	0.097	0.093	0.092	0.092	0.092	0.092	0.094	0.094	0.096	0.097	0.098	0.781
10:39:16	1.068	0.622	0.589	0.541	0.509	0.514	0.499	0.294	0.176	0.126	0.116	0.107	0.839	0.806	0.706	0.259	0.177	0.155	0.14	0.131	0.125	0.118	0.116	0.109	1.051	0.617	0.588	0.55	0.53	0.53	0.446	0.203	0.153	0.123	0.115	0.107	1.095	0.097	0.093	0.092	0.092	0.092	0.092	0.094	0.094	0.095	0.096	0.098	0.782
10:44:16	1.07	0.622	0.587	0.538	0.505	0.51	0.5	0.306	0.181	0.127	0.117	0.107	0.839	0.808	0.71	0.263	0.177	0.156	0.141	0.13	0.125	0.119	0.116	0.109	1.051	0.615	0.587	0.547	0.525	0.529	0.454	0.208	0.155	0.124	0.115	0.107	1.097	0.097	0.093	0.092	0.092	0.092	0.092	0.094	0.094	0.095	0.097	0.098	0.781
10:49:16	1.072	0.62	0.584	0.534	0.5	0.507	0.499	0.31	0.184	0.127	0.117	0.107	0.84	0.808	0.713	0.265	0.176	0.155	0.14	0.13	0.125	0.118	0.115	0.109	1.053	0.614	0.585	0.543	0.521	0.527	0.459	0.214	0.158	0.124	0.115	0.107	1.097	0.097	0.093	0.092	0.092	0.092	0.092	0.094	0.094	0.095	0.096	0.098	0.782
10:54:16	1.073	0.619	0.582	0.531	0.496	0.504	0.501	0.315	0.189	0.128	0.117	0.107	0.84	0.808	0.716	0.268	0.178	0.156	0.14	0.131	0.126	0.119	0.116	0.109	1.055	0.612	0.583	0.541	0.517	0.525	0.465	0.22	0.161	0.125	0.115	0.107	1.099	0.097	0.093	0.092	0.092	0.092	0.092	0.094	0.094	0.096	0.096	0.098	0.782
10:59:16	1.075	0.617	0.579	0.528	0.493	0.5	0.502	0.322	0.193	0.128	0.117	0.107	0.84	0.807	0.718	0.272	0.177	0.155	0.141	0.131	0.125	0.119	0.116	0.109	1.056	0.611	0.581	0.537	0.513	0.522	0.469	0.225	0.165	0.126	0.116	0.107	1.1	0.097	0.093	0.092	0.092	0.091	0.092	0.094	0.094	0.095	0.097	0.098	0.784
11:04:16	1.077	0.616	0.577	0.525	0.489	0.497	0.501	0.327	0.2	0.129	0.117	0.107	0.839	0.809	0.723	0.276	0.177	0.156	0.14	0.131	0.126	0.119	0.116	0.109	1.057	0.61	0.58	0.535	0.509	0.52	0.476	0.232	0.168	0.127	0.116	0.107	1.1	0.097	0.093	0.092	0.092	0.092	0.092	0.094	0.094	0.095	0.097	0.098	0.782
11:09:16	1.078	0.615	0.574	0.521	0.485	0.494	0.502	0.333	0.205	0.13	0.117	0.107	0.84	0.808	0.726	0.278	0.177	0.155	0.14	0.13	0.125	0.118	0.116	0.109	1.058	0.609	0.577	0.532	0.505	0.519	0.48	0.239	0.172	0.128	0.116	0.107	1.102	0.097	0.093	0.092	0.092	0.092	0.092	0.094	0.094	0.095	0.096	0.098	0.784
11:14:16	1.079	0.614	0.572	0.519	0.481	0.489	0.502	0.341	0.211	0.131	0.117	0.107	0.84	0.809	0.729	0.285	0.178	0.156	0.141	0.131	0.126	0.119	0.116	0.109	1.059	0.607	0.576	0.529	0.501	0.516	0.486	0.247	0.175	0.129	0.117	0.107	1.103	0.097	0.093	0.093	0.092	0.092	0.092	0.094	0.094	0.095	0.097	0.098	0.784
11:19:16	1.081	0.612	0.569	0.516	0.478	0.485	0.502	0.348	0.217	0.132	0.117	0.107	0.84	0.809	0.731	0.29	0.178	0.156	0.141	0.131	0.126	0.119	0.116	0.109	1.06	0.606	0.573	0.526	0.497	0.513	0.486	0.255	0.178	0.13	0.117	0.107	1.104	0.097	0.093	0.092	0.092	0.092	0.092	0.094	0.094	0.096	0.097	0.098	0.785
11:24:16	1.083	0.611	0.567	0.513	0.474	0.481	0.501	0.356	0.223	0.133	0.118	0.107	0.84	0.81	0.734	0.295	0.178	0.156	0.14	0.13	0.126	0.118	0.116	0.109	1.062	0.605	0.572	0.523	0.493	0.51	0.488	0.263	0.182	0.131	0.117	0.107	1.105	0.097	0.093	0.092	0.092	0.092	0.092	0.094	0.094	0.096	0.097	0.098	0.786
11:29:16	1.084	0.608	0.564	0.51	0.47	0.476	0.5	0.363	0.23	0.134	0.118	0.107	0.84	0.809	0.734	0.298	0.178	0.155	0.14	0.131	0.126	0.119	0.116	0.109	1.063	0.604	0.569	0.519	0.488	0.506	0.488	0.272	0.186	0.132	0.117	0.107	1.106	0.097	0.093	0.092	0.092	0.092	0.092	0.094	0.094	0.095	0.096	0.098	0.785
11:34:16	1.085	0.607	0.562	0.507	0.467	0.473	0.499	0.372	0.237	0.136	0.118	0.107	0.84	0.81	0.736	0.303	0.178	0.155	0.14	0.131	0.126	0.119	0.116	0.109	1.064	0.602	0.568	0.516	0.484	0.503	0.49	0.283	0.19	0.134	0.118	0.107	1.107	0.097	0.093	0.092	0.092	0.092	0.092	0.094	0.094	0.096	0.097	0.098	0.784
11:39:16	1.086	0.605	0.56	0.504	0.463	0.468	0.498	0.381	0.245	0.136	0.118	0.107	0.84	0.811	0.737	0.306	0.178	0.156	0.14	0.131	0.126	0.119	0.116	0.109	1.064	0.601	0.565	0.514	0.48	0.5	0.49	0.292	0.195	0.135	0.118	0.107	1.108	0.097	0.093	0.092	0.092	0.092	0.092	0.094	0.094	0.095	0.097	0.098	0.784
11:44:16	1.087	0.603	0.557	0.502	0.461	0.464	0.495	0.39	0.254	0.138	0.118	0.107	0.841	0.809	0.738	0.311	0.178	0.156	0.14	0.131	0.126	0.119	0.116	0.109	1.065	0.6	0.563	0.511	0.477	0.496	0.49	0.304	0.201	0.137	0.119	0.107	1.109	0.097	0.093	0.093	0.092	0.092	0.092	0.094	0.094	0.096	0.097	0.098	0.784
11:49:16	1.088	0.602	0.555	0.499	0.458	0.461	0.494	0.399	0.262	0.14	0.119	0.107	0.841	0.81	0.739	0.317	0.178	0.155	0.141	0.13	0.126	0.119	0.116	0.109	1.067	0.599	0.561	0.508	0.474	0.493	0.491	0.312	0.206	0.139	0.119	0.107	1.11	0.097	0.093	0.092	0.092	0.092	0.092	0.094	0.094	0.096	0.097	0.098	0.784
11:54:16	1.089	0.6	0.552	0.497	0.455	0.457	0.491	0.409	0.273	0.142	0.119	0.108	0.841	0.81	0.74	0.323	0.179	0.156	0.141	0.131	0.126	0.119	0.116	0.109	1.067	0.597	0.559	0.506	0.47	0.49	0.491	0.317	0.211	0.14	0.12	0.107	1.11	0.097	0.093	0.092	0.092	0.092	0.092	0.094	0.094	0.096	0.097	0.098	0.784
11:59:16	1.09	0.598	0.55	0.494	0.451	0.453	0.49	0.417	0.283	0.144	0.12	0.108	0.841	0.809	0.741	0.328	0.178	0.156	0.14	0.13	0.126	0.119	0.116	0.109	1.069	0.596	0.557	0.503	0.467	0.486	0.49	0.322	0.216	0.143	0.12	0.107	1.111	0.097	0.093	0.093	0.092	0.092	0.092	0.094	0.094	0.096	0.097	0.098	0.785
12:04:16	1.092	0.597	0.547	0.491	0.449	0.449	0.487	0.424	0.295	0.147	0.12	0.108	0.841	0.809	0.742	0.335	0.178	0.156	0.14	0.131	0.126	0.119	0.117	0.109	1.069	0.595	0.555	0.501	0.464	0.481	0.49	0.328	0.223	0.146	0.121	0.107	1.111	0.097	0.093	0.092	0.092	0.092	0.092	0.094	0.094	0.096	0.097	0.098	0.784
12:09:16	1.093	0.594	0.546	0.489	0.446	0.446	0.485	0.428	0.3	0.148	0.12	0.108	0.841	0.808	0.742	0.34	0.179	0.156	0.141	0.131	0.126	0.119	0.117	0.109	1.071	0.594	0.552	0.498	0.461	0.478	0.49	0.334	0.231	0.148	0.122	0.107	1.113	0.097	0.093	0.093	0.092	0.092	0.092	0.094	0.095	0.096	0.097	0.099	0.784
12:14:16	1.094	0.593	0.544	0.486	0.443	0.443	0.482	0.434	0.305	0.152	0.12	0.108	0.841	0.808	0.743	0.347	0.179	0.156	0.141	0.131	0.126	0.119	0.116	0.109	1.071	0.592	0.55	0.496	0.457	0.474	0.49	0.339	0.237	0.151	0.122	0.108	1.113	0.097	0.093	0.092	0.092	0.092	0.092	0.094	0.094	0.096	0.097	0.098	0.784
12:19:16	1.094	0.591	0.541	0.484	0.44	0.439	0.48	0.44	0.309	0.154	0.121	0.108	0.841	0.807	0.743	0.354	0.178	0.155	0.14	0.131	0.126	0.119	0.116	0.109	1.072	0.591	0.548	0.493	0.454	0.47	0.489	0.345	0.245	0.154	0.123	0.107	1.113	0.097	0.093	0.093	0.092	0.092	0.092	0.094	0.095	0.096	0.097	0.099	0.784
12:24:16	1.096	0.589	0.539	0.482	0.437	0.436	0.475	0.445	0.316	0.157	0.121	0.108	0.841	0.807	0.745	0.364	0.179	0.156	0.141	0.131	0.126	0.119	0.116	0.109	1.073	0.589	0.547	0.49	0.451	0.466	0.489	0.352	0.253	0.158	0.124	0.107	1.114	0.097	0.093	0.092	0.092	0.092	0.092	0.094	0.094	0.096	0.097	0.098	0.785
12:29:16	1.097	0.587	0.537	0.48	0.435	0.433	0.474	0.45	0.323	0.161	0.122	0.108	0.842	0.807	0.745	0.372	0.178	0.155	0.14	0.131	0.126	0.12	0.117	0.109	1.074	0.588	0.544	0.488	0.448	0.462	0.488	0.359	0.262	0.162	0.125	0.108	1.115	0.097	0.093	0.093	0.093	0.092	0.093	0.094	0.095	0.096	0.097	0.099	0.785
12:34:16	1.098	0.585	0.536	0.478	0.432	0.43	0.471	0.455	0.33	0.165	0.123	0.108	0.842	0.807	0.746	0.38	0.18	0.156	0.141	0.131	0.127	0.12	0.117	0.109	1.075	0.587	0.543	0.486	0.445	0.457	0.488	0.365	0.271	0.165	0.125	0.108	1.114	0.097	0.093	0.092	0.092	0.092	0.092	0.094	0.094	0.096	0.097	0.098	0.784
12:39:16	1.099	0.584	0.533	0.475	0.43	0.428	0.467	0.459	0.334	0.169	0.123	0.108	0.842	0.807	0.746	0.387	0.179	0.156	0.141	0.131	0.126	0.119	0.117	0.109	1.075	0.586	0.54	0.483	0.442	0.454	0.486	0.372	0.279	0.17	0.126	0.108	1.115	0.097	0.093	0.093	0.093	0.092	0.092	0.094	0.095	0.096	0.097	0.099	0.785
12:44:16	1.1	0.582	0.531	0.473	0.427	0.424	0.464	0.462	0.34	0.173	0.124	0.109	0.843	0.807	0.748	0.396	0.179	0.155	0.14	0.131	0.126	0.119	0.117	0.109	1.077	0.584	0.538	0.481	0.439	0.449	0.485	0.38	0.289	0.175	0.128	0.108	1.115	0.097	0.093	0.093	0.092	0.092	0.092	0.094	0.095	0.096	0.097	0.099	0.785
12:49:16	1.1	0.58	0.529	0.47	0.424	0.421	0.461	0.464	0.346	0.178	0.124	0.108	0.842	0.806	0.747	0.405	0.178	0.155	0.14	0.131	0.126	0.119	0.117	0.109	1.077	0.582	0.536	0.479	0.437	0.446	0.484	0.387	0.301	0.18	0.129	0.108	1.115	0.097	0.093	0.093	0.092	0.092	0.093	0.094	0.094	0.096	0.097	0.099	0.785
12:54:16	1.101	0.578	0.527	0.468	0.421	0.418	0.457	0.464	0.352	0.181	0.125	0.109	0.842	0.806	0.748	0.416	0.179	0.156	0.141	0.131	0.126	0.12	0.117	0.109	1.078	0.58	0.534	0.477	0.434	0.441	0.482	0.394	0.308	0.184	0.13	0.108	1.115	0.097	0.093	0.093	0.092	0.092	0.092	0.094	0.095	0.096	0.097	0.099	0.785
12:59:16	1.102	0.576	0.526	0.466	0.419	0.415	0.454	0.463	0.359	0.184	0.126	0.109	0.843	0.806	0.748	0.428	0.179	0.155	0.14	0.131	0.126	0.119	0.117	0.109	1.078	0.579	0.532	0.475	0.431	0.438	0.48	0.403	0.312	0.188	0.132	0.108	1.115	0.097	0.093	0.093	0.093	0.092	0.093	0.094	0.095	0.096	0.097	0.099	0.785
13:04:16	1.102	0.574	0.524	0.464	0.416	0.413	0.451	0.464	0.367	0.189	0.127	0.109	0.843	0.806	0.749	0.44	0.179	0.156	0.14	0.131	0.126	0.12	0.117	0.109	1.079	0.577	0.53	0.473	0.427	0.434	0.478	0.41	0.317	0.193	0.133	0.108	1.116	0.097	0.093	0.093	0.092	0.092	0.093	0.094	0.095	0.096	0.097	0.099	0.785
13:09:16	1.103	0.572	0.522	0.462	0.413	0.411	0.448	0.464	0.373	0.193	0.127	0.109	0.843	0.806	0.749	0.452	0.178	0.155	0.14	0.131	0.126	0.119	0.117	0.109	1.079	0.576	0.529	0.471	0.425	0.43	0.475	0.417	0.322	0.199	0.135	0.108	1.116	0.097	0.093	0.093	0.092	0.092	0.093	0.094	0.095	0.096	0.097	0.099	0.784
13:14:16	1.104	0.571	0.52	0.46	0.411	0.407	0.445	0.464	0.38	0.198	0.129	0.109	0.843	0.806	0.749	0.463	0.179	0.156	0.14	0.131	0.126	0.119	0.117	0.109	1.079	0.574	0.527	0.47	0.423	0.426	0.473	0.425	0.327	0.204	0.136	0.108	1.116	0.097	0.093	0.093	0.093	0.092	0.093	0.094	0.095	0.096	0.097	0.099	0.785
13:19:16	1.104	0.569	0.519	0.458	0.408	0.406	0.441	0.464	0.386	0.203	0.13	0.109	0.843	0.806	0.749	0.476	0.179	0.156	0.14	0.131	0.126	0.12	0.117	0.11	1.08	0.573	0.525	0.468	0.42	0.424	0.47	0.433	0.334	0.209	0.138	0.108	1.116	0.097	0.093	0.093	0.093	0.092	0.093	0.094	0.095	0.096	0.097	0.099	0.784
13:24:16	1.105	0.567	0.518	0.456	0.406	0.403	0.439	0.464	0.395	0.21	0.131	0.11	0.844	0.806	0.749	0.49	0.178	0.155	0.14	0.131	0.127	0.12	0.117	0.11	1.081	0.572	0.523	0.465	0.417	0.421	0.468	0.438	0.339	0.215	0.141	0.108	1.117	0.097	0.093	0.093	0.093	0.092	0.093	0.094	0.095	0.096	0.097	0.099	0.785
13:29:16	1.105	0.565	0.516	0.454	0.404	0.401	0.436	0.463	0.401	0.216	0.132	0.11	0.844	0.806	0.749	0.505	0.179	0.155	0.14	0.131	0.126	0.12	0.117	0.109	1.081	0.57	0.521	0.463	0.415	0.417	0.466	0.439	0.344	0.221	0.143	0.108	1.116	0.097	0.093	0.093	0.092	0.092	0.093	0.094	0.095	0.096	0.097	0.099	0.784
13:34:16	1.105	0.564	0.514	0.453	0.402	0.398	0.432	0.463	0.408	0.222	0.134	0.11	0.845	0.806	0.749	0.515	0.179	0.155	0.14	0.131	0.127	0.12	0.117	0.109	1.08	0.568	0.519	0.462	0.413	0.414	0.462	0.442	0.349	0.227	0.146	0.108	1.117	0.097	0.093	0.093	0.093	0.092	0.093	0.094	0.095	0.096	0.097	0.099	0.784
13:39:16	1.105	0.562	0.513	0.452	0.4	0.396	0.43	0.464	0.416	0.229	0.136	0.11	0.845	0.805	0.748	0.52	0.179	0.155	0.14	0.131	0.126	0.12	0.117	0.11	1.081	0.567	0.518	0.46	0.41	0.411	0.461	0.443	0.356	0.235	0.148	0.108	1.117	0.097	0.094	0.093	0.093	0.092	0.093	0.094	0.095	0.096	0.097	0.099	0.786
13:44:16	1.106	0.56	0.511	0.45	0.398	0.393	0.425	0.462	0.42	0.235	0.137	0.111	0.845	0.805	0.749	0.526	0.18	0.156	0.141	0.131	0.126	0.12	0.117	0.109	1.081	0.565	0.517	0.458	0.408	0.408	0.456	0.443	0.359	0.241	0.151	0.108	1.117	0.097	0.093	0.093	0.093	0.092	0.093	0.094	0.095	0.096	0.097	0.099	0.784
13:49:15	1.106	0.559	0.51	0.448	0.397	0.391	0.423	0.461	0.423	0.243	0.139	0.111	0.846	0.805	0.749	0.531	0.179	0.155	0.14	0.131	0.126	0.12	0.117	0.109	1.082	0.564	0.515	0.457	0.406	0.405	0.453	0.444	0.366	0.249	0.154	0.108	1.117	0.097	0.093	0.093	0.093	0.092	0.093	0.094	0.095	0.096	0.097	0.099	0.785
13:54:16	1.106	0.557	0.508	0.447	0.395	0.388	0.419	0.46	0.428	0.25	0.141	0.111	0.845	0.805	0.748	0.537	0.179	0.155	0.14	0.131	0.126	0.12	0.117	0.11	1.081	0.562	0.513	0.455	0.404	0.402	0.452	0.444	0.371	0.257	0.158	0.108	1.117	0.097	0.093	0.093	0.093	0.092	0.093	0.094	0.095	0.096	0.097	0.099	0.784
13:59:16	1.106	0.555	0.507	0.446	0.393	0.385	0.418	0.459	0.432	0.259	0.143	0.112	0.846	0.804	0.748	0.542	0.179	0.155	0.14	0.131	0.126	0.12	0.117	0.11	1.081	0.561	0.512	0.454	0.402	0.4	0.449	0.445	0.378	0.267	0.161	0.109	1.117	0.097	0.093	0.093	0.093	0.092	0.093	0.094	0.095	0.096	0.097	0.099	0.784
14:04:16	1.106	0.554	0.507	0.444	0.392	0.384	0.414	0.457	0.434	0.27	0.146	0.112	0.847	0.805	0.75	0.549	0.18	0.155	0.141	0.131	0.127	0.12	0.117	0.11	1.081	0.559	0.511	0.453	0.401	0.397	0.446	0.445	0.384	0.275	0.165	0.109	1.117	0.097	0.093	0.093	0.093	0.092	0.093	0.094	0.095	0.096	0.097	0.099	0.783
14:09:16	1.106	0.552	0.505	0.443	0.391	0.381	0.41	0.456	0.433	0.276	0.147	0.112	0.847	0.805	0.749	0.554	0.179	0.155	0.14	0.131	0.126	0.12	0.117	0.11	1.081	0.558	0.509	0.451	0.399	0.394	0.443	0.444	0.389	0.283	0.169	0.109	1.117	0.097	0.094	0.093	0.093	0.092	0.093	0.094	0.095	0.096	0.097	0.099	0.784
14:14:16	1.107	0.551	0.504	0.442	0.389	0.379	0.408	0.455	0.435	0.288	0.151	0.113	0.847	0.806	0.749	0.559	0.18	0.155	0.14	0.131	0.127	0.12	0.117	0.11	1.081	0.556	0.507	0.45	0.397	0.391	0.44	0.443	0.395	0.292	0.174	0.109	1.117	0.097	0.094	0.093	0.093	0.092	0.093	0.094	0.095	0.096	0.097	0.099	0.784
14:19:16	1.107	0.549	0.503	0.441	0.388	0.377	0.405	0.453	0.435	0.299	0.153	0.113	0.848	0.804	0.747	0.564	0.179	0.155	0.14	0.132	0.126	0.12	0.117	0.109	1.081	0.554	0.505	0.448	0.395	0.388	0.436	0.443	0.401	0.304	0.179	0.109	1.118	0.097	0.093	0.093	0.093	0.092	0.093	0.094	0.095	0.096	0.097	0.099	0.784
14:24:16	1.107	0.547	0.501	0.439	0.387	0.374	0.403	0.45	0.435	0.305	0.156	0.113	0.848	0.806	0.748	0.568	0.18	0.155	0.14	0.131	0.126	0.12	0.117	0.109	1.082	0.553	0.505	0.447	0.394	0.387	0.433	0.443	0.405	0.311	0.183	0.109	1.117	0.097	0.094	0.093	0.093	0.092	0.093	0.094	0.095	0.096	0.097	0.099	0.784
14:29:16	1.107	0.546	0.5	0.438	0.386	0.373	0.399	0.448	0.435	0.31	0.159	0.113	0.848	0.805	0.747	0.574	0.179	0.155	0.14	0.131	0.126	0.12	0.117	0.11	1.081	0.551	0.503	0.446	0.393	0.384	0.43	0.442	0.409	0.315	0.189	0.109	1.118	0.097	0.094	0.093	0.093	0.092	0.093	0.094	0.095	0.096	0.097	0.099	0.783
14:34:16	1.107	0.544	0.5	0.437	0.386	0.371	0.398	0.446	0.436	0.314	0.163	0.114	0.848	0.805	0.747	0.578	0.18	0.155	0.14	0.131	0.126	0.12	0.117	0.11	1.081	0.549	0.502	0.445	0.391	0.381	0.426	0.442	0.41	0.318	0.194	0.109	1.118	0.097	0.094	0.093	0.093	0.092	0.093	0.094	0.095	0.096	0.097	0.099	0.783
14:39:16	1.108	0.543	0.499	0.436	0.384	0.369	0.395	0.445	0.436	0.318	0.166	0.114	0.849	0.805	0.746	0.583	0.179	0.155	0.14	0.132	0.126	0.121	0.117	0.11	1.081	0.548	0.5	0.443	0.39	0.379	0.422	0.441	0.413	0.324	0.197	0.109	1.118	0.097	0.093	0.093	0.093	0.092	0.093	0.094	0.095	0.096	0.097	0.099	0.784
14:44:16	1.108	0.542	0.498	0.434	0.383	0.367	0.392	0.442	0.435	0.324	0.171	0.115	0.849	0.805	0.746	0.588	0.179	0.155	0.14	0.131	0.126	0.12	0.117	0.11	1.082	0.546	0.5	0.442	0.39	0.377	0.42	0.44	0.413	0.328	0.201	0.109	1.117	0.097	0.093	0.093	0.093	0.092	0.093	0.094	0.095	0.096	0.097	0.099	0.784
14:49:16	1.108	0.54	0.497	0.433	0.382	0.366	0.39	0.439	0.435	0.329	0.175	0.115	0.85	0.806	0.746	0.592	0.18	0.155	0.14	0.131	0.127	0.12	0.117	0.11	1.081	0.545	0.499	0.442	0.388	0.375	0.417	0.439	0.414	0.334	0.207	0.109	1.117	0.097	0.094	0.093	0.093	0.092	0.093	0.094	0.095	0.096	0.097	0.099	0.783
14:54:16	1.108	0.539	0.496	0.433	0.382	0.365	0.386	0.438	0.437	0.336	0.18	0.116	0.849	0.806	0.746	0.596	0.18	0.155	0.14	0.131	0.127	0.121	0.117	0.11	1.082	0.543	0.498	0.441	0.387	0.373	0.413	0.438	0.415	0.339	0.212	0.11	1.117	0.097	0.093	0.093	0.093	0.092	0.093	0.094	0.095	0.096	0.097	0.099	0.783
14:59:16	1.108	0.537	0.495	0.432	0.38	0.363	0.384	0.434	0.435	0.339	0.182	0.117	0.85	0.806	0.746	0.6	0.18	0.154	0.14	0.131	0.126	0.12	0.117	0.11	1.082	0.542	0.496	0.439	0.386	0.371	0.41	0.437	0.418	0.343	0.217	0.11	1.118	0.097	0.094	0.093	0.093	0.092	0.093	0.095	0.095	0.096	0.097	0.099	0.783
15:04:16	1.108	0.536	0.493	0.431	0.38	0.361	0.381	0.431	0.434	0.344	0.185	0.117	0.849	0.805	0.745	0.604	0.18	0.154	0.14	0.131	0.126	0.12	0.117	0.11	1.081	0.541	0.495	0.438	0.385	0.369	0.407	0.436	0.42	0.348	0.223	0.11	1.118	0.097	0.094	0.093	0.093	0.092	0.093	0.095	0.095	0.096	0.097	0.099	0.782
15:09:16	1.108	0.534	0.492	0.429	0.379	0.36	0.379	0.43	0.436	0.352	0.19	0.118	0.85	0.805	0.745	0.608	0.18	0.155	0.14	0.131	0.126	0.12	0.118	0.11	1.082	0.539	0.495	0.438	0.384	0.368	0.404	0.435	0.42	0.353	0.229	0.11	1.118	0.097	0.093	0.093	0.093	0.092	0.093	0.094	0.095	0.096	0.097	0.099	0.783
15:14:16	1.109	0.533	0.492	0.429	0.377	0.359	0.376	0.428	0.435	0.356	0.193	0.118	0.85	0.805	0.744	0.611	0.18	0.154	0.14	0.13	0.126	0.12	0.117	0.11	1.082	0.537	0.493	0.436	0.383	0.366	0.4	0.432	0.42	0.358	0.235	0.11	1.119	0.097	0.094	0.093	0.093	0.092	0.093	0.094	0.095	0.096	0.097	0.099	0.782
15:19:16	1.109	0.532	0.491	0.428	0.377	0.357	0.373	0.425	0.434	0.362	0.198	0.119	0.85	0.805	0.744	0.614	0.18	0.154	0.14	0.131	0.126	0.12	0.117	0.11	1.082	0.536	0.493	0.436	0.383	0.365	0.397	0.432	0.419	0.362	0.24	0.111	1.118	0.098	0.094	0.093	0.093	0.092	0.093	0.095	0.095	0.096	0.097	0.099	0.783
15:24:16	1.109	0.531	0.49	0.427	0.376	0.356	0.371	0.423	0.434	0.368	0.203	0.12	0.85	0.805	0.743	0.618	0.18	0.154	0.14	0.131	0.126	0.12	0.117	0.11	1.082	0.535	0.492	0.434	0.381	0.363	0.395	0.43	0.419	0.368	0.248	0.11	1.118	0.098	0.094	0.093	0.093	0.092	0.093	0.094	0.095	0.096	0.097	0.099	0.783
15:29:16	1.109	0.53	0.49	0.426	0.376	0.355	0.369	0.42	0.433	0.373	0.209	0.121	0.85	0.805	0.743	0.621	0.18	0.155	0.14	0.131	0.126	0.121	0.117	0.11	1.082	0.533	0.491	0.434	0.381	0.362	0.392	0.429	0.418	0.374	0.256	0.111	1.119	0.098	0.093	0.093	0.093	0.092	0.093	0.095	0.095	0.096	0.097	0.099	0.782
15:34:16	1.109	0.528	0.489	0.425	0.375	0.354	0.366	0.418	0.432	0.378	0.213	0.122	0.85	0.805	0.742	0.623	0.18	0.154	0.14	0.131	0.126	0.121	0.117	0.11	1.082	0.532	0.489	0.432	0.38	0.36	0.389	0.428	0.419	0.38	0.264	0.111	1.119	0.097	0.094	0.093	0.093	0.092	0.093	0.095	0.095	0.096	0.097	0.099	0.782
15:39:16	1.109	0.527	0.488	0.424	0.374	0.353	0.363	0.416	0.431	0.384	0.218	0.123	0.85	0.804	0.742	0.626	0.18	0.154	0.14	0.131	0.126	0.12	0.117	0.11	1.082	0.531	0.489	0.432	0.38	0.359	0.386	0.426	0.417	0.383	0.271	0.111	1.119	0.098	0.094	0.093	0.093	0.093	0.093	0.095	0.095	0.096	0.097	0.099	0.783
15:44:16	1.109	0.526	0.487	0.423	0.373	0.352	0.36	0.414	0.429	0.391	0.225	0.124	0.85	0.804	0.741	0.629	0.18	0.154	0.14	0.131	0.126	0.12	0.117	0.11	1.082	0.53	0.488	0.431	0.379	0.358	0.383	0.425	0.417	0.389	0.281	0.111	1.119	0.097	0.094	0.093	0.093	0.092	0.093	0.095	0.095	0.096	0.097	0.099	0.783
15:49:16	1.11	0.524	0.487	0.423	0.372	0.351	0.358	0.411	0.428	0.394	0.231	0.125	0.851	0.804	0.741	0.632	0.181	0.154	0.139	0.13	0.126	0.12	0.118	0.11	1.082	0.528	0.487	0.43	0.378	0.357	0.38	0.423	0.416	0.393	0.29	0.111	1.118	0.097	0.094	0.093	0.093	0.092	0.093	0.095	0.095	0.096	0.097	0.099	0.782
15:54:16	1.11	0.523	0.486	0.422	0.372	0.351	0.355	0.409	0.427	0.398	0.237	0.126	0.85	0.803	0.739	0.632	0.18	0.154	0.14	0.131	0.126	0.121	0.117	0.11	1.083	0.528	0.486	0.429	0.378	0.356	0.378	0.422	0.415	0.399	0.304	0.112	1.119	0.098	0.094	0.093	0.093	0.093	0.093	0.095	0.095	0.096	0.098	0.099	0.782
15:59:16	1.11	0.523	0.485	0.421	0.372	0.35	0.352	0.408	0.425	0.403	0.245	0.127	0.85	0.803	0.74	0.635	0.181	0.154	0.14	0.131	0.126	0.121	0.118	0.11	1.082	0.526	0.486	0.429	0.377	0.355	0.375	0.42	0.414	0.403	0.313	0.112	1.119	0.097	0.094	0.093	0.093	0.093	0.093	0.095	0.095	0.096	0.097	0.099	0.782
16:04:16	1.11	0.522	0.485	0.421	0.371	0.349	0.35	0.405	0.423	0.405	0.252	0.129	0.85	0.802	0.738	0.637	0.181	0.153	0.14	0.131	0.126	0.121	0.118	0.11	1.082	0.524	0.484	0.428	0.376	0.354	0.372	0.419	0.413	0.406	0.318	0.112	1.118	0.097	0.094	0.093	0.093	0.093	0.093	0.095	0.095	0.096	0.097	0.099	0.782
16:09:16	1.11	0.52	0.484	0.419	0.371	0.348	0.348	0.402	0.421	0.406	0.258	0.13	0.85	0.802	0.738	0.639	0.18	0.154	0.14	0.13	0.126	0.12	0.117	0.11	1.082	0.523	0.483	0.427	0.376	0.353	0.369	0.417	0.412	0.408	0.32	0.113	1.118	0.097	0.094	0.093	0.093	0.092	0.093	0.095	0.095	0.096	0.097	0.099	0.782
16:14:16	1.11	0.519	0.483	0.419	0.37	0.348	0.346	0.401	0.421	0.408	0.268	0.131	0.85	0.802	0.736	0.64	0.18	0.154	0.14	0.131	0.126	0.121	0.118	0.11	1.082	0.522	0.483	0.425	0.375	0.351	0.366	0.416	0.412	0.412	0.324	0.113	1.119	0.098	0.094	0.093	0.093	0.093	0.093	0.095	0.095	0.096	0.098	0.099	0.782
16:19:16	1.11	0.518	0.482	0.418	0.369	0.346	0.344	0.399	0.419	0.408	0.276	0.133	0.851	0.801	0.735	0.641	0.18	0.154	0.14	0.131	0.126	0.121	0.118	0.11	1.082	0.521	0.482	0.425	0.374	0.351	0.364	0.415	0.411	0.413	0.328	0.113	1.118	0.097	0.094	0.093	0.093	0.092	0.093	0.095	0.095	0.096	0.097	0.099	0.782
16:24:16	1.11	0.518	0.482	0.417	0.369	0.345	0.342	0.398	0.418	0.409	0.285	0.135	0.851	0.799	0.734	0.643	0.18	0.154	0.14	0.131	0.126	0.121	0.118	0.11	1.082	0.52	0.481	0.424	0.374	0.35	0.361	0.414	0.411	0.415	0.331	0.114	1.119	0.098	0.094	0.093	0.093	0.093	0.093	0.095	0.095	0.096	0.097	0.099	0.782
16:29:16	1.111	0.517	0.482	0.417	0.368	0.345	0.341	0.396	0.417	0.411	0.292	0.137	0.851	0.799	0.733	0.643	0.181	0.154	0.14	0.131	0.126	0.121	0.118	0.11	1.082	0.519	0.48	0.424	0.373	0.35	0.359	0.412	0.409	0.416	0.335	0.114	1.118	0.098	0.094	0.093	0.093	0.093	0.093	0.095	0.095	0.096	0.098	0.099	0.781
16:34:16	1.111	0.516	0.481	0.416	0.367	0.345	0.339	0.393	0.415	0.41	0.293	0.139	0.851	0.798	0.732	0.645	0.181	0.154	0.139	0.131	0.126	0.121	0.118	0.11	1.081	0.518	0.48	0.423	0.372	0.349	0.356	0.409	0.408	0.417	0.339	0.115	1.118	0.098	0.094	0.093	0.093	0.092	0.093	0.095	0.095	0.097	0.098	0.099	0.781
16:39:16	1.111	0.515	0.48	0.415	0.367	0.344	0.338	0.392	0.412	0.411	0.297	0.141	0.851	0.797	0.73	0.645	0.181	0.154	0.14	0.131	0.126	0.12	0.118	0.11	1.082	0.516	0.48	0.422	0.372	0.348	0.354	0.408	0.407	0.417	0.343	0.115	1.117	0.097	0.094	0.093	0.093	0.093	0.093	0.095	0.095	0.096	0.098	0.099	0.781
16:44:16	1.111	0.514	0.48	0.415	0.366	0.343	0.337	0.39	0.412	0.412	0.302	0.142	0.851	0.795	0.729	0.646	0.18	0.154	0.14	0.131	0.126	0.121	0.118	0.11	1.082	0.516	0.479	0.422	0.372	0.347	0.352	0.407	0.407	0.42	0.349	0.115	1.118	0.098	0.094	0.093	0.093	0.093	0.093	0.095	0.095	0.097	0.097	0.099	0.781
16:49:16	1.111	0.514	0.479	0.414	0.365	0.342	0.335	0.388	0.41	0.411	0.304	0.145	0.851	0.794	0.727	0.648	0.181	0.154	0.14	0.131	0.126	0.121	0.118	0.11	1.082	0.514	0.478	0.421	0.371	0.346	0.35	0.405	0.405	0.421	0.353	0.116	1.118	0.098	0.094	0.093	0.093	0.092	0.093	0.095	0.095	0.096	0.097	0.099	0.781
16:54:16	1.111	0.513	0.479	0.413	0.365	0.342	0.334	0.387	0.408	0.411	0.308	0.147	0.851	0.792	0.725	0.647	0.18	0.154	0.139	0.131	0.126	0.121	0.118	0.11	1.082	0.514	0.477	0.42	0.37	0.346	0.348	0.403	0.405	0.421	0.359	0.116	1.118	0.098	0.094	0.093	0.093	0.093	0.093	0.095	0.096	0.096	0.098	0.099	0.781
16:59:16	1.111	0.512	0.478	0.413	0.365	0.341	0.333	0.385	0.407	0.413	0.313	0.15	0.852	0.791	0.723	0.648	0.181	0.154	0.14	0.131	0.126	0.121	0.118	0.111	1.082	0.513	0.477	0.419	0.37	0.345	0.345	0.402	0.403	0.421	0.364	0.117	1.118	0.098	0.094	0.093	0.093	0.093	0.093	0.095	0.095	0.097	0.098	0.099	0.782
17:04:16	1.111	0.511	0.478	0.412	0.364	0.341	0.332	0.384	0.406	0.413	0.316	0.153	0.852	0.789	0.722	0.649	0.181	0.154	0.14	0.131	0.126	0.121	0.118	0.11	1.081	0.512	0.476	0.418	0.369	0.344	0.343	0.401	0.402	0.421	0.37	0.117	1.118	0.098	0.094	0.093	0.093	0.093	0.093	0.095	0.095	0.097	0.097	0.099	0.781
17:09:16	1.111	0.51	0.477	0.411	0.364	0.34	0.33	0.381	0.405	0.414	0.321	0.155	0.852	0.788	0.721	0.65	0.181	0.154	0.14	0.131	0.126	0.121	0.118	0.11	1.082	0.51	0.475	0.418	0.368	0.344	0.341	0.399	0.401	0.419	0.375	0.118	1.118	0.098	0.094	0.093	0.093	0.093	0.093	0.095	0.095	0.097	0.098	0.099	0.781
17:14:16	1.111	0.509	0.477	0.41	0.363	0.34	0.329	0.381	0.403	0.414	0.324	0.158	0.852	0.786	0.718	0.649	0.181	0.154	0.139	0.131	0.126	0.121	0.118	0.11	1.082	0.51	0.475	0.417	0.368	0.343	0.34	0.397	0.401	0.421	0.381	0.118	1.118	0.098	0.094	0.093	0.093	0.093	0.093	0.095	0.095	0.097	0.098	0.099	0.782
17:19:16	1.111	0.509	0.476	0.41	0.363	0.339	0.328	0.378	0.402	0.413	0.329	0.161	0.852	0.785	0.717	0.65	0.181	0.154	0.14	0.131	0.126	0.121	0.118	0.11	1.082	0.509	0.474	0.417	0.368	0.343	0.338	0.396	0.399	0.419	0.386	0.119	1.118	0.098	0.094	0.093	0.093	0.093	0.093	0.095	0.095	0.097	0.098	0.099	0.781
17:24:16	1.111	0.508	0.476	0.409	0.362	0.338	0.327	0.377	0.4	0.412	0.332	0.164	0.853	0.782	0.715	0.649	0.181	0.153	0.139	0.131	0.126	0.121	0.118	0.11	1.082	0.508	0.474	0.416	0.367	0.342	0.336	0.394	0.398	0.419	0.391	0.12	1.119	0.098	0.094	0.093	0.093	0.093	0.093	0.095	0.095	0.096	0.098	0.099	0.781
17:29:16	1.112	0.507	0.476	0.409	0.361	0.338	0.326	0.376	0.399	0.414	0.338	0.168	0.852	0.781	0.713	0.649	0.181	0.154	0.139	0.131	0.126	0.121	0.118	0.11	1.082	0.508	0.473	0.415	0.367	0.342	0.334	0.393	0.397	0.418	0.396	0.121	1.119	0.098	0.094	0.093	0.093	0.093	0.093	0.095	0.095	0.097	0.098	0.099	0.781
17:34:16	1.111	0.507	0.475	0.408	0.361	0.337	0.325	0.374	0.397	0.412	0.342	0.171	0.853	0.778	0.711	0.649	0.181	0.153	0.139	0.131	0.127	0.121	0.118	0.11	1.082	0.507	0.472	0.415	0.366	0.342	0.333	0.392	0.397	0.418	0.401	0.121	1.119	0.098	0.094	0.093	0.093	0.093	0.093	0.095	0.095	0.097	0.098	0.099	0.781
17:39:16	1.111	0.506	0.475	0.407	0.361	0.337	0.324	0.371	0.396	0.412	0.345	0.174	0.853	0.776	0.709	0.649	0.181	0.153	0.139	0.131	0.126	0.121	0.118	0.11	1.082	0.505	0.472	0.414	0.366	0.341	0.332	0.39	0.395	0.416	0.403	0.122	1.119	0.098	0.094	0.093	0.093	0.093	0.093	0.095	0.096	0.097	0.098	0.099	0.78
17:44:16	1.111	0.505	0.474	0.407	0.36	0.336	0.323	0.37	0.394	0.411	0.349	0.178	0.853	0.774	0.707	0.648	0.181	0.153	0.139	0.131	0.126	0.121	0.118	0.11	1.081	0.505	0.472	0.413	0.365	0.34	0.33	0.388	0.395	0.415	0.407	0.123	1.119	0.098	0.094	0.093	0.093	0.093	0.093	0.095	0.095	0.096	0.098	0.099	0.781
17:49:16	1.111	0.505	0.474	0.406	0.36	0.336	0.322	0.368	0.394	0.41	0.352	0.181	0.853	0.771	0.705	0.648	0.181	0.153	0.14	0.131	0.127	0.121	0.118	0.11	1.082	0.505	0.471	0.412	0.364	0.34	0.329	0.387	0.394	0.415	0.41	0.124	1.119	0.098	0.094	0.093	0.093	0.093	0.093	0.095	0.095	0.096	0.098	0.099	0.78
17:54:16	1.112	0.504	0.474	0.406	0.359	0.336	0.321	0.367	0.391	0.408	0.354	0.184	0.853	0.769	0.701	0.649	0.181	0.153	0.139	0.132	0.126	0.121	0.118	0.11	1.081	0.503	0.47	0.412	0.364	0.339	0.328	0.386	0.392	0.414	0.414	0.125	1.12	0.098	0.094	0.093	0.093	0.093	0.093	0.095	0.095	0.097	0.098	0.099	0.781
17:59:16	1.112	0.504	0.473	0.405	0.359	0.336	0.32	0.365	0.391	0.409	0.359	0.189	0.854	0.767	0.701	0.649	0.182	0.153	0.139	0.131	0.127	0.121	0.119	0.11	1.082	0.502	0.47	0.412	0.364	0.339	0.327	0.384	0.392	0.413	0.418	0.126	1.12	0.098	0.094	0.093	0.093	0.093	0.093	0.095	0.096	0.097	0.098	0.099	0.78
18:04:16	1.112	0.503	0.472	0.405	0.359	0.336	0.32	0.363	0.389	0.407	0.362	0.193	0.854	0.765	0.698	0.649	0.182	0.153	0.139	0.131	0.126	0.121	0.118	0.111	1.082	0.502	0.47	0.411	0.363	0.339	0.325	0.384	0.391	0.412	0.42	0.127	1.12	0.098	0.094	0.093	0.093	0.093	0.094	0.095	0.096	0.097	0.098	0.099	0.781
18:09:16	1.112	0.502	0.472	0.404	0.358	0.336	0.318	0.361	0.387	0.404	0.365	0.194	0.854	0.762	0.696	0.648	0.182	0.153	0.139	0.131	0.126	0.121	0.118	0.11	1.081	0.501	0.469	0.411	0.362	0.338	0.324	0.382	0.389	0.411	0.422	0.128	1.12	0.098	0.094	0.093	0.093	0.093	0.093	0.095	0.096	0.097	0.098	0.099	0.781
18:14:16	1.112	0.502	0.472	0.404	0.358	0.336	0.318	0.36	0.387	0.407	0.37	0.198	0.854	0.759	0.693	0.648	0.182	0.153	0.139	0.131	0.126	0.121	0.119	0.111	1.081	0.501	0.469	0.41	0.362	0.338	0.324	0.381	0.389	0.411	0.423	0.13	1.121	0.098	0.094	0.093	0.093	0.093	0.093	0.095	0.095	0.097	0.098	0.099	0.781
18:19:16	1.112	0.501	0.472	0.403	0.358	0.336	0.317	0.358	0.385	0.403	0.371	0.2	0.854	0.757	0.691	0.649	0.182	0.153	0.14	0.131	0.127	0.121	0.118	0.111	1.082	0.5	0.469	0.41	0.361	0.339	0.323	0.38	0.387	0.408	0.423	0.131	1.12	0.098	0.094	0.093	0.093	0.093	0.094	0.095	0.096	0.097	0.098	0.099	0.78
18:24:16	1.112	0.501	0.472	0.403	0.357	0.336	0.316	0.357	0.384	0.403	0.373	0.204	0.855	0.755	0.688	0.648	0.181	0.153	0.139	0.131	0.126	0.121	0.118	0.111	1.083	0.499	0.468	0.41	0.361	0.337	0.322	0.378	0.386	0.408	0.423	0.132	1.12	0.098	0.094	0.093	0.093	0.093	0.093	0.095	0.096	0.097	0.098	0.099	0.779
18:29:16	1.112	0.501	0.471	0.402	0.357	0.335	0.316	0.355	0.382	0.402	0.376	0.208	0.855	0.752	0.686	0.648	0.183	0.153	0.139	0.131	0.126	0.121	0.119	0.111	1.082	0.498	0.467	0.409	0.361	0.337	0.321	0.377	0.385	0.407	0.423	0.133	1.121	0.098	0.094	0.093	0.093	0.093	0.093	0.095	0.095	0.097	0.098	0.099	0.779
18:34:16	1.112	0.5	0.47	0.402	0.356	0.335	0.315	0.354	0.381	0.4	0.376	0.21	0.854	0.749	0.683	0.647	0.182	0.152	0.139	0.131	0.126	0.121	0.118	0.11	1.082	0.497	0.467	0.408	0.359	0.337	0.32	0.376	0.384	0.405	0.422	0.135	1.121	0.098	0.094	0.093	0.093	0.093	0.093	0.095	0.095	0.097	0.098	0.099	0.78
18:39:16	1.112	0.499	0.47	0.402	0.356	0.334	0.314	0.353	0.381	0.401	0.379	0.215	0.855	0.747	0.68	0.647	0.183	0.153	0.139	0.131	0.126	0.121	0.118	0.111	1.082	0.497	0.467	0.408	0.36	0.336	0.319	0.375	0.384	0.404	0.423	0.136	1.121	0.098	0.094	0.093	0.093	0.093	0.093	0.095	0.095	0.097	0.098	0.099	0.78
18:44:16	1.112	0.498	0.47	0.401	0.355	0.334	0.314	0.351	0.379	0.397	0.379	0.217	0.855	0.744	0.678	0.647	0.182	0.152	0.139	0.131	0.126	0.121	0.118	0.11	1.081	0.497	0.466	0.407	0.358	0.336	0.318	0.374	0.383	0.405	0.423	0.138	1.121	0.098	0.094	0.093	0.093	0.093	0.093	0.095	0.096	0.097	0.098	0.099	0.78
18:49:16	1.112	0.499	0.47	0.401	0.355	0.334	0.313	0.35	0.378	0.396	0.38	0.221	0.856	0.742	0.675	0.647	0.183	0.152	0.139	0.131	0.126	0.121	0.118	0.111	1.082	0.496	0.466	0.407	0.359	0.337	0.318	0.374	0.381	0.403	0.422	0.139	1.121	0.098	0.094	0.093	0.093	0.093	0.094	0.095	0.096	0.097	0.098	0.1	0.78
18:54:16	1.111	0.498	0.469	0.4	0.355	0.333	0.312	0.348	0.375	0.395	0.38	0.225	0.856	0.739	0.673	0.647	0.182	0.152	0.139	0.131	0.126	0.121	0.118	0.11	1.082	0.496	0.465	0.406	0.358	0.335	0.316	0.372	0.381	0.402	0.42	0.14	1.121	0.098	0.094	0.093	0.093	0.093	0.094	0.095	0.096	0.097	0.098	0.099	0.779
18:59:16	1.112	0.498	0.469	0.4	0.355	0.334	0.311	0.348	0.375	0.395	0.382	0.228	0.856	0.737	0.67	0.647	0.183	0.152	0.139	0.131	0.126	0.121	0.119	0.111	1.082	0.495	0.465	0.406	0.358	0.335	0.316	0.371	0.38	0.4	0.419	0.142	1.121	0.098	0.094	0.093	0.093	0.093	0.094	0.095	0.095	0.097	0.098	0.099	0.779
19:04:16	1.112	0.497	0.469	0.4	0.355	0.333	0.311	0.347	0.374	0.394	0.382	0.232	0.856	0.734	0.667	0.647	0.184	0.153	0.139	0.132	0.127	0.121	0.119	0.111	1.083	0.495	0.465	0.406	0.358	0.336	0.316	0.37	0.38	0.4	0.418	0.143	1.122	0.098	0.094	0.093	0.094	0.093	0.094	0.095	0.096	0.097	0.098	0.099	0.78
19:09:16	1.112	0.497	0.469	0.399	0.354	0.333	0.311	0.345	0.373	0.393	0.381	0.238	0.856	0.732	0.665	0.645	0.184	0.153	0.139	0.131	0.127	0.121	0.119	0.111	1.082	0.494	0.464	0.405	0.357	0.335	0.315	0.368	0.378	0.398	0.418	0.145	1.122	0.098	0.094	0.093	0.093	0.093	0.093	0.095	0.096	0.097	0.098	0.099	0.779
19:14:16	1.112	0.497	0.469	0.399	0.354	0.332	0.31	0.344	0.371	0.391	0.38	0.241	0.856	0.729	0.662	0.644	0.184	0.152	0.138	0.131	0.126	0.121	0.118	0.111	1.082	0.494	0.464	0.405	0.357	0.335	0.314	0.368	0.377	0.398	0.417	0.146	1.122	0.098	0.094	0.093	0.093	0.093	0.094	0.095	0.096	0.097	0.098	0.099	0.779
19:19:16	1.113	0.496	0.468	0.399	0.354	0.332	0.309	0.343	0.37	0.39	0.379	0.245	0.857	0.727	0.659	0.644	0.184	0.153	0.139	0.131	0.127	0.121	0.119	0.111	1.082	0.493	0.464	0.405	0.356	0.335	0.314	0.367	0.376	0.397	0.415	0.148	1.121	0.098	0.094	0.094	0.094	0.093	0.094	0.095	0.096	0.097	0.098	0.099	0.779
19:24:16	1.113	0.496	0.468	0.398	0.353	0.332	0.308	0.341	0.368	0.389	0.379	0.248	0.856	0.724	0.656	0.642	0.184	0.152	0.139	0.131	0.126	0.121	0.119	0.111	1.082	0.493	0.463	0.404	0.355	0.334	0.313	0.365	0.376	0.395	0.414	0.15	1.122	0.098	0.094	0.093	0.094	0.093	0.094	0.095	0.096	0.097	0.098	0.099	0.779
19:29:16	1.113	0.496	0.468	0.398	0.353	0.332	0.309	0.341	0.369	0.389	0.379	0.254	0.857	0.721	0.654	0.643	0.185	0.153	0.139	0.132	0.127	0.121	0.119	0.111	1.082	0.492	0.463	0.404	0.356	0.334	0.312	0.365	0.375	0.395	0.414	0.152	1.122	0.098	0.094	0.093	0.094	0.093	0.094	0.095	0.096	0.097	0.098	0.1	0.779
19:34:16	1.113	0.495	0.468	0.398	0.352	0.331	0.308	0.34	0.366	0.387	0.378	0.256	0.857	0.718	0.65	0.641	0.184	0.152	0.139	0.132	0.126	0.121	0.118	0.11	1.081	0.491	0.461	0.403	0.355	0.334	0.312	0.364	0.374	0.393	0.413	0.154	1.122	0.098	0.094	0.093	0.094	0.093	0.094	0.095	0.096	0.097	0.098	0.099	0.779
19:39:16	1.113	0.495	0.468	0.397	0.352	0.331	0.307	0.339	0.365	0.386	0.377	0.262	0.858	0.717	0.648	0.639	0.185	0.152	0.139	0.131	0.127	0.121	0.119	0.111	1.082	0.491	0.462	0.403	0.355	0.334	0.311	0.363	0.372	0.392	0.411	0.156	1.122	0.098	0.094	0.093	0.093	0.093	0.094	0.095	0.096	0.097	0.098	0.099	0.779
19:44:16	1.113	0.494	0.467	0.398	0.352	0.331	0.307	0.337	0.365	0.385	0.376	0.266	0.857	0.714	0.646	0.638	0.185	0.152	0.139	0.131	0.126	0.121	0.119	0.111	1.082	0.491	0.462	0.402	0.354	0.333	0.311	0.362	0.372	0.392	0.41	0.158	1.122	0.098	0.094	0.094	0.094	0.093	0.094	0.095	0.096	0.097	0.098	0.1	0.779
19:49:16	1.113	0.494	0.467	0.397	0.352	0.331	0.306	0.336	0.365	0.386	0.378	0.276	0.858	0.712	0.643	0.636	0.187	0.152	0.139	0.131	0.126	0.121	0.119	0.111	1.083	0.491	0.461	0.403	0.354	0.333	0.31	0.361	0.372	0.39	0.408	0.16	1.122	0.098	0.094	0.093	0.093	0.093	0.094	0.095	0.096	0.097	0.098	0.099	0.779
19:54:16	1.112	0.494	0.467	0.397	0.352	0.331	0.307	0.335	0.362	0.383	0.376	0.279	0.857	0.709	0.641	0.635	0.185	0.152	0.139	0.131	0.126	0.122	0.119	0.11	1.082	0.49	0.461	0.402	0.353	0.333	0.31	0.36	0.37	0.389	0.408	0.162	1.122	0.098	0.094	0.093	0.094	0.093	0.094	0.095	0.096	0.097	0.098	0.1	0.778
19:59:16	1.112	0.493	0.467	0.396	0.352	0.33	0.306	0.334	0.362	0.383	0.377	0.282	0.858	0.708	0.639	0.633	0.187	0.152	0.139	0.131	0.127	0.121	0.119	0.111	1.083	0.49	0.461	0.402	0.354	0.333	0.31	0.359	0.369	0.389	0.405	0.165	1.122	0.098	0.094	0.093	0.094	0.093	0.094	0.095	0.096	0.097	0.098	0.1	0.778
20:04:16	1.112	0.493	0.467	0.396	0.351	0.33	0.306	0.333	0.361	0.383	0.377	0.285	0.858	0.705	0.636	0.63	0.186	0.151	0.139	0.131	0.126	0.121	0.118	0.111	1.083	0.489	0.46	0.402	0.353	0.333	0.309	0.358	0.369	0.388	0.404	0.168	1.122	0.098	0.094	0.093	0.094	0.093	0.094	0.095	0.096	0.097	0.098	0.099	0.778
20:09:16	1.112	0.493	0.467	0.396	0.351	0.33	0.305	0.331	0.36	0.381	0.375	0.285	0.858	0.703	0.634	0.628	0.187	0.151	0.138	0.131	0.126	0.121	0.119	0.111	1.083	0.488	0.46	0.401	0.352	0.332	0.309	0.357	0.367	0.386	0.403	0.169	1.122	0.098	0.094	0.093	0.093	0.093	0.094	0.095	0.096	0.097	0.098	0.099	0.778
20:14:16	1.112	0.492	0.466	0.396	0.351	0.329	0.305	0.331	0.359	0.38	0.374	0.288	0.859	0.7	0.632	0.626	0.188	0.152	0.139	0.131	0.126	0.122	0.119	0.111	1.083	0.488	0.459	0.401	0.353	0.332	0.308	0.356	0.366	0.386	0.402	0.172	1.123	0.098	0.094	0.093	0.094	0.093	0.094	0.095	0.096	0.097	0.098	0.1	0.778
20:19:16	1.112	0.492	0.466	0.396	0.351	0.329	0.306	0.33	0.358	0.38	0.373	0.289	0.858	0.699	0.63	0.622	0.188	0.152	0.139	0.131	0.126	0.121	0.119	0.111	1.083	0.488	0.459	0.401	0.352	0.332	0.308	0.356	0.366	0.385	0.401	0.175	1.123	0.098	0.094	0.093	0.094	0.093	0.094	0.095	0.096	0.097	0.098	0.099	0.778
20:24:16	1.112	0.491	0.466	0.395	0.351	0.328	0.305	0.329	0.356	0.377	0.37	0.289	0.859	0.696	0.628	0.619	0.188	0.152	0.138	0.131	0.126	0.122	0.118	0.111	1.083	0.488	0.459	0.401	0.351	0.331	0.308	0.354	0.365	0.384	0.399	0.177	1.123	0.098	0.094	0.093	0.094	0.093	0.094	0.095	0.096	0.097	0.098	0.099	0.777
20:29:16	1.112	0.492	0.466	0.395	0.35	0.328	0.304	0.328	0.356	0.376	0.37	0.291	0.86	0.695	0.626	0.616	0.189	0.151	0.138	0.13	0.126	0.121	0.119	0.111	1.083	0.487	0.458	0.4	0.351	0.331	0.308	0.353	0.364	0.383	0.398	0.18	1.123	0.099	0.094	0.094	0.094	0.093	0.094	0.095	0.096	0.097	0.098	0.099	0.778
20:34:16	1.111	0.491	0.466	0.395	0.35	0.328	0.305	0.327	0.355	0.376	0.369	0.293	0.859	0.692	0.623	0.612	0.189	0.151	0.138	0.131	0.126	0.121	0.118	0.111	1.083	0.487	0.459	0.4	0.351	0.331	0.307	0.353	0.363	0.383	0.397	0.183	1.123	0.098	0.094	0.093	0.094	0.093	0.094	0.095	0.096	0.097	0.098	0.099	0.777
20:39:16	1.112	0.491	0.466	0.395	0.35	0.328	0.305	0.326	0.354	0.375	0.367	0.296	0.859	0.691	0.622	0.608	0.19	0.151	0.138	0.131	0.126	0.121	0.119	0.111	1.084	0.486	0.458	0.4	0.35	0.331	0.307	0.352	0.362	0.381	0.395	0.186	1.123	0.099	0.094	0.093	0.094	0.093	0.094	0.095	0.096	0.097	0.098	0.099	0.778
20:44:16	1.111	0.49	0.466	0.395	0.349	0.328	0.304	0.326	0.353	0.373	0.366	0.297	0.859	0.688	0.62	0.605	0.19	0.151	0.138	0.131	0.126	0.121	0.118	0.111	1.083	0.486	0.458	0.4	0.35	0.331	0.306	0.351	0.361	0.381	0.394	0.189	1.123	0.098	0.094	0.093	0.094	0.093	0.094	0.095	0.096	0.097	0.098	0.1	0.778
20:49:16	1.111	0.491	0.466	0.394	0.35	0.328	0.304	0.325	0.353	0.374	0.366	0.301	0.86	0.687	0.618	0.601	0.192	0.151	0.138	0.131	0.126	0.121	0.119	0.111	1.084	0.486	0.457	0.4	0.35	0.331	0.307	0.351	0.361	0.38	0.393	0.191	1.123	0.099	0.094	0.093	0.094	0.093	0.094	0.095	0.096	0.097	0.098	0.1	0.777
20:54:16	1.111	0.49	0.465	0.394	0.349	0.327	0.304	0.324	0.352	0.373	0.363	0.302	0.86	0.685	0.616	0.599	0.192	0.151	0.138	0.131	0.126	0.121	0.119	0.111	1.084	0.485	0.458	0.4	0.35	0.33	0.306	0.35	0.359	0.379	0.391	0.194	1.122	0.099	0.094	0.093	0.094	0.093	0.094	0.095	0.096	0.097	0.098	0.099	0.777
[truncated: 47 more columns]

## Sheet: TET_3
	TetBWT												Mutant 1												Mutant 2												Mutant 3												Mutant 4
TET (µg/mL)	0	20	40	60	80	100	120	140	160	180	200	250	0	20	40	60	80	100	120	140	160	180	200	250	0	20	40	60	80	100	120	140	160	180	200	250	0	20	40	60	80	100	120	140	160	180	200	250	0
Time	A1	A2	A3	A4	A5	A6	A7	A8	A9	A10	A11	A12	B1	B2	B3	B4	B5	B6	B7	B8	B9	B10	B11	B12	C1	C2	C3	C4	C5	C6	C7	C8	C9	C10	C11	C12	D1	D2	D3	D4	D5	D6	D7	D8	D9	D10	D11	D12	E1
00:00:00	0.092	0.092	0.092	0.092	0.092	0.09	0.092	0.091	0.091	0.091	0.091	0.092	0.092	0.094	0.089	0.09	0.09	0.09	0.089	0.091	0.091	0.091	0.09	0.092	0.094	0.09	0.091	0.09	0.09	0.09	0.089	0.091	0.09	0.09	0.09	0.09	0.095	0.096	0.095	0.095	0.096	0.094	0.096	0.095	0.095	0.096	0.096	0.095	0.089
00:04:16	0.091	0.091	0.089	0.09	0.091	0.089	0.089	0.09	0.09	0.091	0.09	0.09	0.092	0.094	0.09	0.091	0.09	0.09	0.09	0.09	0.091	0.091	0.091	0.092	0.092	0.09	0.091	0.09	0.09	0.09	0.09	0.09	0.09	0.09	0.09	0.09	0.095	0.094	0.094	0.094	0.095	0.093	0.096	0.095	0.095	0.096	0.096	0.095	0.089
00:09:16	0.091	0.091	0.089	0.09	0.091	0.089	0.09	0.09	0.09	0.091	0.09	0.09	0.092	0.094	0.09	0.091	0.09	0.09	0.09	0.09	0.091	0.091	0.091	0.092	0.092	0.09	0.091	0.09	0.09	0.09	0.09	0.09	0.09	0.09	0.09	0.09	0.095	0.094	0.094	0.093	0.094	0.092	0.094	0.093	0.093	0.094	0.094	0.094	0.089
00:14:16	0.091	0.091	0.089	0.09	0.091	0.09	0.09	0.09	0.09	0.091	0.09	0.09	0.092	0.094	0.09	0.091	0.09	0.09	0.09	0.09	0.09	0.091	0.091	0.092	0.092	0.09	0.091	0.09	0.09	0.09	0.09	0.09	0.09	0.09	0.09	0.09	0.095	0.094	0.093	0.092	0.093	0.091	0.093	0.092	0.092	0.093	0.093	0.093	0.09
00:19:16	0.091	0.091	0.089	0.09	0.091	0.089	0.09	0.09	0.09	0.091	0.09	0.09	0.092	0.094	0.09	0.091	0.09	0.09	0.09	0.09	0.09	0.09	0.091	0.092	0.092	0.09	0.091	0.09	0.089	0.089	0.089	0.09	0.089	0.09	0.09	0.09	0.095	0.093	0.093	0.092	0.092	0.09	0.093	0.091	0.091	0.092	0.092	0.092	0.089
00:24:16	0.091	0.091	0.089	0.09	0.091	0.09	0.09	0.09	0.09	0.091	0.09	0.09	0.092	0.094	0.09	0.091	0.09	0.09	0.09	0.09	0.09	0.091	0.091	0.092	0.092	0.09	0.091	0.09	0.09	0.089	0.09	0.09	0.09	0.09	0.09	0.09	0.095	0.093	0.093	0.092	0.092	0.09	0.092	0.091	0.091	0.092	0.092	0.092	0.09
00:29:16	0.091	0.091	0.089	0.09	0.091	0.09	0.09	0.09	0.09	0.091	0.09	0.09	0.092	0.094	0.09	0.091	0.09	0.09	0.09	0.09	0.091	0.091	0.091	0.092	0.092	0.09	0.091	0.09	0.09	0.089	0.09	0.09	0.09	0.09	0.09	0.09	0.096	0.093	0.092	0.091	0.092	0.09	0.092	0.091	0.091	0.092	0.092	0.092	0.09
00:34:16	0.091	0.091	0.089	0.09	0.091	0.09	0.09	0.09	0.09	0.091	0.09	0.09	0.092	0.094	0.09	0.091	0.09	0.09	0.09	0.09	0.091	0.091	0.091	0.092	0.092	0.09	0.091	0.09	0.089	0.089	0.09	0.09	0.09	0.09	0.09	0.09	0.096	0.093	0.092	0.091	0.092	0.089	0.092	0.09	0.091	0.092	0.092	0.091	0.09
00:39:16	0.091	0.091	0.089	0.091	0.091	0.09	0.09	0.091	0.091	0.091	0.09	0.09	0.093	0.094	0.09	0.091	0.09	0.09	0.09	0.091	0.091	0.091	0.091	0.092	0.092	0.091	0.091	0.09	0.09	0.09	0.09	0.091	0.09	0.09	0.09	0.09	0.097	0.093	0.092	0.091	0.092	0.089	0.092	0.09	0.091	0.091	0.092	0.091	0.09
00:44:16	0.092	0.091	0.089	0.091	0.091	0.09	0.09	0.091	0.091	0.092	0.09	0.09	0.093	0.094	0.09	0.091	0.091	0.091	0.09	0.091	0.091	0.091	0.092	0.092	0.092	0.091	0.091	0.09	0.09	0.09	0.09	0.09	0.09	0.09	0.09	0.091	0.098	0.093	0.092	0.091	0.092	0.089	0.092	0.09	0.091	0.091	0.092	0.091	0.09
00:49:16	0.092	0.091	0.089	0.091	0.091	0.09	0.09	0.091	0.091	0.092	0.09	0.09	0.093	0.094	0.09	0.091	0.09	0.09	0.09	0.091	0.091	0.091	0.092	0.092	0.092	0.091	0.091	0.09	0.09	0.09	0.09	0.09	0.09	0.09	0.09	0.091	0.099	0.093	0.092	0.091	0.091	0.089	0.092	0.09	0.09	0.091	0.092	0.091	0.09
00:54:16	0.092	0.092	0.09	0.091	0.091	0.09	0.09	0.091	0.091	0.092	0.091	0.09	0.093	0.094	0.091	0.091	0.091	0.09	0.09	0.091	0.091	0.091	0.092	0.092	0.093	0.091	0.091	0.09	0.09	0.09	0.09	0.09	0.09	0.09	0.09	0.091	0.1	0.093	0.092	0.091	0.091	0.089	0.092	0.09	0.09	0.091	0.091	0.091	0.091
00:59:16	0.093	0.092	0.09	0.091	0.091	0.09	0.09	0.091	0.091	0.092	0.091	0.091	0.094	0.094	0.091	0.091	0.091	0.091	0.091	0.091	0.091	0.091	0.092	0.092	0.093	0.091	0.091	0.09	0.09	0.09	0.09	0.09	0.09	0.091	0.091	0.091	0.102	0.093	0.092	0.091	0.091	0.089	0.091	0.09	0.09	0.091	0.091	0.091	0.091
01:04:16	0.093	0.092	0.09	0.091	0.092	0.091	0.091	0.091	0.091	0.092	0.091	0.091	0.094	0.095	0.091	0.092	0.091	0.091	0.091	0.091	0.091	0.091	0.092	0.093	0.093	0.091	0.092	0.091	0.09	0.09	0.09	0.091	0.09	0.091	0.091	0.091	0.103	0.093	0.092	0.091	0.091	0.089	0.091	0.09	0.09	0.091	0.091	0.091	0.091
01:09:16	0.094	0.092	0.09	0.092	0.092	0.091	0.091	0.091	0.091	0.092	0.091	0.091	0.095	0.095	0.091	0.092	0.091	0.091	0.091	0.091	0.091	0.092	0.092	0.093	0.093	0.091	0.092	0.091	0.09	0.09	0.091	0.091	0.091	0.091	0.091	0.091	0.106	0.093	0.092	0.09	0.091	0.088	0.091	0.09	0.09	0.091	0.091	0.091	0.091
01:14:16	0.094	0.092	0.09	0.092	0.092	0.091	0.091	0.091	0.091	0.093	0.091	0.091	0.095	0.095	0.091	0.092	0.091	0.091	0.091	0.091	0.092	0.092	0.092	0.093	0.093	0.091	0.092	0.091	0.091	0.09	0.091	0.091	0.091	0.091	0.091	0.091	0.108	0.093	0.092	0.092	0.091	0.088	0.091	0.09	0.09	0.091	0.091	0.091	0.092
01:19:16	0.095	0.093	0.091	0.092	0.092	0.091	0.091	0.092	0.092	0.093	0.091	0.091	0.096	0.095	0.092	0.092	0.092	0.091	0.091	0.092	0.092	0.092	0.092	0.093	0.094	0.091	0.092	0.091	0.091	0.091	0.091	0.091	0.091	0.091	0.091	0.091	0.111	0.093	0.092	0.09	0.091	0.089	0.091	0.09	0.09	0.091	0.091	0.091	0.093
01:24:16	0.096	0.093	0.091	0.092	0.093	0.091	0.092	0.092	0.092	0.093	0.092	0.091	0.097	0.095	0.092	0.092	0.092	0.092	0.091	0.092	0.092	0.092	0.092	0.093	0.094	0.092	0.092	0.091	0.091	0.091	0.091	0.091	0.091	0.091	0.091	0.092	0.116	0.093	0.092	0.09	0.091	0.088	0.091	0.09	0.09	0.091	0.091	0.091	0.094
01:29:16	0.097	0.094	0.092	0.093	0.093	0.092	0.092	0.092	0.092	0.093	0.092	0.092	0.097	0.096	0.092	0.093	0.093	0.092	0.092	0.092	0.092	0.092	0.093	0.093	0.095	0.092	0.093	0.092	0.091	0.091	0.091	0.092	0.091	0.092	0.091	0.092	0.12	0.094	0.092	0.09	0.091	0.088	0.091	0.09	0.09	0.091	0.091	0.091	0.095
01:34:16	0.099	0.094	0.092	0.094	0.094	0.092	0.092	0.093	0.093	0.094	0.092	0.092	0.099	0.096	0.093	0.093	0.092	0.092	0.092	0.092	0.093	0.093	0.093	0.094	0.096	0.093	0.093	0.092	0.092	0.092	0.092	0.092	0.091	0.092	0.092	0.092	0.126	0.094	0.092	0.09	0.091	0.088	0.091	0.09	0.09	0.091	0.091	0.091	0.096
01:39:16	0.1	0.095	0.093	0.094	0.094	0.093	0.093	0.093	0.093	0.094	0.092	0.092	0.1	0.097	0.093	0.094	0.093	0.093	0.092	0.093	0.093	0.093	0.093	0.094	0.096	0.093	0.094	0.093	0.092	0.092	0.092	0.093	0.092	0.092	0.092	0.092	0.132	0.094	0.092	0.091	0.091	0.088	0.091	0.09	0.09	0.091	0.091	0.092	0.097
01:44:16	0.102	0.096	0.094	0.095	0.095	0.093	0.093	0.094	0.093	0.094	0.093	0.092	0.102	0.097	0.094	0.094	0.093	0.093	0.093	0.093	0.093	0.093	0.093	0.094	0.097	0.094	0.094	0.093	0.093	0.092	0.092	0.092	0.092	0.092	0.092	0.092	0.14	0.094	0.092	0.09	0.091	0.088	0.091	0.09	0.09	0.091	0.091	0.091	0.099
01:49:16	0.104	0.097	0.095	0.096	0.095	0.094	0.094	0.094	0.094	0.095	0.093	0.092	0.104	0.098	0.094	0.095	0.094	0.094	0.093	0.094	0.094	0.093	0.094	0.094	0.098	0.094	0.095	0.094	0.093	0.093	0.093	0.093	0.092	0.093	0.092	0.092	0.15	0.094	0.092	0.09	0.091	0.088	0.091	0.09	0.09	0.091	0.091	0.091	0.101
01:54:16	0.107	0.098	0.096	0.096	0.096	0.095	0.095	0.095	0.094	0.095	0.093	0.093	0.106	0.099	0.095	0.096	0.095	0.094	0.094	0.094	0.094	0.094	0.094	0.094	0.1	0.095	0.096	0.094	0.094	0.094	0.093	0.094	0.093	0.093	0.093	0.093	0.16	0.094	0.092	0.09	0.091	0.088	0.091	0.09	0.09	0.091	0.091	0.091	0.103
01:59:16	0.11	0.099	0.097	0.098	0.097	0.095	0.095	0.095	0.095	0.095	0.094	0.093	0.109	0.1	0.096	0.096	0.095	0.095	0.094	0.094	0.094	0.094	0.094	0.094	0.101	0.096	0.096	0.095	0.094	0.094	0.094	0.094	0.093	0.093	0.093	0.093	0.173	0.094	0.092	0.09	0.091	0.088	0.091	0.09	0.09	0.091	0.091	0.091	0.105
02:04:16	0.113	0.101	0.098	0.099	0.098	0.096	0.096	0.096	0.095	0.096	0.094	0.093	0.112	0.101	0.097	0.097	0.096	0.096	0.095	0.095	0.095	0.095	0.095	0.095	0.103	0.097	0.098	0.096	0.095	0.095	0.095	0.095	0.094	0.094	0.093	0.093	0.188	0.094	0.092	0.09	0.091	0.088	0.091	0.09	0.09	0.091	0.091	0.091	0.108
02:09:16	0.117	0.103	0.1	0.1	0.099	0.097	0.097	0.097	0.096	0.096	0.094	0.094	0.116	0.102	0.099	0.098	0.097	0.096	0.096	0.095	0.095	0.095	0.095	0.095	0.105	0.098	0.099	0.097	0.096	0.095	0.095	0.095	0.094	0.094	0.094	0.093	0.197	0.094	0.092	0.09	0.091	0.088	0.091	0.09	0.09	0.091	0.091	0.091	0.112
02:14:16	0.121	0.104	0.102	0.102	0.101	0.098	0.097	0.097	0.096	0.097	0.095	0.094	0.12	0.104	0.1	0.099	0.098	0.097	0.096	0.096	0.095	0.095	0.095	0.095	0.107	0.099	0.1	0.098	0.097	0.096	0.096	0.095	0.094	0.094	0.094	0.094	0.206	0.094	0.092	0.09	0.091	0.088	0.091	0.09	0.09	0.091	0.091	0.091	0.116
02:19:16	0.127	0.107	0.104	0.103	0.102	0.1	0.099	0.098	0.097	0.097	0.095	0.094	0.125	0.106	0.102	0.101	0.099	0.098	0.097	0.097	0.096	0.096	0.096	0.096	0.11	0.101	0.102	0.1	0.098	0.097	0.097	0.096	0.095	0.095	0.094	0.094	0.223	0.094	0.092	0.09	0.091	0.088	0.091	0.09	0.09	0.091	0.091	0.092	0.121
02:24:16	0.134	0.11	0.107	0.105	0.104	0.101	0.099	0.099	0.097	0.098	0.096	0.094	0.131	0.108	0.103	0.102	0.101	0.099	0.098	0.097	0.097	0.096	0.096	0.096	0.114	0.103	0.103	0.101	0.1	0.098	0.097	0.097	0.096	0.095	0.095	0.094	0.244	0.094	0.092	0.09	0.09	0.088	0.091	0.09	0.09	0.091	0.091	0.092	0.127
02:29:16	0.141	0.113	0.109	0.108	0.106	0.102	0.101	0.1	0.098	0.099	0.096	0.095	0.138	0.11	0.106	0.105	0.102	0.101	0.099	0.098	0.097	0.097	0.097	0.096	0.117	0.106	0.105	0.103	0.101	0.099	0.098	0.097	0.096	0.096	0.095	0.094	0.266	0.094	0.092	0.09	0.091	0.088	0.091	0.09	0.09	0.091	0.091	0.092	0.133
02:34:16	0.15	0.117	0.113	0.111	0.108	0.104	0.102	0.101	0.099	0.099	0.097	0.095	0.146	0.113	0.108	0.106	0.104	0.102	0.1	0.099	0.098	0.097	0.097	0.096	0.122	0.109	0.108	0.105	0.103	0.101	0.099	0.098	0.097	0.096	0.095	0.095	0.286	0.094	0.092	0.09	0.091	0.088	0.091	0.09	0.09	0.091	0.091	0.092	0.141
02:39:16	0.16	0.121	0.117	0.113	0.11	0.105	0.103	0.102	0.1	0.1	0.097	0.095	0.155	0.116	0.111	0.108	0.106	0.103	0.101	0.1	0.099	0.098	0.097	0.097	0.128	0.112	0.111	0.107	0.104	0.102	0.101	0.099	0.097	0.097	0.096	0.095	0.307	0.094	0.092	0.09	0.09	0.088	0.091	0.09	0.09	0.091	0.091	0.092	0.15
02:44:16	0.172	0.127	0.121	0.116	0.113	0.107	0.105	0.103	0.101	0.1	0.098	0.096	0.166	0.12	0.115	0.111	0.108	0.105	0.102	0.101	0.099	0.099	0.098	0.097	0.134	0.116	0.114	0.11	0.106	0.104	0.102	0.1	0.098	0.097	0.097	0.095	0.33	0.094	0.092	0.09	0.091	0.088	0.091	0.09	0.09	0.091	0.092	0.092	0.161
02:49:16	0.187	0.133	0.127	0.12	0.115	0.11	0.106	0.104	0.102	0.101	0.099	0.096	0.179	0.125	0.119	0.114	0.11	0.107	0.104	0.102	0.1	0.099	0.099	0.097	0.141	0.12	0.118	0.112	0.108	0.105	0.103	0.101	0.099	0.098	0.097	0.096	0.356	0.094	0.092	0.09	0.091	0.088	0.091	0.09	0.09	0.091	0.092	0.092	0.173
02:54:16	0.192	0.139	0.132	0.124	0.118	0.112	0.108	0.105	0.102	0.102	0.099	0.097	0.187	0.13	0.124	0.117	0.112	0.108	0.105	0.102	0.101	0.1	0.099	0.098	0.149	0.125	0.122	0.116	0.11	0.107	0.104	0.101	0.1	0.098	0.097	0.096	0.386	0.094	0.092	0.09	0.091	0.088	0.091	0.09	0.09	0.091	0.092	0.092	0.183
02:59:16	0.204	0.147	0.138	0.128	0.121	0.114	0.109	0.106	0.103	0.102	0.1	0.097	0.196	0.136	0.129	0.121	0.115	0.11	0.106	0.104	0.102	0.1	0.1	0.098	0.159	0.131	0.127	0.119	0.113	0.109	0.105	0.102	0.1	0.099	0.098	0.096	0.413	0.094	0.092	0.09	0.091	0.088	0.091	0.09	0.09	0.091	0.092	0.092	0.19
03:04:16	0.221	0.156	0.146	0.133	0.125	0.116	0.112	0.107	0.104	0.103	0.101	0.097	0.211	0.143	0.135	0.124	0.118	0.112	0.108	0.105	0.102	0.101	0.1	0.098	0.171	0.138	0.133	0.123	0.116	0.111	0.107	0.103	0.101	0.1	0.098	0.097	0.435	0.094	0.092	0.09	0.091	0.088	0.091	0.09	0.09	0.091	0.092	0.092	0.204
03:09:16	0.24	0.167	0.155	0.139	0.129	0.119	0.113	0.109	0.105	0.104	0.101	0.097	0.229	0.151	0.142	0.129	0.121	0.114	0.109	0.106	0.103	0.101	0.101	0.099	0.182	0.145	0.139	0.127	0.119	0.113	0.108	0.104	0.101	0.1	0.099	0.097	0.457	0.094	0.092	0.09	0.09	0.088	0.091	0.09	0.09	0.091	0.092	0.092	0.223
03:14:16	0.26	0.179	0.165	0.145	0.133	0.122	0.114	0.11	0.106	0.105	0.102	0.098	0.249	0.16	0.15	0.134	0.124	0.116	0.111	0.107	0.104	0.102	0.101	0.099	0.189	0.154	0.146	0.131	0.122	0.115	0.11	0.105	0.102	0.1	0.099	0.097	0.478	0.094	0.092	0.09	0.091	0.088	0.091	0.09	0.09	0.091	0.092	0.092	0.243
03:19:16	0.28	0.19	0.176	0.152	0.138	0.125	0.116	0.111	0.107	0.105	0.102	0.098	0.27	0.171	0.159	0.139	0.128	0.119	0.112	0.108	0.105	0.103	0.102	0.099	0.201	0.165	0.155	0.137	0.125	0.117	0.111	0.107	0.103	0.101	0.1	0.097	0.497	0.094	0.092	0.09	0.091	0.089	0.091	0.09	0.09	0.091	0.092	0.092	0.263
03:24:16	0.299	0.196	0.188	0.16	0.143	0.128	0.118	0.112	0.107	0.106	0.102	0.098	0.287	0.184	0.169	0.145	0.132	0.122	0.114	0.109	0.106	0.103	0.102	0.099	0.219	0.177	0.165	0.142	0.129	0.119	0.112	0.107	0.103	0.101	0.1	0.097	0.517	0.094	0.092	0.09	0.091	0.088	0.091	0.09	0.09	0.092	0.092	0.092	0.28
03:29:16	0.321	0.208	0.194	0.168	0.148	0.131	0.12	0.114	0.108	0.106	0.103	0.099	0.308	0.192	0.181	0.151	0.136	0.124	0.115	0.11	0.106	0.104	0.102	0.1	0.238	0.188	0.176	0.149	0.133	0.122	0.114	0.108	0.104	0.102	0.1	0.098	0.544	0.094	0.092	0.09	0.091	0.088	0.091	0.09	0.09	0.091	0.092	0.092	0.3
03:34:16	0.345	0.225	0.204	0.177	0.154	0.134	0.122	0.115	0.109	0.107	0.103	0.099	0.332	0.2	0.192	0.159	0.141	0.127	0.117	0.111	0.107	0.105	0.103	0.1	0.257	0.194	0.188	0.156	0.137	0.124	0.115	0.109	0.105	0.102	0.101	0.098	0.568	0.094	0.092	0.09	0.091	0.088	0.091	0.09	0.09	0.091	0.092	0.092	0.322
03:39:16	0.37	0.245	0.22	0.188	0.161	0.138	0.124	0.116	0.11	0.108	0.104	0.099	0.354	0.214	0.197	0.168	0.146	0.13	0.119	0.112	0.108	0.105	0.104	0.1	0.277	0.207	0.195	0.164	0.142	0.127	0.117	0.11	0.105	0.103	0.101	0.098	0.585	0.094	0.092	0.09	0.091	0.088	0.091	0.09	0.09	0.092	0.092	0.092	0.344
03:44:16	0.399	0.262	0.238	0.193	0.168	0.142	0.126	0.118	0.111	0.109	0.105	0.1	0.378	0.233	0.209	0.177	0.152	0.133	0.121	0.114	0.109	0.106	0.104	0.101	0.296	0.224	0.204	0.173	0.147	0.13	0.118	0.111	0.106	0.103	0.102	0.099	0.601	0.094	0.092	0.09	0.091	0.088	0.091	0.09	0.091	0.092	0.092	0.092	0.373
03:49:16	0.424	0.279	0.256	0.202	0.176	0.146	0.128	0.119	0.112	0.109	0.105	0.1	0.409	0.251	0.227	0.187	0.158	0.136	0.122	0.115	0.109	0.107	0.105	0.101	0.319	0.244	0.219	0.183	0.153	0.133	0.12	0.112	0.107	0.104	0.102	0.099	0.614	0.094	0.092	0.09	0.091	0.088	0.091	0.09	0.091	0.092	0.092	0.093	0.399
03:54:16	0.445	0.297	0.27	0.213	0.184	0.151	0.13	0.12	0.113	0.11	0.106	0.1	0.433	0.27	0.244	0.193	0.164	0.14	0.124	0.116	0.11	0.107	0.105	0.101	0.343	0.263	0.237	0.192	0.159	0.136	0.122	0.113	0.107	0.104	0.102	0.099	0.629	0.094	0.092	0.09	0.091	0.088	0.091	0.09	0.09	0.091	0.092	0.093	0.414
03:59:16	0.465	0.319	0.287	0.227	0.19	0.156	0.133	0.122	0.114	0.11	0.107	0.101	0.45	0.285	0.262	0.201	0.172	0.143	0.126	0.117	0.111	0.107	0.106	0.101	0.366	0.278	0.255	0.197	0.166	0.139	0.123	0.114	0.108	0.105	0.103	0.099	0.646	0.094	0.092	0.09	0.091	0.089	0.091	0.09	0.091	0.092	0.092	0.093	0.429
04:04:16	0.483	0.34	0.306	0.242	0.194	0.161	0.135	0.123	0.114	0.111	0.107	0.101	0.47	0.303	0.276	0.212	0.18	0.147	0.128	0.118	0.112	0.108	0.106	0.101	0.398	0.295	0.269	0.207	0.174	0.143	0.125	0.115	0.109	0.105	0.103	0.099	0.666	0.094	0.092	0.09	0.091	0.089	0.091	0.09	0.091	0.092	0.092	0.093	0.446
04:09:16	0.501	0.362	0.327	0.256	0.203	0.166	0.137	0.124	0.115	0.112	0.107	0.101	0.488	0.326	0.293	0.226	0.187	0.151	0.13	0.119	0.113	0.109	0.107	0.102	0.421	0.317	0.285	0.22	0.181	0.147	0.127	0.116	0.109	0.106	0.103	0.1	0.678	0.094	0.092	0.09	0.091	0.089	0.091	0.09	0.091	0.092	0.092	0.093	0.464
04:14:16	0.52	0.391	0.347	0.269	0.212	0.172	0.14	0.126	0.116	0.112	0.108	0.101	0.507	0.347	0.314	0.241	0.191	0.155	0.132	0.121	0.113	0.109	0.107	0.102	0.44	0.34	0.304	0.236	0.186	0.15	0.129	0.117	0.11	0.106	0.104	0.1	0.688	0.094	0.092	0.09	0.091	0.088	0.091	0.09	0.09	0.092	0.092	0.093	0.482
04:19:16	0.541	0.407	0.372	0.286	0.224	0.179	0.143	0.128	0.117	0.113	0.109	0.102	0.526	0.372	0.337	0.253	0.197	0.161	0.135	0.122	0.115	0.11	0.108	0.102	0.458	0.36	0.327	0.248	0.192	0.155	0.131	0.118	0.111	0.107	0.104	0.1	0.697	0.094	0.092	0.09	0.091	0.089	0.092	0.09	0.091	0.092	0.092	0.093	0.501
04:24:16	0.569	0.421	0.396	0.305	0.235	0.182	0.145	0.129	0.118	0.114	0.109	0.102	0.553	0.398	0.356	0.267	0.206	0.166	0.136	0.123	0.115	0.11	0.108	0.102	0.477	0.389	0.347	0.262	0.199	0.159	0.133	0.119	0.111	0.108	0.105	0.1	0.706	0.094	0.092	0.09	0.091	0.089	0.092	0.09	0.091	0.092	0.092	0.093	0.518
04:29:16	0.587	0.437	0.408	0.325	0.246	0.187	0.148	0.13	0.119	0.115	0.11	0.102	0.574	0.413	0.383	0.284	0.217	0.171	0.139	0.124	0.116	0.111	0.109	0.103	0.495	0.406	0.37	0.278	0.209	0.164	0.134	0.12	0.112	0.108	0.105	0.1	0.716	0.094	0.092	0.09	0.091	0.089	0.092	0.09	0.091	0.092	0.092	0.093	0.537
04:34:16	0.603	0.452	0.42	0.342	0.259	0.192	0.15	0.131	0.12	0.115	0.11	0.102	0.588	0.425	0.404	0.303	0.228	0.177	0.141	0.126	0.117	0.112	0.109	0.103	0.515	0.419	0.396	0.297	0.219	0.169	0.137	0.121	0.113	0.108	0.105	0.1	0.725	0.094	0.092	0.09	0.091	0.089	0.091	0.09	0.091	0.092	0.092	0.093	0.555
04:39:16	0.619	0.47	0.435	0.367	0.275	0.199	0.155	0.133	0.121	0.116	0.111	0.102	0.601	0.441	0.416	0.324	0.238	0.182	0.144	0.127	0.117	0.112	0.109	0.103	0.534	0.433	0.41	0.316	0.23	0.174	0.139	0.123	0.114	0.109	0.106	0.101	0.735	0.094	0.092	0.09	0.091	0.089	0.092	0.09	0.091	0.092	0.092	0.093	0.572
04:44:16	0.632	0.484	0.449	0.388	0.29	0.205	0.156	0.134	0.121	0.116	0.111	0.102	0.615	0.456	0.43	0.343	0.25	0.186	0.147	0.128	0.119	0.113	0.11	0.103	0.561	0.447	0.423	0.336	0.24	0.181	0.141	0.123	0.114	0.109	0.106	0.101	0.745	0.094	0.092	0.09	0.091	0.089	0.092	0.09	0.091	0.092	0.092	0.093	0.589
04:49:16	0.65	0.5	0.463	0.398	0.305	0.213	0.159	0.136	0.122	0.117	0.111	0.103	0.638	0.471	0.444	0.369	0.265	0.19	0.149	0.129	0.119	0.114	0.111	0.103	0.587	0.461	0.437	0.357	0.255	0.184	0.143	0.125	0.115	0.11	0.107	0.101	0.753	0.094	0.092	0.09	0.091	0.089	0.092	0.09	0.091	0.092	0.092	0.093	0.601
04:54:16	0.664	0.517	0.478	0.411	0.323	0.221	0.163	0.138	0.123	0.117	0.112	0.103	0.653	0.486	0.458	0.388	0.278	0.196	0.152	0.131	0.12	0.114	0.111	0.104	0.602	0.475	0.45	0.383	0.269	0.187	0.145	0.126	0.116	0.11	0.107	0.101	0.762	0.094	0.092	0.09	0.091	0.089	0.092	0.09	0.091	0.092	0.092	0.094	0.613
04:59:16	0.677	0.533	0.493	0.423	0.343	0.23	0.166	0.139	0.124	0.118	0.113	0.103	0.665	0.5	0.471	0.399	0.294	0.202	0.155	0.132	0.121	0.114	0.111	0.104	0.616	0.488	0.463	0.396	0.283	0.193	0.148	0.127	0.116	0.111	0.107	0.102	0.772	0.094	0.092	0.09	0.091	0.089	0.092	0.09	0.091	0.092	0.092	0.093	0.624
05:04:16	0.687	0.548	0.508	0.436	0.367	0.241	0.169	0.14	0.125	0.118	0.113	0.104	0.679	0.515	0.486	0.411	0.311	0.21	0.157	0.134	0.122	0.115	0.112	0.104	0.629	0.502	0.477	0.408	0.299	0.2	0.151	0.129	0.117	0.111	0.108	0.102	0.782	0.094	0.092	0.09	0.091	0.089	0.092	0.09	0.091	0.092	0.092	0.093	0.635
05:09:16	0.697	0.562	0.524	0.449	0.377	0.252	0.173	0.142	0.125	0.119	0.113	0.104	0.688	0.532	0.5	0.424	0.329	0.216	0.161	0.136	0.122	0.116	0.113	0.104	0.641	0.514	0.49	0.42	0.317	0.207	0.154	0.13	0.118	0.112	0.108	0.102	0.792	0.094	0.092	0.09	0.091	0.089	0.092	0.09	0.091	0.092	0.092	0.094	0.649
05:14:16	0.705	0.57	0.54	0.463	0.386	0.263	0.175	0.143	0.126	0.12	0.114	0.104	0.697	0.551	0.513	0.438	0.351	0.225	0.163	0.137	0.123	0.117	0.112	0.105	0.654	0.532	0.503	0.432	0.334	0.214	0.157	0.131	0.118	0.112	0.108	0.102	0.802	0.094	0.092	0.09	0.091	0.089	0.091	0.09	0.091	0.092	0.092	0.094	0.658
05:19:16	0.714	0.577	0.553	0.477	0.396	0.274	0.177	0.144	0.127	0.12	0.114	0.104	0.707	0.562	0.529	0.451	0.371	0.233	0.166	0.138	0.124	0.117	0.113	0.105	0.671	0.548	0.515	0.444	0.359	0.221	0.159	0.132	0.119	0.113	0.109	0.102	0.811	0.094	0.092	0.09	0.091	0.088	0.091	0.09	0.091	0.092	0.092	0.093	0.666
05:24:16	0.725	0.584	0.56	0.49	0.408	0.288	0.182	0.146	0.128	0.121	0.115	0.104	0.716	0.57	0.547	0.463	0.381	0.243	0.17	0.14	0.125	0.117	0.113	0.105	0.683	0.557	0.533	0.458	0.371	0.23	0.163	0.133	0.12	0.113	0.109	0.102	0.821	0.094	0.092	0.09	0.091	0.089	0.092	0.09	0.091	0.092	0.092	0.094	0.673
05:29:16	0.734	0.591	0.566	0.504	0.42	0.302	0.184	0.148	0.128	0.121	0.115	0.104	0.725	0.577	0.557	0.476	0.39	0.253	0.173	0.141	0.126	0.118	0.114	0.105	0.693	0.563	0.548	0.469	0.381	0.24	0.165	0.135	0.121	0.113	0.11	0.102	0.829	0.094	0.092	0.09	0.091	0.089	0.092	0.09	0.091	0.092	0.093	0.094	0.68
05:34:16	0.743	0.597	0.573	0.519	0.432	0.317	0.189	0.15	0.129	0.122	0.115	0.105	0.734	0.583	0.563	0.49	0.402	0.264	0.177	0.143	0.126	0.119	0.115	0.105	0.702	0.569	0.555	0.482	0.39	0.25	0.169	0.136	0.121	0.114	0.11	0.103	0.838	0.094	0.092	0.09	0.091	0.089	0.092	0.091	0.091	0.092	0.093	0.094	0.687
05:39:16	0.752	0.604	0.579	0.532	0.445	0.339	0.194	0.151	0.13	0.122	0.116	0.105	0.742	0.59	0.569	0.507	0.412	0.275	0.181	0.144	0.127	0.119	0.115	0.106	0.711	0.576	0.559	0.494	0.401	0.261	0.172	0.138	0.122	0.115	0.11	0.103	0.846	0.094	0.092	0.09	0.091	0.089	0.092	0.09	0.091	0.092	0.093	0.094	0.694
05:44:16	0.761	0.609	0.585	0.544	0.458	0.353	0.197	0.153	0.131	0.122	0.116	0.105	0.751	0.596	0.574	0.519	0.425	0.289	0.183	0.146	0.128	0.119	0.115	0.106	0.72	0.582	0.565	0.509	0.413	0.271	0.176	0.139	0.123	0.115	0.11	0.103	0.854	0.094	0.092	0.09	0.091	0.089	0.092	0.09	0.091	0.092	0.093	0.094	0.701
05:49:16	0.769	0.615	0.59	0.552	0.471	0.36	0.203	0.155	0.131	0.123	0.116	0.105	0.759	0.602	0.579	0.532	0.438	0.302	0.186	0.147	0.129	0.12	0.116	0.106	0.728	0.588	0.57	0.519	0.426	0.284	0.179	0.14	0.124	0.116	0.111	0.103	0.861	0.094	0.092	0.09	0.091	0.089	0.092	0.09	0.091	0.092	0.093	0.094	0.707
05:54:16	0.777	0.621	0.596	0.557	0.485	0.367	0.209	0.157	0.132	0.124	0.117	0.105	0.768	0.608	0.584	0.543	0.45	0.316	0.19	0.149	0.129	0.121	0.116	0.106	0.738	0.597	0.574	0.533	0.438	0.298	0.181	0.142	0.124	0.116	0.111	0.103	0.868	0.094	0.092	0.09	0.091	0.089	0.092	0.09	0.091	0.092	0.093	0.094	0.715
05:59:16	0.785	0.63	0.602	0.563	0.498	0.376	0.215	0.159	0.133	0.124	0.117	0.105	0.776	0.618	0.589	0.551	0.462	0.334	0.194	0.15	0.131	0.121	0.116	0.106	0.746	0.604	0.581	0.542	0.449	0.312	0.184	0.143	0.125	0.117	0.112	0.103	0.875	0.094	0.092	0.09	0.091	0.089	0.091	0.09	0.091	0.092	0.093	0.094	0.722
06:04:16	0.794	0.636	0.609	0.568	0.508	0.386	0.222	0.16	0.133	0.124	0.117	0.105	0.785	0.625	0.595	0.555	0.473	0.352	0.199	0.153	0.131	0.122	0.117	0.106	0.754	0.609	0.585	0.546	0.461	0.329	0.19	0.145	0.126	0.117	0.112	0.104	0.881	0.094	0.092	0.09	0.091	0.089	0.092	0.09	0.091	0.092	0.093	0.094	0.729
06:09:16	0.803	0.64	0.616	0.572	0.518	0.398	0.229	0.163	0.134	0.125	0.118	0.106	0.793	0.63	0.604	0.56	0.488	0.361	0.203	0.154	0.133	0.123	0.117	0.107	0.762	0.615	0.594	0.55	0.472	0.347	0.193	0.147	0.126	0.117	0.112	0.104	0.887	0.094	0.092	0.09	0.091	0.089	0.092	0.09	0.091	0.092	0.093	0.094	0.733
06:14:16	0.81	0.643	0.62	0.577	0.528	0.408	0.238	0.165	0.135	0.125	0.118	0.106	0.801	0.633	0.611	0.565	0.5	0.367	0.208	0.156	0.132	0.122	0.118	0.107	0.77	0.618	0.601	0.555	0.486	0.355	0.198	0.148	0.127	0.118	0.112	0.104	0.892	0.094	0.092	0.09	0.091	0.089	0.092	0.09	0.091	0.092	0.093	0.094	0.736
06:19:16	0.818	0.645	0.623	0.582	0.538	0.42	0.245	0.167	0.136	0.126	0.119	0.106	0.809	0.637	0.615	0.569	0.509	0.376	0.214	0.158	0.133	0.124	0.118	0.107	0.778	0.62	0.606	0.561	0.497	0.361	0.203	0.15	0.128	0.119	0.113	0.104	0.897	0.094	0.092	0.09	0.091	0.089	0.092	0.09	0.091	0.092	0.093	0.094	0.74
06:24:16	0.825	0.647	0.625	0.586	0.543	0.432	0.254	0.169	0.137	0.127	0.119	0.106	0.816	0.639	0.62	0.573	0.518	0.385	0.22	0.16	0.135	0.124	0.118	0.107	0.785	0.624	0.609	0.564	0.506	0.372	0.209	0.152	0.129	0.119	0.114	0.104	0.903	0.094	0.092	0.09	0.091	0.089	0.092	0.091	0.091	0.092	0.093	0.094	0.743
06:29:16	0.832	0.648	0.627	0.59	0.547	0.443	0.264	0.172	0.137	0.127	0.119	0.106	0.824	0.64	0.622	0.578	0.53	0.396	0.227	0.161	0.136	0.124	0.119	0.107	0.791	0.625	0.612	0.568	0.515	0.381	0.215	0.154	0.13	0.12	0.114	0.105	0.908	0.094	0.092	0.09	0.091	0.089	0.092	0.091	0.091	0.092	0.093	0.094	0.746
06:34:16	0.839	0.649	0.629	0.593	0.552	0.456	0.274	0.173	0.138	0.127	0.119	0.106	0.831	0.642	0.623	0.582	0.536	0.407	0.234	0.163	0.136	0.125	0.119	0.107	0.798	0.626	0.614	0.572	0.527	0.391	0.221	0.155	0.13	0.12	0.114	0.105	0.913	0.094	0.092	0.09	0.091	0.089	0.092	0.091	0.091	0.093	0.093	0.094	0.749
06:39:16	0.846	0.65	0.63	0.596	0.556	0.471	0.285	0.176	0.139	0.128	0.12	0.106	0.837	0.644	0.626	0.586	0.542	0.418	0.241	0.166	0.137	0.125	0.12	0.108	0.804	0.629	0.616	0.577	0.533	0.401	0.228	0.157	0.131	0.12	0.114	0.105	0.917	0.094	0.092	0.09	0.091	0.089	0.092	0.091	0.091	0.092	0.093	0.094	0.752
06:44:16	0.852	0.652	0.631	0.601	0.56	0.479	0.296	0.178	0.139	0.128	0.12	0.106	0.844	0.645	0.627	0.59	0.547	0.429	0.249	0.168	0.137	0.126	0.12	0.107	0.811	0.629	0.618	0.579	0.537	0.412	0.236	0.159	0.132	0.121	0.115	0.105	0.922	0.094	0.092	0.09	0.091	0.089	0.092	0.091	0.091	0.092	0.093	0.094	0.753
06:49:16	0.859	0.652	0.632	0.608	0.563	0.489	0.313	0.181	0.14	0.128	0.12	0.107	0.85	0.646	0.627	0.593	0.55	0.441	0.258	0.17	0.139	0.126	0.12	0.108	0.817	0.632	0.619	0.583	0.541	0.424	0.243	0.161	0.133	0.121	0.115	0.105	0.927	0.094	0.092	0.09	0.091	0.089	0.092	0.091	0.091	0.093	0.093	0.094	0.756
06:54:16	0.865	0.655	0.632	0.612	0.566	0.496	0.327	0.184	0.141	0.129	0.121	0.107	0.856	0.648	0.628	0.596	0.554	0.452	0.267	0.173	0.139	0.127	0.121	0.108	0.824	0.631	0.619	0.587	0.544	0.435	0.252	0.163	0.133	0.122	0.115	0.105	0.931	0.094	0.092	0.09	0.091	0.089	0.092	0.091	0.091	0.092	0.093	0.095	0.759
06:59:16	0.871	0.655	0.633	0.614	0.57	0.504	0.333	0.188	0.142	0.129	0.121	0.107	0.862	0.649	0.629	0.599	0.558	0.466	0.277	0.175	0.139	0.127	0.121	0.108	0.83	0.632	0.62	0.596	0.548	0.446	0.26	0.166	0.135	0.122	0.116	0.105	0.936	0.094	0.092	0.09	0.091	0.089	0.092	0.091	0.091	0.092	0.093	0.095	0.76
07:04:16	0.878	0.656	0.634	0.614	0.573	0.512	0.34	0.191	0.142	0.129	0.121	0.107	0.868	0.65	0.63	0.601	0.562	0.478	0.288	0.177	0.14	0.128	0.121	0.108	0.835	0.634	0.621	0.6	0.552	0.458	0.27	0.169	0.135	0.123	0.116	0.105	0.939	0.094	0.092	0.09	0.091	0.089	0.092	0.091	0.091	0.092	0.093	0.095	0.763
07:09:16	0.884	0.656	0.635	0.616	0.575	0.521	0.346	0.195	0.143	0.13	0.122	0.107	0.874	0.65	0.631	0.605	0.564	0.486	0.3	0.18	0.141	0.128	0.121	0.108	0.842	0.635	0.622	0.602	0.556	0.471	0.28	0.171	0.136	0.123	0.117	0.106	0.945	0.094	0.092	0.091	0.091	0.089	0.092	0.091	0.091	0.093	0.093	0.095	0.765
07:14:16	0.889	0.657	0.635	0.617	0.576	0.527	0.353	0.2	0.143	0.13	0.122	0.107	0.88	0.651	0.632	0.609	0.568	0.494	0.314	0.182	0.142	0.129	0.122	0.108	0.846	0.636	0.622	0.602	0.559	0.48	0.292	0.173	0.137	0.124	0.117	0.105	0.949	0.094	0.092	0.09	0.091	0.089	0.092	0.091	0.091	0.093	0.093	0.095	0.767
07:19:16	0.895	0.657	0.636	0.617	0.578	0.532	0.361	0.204	0.144	0.131	0.122	0.107	0.885	0.652	0.632	0.612	0.57	0.502	0.329	0.185	0.143	0.129	0.122	0.109	0.852	0.636	0.622	0.602	0.561	0.487	0.304	0.176	0.138	0.124	0.117	0.106	0.954	0.094	0.092	0.09	0.091	0.089	0.092	0.091	0.091	0.093	0.093	0.095	0.769
07:24:16	0.9	0.658	0.637	0.618	0.58	0.535	0.371	0.21	0.146	0.131	0.122	0.107	0.891	0.652	0.633	0.612	0.573	0.509	0.337	0.188	0.144	0.13	0.123	0.109	0.858	0.636	0.622	0.603	0.564	0.494	0.321	0.178	0.139	0.124	0.118	0.106	0.959	0.094	0.092	0.09	0.091	0.089	0.092	0.091	0.092	0.093	0.093	0.095	0.771
07:29:16	0.905	0.658	0.636	0.617	0.583	0.538	0.38	0.215	0.146	0.131	0.122	0.107	0.896	0.653	0.634	0.612	0.574	0.517	0.342	0.191	0.144	0.13	0.123	0.109	0.863	0.636	0.624	0.602	0.565	0.502	0.33	0.181	0.14	0.125	0.118	0.106	0.963	0.094	0.092	0.09	0.091	0.089	0.092	0.091	0.091	0.093	0.093	0.095	0.772
07:34:16	0.91	0.658	0.637	0.618	0.584	0.54	0.391	0.222	0.148	0.132	0.123	0.107	0.901	0.654	0.633	0.611	0.577	0.525	0.35	0.195	0.146	0.131	0.124	0.109	0.868	0.636	0.624	0.602	0.568	0.507	0.335	0.185	0.141	0.126	0.118	0.106	0.967	0.094	0.092	0.09	0.091	0.089	0.092	0.091	0.091	0.093	0.093	0.095	0.774
07:39:16	0.915	0.658	0.637	0.617	0.586	0.543	0.399	0.227	0.148	0.132	0.122	0.107	0.906	0.653	0.632	0.611	0.578	0.53	0.356	0.199	0.146	0.131	0.123	0.109	0.873	0.636	0.624	0.603	0.569	0.517	0.34	0.188	0.142	0.126	0.118	0.106	0.972	0.094	0.092	0.09	0.091	0.089	0.092	0.091	0.091	0.093	0.093	0.095	0.775
07:44:16	0.92	0.658	0.636	0.618	0.586	0.544	0.41	0.234	0.149	0.132	0.123	0.107	0.911	0.654	0.633	0.612	0.58	0.534	0.364	0.202	0.148	0.132	0.124	0.109	0.878	0.637	0.624	0.603	0.571	0.523	0.348	0.192	0.143	0.127	0.119	0.106	0.976	0.094	0.092	0.09	0.091	0.089	0.092	0.091	0.091	0.093	0.093	0.095	0.776
07:49:16	0.924	0.658	0.636	0.617	0.587	0.545	0.419	0.24	0.15	0.132	0.123	0.107	0.915	0.653	0.633	0.611	0.58	0.535	0.373	0.206	0.148	0.132	0.124	0.109	0.883	0.637	0.625	0.603	0.572	0.527	0.357	0.196	0.145	0.127	0.119	0.106	0.981	0.094	0.092	0.09	0.091	0.089	0.092	0.091	0.091	0.093	0.093	0.095	0.778
07:54:16	0.929	0.658	0.636	0.618	0.589	0.547	0.433	0.25	0.151	0.133	0.124	0.108	0.92	0.654	0.633	0.611	0.583	0.539	0.382	0.212	0.149	0.133	0.124	0.109	0.888	0.637	0.623	0.603	0.573	0.531	0.363	0.202	0.145	0.128	0.12	0.107	0.985	0.094	0.092	0.09	0.091	0.089	0.092	0.091	0.091	0.093	0.093	0.095	0.779
07:59:16	0.934	0.657	0.634	0.616	0.59	0.548	0.444	0.257	0.153	0.133	0.124	0.108	0.924	0.654	0.632	0.61	0.584	0.542	0.391	0.217	0.15	0.133	0.125	0.109	0.892	0.636	0.624	0.603	0.574	0.533	0.372	0.206	0.147	0.128	0.12	0.106	0.989	0.094	0.092	0.09	0.091	0.089	0.092	0.091	0.091	0.093	0.093	0.095	0.78
08:04:16	0.938	0.657	0.633	0.616	0.591	0.55	0.452	0.267	0.154	0.134	0.124	0.108	0.929	0.653	0.632	0.609	0.584	0.545	0.402	0.223	0.151	0.133	0.125	0.109	0.897	0.636	0.624	0.602	0.575	0.536	0.381	0.212	0.148	0.129	0.12	0.106	0.992	0.094	0.092	0.09	0.091	0.089	0.092	0.091	0.091	0.093	0.093	0.095	0.781
08:09:16	0.943	0.656	0.632	0.615	0.591	0.551	0.459	0.276	0.156	0.134	0.124	0.108	0.933	0.653	0.631	0.608	0.584	0.546	0.411	0.23	0.152	0.133	0.125	0.109	0.902	0.636	0.623	0.602	0.575	0.539	0.392	0.217	0.149	0.129	0.121	0.107	0.996	0.094	0.092	0.09	0.091	0.089	0.092	0.091	0.092	0.093	0.093	0.095	0.782
08:14:16	0.948	0.655	0.633	0.615	0.59	0.554	0.467	0.287	0.157	0.135	0.124	0.108	0.938	0.653	0.631	0.608	0.585	0.548	0.423	0.235	0.154	0.134	0.126	0.11	0.905	0.636	0.623	0.601	0.576	0.54	0.401	0.224	0.15	0.13	0.121	0.107	0.999	0.094	0.092	0.09	0.091	0.089	0.092	0.091	0.092	0.093	0.094	0.095	0.783
08:19:16	0.953	0.655	0.632	0.613	0.59	0.555	0.474	0.3	0.159	0.135	0.124	0.108	0.942	0.652	0.63	0.607	0.587	0.549	0.433	0.243	0.155	0.135	0.126	0.109	0.909	0.636	0.622	0.6	0.576	0.542	0.41	0.23	0.153	0.13	0.121	0.107	1.004	0.094	0.092	0.091	0.091	0.089	0.092	0.091	0.092	0.093	0.094	0.095	0.784
08:24:16	0.958	0.654	0.63	0.612	0.594	0.557	0.479	0.313	0.161	0.135	0.125	0.108	0.947	0.651	0.629	0.606	0.588	0.55	0.446	0.25	0.156	0.135	0.127	0.11	0.913	0.635	0.621	0.598	0.578	0.544	0.421	0.237	0.154	0.131	0.121	0.107	1.008	0.094	0.092	0.09	0.091	0.089	0.092	0.091	0.092	0.093	0.094	0.095	0.785
08:29:16	0.962	0.653	0.629	0.611	0.592	0.558	0.485	0.317	0.164	0.135	0.125	0.108	0.952	0.651	0.628	0.606	0.587	0.552	0.456	0.258	0.157	0.136	0.127	0.109	0.917	0.634	0.621	0.598	0.579	0.545	0.432	0.244	0.156	0.132	0.122	0.107	1.012	0.094	0.092	0.09	0.091	0.089	0.092	0.091	0.092	0.093	0.094	0.095	0.786
08:34:16	0.967	0.652	0.628	0.61	0.594	0.559	0.492	0.323	0.166	0.136	0.126	0.108	0.956	0.65	0.627	0.604	0.586	0.553	0.465	0.266	0.159	0.136	0.127	0.11	0.922	0.634	0.62	0.598	0.579	0.547	0.446	0.252	0.159	0.133	0.122	0.107	1.016	0.094	0.092	0.091	0.091	0.089	0.092	0.091	0.092	0.093	0.094	0.095	0.787
08:39:16	0.971	0.651	0.626	0.607	0.59	0.56	0.498	0.328	0.168	0.136	0.126	0.108	0.961	0.649	0.626	0.602	0.585	0.554	0.472	0.276	0.16	0.137	0.127	0.11	0.926	0.633	0.619	0.597	0.578	0.547	0.454	0.26	0.161	0.133	0.123	0.107	1.02	0.094	0.092	0.091	0.091	0.089	0.092	0.091	0.092	0.093	0.094	0.095	0.788
08:44:16	0.976	0.65	0.625	0.605	0.588	0.561	0.504	0.335	0.17	0.137	0.126	0.108	0.965	0.648	0.626	0.601	0.583	0.555	0.478	0.286	0.162	0.138	0.127	0.11	0.93	0.632	0.619	0.596	0.576	0.548	0.461	0.27	0.163	0.134	0.124	0.107	1.022	0.094	0.092	0.09	0.091	0.089	0.092	0.091	0.092	0.093	0.094	0.095	0.789
08:49:16	0.98	0.649	0.624	0.604	0.587	0.561	0.508	0.341	0.171	0.137	0.126	0.108	0.969	0.647	0.625	0.599	0.582	0.555	0.486	0.297	0.164	0.138	0.127	0.11	0.935	0.631	0.618	0.595	0.575	0.549	0.468	0.279	0.166	0.135	0.123	0.107	1.026	0.094	0.092	0.091	0.091	0.089	0.092	0.091	0.092	0.093	0.094	0.095	0.789
08:54:16	0.984	0.647	0.623	0.601	0.584	0.561	0.51	0.349	0.174	0.137	0.126	0.108	0.974	0.646	0.624	0.597	0.58	0.555	0.49	0.311	0.166	0.139	0.128	0.11	0.939	0.63	0.616	0.593	0.573	0.548	0.473	0.291	0.168	0.136	0.124	0.107	1.029	0.094	0.092	0.09	0.091	0.089	0.092	0.091	0.092	0.093	0.094	0.095	0.789
08:59:16	0.988	0.646	0.62	0.599	0.582	0.56	0.51	0.356	0.178	0.138	0.126	0.108	0.978	0.645	0.622	0.595	0.578	0.556	0.497	0.32	0.168	0.14	0.128	0.11	0.944	0.629	0.615	0.591	0.571	0.55	0.479	0.304	0.17	0.137	0.124	0.107	1.033	0.094	0.092	0.091	0.091	0.089	0.092	0.091	0.092	0.093	0.094	0.095	0.79
09:04:16	0.992	0.645	0.619	0.597	0.578	0.559	0.51	0.364	0.181	0.139	0.126	0.108	0.982	0.644	0.621	0.593	0.576	0.556	0.503	0.325	0.171	0.14	0.129	0.11	0.948	0.628	0.613	0.589	0.57	0.55	0.485	0.311	0.173	0.138	0.125	0.107	1.035	0.095	0.092	0.091	0.091	0.089	0.092	0.091	0.092	0.093	0.094	0.095	0.791
09:09:16	0.995	0.644	0.618	0.594	0.577	0.557	0.511	0.373	0.184	0.139	0.127	0.108	0.986	0.643	0.619	0.59	0.574	0.555	0.509	0.33	0.173	0.141	0.128	0.11	0.953	0.628	0.613	0.588	0.568	0.55	0.491	0.315	0.175	0.139	0.126	0.107	1.038	0.094	0.092	0.091	0.091	0.089	0.092	0.091	0.092	0.093	0.094	0.095	0.791
09:14:16	0.999	0.643	0.616	0.591	0.574	0.556	0.513	0.382	0.189	0.14	0.127	0.109	0.99	0.643	0.618	0.588	0.573	0.556	0.513	0.336	0.176	0.142	0.129	0.11	0.956	0.627	0.611	0.586	0.565	0.55	0.498	0.319	0.179	0.14	0.126	0.107	1.04	0.094	0.092	0.091	0.091	0.089	0.092	0.091	0.092	0.093	0.094	0.095	0.791
09:19:16	1.002	0.641	0.614	0.589	0.572	0.554	0.513	0.391	0.192	0.14	0.127	0.108	0.994	0.641	0.617	0.585	0.569	0.554	0.516	0.343	0.178	0.142	0.13	0.11	0.96	0.626	0.609	0.585	0.564	0.549	0.503	0.326	0.183	0.141	0.127	0.107	1.043	0.094	0.092	0.091	0.091	0.089	0.092	0.091	0.092	0.093	0.094	0.095	0.792
09:24:16	1.006	0.64	0.612	0.586	0.569	0.551	0.516	0.401	0.198	0.142	0.127	0.108	0.997	0.64	0.615	0.584	0.567	0.554	0.517	0.349	0.181	0.143	0.13	0.11	0.964	0.625	0.609	0.582	0.561	0.548	0.506	0.333	0.186	0.143	0.127	0.107	1.045	0.094	0.092	0.09	0.091	0.089	0.092	0.091	0.092	0.093	0.094	0.095	0.792
09:29:16	1.009	0.638	0.61	0.583	0.566	0.549	0.515	0.408	0.202	0.142	0.128	0.108	1.001	0.638	0.613	0.581	0.564	0.552	0.517	0.356	0.185	0.143	0.13	0.11	0.967	0.624	0.608	0.581	0.559	0.548	0.508	0.338	0.19	0.144	0.128	0.108	1.047	0.094	0.092	0.091	0.091	0.089	0.092	0.091	0.092	0.093	0.094	0.095	0.793
09:34:16	1.013	0.637	0.608	0.58	0.562	0.547	0.516	0.419	0.207	0.143	0.128	0.108	1.004	0.637	0.612	0.578	0.56	0.551	0.517	0.364	0.187	0.145	0.13	0.11	0.971	0.623	0.606	0.578	0.556	0.547	0.509	0.345	0.195	0.146	0.129	0.107	1.049	0.094	0.092	0.09	0.091	0.089	0.092	0.091	0.092	0.093	0.094	0.095	0.793
09:39:16	1.016	0.635	0.606	0.576	0.559	0.544	0.517	0.429	0.213	0.144	0.128	0.108	1.008	0.636	0.611	0.575	0.557	0.55	0.519	0.372	0.191	0.146	0.131	0.11	0.974	0.622	0.605	0.576	0.554	0.546	0.509	0.352	0.2	0.147	0.13	0.108	1.052	0.094	0.092	0.09	0.091	0.089	0.092	0.091	0.092	0.093	0.094	0.095	0.793
09:44:16	1.019	0.634	0.605	0.574	0.556	0.542	0.519	0.436	0.219	0.145	0.129	0.108	1.011	0.635	0.609	0.573	0.554	0.548	0.52	0.381	0.196	0.147	0.132	0.111	0.978	0.621	0.605	0.574	0.551	0.545	0.51	0.36	0.205	0.149	0.131	0.108	1.053	0.094	0.092	0.091	0.091	0.089	0.092	0.091	0.092	0.093	0.094	0.095	0.794
09:49:16	1.022	0.633	0.602	0.571	0.551	0.538	0.519	0.441	0.225	0.146	0.129	0.108	1.014	0.633	0.608	0.57	0.55	0.546	0.521	0.39	0.2	0.148	0.132	0.11	0.98	0.62	0.603	0.572	0.549	0.541	0.51	0.367	0.21	0.152	0.133	0.108	1.054	0.094	0.093	0.091	0.091	0.089	0.092	0.091	0.092	0.093	0.094	0.096	0.794
09:54:16	1.025	0.632	0.601	0.567	0.547	0.536	0.519	0.447	0.231	0.147	0.13	0.109	1.017	0.633	0.607	0.567	0.546	0.545	0.522	0.399	0.205	0.15	0.133	0.111	0.984	0.619	0.602	0.569	0.546	0.539	0.511	0.376	0.214	0.154	0.134	0.108	1.056	0.095	0.093	0.091	0.091	0.089	0.092	0.091	0.092	0.093	0.094	0.096	0.794
09:59:16	1.028	0.63	0.599	0.564	0.543	0.532	0.52	0.453	0.238	0.148	0.13	0.108	1.02	0.631	0.605	0.564	0.542	0.541	0.521	0.408	0.208	0.151	0.133	0.111	0.987	0.618	0.599	0.568	0.543	0.536	0.511	0.384	0.22	0.157	0.135	0.108	1.058	0.095	0.092	0.091	0.091	0.089	0.092	0.091	0.092	0.093	0.094	0.096	0.794
10:04:16	1.031	0.628	0.596	0.561	0.54	0.529	0.52	0.459	0.245	0.15	0.13	0.108	1.023	0.63	0.603	0.561	0.538	0.538	0.522	0.418	0.215	0.153	0.133	0.111	0.99	0.616	0.598	0.565	0.539	0.534	0.512	0.394	0.225	0.16	0.136	0.108	1.06	0.094	0.092	0.091	0.091	0.089	0.092	0.091	0.092	0.093	0.094	0.096	0.795
10:09:16	1.033	0.627	0.595	0.557	0.536	0.525	0.518	0.463	0.253	0.152	0.13	0.109	1.026	0.628	0.602	0.558	0.535	0.535	0.522	0.429	0.22	0.155	0.134	0.111	0.994	0.616	0.596	0.562	0.535	0.532	0.513	0.401	0.232	0.162	0.138	0.108	1.061	0.095	0.092	0.091	0.091	0.089	0.092	0.091	0.092	0.093	0.094	0.095	0.795
10:14:16	1.036	0.626	0.593	0.553	0.531	0.521	0.517	0.469	0.263	0.154	0.131	0.108	1.029	0.627	0.6	0.554	0.53	0.532	0.522	0.439	0.226	0.157	0.135	0.111	0.996	0.616	0.595	0.559	0.532	0.529	0.513	0.41	0.237	0.165	0.14	0.108	1.062	0.094	0.092	0.091	0.091	0.089	0.092	0.091	0.092	0.093	0.094	0.095	0.795
10:19:16	1.038	0.624	0.59	0.551	0.527	0.517	0.516	0.474	0.271	0.156	0.131	0.109	1.032	0.626	0.598	0.551	0.526	0.528	0.522	0.445	0.232	0.159	0.135	0.111	0.999	0.614	0.593	0.556	0.528	0.527	0.512	0.422	0.244	0.167	0.141	0.108	1.065	0.094	0.092	0.091	0.091	0.089	0.092	0.091	0.092	0.094	0.094	0.096	0.795
10:24:16	1.04	0.622	0.588	0.547	0.523	0.512	0.513	0.478	0.283	0.158	0.131	0.109	1.035	0.625	0.596	0.548	0.522	0.525	0.521	0.451	0.238	0.162	0.136	0.111	1.002	0.612	0.593	0.554	0.525	0.523	0.512	0.429	0.252	0.17	0.143	0.109	1.065	0.095	0.093	0.091	0.092	0.089	0.092	0.091	0.092	0.094	0.094	0.096	0.796
10:29:16	1.043	0.621	0.586	0.543	0.519	0.507	0.511	0.483	0.293	0.16	0.132	0.109	1.037	0.623	0.594	0.546	0.518	0.521	0.521	0.458	0.245	0.164	0.137	0.111	1.005	0.611	0.592	0.551	0.521	0.519	0.512	0.435	0.258	0.174	0.145	0.108	1.067	0.095	0.092	0.091	0.091	0.089	0.092	0.091	0.092	0.093	0.094	0.096	0.795
10:34:16	1.045	0.619	0.583	0.541	0.514	0.504	0.51	0.486	0.299	0.163	0.133	0.109	1.039	0.623	0.593	0.542	0.513	0.517	0.52	0.463	0.253	0.168	0.138	0.111	1.007	0.61	0.59	0.548	0.518	0.516	0.512	0.441	0.266	0.177	0.148	0.109	1.068	0.095	0.093	0.091	0.092	0.089	0.093	0.091	0.092	0.094	0.094	0.096	0.796
10:39:16	1.047	0.618	0.581	0.537	0.511	0.5	0.507	0.486	0.303	0.166	0.134	0.109	1.042	0.621	0.592	0.539	0.509	0.513	0.52	0.469	0.261	0.17	0.138	0.111	1.01	0.609	0.588	0.545	0.513	0.512	0.511	0.446	0.275	0.18	0.151	0.109	1.07	0.095	0.093	0.091	0.092	0.09	0.093	0.091	0.092	0.094	0.094	0.096	0.796
10:44:16	1.049	0.616	0.578	0.534	0.507	0.494	0.505	0.485	0.307	0.168	0.134	0.109	1.044	0.619	0.589	0.536	0.505	0.508	0.518	0.473	0.269	0.174	0.139	0.111	1.013	0.608	0.586	0.544	0.509	0.508	0.509	0.451	0.284	0.184	0.153	0.109	1.071	0.095	0.092	0.091	0.091	0.089	0.092	0.091	0.092	0.093	0.094	0.096	0.796
10:49:16	1.051	0.614	0.576	0.531	0.503	0.49	0.502	0.485	0.313	0.171	0.135	0.109	1.045	0.618	0.587	0.533	0.501	0.504	0.516	0.478	0.278	0.175	0.14	0.111	1.015	0.607	0.584	0.54	0.506	0.504	0.508	0.456	0.291	0.188	0.156	0.109	1.072	0.094	0.093	0.091	0.091	0.089	0.093	0.091	0.092	0.093	0.094	0.096	0.796
10:54:16	1.053	0.613	0.574	0.527	0.5	0.485	0.5	0.486	0.319	0.174	0.136	0.109	1.048	0.617	0.585	0.529	0.496	0.499	0.514	0.484	0.288	0.179	0.141	0.111	1.018	0.605	0.583	0.538	0.502	0.499	0.507	0.462	0.294	0.192	0.16	0.109	1.073	0.095	0.092	0.091	0.091	0.089	0.092	0.091	0.092	0.093	0.094	0.096	0.796
10:59:16	1.054	0.612	0.571	0.525	0.496	0.481	0.497	0.487	0.324	0.176	0.136	0.109	1.05	0.615	0.583	0.527	0.493	0.495	0.512	0.49	0.299	0.183	0.142	0.111	1.02	0.604	0.582	0.534	0.499	0.494	0.505	0.466	0.298	0.196	0.163	0.109	1.076	0.095	0.093	0.091	0.091	0.089	0.092	0.091	0.092	0.094	0.094	0.096	0.796
11:04:16	1.057	0.61	0.569	0.521	0.492	0.476	0.494	0.487	0.33	0.181	0.138	0.109	1.052	0.614	0.581	0.524	0.489	0.491	0.51	0.493	0.307	0.187	0.144	0.111	1.022	0.603	0.58	0.533	0.495	0.489	0.504	0.47	0.302	0.2	0.166	0.109	1.075	0.095	0.093	0.091	0.092	0.089	0.093	0.091	0.092	0.094	0.094	0.096	0.797
11:09:16	1.058	0.608	0.567	0.518	0.489	0.473	0.492	0.488	0.337	0.184	0.139	0.109	1.053	0.612	0.579	0.521	0.486	0.485	0.508	0.495	0.31	0.191	0.145	0.111	1.025	0.602	0.577	0.529	0.492	0.484	0.503	0.475	0.307	0.204	0.168	0.109	1.077	0.095	0.093	0.091	0.092	0.09	0.093	0.092	0.092	0.094	0.094	0.096	0.797
11:14:16	1.059	0.607	0.565	0.516	0.485	0.468	0.488	0.489	0.343	0.189	0.14	0.109	1.055	0.611	0.577	0.518	0.482	0.481	0.506	0.493	0.316	0.197	0.147	0.111	1.026	0.601	0.576	0.528	0.488	0.478	0.501	0.475	0.312	0.208	0.172	0.109	1.077	0.095	0.093	0.091	0.091	0.089	0.093	0.092	0.092	0.094	0.094	0.096	0.797
11:19:16	1.061	0.605	0.562	0.513	0.481	0.465	0.484	0.488	0.35	0.193	0.141	0.109	1.058	0.61	0.575	0.515	0.479	0.476	0.503	0.492	0.32	0.201	0.148	0.111	1.029	0.599	0.574	0.525	0.485	0.474	0.497	0.475	0.316	0.212	0.176	0.11	1.078	0.095	0.093	0.091	0.092	0.089	0.093	0.092	0.092	0.094	0.094	0.096	0.797
11:24:16	1.063	0.603	0.559	0.51	0.478	0.46	0.481	0.488	0.358	0.198	0.142	0.109	1.059	0.608	0.573	0.512	0.475	0.47	0.499	0.492	0.327	0.208	0.151	0.111	1.03	0.598	0.572	0.522	0.481	0.468	0.495	0.475	0.32	0.216	0.18	0.109	1.079	0.095	0.092	0.091	0.092	0.089	0.093	0.091	0.092	0.094	0.094	0.096	0.798
11:29:16	1.064	0.601	0.557	0.507	0.475	0.456	0.477	0.486	0.365	0.202	0.143	0.109	1.06	0.606	0.571	0.509	0.472	0.466	0.496	0.493	0.331	0.212	0.152	0.111	1.033	0.598	0.57	0.52	0.478	0.464	0.493	0.474	0.325	0.221	0.184	0.11	1.081	0.095	0.092	0.091	0.092	0.09	0.093	0.091	0.092	0.094	0.094	0.096	0.798
11:34:16	1.065	0.6	0.555	0.504	0.472	0.453	0.474	0.486	0.372	0.208	0.146	0.109	1.062	0.605	0.569	0.506	0.468	0.46	0.494	0.492	0.338	0.219	0.154	0.112	1.035	0.596	0.568	0.516	0.474	0.459	0.49	0.475	0.33	0.225	0.188	0.11	1.081	0.095	0.092	0.091	0.092	0.089	0.093	0.091	0.092	0.094	0.094	0.096	0.797
11:39:16	1.067	0.598	0.553	0.502	0.469	0.45	0.47	0.484	0.379	0.213	0.147	0.109	1.064	0.604	0.567	0.503	0.465	0.456	0.49	0.491	0.343	0.224	0.157	0.111	1.036	0.594	0.567	0.514	0.471	0.454	0.487	0.475	0.336	0.23	0.192	0.11	1.083	0.095	0.093	0.091	0.092	0.09	0.093	0.091	0.092	0.094	0.094	0.096	0.798
11:44:16	1.068	0.596	0.55	0.5	0.466	0.446	0.467	0.483	0.387	0.219	0.149	0.109	1.064	0.602	0.564	0.501	0.462	0.451	0.486	0.492	0.349	0.232	0.16	0.111	1.038	0.593	0.564	0.51	0.467	0.45	0.483	0.474	0.341	0.233	0.196	0.11	1.084	0.095	0.092	0.091	0.091	0.089	0.093	0.091	0.092	0.094	0.094	0.096	0.797
11:49:16	1.07	0.594	0.547	0.497	0.463	0.443	0.464	0.482	0.395	0.225	0.152	0.109	1.067	0.6	0.562	0.499	0.458	0.447	0.483	0.492	0.355	0.238	0.163	0.112	1.04	0.592	0.564	0.507	0.465	0.446	0.48	0.475	0.347	0.238	0.2	0.11	1.086	0.095	0.093	0.091	0.092	0.09	0.093	0.092	0.092	0.094	0.094	0.096	0.798
11:54:16	1.07	0.592	0.545	0.494	0.46	0.441	0.459	0.479	0.401	0.23	0.154	0.109	1.067	0.599	0.56	0.496	0.456	0.442	0.479	0.491	0.363	0.247	0.165	0.112	1.041	0.59	0.561	0.507	0.461	0.442	0.476	0.473	0.352	0.243	0.204	0.11	1.085	0.095	0.093	0.091	0.092	0.09	0.093	0.091	0.092	0.094	0.094	0.096	0.798
11:59:16	1.072	0.591	0.543	0.492	0.457	0.437	0.455	0.478	0.406	0.236	0.156	0.109	1.069	0.598	0.558	0.494	0.452	0.438	0.474	0.489	0.37	0.256	0.169	0.112	1.043	0.589	0.559	0.504	0.458	0.439	0.472	0.473	0.359	0.248	0.208	0.111	1.087	0.095	0.093	0.091	0.092	0.09	0.093	0.092	0.092	0.094	0.095	0.096	0.798
12:04:16	1.072	0.589	0.54	0.489	0.455	0.434	0.452	0.475	0.411	0.243	0.159	0.109	1.07	0.596	0.556	0.49	0.449	0.434	0.47	0.489	0.377	0.265	0.173	0.112	1.045	0.588	0.557	0.5	0.455	0.435	0.469	0.472	0.365	0.253	0.213	0.111	1.088	0.095	0.093	0.091	0.092	0.09	0.093	0.092	0.092	0.094	0.094	0.096	0.798
12:09:16	1.073	0.587	0.539	0.487	0.452	0.431	0.448	0.474	0.416	0.251	0.163	0.109	1.071	0.594	0.553	0.489	0.445	0.43	0.466	0.489	0.383	0.272	0.176	0.112	1.046	0.586	0.555	0.498	0.453	0.431	0.465	0.471	0.372	0.261	0.217	0.111	1.09	0.095	0.092	0.091	0.092	0.089	0.093	0.091	0.092	0.094	0.094	0.096	0.798
12:14:16	1.074	0.585	0.536	0.485	0.449	0.428	0.445	0.472	0.42	0.26	0.166	0.11	1.072	0.593	0.551	0.486	0.443	0.426	0.462	0.487	0.392	0.284	0.181	0.112	1.047	0.585	0.553	0.496	0.449	0.426	0.46	0.469	0.376	0.267	0.222	0.111	1.089	0.095	0.093	0.091	0.092	0.09	0.093	0.092	0.092	0.094	0.094	0.096	0.798
12:19:16	1.075	0.583	0.534	0.483	0.446	0.425	0.441	0.469	0.423	0.267	0.168	0.11	1.073	0.592	0.549	0.484	0.441	0.422	0.457	0.485	0.399	0.294	0.184	0.112	1.048	0.584	0.552	0.494	0.447	0.423	0.456	0.468	0.383	0.269	0.227	0.111	1.09	0.095	0.093	0.091	0.092	0.09	0.093	0.092	0.092	0.094	0.095	0.096	0.797
12:24:16	1.076	0.582	0.532	0.48	0.443	0.422	0.438	0.466	0.428	0.276	0.171	0.11	1.074	0.589	0.547	0.482	0.437	0.418	0.453	0.485	0.408	0.305	0.188	0.112	1.05	0.582	0.549	0.491	0.444	0.419	0.452	0.467	0.389	0.27	0.231	0.112	1.09	0.095	0.093	0.091	0.091	0.09	0.093	0.092	0.092	0.094	0.094	0.096	0.797
12:29:16	1.077	0.58	0.53	0.478	0.441	0.419	0.434	0.464	0.432	0.287	0.174	0.11	1.076	0.588	0.545	0.48	0.435	0.415	0.449	0.484	0.416	0.311	0.193	0.112	1.051	0.581	0.548	0.489	0.442	0.415	0.448	0.465	0.396	0.272	0.235	0.112	1.091	0.095	0.093	0.091	0.092	0.09	0.093	0.092	0.092	0.094	0.094	0.096	0.798
12:34:16	1.078	0.577	0.528	0.475	0.438	0.417	0.43	0.46	0.436	0.295	0.179	0.11	1.076	0.587	0.543	0.477	0.431	0.411	0.445	0.483	0.422	0.316	0.197	0.112	1.052	0.579	0.545	0.487	0.439	0.412	0.443	0.465	0.4	0.275	0.24	0.112	1.092	0.095	0.093	0.091	0.092	0.09	0.093	0.092	0.092	0.094	0.094	0.096	0.797
12:39:16	1.079	0.576	0.526	0.473	0.435	0.414	0.428	0.458	0.438	0.299	0.183	0.11	1.077	0.585	0.541	0.475	0.429	0.407	0.44	0.48	0.427	0.321	0.202	0.112	1.054	0.577	0.545	0.485	0.437	0.409	0.44	0.463	0.405	0.278	0.245	0.112	1.093	0.095	0.093	0.091	0.092	0.09	0.093	0.092	0.093	0.094	0.094	0.096	0.797
12:44:16	1.08	0.574	0.524	0.471	0.432	0.411	0.425	0.455	0.441	0.302	0.187	0.11	1.078	0.584	0.54	0.473	0.426	0.404	0.436	0.478	0.431	0.329	0.209	0.112	1.054	0.576	0.542	0.483	0.433	0.405	0.435	0.461	0.407	0.28	0.25	0.112	1.093	0.095	0.093	0.091	0.092	0.09	0.093	0.092	0.093	0.094	0.094	0.096	0.797
12:49:16	1.081	0.572	0.521	0.469	0.43	0.408	0.421	0.452	0.444	0.306	0.191	0.11	1.079	0.581	0.537	0.471	0.423	0.4	0.431	0.476	0.435	0.335	0.213	0.113	1.055	0.575	0.54	0.48	0.43	0.401	0.43	0.458	0.41	0.282	0.255	0.113	1.093	0.095	0.093	0.091	0.092	0.09	0.093	0.092	0.092	0.094	0.094	0.096	0.797
12:54:16	1.082	0.57	0.52	0.467	0.428	0.405	0.418	0.449	0.444	0.311	0.195	0.11	1.079	0.58	0.535	0.469	0.421	0.397	0.426	0.474	0.439	0.342	0.219	0.113	1.057	0.574	0.538	0.48	0.428	0.399	0.426	0.457	0.413	0.284	0.262	0.113	1.094	0.095	0.093	0.091	0.092	0.09	0.093	0.092	0.092	0.094	0.095	0.096	0.797
12:59:16	1.083	0.569	0.518	0.464	0.425	0.403	0.416	0.447	0.443	0.315	0.201	0.11	1.081	0.578	0.534	0.468	0.418	0.394	0.422	0.471	0.443	0.348	0.224	0.113	1.058	0.572	0.536	0.478	0.425	0.395	0.422	0.454	0.416	0.288	0.269	0.114	1.094	0.095	0.093	0.091	0.092	0.09	0.093	0.092	0.093	0.094	0.095	0.096	0.797
13:04:16	1.083	0.567	0.517	0.463	0.423	0.4	0.412	0.444	0.443	0.321	0.206	0.111	1.082	0.577	0.532	0.466	0.416	0.391	0.418	0.468	0.448	0.356	0.231	0.113	1.059	0.571	0.535	0.476	0.424	0.392	0.417	0.452	0.417	0.29	0.272	0.114	1.095	0.095	0.093	0.091	0.092	0.09	0.093	0.092	0.092	0.094	0.095	0.096	0.797
13:09:16	1.084	0.565	0.515	0.461	0.42	0.397	0.409	0.44	0.442	0.325	0.212	0.111	1.083	0.575	0.53	0.464	0.413	0.387	0.413	0.465	0.451	0.363	0.238	0.113	1.06	0.568	0.533	0.474	0.421	0.389	0.413	0.449	0.418	0.293	0.274	0.114	1.095	0.095	0.093	0.091	0.092	0.09	0.093	0.092	0.092	0.094	0.094	0.096	0.797
13:14:16	1.085	0.563	0.513	0.459	0.418	0.394	0.406	0.437	0.441	0.331	0.216	0.111	1.083	0.573	0.529	0.462	0.412	0.385	0.41	0.462	0.454	0.372	0.245	0.113	1.061	0.567	0.532	0.472	0.419	0.386	0.41	0.447	0.418	0.295	0.277	0.115	1.094	0.095	0.093	0.091	0.092	0.09	0.093	0.092	0.093	0.094	0.095	0.096	0.796
13:19:16	1.085	0.562	0.511	0.456	0.416	0.391	0.403	0.435	0.441	0.336	0.222	0.111	1.084	0.572	0.527	0.461	0.409	0.382	0.406	0.459	0.455	0.379	0.253	0.114	1.061	0.566	0.529	0.47	0.416	0.383	0.405	0.444	0.418	0.298	0.279	0.115	1.095	0.095	0.093	0.091	0.092	0.09	0.093	0.092	0.092	0.094	0.095	0.096	0.796
13:24:16	1.086	0.559	0.509	0.455	0.414	0.389	0.4	0.432	0.44	0.341	0.229	0.111	1.085	0.57	0.525	0.459	0.407	0.379	0.402	0.456	0.455	0.387	0.262	0.114	1.062	0.564	0.528	0.469	0.415	0.381	0.401	0.441	0.418	0.301	0.282	0.116	1.095	0.095	0.093	0.091	0.092	0.09	0.093	0.092	0.093	0.094	0.095	0.096	0.797
13:29:16	1.086	0.558	0.508	0.454	0.412	0.386	0.398	0.429	0.438	0.347	0.235	0.111	1.085	0.568	0.523	0.457	0.405	0.376	0.399	0.452	0.455	0.396	0.269	0.114	1.063	0.563	0.527	0.467	0.412	0.378	0.398	0.439	0.418	0.304	0.285	0.116	1.095	0.095	0.093	0.091	0.092	0.09	0.093	0.092	0.093	0.094	0.095	0.096	0.796
13:34:16	1.087	0.556	0.506	0.452	0.411	0.385	0.394	0.426	0.437	0.354	0.243	0.112	1.086	0.567	0.522	0.456	0.404	0.374	0.395	0.448	0.454	0.405	0.278	0.115	1.064	0.561	0.524	0.465	0.411	0.376	0.394	0.435	0.417	0.306	0.287	0.117	1.096	0.095	0.093	0.091	0.092	0.09	0.093	0.092	0.093	0.094	0.095	0.096	0.796
13:39:16	1.087	0.555	0.505	0.45	0.409	0.383	0.392	0.423	0.436	0.359	0.25	0.112	1.087	0.565	0.52	0.454	0.401	0.372	0.391	0.445	0.454	0.414	0.286	0.115	1.065	0.559	0.524	0.464	0.409	0.374	0.39	0.432	0.417	0.308	0.29	0.117	1.096	0.095	0.093	0.091	0.092	0.09	0.093	0.092	0.093	0.094	0.095	0.096	0.796
13:44:16	1.087	0.553	0.503	0.449	0.407	0.381	0.389	0.42	0.434	0.366	0.26	0.112	1.088	0.564	0.519	0.453	0.4	0.37	0.388	0.441	0.453	0.425	0.298	0.115	1.066	0.558	0.522	0.463	0.408	0.372	0.386	0.429	0.417	0.311	0.292	0.118	1.096	0.095	0.093	0.091	0.092	0.09	0.093	0.092	0.093	0.094	0.095	0.096	0.796
13:49:16	1.088	0.551	0.502	0.447	0.406	0.379	0.386	0.418	0.433	0.37	0.264	0.112	1.088	0.562	0.518	0.452	0.398	0.367	0.383	0.437	0.452	0.434	0.307	0.115	1.066	0.557	0.52	0.462	0.406	0.369	0.382	0.426	0.416	0.313	0.295	0.118	1.096	0.095	0.093	0.091	0.092	0.09	0.093	0.092	0.093	0.094	0.095	0.096	0.795
13:54:16	1.088	0.55	0.501	0.446	0.405	0.377	0.383	0.415	0.432	0.376	0.275	0.113	1.089	0.561	0.516	0.451	0.397	0.365	0.381	0.434	0.451	0.442	0.313	0.116	1.067	0.555	0.519	0.46	0.404	0.368	0.378	0.423	0.415	0.317	0.299	0.12	1.096	0.095	0.093	0.091	0.092	0.09	0.093	0.092	0.093	0.094	0.095	0.097	0.795
13:59:16	1.088	0.548	0.499	0.445	0.403	0.375	0.38	0.412	0.429	0.381	0.283	0.113	1.089	0.558	0.515	0.449	0.395	0.364	0.377	0.43	0.451	0.447	0.316	0.116	1.067	0.554	0.518	0.459	0.403	0.367	0.374	0.419	0.414	0.318	0.301	0.121	1.097	0.095	0.093	0.091	0.092	0.09	0.093	0.092	0.093	0.094	0.095	0.096	0.794
14:04:16	1.088	0.547	0.498	0.443	0.402	0.374	0.377	0.409	0.428	0.388	0.288	0.113	1.089	0.558	0.514	0.448	0.394	0.362	0.373	0.426	0.449	0.454	0.321	0.116	1.068	0.552	0.516	0.458	0.402	0.365	0.37	0.416	0.414	0.321	0.304	0.122	1.096	0.095	0.093	0.091	0.092	0.09	0.093	0.092	0.093	0.094	0.095	0.096	0.794
14:09:16	1.088	0.544	0.496	0.442	0.401	0.372	0.375	0.408	0.425	0.393	0.291	0.113	1.089	0.556	0.512	0.446	0.393	0.36	0.37	0.422	0.448	0.459	0.328	0.117	1.068	0.55	0.515	0.456	0.4	0.363	0.366	0.413	0.412	0.323	0.308	0.123	1.097	0.095	0.093	0.091	0.092	0.09	0.093	0.092	0.093	0.094	0.095	0.096	0.795
14:14:16	1.089	0.543	0.495	0.441	0.4	0.372	0.372	0.405	0.423	0.397	0.295	0.114	1.091	0.554	0.512	0.446	0.391	0.359	0.367	0.419	0.447	0.463	0.334	0.117	1.068	0.549	0.514	0.455	0.399	0.361	0.363	0.409	0.411	0.326	0.311	0.123	1.096	0.095	0.093	0.091	0.092	0.09	0.093	0.092	0.093	0.094	0.095	0.097	0.794
14:19:16	1.089	0.542	0.494	0.439	0.399	0.37	0.369	0.402	0.421	0.399	0.3	0.114	1.091	0.552	0.51	0.444	0.39	0.357	0.364	0.415	0.445	0.465	0.34	0.117	1.069	0.547	0.512	0.453	0.398	0.359	0.36	0.406	0.41	0.328	0.314	0.124	1.097	0.095	0.093	0.091	0.092	0.09	0.093	0.092	0.093	0.094	0.095	0.097	0.794
14:24:16	1.089	0.54	0.493	0.438	0.398	0.369	0.366	0.399	0.418	0.402	0.305	0.114	1.091	0.551	0.509	0.444	0.389	0.355	0.361	0.411	0.444	0.467	0.344	0.118	1.069	0.546	0.511	0.453	0.397	0.358	0.358	0.403	0.409	0.331	0.317	0.125	1.097	0.095	0.093	0.091	0.092	0.09	0.093	0.092	0.093	0.094	0.095	0.097	0.793
14:29:16	1.089	0.539	0.492	0.437	0.397	0.368	0.362	0.397	0.416	0.406	0.309	0.115	1.091	0.55	0.508	0.442	0.388	0.354	0.358	0.408	0.442	0.468	0.349	0.119	1.07	0.544	0.51	0.451	0.395	0.357	0.354	0.4	0.407	0.332	0.321	0.127	1.097	0.095	0.093	0.091	0.092	0.09	0.093	0.092	0.093	0.094	0.095	0.097	0.793
14:34:16	1.089	0.537	0.491	0.436	0.396	0.366	0.36	0.395	0.414	0.409	0.313	0.115	1.092	0.548	0.506	0.441	0.387	0.353	0.356	0.404	0.441	0.469	0.355	0.119	1.07	0.543	0.509	0.451	0.395	0.356	0.352	0.396	0.406	0.333	0.324	0.128	1.097	0.095	0.093	0.091	0.092	0.09	0.093	0.092	0.093	0.094	0.095	0.097	0.793
14:39:16	1.089	0.535	0.49	0.435	0.395	0.365	0.357	0.393	0.411	0.411	0.317	0.115	1.092	0.547	0.505	0.441	0.386	0.352	0.353	0.4	0.439	0.47	0.361	0.12	1.07	0.541	0.508	0.449	0.394	0.354	0.349	0.393	0.404	0.336	0.327	0.13	1.097	0.095	0.093	0.091	0.092	0.09	0.093	0.092	0.093	0.094	0.095	0.096	0.793
14:44:16	1.089	0.535	0.489	0.434	0.395	0.364	0.355	0.39	0.409	0.414	0.323	0.116	1.092	0.545	0.504	0.439	0.385	0.35	0.35	0.397	0.436	0.471	0.366	0.121	1.07	0.54	0.507	0.448	0.393	0.353	0.347	0.39	0.402	0.337	0.33	0.131	1.097	0.095	0.093	0.091	0.092	0.09	0.093	0.092	0.093	0.094	0.095	0.097	0.792
14:49:16	1.089	0.532	0.488	0.433	0.393	0.363	0.352	0.388	0.408	0.416	0.326	0.116	1.092	0.544	0.503	0.439	0.384	0.349	0.348	0.393	0.435	0.471	0.372	0.121	1.07	0.538	0.506	0.448	0.392	0.351	0.345	0.388	0.401	0.338	0.333	0.133	1.097	0.095	0.093	0.091	0.092	0.09	0.093	0.092	0.093	0.094	0.095	0.097	0.792
14:54:16	1.089	0.531	0.487	0.432	0.393	0.362	0.35	0.386	0.406	0.418	0.331	0.117	1.093	0.542	0.502	0.438	0.382	0.348	0.345	0.39	0.433	0.472	0.379	0.122	1.07	0.537	0.505	0.446	0.39	0.351	0.342	0.384	0.4	0.339	0.337	0.135	1.098	0.095	0.093	0.091	0.092	0.09	0.093	0.092	0.093	0.094	0.095	0.097	0.792
14:59:16	1.089	0.53	0.486	0.431	0.392	0.361	0.348	0.383	0.403	0.42	0.337	0.118	1.093	0.541	0.501	0.437	0.382	0.348	0.344	0.387	0.431	0.472	0.384	0.123	1.07	0.536	0.504	0.445	0.39	0.35	0.34	0.381	0.397	0.339	0.34	0.137	1.097	0.095	0.093	0.091	0.092	0.09	0.093	0.092	0.093	0.094	0.095	0.097	0.793
15:04:16	1.089	0.529	0.485	0.429	0.391	0.36	0.347	0.381	0.4	0.42	0.34	0.118	1.093	0.539	0.5	0.436	0.381	0.346	0.342	0.383	0.429	0.472	0.391	0.124	1.071	0.535	0.502	0.445	0.389	0.349	0.338	0.378	0.397	0.339	0.342	0.138	1.097	0.095	0.093	0.091	0.092	0.09	0.093	0.092	0.093	0.094	0.095	0.096	0.792
15:09:16	1.089	0.528	0.484	0.429	0.391	0.359	0.345	0.379	0.399	0.42	0.346	0.119	1.093	0.539	0.5	0.435	0.38	0.345	0.34	0.38	0.427	0.471	0.396	0.125	1.071	0.534	0.501	0.444	0.389	0.348	0.336	0.375	0.395	0.339	0.343	0.141	1.098	0.095	0.093	0.091	0.092	0.09	0.093	0.092	0.093	0.094	0.095	0.097	0.792
15:14:16	1.09	0.526	0.483	0.427	0.39	0.358	0.343	0.376	0.397	0.419	0.351	0.12	1.095	0.537	0.499	0.434	0.379	0.344	0.339	0.375	0.424	0.472	0.401	0.126	1.071	0.531	0.501	0.443	0.388	0.347	0.334	0.371	0.394	0.338	0.346	0.143	1.099	0.095	0.093	0.091	0.092	0.09	0.093	0.092	0.093	0.094	0.095	0.097	0.792
15:19:16	1.089	0.525	0.482	0.427	0.389	0.357	0.342	0.374	0.395	0.42	0.354	0.12	1.094	0.536	0.497	0.434	0.379	0.343	0.336	0.372	0.423	0.471	0.408	0.127	1.071	0.531	0.5	0.443	0.387	0.346	0.332	0.368	0.392	0.337	0.347	0.145	1.099	0.095	0.093	0.091	0.092	0.09	0.093	0.092	0.093	0.094	0.095	0.097	0.792
15:24:16	1.09	0.524	0.482	0.426	0.389	0.357	0.341	0.372	0.392	0.418	0.357	0.121	1.094	0.534	0.497	0.432	0.378	0.342	0.335	0.37	0.421	0.471	0.412	0.128	1.072	0.529	0.499	0.441	0.386	0.345	0.331	0.365	0.39	0.337	0.348	0.148	1.099	0.095	0.093	0.091	0.092	0.09	0.093	0.092	0.093	0.094	0.095	0.097	0.791
15:29:16	1.09	0.523	0.481	0.425	0.388	0.355	0.339	0.369	0.39	0.417	0.362	0.123	1.095	0.533	0.496	0.431	0.376	0.342	0.334	0.365	0.419	0.469	0.419	0.13	1.071	0.528	0.498	0.441	0.386	0.345	0.33	0.363	0.388	0.337	0.348	0.151	1.099	0.095	0.093	0.091	0.092	0.09	0.093	0.092	0.093	0.094	0.095	0.097	0.791
15:34:16	1.09	0.522	0.48	0.424	0.387	0.355	0.338	0.367	0.389	0.418	0.366	0.123	1.095	0.532	0.495	0.431	0.376	0.341	0.332	0.362	0.417	0.469	0.423	0.131	1.072	0.526	0.498	0.44	0.386	0.344	0.327	0.359	0.387	0.336	0.349	0.153	1.099	0.095	0.093	0.091	0.092	0.09	0.093	0.092	0.093	0.094	0.095	0.097	0.791
15:39:16	1.09	0.521	0.479	0.424	0.386	0.354	0.337	0.364	0.386	0.416	0.371	0.125	1.094	0.531	0.494	0.43	0.375	0.34	0.331	0.36	0.414	0.468	0.427	0.133	1.072	0.525	0.495	0.439	0.385	0.344	0.326	0.356	0.385	0.336	0.348	0.157	1.099	0.095	0.093	0.091	0.092	0.09	0.093	0.092	0.093	0.094	0.095	0.097	0.791
15:44:16	1.09	0.519	0.478	0.422	0.386	0.353	0.336	0.362	0.384	0.415	0.374	0.125	1.095	0.53	0.493	0.429	0.375	0.339	0.329	0.357	0.412	0.467	0.428	0.134	1.072	0.524	0.496	0.439	0.384	0.343	0.325	0.353	0.384	0.335	0.348	0.16	1.1	0.095	0.093	0.091	0.092	0.09	0.094	0.092	0.093	0.095	0.095	0.097	0.791
15:49:16	1.09	0.518	0.478	0.422	0.385	0.352	0.335	0.36	0.382	0.413	0.378	0.127	1.095	0.528	0.492	0.429	0.374	0.339	0.329	0.354	0.41	0.466	0.43	0.136	1.072	0.523	0.495	0.437	0.383	0.342	0.323	0.351	0.382	0.334	0.348	0.163	1.099	0.095	0.093	0.091	0.092	0.09	0.094	0.092	0.093	0.094	0.095	0.097	0.791
15:54:16	1.09	0.517	0.477	0.421	0.384	0.352	0.333	0.357	0.381	0.413	0.383	0.128	1.096	0.527	0.492	0.428	0.374	0.338	0.327	0.35	0.407	0.463	0.431	0.138	1.072	0.522	0.494	0.437	0.383	0.342	0.323	0.348	0.38	0.334	0.348	0.167	1.1	0.095	0.093	0.091	0.092	0.09	0.094	0.092	0.093	0.095	0.095	0.097	0.79
15:59:16	1.09	0.516	0.476	0.42	0.384	0.351	0.332	0.355	0.379	0.412	0.388	0.13	1.096	0.527	0.491	0.428	0.373	0.338	0.326	0.348	0.404	0.463	0.433	0.141	1.073	0.521	0.493	0.436	0.382	0.342	0.322	0.345	0.38	0.333	0.348	0.171	1.1	0.095	0.093	0.091	0.092	0.09	0.094	0.092	0.093	0.095	0.095	0.097	0.791
16:04:16	1.09	0.515	0.476	0.42	0.383	0.35	0.331	0.352	0.377	0.41	0.389	0.131	1.096	0.525	0.491	0.427	0.372	0.338	0.325	0.346	0.402	0.461	0.433	0.142	1.073	0.519	0.493	0.436	0.382	0.341	0.32	0.343	0.378	0.332	0.347	0.173	1.101	0.095	0.093	0.091	0.092	0.09	0.093	0.092	0.093	0.095	0.095	0.097	0.79
16:09:16	1.09	0.514	0.475	0.419	0.383	0.35	0.33	0.35	0.375	0.408	0.392	0.133	1.096	0.525	0.49	0.426	0.371	0.336	0.325	0.343	0.401	0.46	0.434	0.144	1.073	0.519	0.492	0.435	0.381	0.34	0.319	0.34	0.376	0.331	0.347	0.176	1.101	0.095	0.093	0.091	0.092	0.09	0.094	0.092	0.093	0.094	0.095	0.097	0.79
16:14:16	1.091	0.513	0.474	0.418	0.382	0.349	0.329	0.347	0.373	0.407	0.392	0.135	1.096	0.524	0.49	0.426	0.371	0.336	0.323	0.34	0.398	0.458	0.434	0.148	1.073	0.518	0.492	0.434	0.38	0.339	0.318	0.338	0.375	0.33	0.347	0.179	1.101	0.095	0.093	0.091	0.092	0.09	0.094	0.092	0.093	0.095	0.095	0.097	0.79
16:19:16	1.09	0.512	0.473	0.417	0.382	0.348	0.328	0.346	0.371	0.406	0.395	0.137	1.096	0.522	0.488	0.425	0.37	0.336	0.321	0.338	0.397	0.457	0.434	0.151	1.073	0.517	0.49	0.434	0.38	0.339	0.317	0.336	0.374	0.33	0.346	0.183	1.1	0.095	0.093	0.091	0.092	0.09	0.094	0.092	0.093	0.095	0.095	0.097	0.79
16:24:16	1.09	0.511	0.473	0.417	0.38	0.347	0.327	0.343	0.369	0.404	0.393	0.139	1.097	0.521	0.488	0.424	0.369	0.335	0.321	0.335	0.394	0.455	0.433	0.153	1.073	0.515	0.49	0.433	0.38	0.338	0.316	0.333	0.372	0.329	0.345	0.187	1.101	0.095	0.093	0.091	0.092	0.09	0.094	0.092	0.093	0.095	0.095	0.097	0.79
16:29:16	1.09	0.51	0.473	0.416	0.38	0.347	0.326	0.342	0.368	0.402	0.395	0.142	1.096	0.521	0.488	0.423	0.369	0.335	0.32	0.333	0.392	0.454	0.433	0.157	1.073	0.515	0.489	0.431	0.38	0.338	0.315	0.331	0.371	0.328	0.345	0.192	1.101	0.095	0.093	0.091	0.092	0.09	0.094	0.092	0.093	0.095	0.095	0.097	0.789
16:34:16	1.09	0.51	0.471	0.415	0.379	0.347	0.325	0.34	0.366	0.4	0.393	0.144	1.097	0.52	0.487	0.423	0.368	0.334	0.319	0.331	0.39	0.453	0.432	0.16	1.073	0.514	0.488	0.431	0.379	0.337	0.314	0.329	0.37	0.328	0.344	0.196	1.101	0.095	0.093	0.091	0.092	0.09	0.094	0.092	0.093	0.095	0.095	0.097	0.789
16:39:16	1.09	0.508	0.471	0.415	0.378	0.346	0.325	0.339	0.365	0.399	0.393	0.147	1.097	0.519	0.486	0.422	0.367	0.334	0.318	0.329	0.388	0.451	0.433	0.165	1.073	0.513	0.488	0.431	0.379	0.337	0.313	0.327	0.368	0.326	0.343	0.199	1.101	0.095	0.093	0.091	0.092	0.09	0.094	0.092	0.093	0.095	0.095	0.097	0.789
16:44:16	1.091	0.508	0.47	0.414	0.377	0.345	0.324	0.337	0.363	0.396	0.392	0.15	1.097	0.518	0.485	0.422	0.367	0.333	0.316	0.327	0.385	0.45	0.432	0.168	1.073	0.512	0.487	0.43	0.378	0.337	0.312	0.324	0.366	0.325	0.343	0.203	1.101	0.095	0.093	0.091	0.092	0.09	0.094	0.092	0.093	0.095	0.095	0.097	0.789
16:49:16	1.091	0.507	0.47	0.413	0.377	0.344	0.322	0.335	0.362	0.395	0.393	0.154	1.097	0.517	0.486	0.421	0.367	0.333	0.316	0.326	0.383	0.448	0.431	0.174	1.073	0.511	0.487	0.429	0.377	0.336	0.312	0.323	0.365	0.325	0.341	0.206	1.101	0.095	0.093	0.092	0.092	0.09	0.094	0.092	0.093	0.095	0.095	0.097	0.789
16:54:16	1.091	0.506	0.469	0.413	0.377	0.344	0.322	0.334	0.36	0.394	0.393	0.157	1.097	0.516	0.484	0.42	0.366	0.333	0.315	0.323	0.381	0.446	0.43	0.178	1.073	0.51	0.486	0.429	0.377	0.337	0.311	0.321	0.364	0.323	0.341	0.211	1.102	0.095	0.093	0.091	0.092	0.09	0.094	0.092	0.093	0.095	0.095	0.097	0.789
16:59:16	1.091	0.506	0.469	0.413	0.376	0.344	0.321	0.333	0.359	0.392	0.393	0.162	1.097	0.516	0.484	0.42	0.366	0.332	0.314	0.322	0.378	0.445	0.431	0.184	1.073	0.51	0.486	0.428	0.377	0.336	0.311	0.319	0.363	0.323	0.34	0.215	1.102	0.095	0.093	0.091	0.092	0.09	0.094	0.092	0.093	0.095	0.095	0.097	0.788
17:04:16	1.09	0.504	0.467	0.411	0.375	0.343	0.32	0.331	0.357	0.39	0.39	0.165	1.098	0.515	0.483	0.418	0.364	0.331	0.314	0.32	0.377	0.443	0.428	0.188	1.072	0.508	0.485	0.428	0.376	0.335	0.309	0.318	0.361	0.322	0.339	0.219	1.104	0.095	0.093	0.091	0.092	0.09	0.094	0.092	0.093	0.095	0.095	0.097	0.788
17:09:16	1.09	0.504	0.467	0.411	0.375	0.343	0.32	0.33	0.355	0.388	0.391	0.171	1.098	0.514	0.482	0.418	0.365	0.331	0.313	0.319	0.374	0.442	0.428	0.194	1.073	0.508	0.484	0.427	0.376	0.335	0.309	0.316	0.36	0.321	0.338	0.224	1.102	0.095	0.093	0.091	0.092	0.09	0.094	0.093	0.093	0.095	0.095	0.097	0.788
17:14:16	1.09	0.503	0.467	0.41	0.374	0.343	0.319	0.329	0.354	0.386	0.39	0.176	1.098	0.513	0.483	0.418	0.363	0.331	0.313	0.317	0.372	0.44	0.427	0.198	1.072	0.507	0.484	0.427	0.375	0.335	0.308	0.315	0.359	0.321	0.337	0.229	1.103	0.095	0.093	0.091	0.092	0.09	0.094	0.092	0.093	0.095	0.095	0.097	0.789
17:19:16	1.09	0.502	0.466	0.409	0.373	0.342	0.318	0.327	0.353	0.385	0.391	0.182	1.098	0.513	0.482	0.418	0.363	0.33	0.312	0.316	0.371	0.438	0.427	0.202	1.073	0.506	0.484	0.426	0.375	0.334	0.308	0.313	0.358	0.32	0.337	0.234	1.103	0.095	0.093	0.091	0.092	0.091	0.094	0.093	0.093	0.095	0.095	0.097	0.788
17:24:16	1.091	0.502	0.466	0.409	0.373	0.341	0.318	0.326	0.352	0.383	0.39	0.188	1.099	0.512	0.481	0.417	0.362	0.331	0.312	0.314	0.369	0.437	0.426	0.206	1.074	0.505	0.483	0.426	0.375	0.334	0.308	0.312	0.357	0.319	0.336	0.238	1.105	0.096	0.093	0.092	0.093	0.091	0.094	0.093	0.093	0.095	0.096	0.097	0.788
17:29:16	1.09	0.501	0.465	0.409	0.373	0.341	0.317	0.325	0.35	0.381	0.389	0.192	1.098	0.511	0.481	0.417	0.362	0.33	0.311	0.313	0.366	0.435	0.425	0.213	1.073	0.505	0.482	0.424	0.374	0.334	0.307	0.311	0.355	0.318	0.334	0.243	1.103	0.095	0.093	0.091	0.092	0.09	0.094	0.093	0.093	0.095	0.095	0.097	0.787
17:34:16	1.09	0.501	0.465	0.408	0.372	0.34	0.317	0.324	0.348	0.38	0.388	0.196	1.099	0.51	0.48	0.416	0.361	0.329	0.31	0.312	0.364	0.434	0.424	0.219	1.073	0.504	0.482	0.425	0.374	0.334	0.306	0.309	0.354	0.317	0.334	0.248	1.103	0.096	0.093	0.092	0.092	0.091	0.094	0.093	0.094	0.095	0.096	0.097	0.788
17:39:16	1.09	0.5	0.464	0.407	0.371	0.34	0.316	0.323	0.347	0.378	0.387	0.202	1.099	0.51	0.479	0.416	0.361	0.329	0.31	0.31	0.362	0.431	0.422	0.223	1.073	0.504	0.481	0.424	0.373	0.334	0.306	0.308	0.353	0.317	0.333	0.253	1.103	0.095	0.093	0.092	0.092	0.09	0.094	0.093	0.093	0.095	0.095	0.097	0.787
17:44:16	1.09	0.499	0.464	0.407	0.372	0.34	0.315	0.322	0.345	0.377	0.387	0.21	1.099	0.509	0.479	0.415	0.361	0.329	0.309	0.309	0.36	0.43	0.423	0.229	1.073	0.502	0.481	0.424	0.374	0.333	0.305	0.307	0.352	0.317	0.333	0.26	1.105	0.095	0.093	0.091	0.092	0.09	0.094	0.093	0.094	0.095	0.096	0.097	0.787
17:49:16	1.09	0.499	0.463	0.406	0.371	0.339	0.315	0.321	0.344	0.374	0.386	0.218	1.099	0.508	0.479	0.415	0.36	0.328	0.309	0.308	0.358	0.429	0.421	0.233	1.072	0.502	0.48	0.422	0.373	0.333	0.304	0.305	0.351	0.315	0.331	0.265	1.103	0.095	0.093	0.091	0.092	0.09	0.094	0.092	0.093	0.095	0.095	0.097	0.786
17:54:16	1.09	0.498	0.463	0.406	0.37	0.339	0.314	0.32	0.342	0.373	0.385	0.224	1.099	0.508	0.479	0.414	0.36	0.328	0.308	0.307	0.356	0.427	0.42	0.236	1.073	0.502	0.479	0.422	0.372	0.332	0.304	0.304	0.35	0.315	0.33	0.267	1.105	0.095	0.093	0.091	0.092	0.09	0.094	0.093	0.093	0.095	0.096	0.097	0.787
17:59:16	1.09	0.498	0.462	0.406	0.37	0.339	0.315	0.319	0.341	0.372	0.384	0.232	1.099	0.507	0.478	0.413	0.359	0.328	0.308	0.305	0.354	0.425	0.419	0.242	1.072	0.501	0.479	0.422	0.372	0.332	0.304	0.303	0.349	0.314	0.33	0.27	1.104	0.095	0.093	0.091	0.092	0.09	0.094	0.092	0.093	0.095	0.095	0.097	0.786
18:04:16	1.09	0.497	0.462	0.405	0.369	0.338	0.315	0.318	0.339	0.37	0.382	0.24	1.099	0.506	0.478	0.413	0.359	0.328	0.308	0.304	0.352	0.424	0.418	0.248	1.072	0.5	0.479	0.42	0.371	0.331	0.304	0.301	0.348	0.313	0.329	0.271	1.104	0.095	0.093	0.091	0.092	0.09	0.094	0.092	0.094	0.095	0.096	0.097	0.786
18:09:16	1.089	0.496	0.461	0.404	0.368	0.338	0.315	0.317	0.338	0.368	0.382	0.249	1.099	0.506	0.477	0.413	0.359	0.328	0.308	0.303	0.351	0.423	0.417	0.254	1.072	0.499	0.479	0.42	0.371	0.332	0.303	0.301	0.346	0.312	0.329	0.272	1.104	0.095	0.093	0.092	0.092	0.09	0.094	0.093	0.094	0.095	0.095	0.097	0.786
18:14:16	1.09	0.496	0.461	0.404	0.368	0.338	0.315	0.316	0.336	0.366	0.38	0.259	1.099	0.506	0.476	0.412	0.358	0.327	0.307	0.302	0.349	0.421	0.415	0.259	1.072	0.499	0.478	0.421	0.371	0.331	0.303	0.299	0.346	0.312	0.328	0.273	1.105	0.095	0.093	0.091	0.093	0.091	0.094	0.093	0.094	0.095	0.096	0.097	0.786
18:19:16	1.09	0.496	0.46	0.403	0.367	0.338	0.314	0.315	0.335	0.365	0.38	0.272	1.099	0.505	0.477	0.412	0.358	0.327	0.307	0.301	0.347	0.421	0.415	0.266	1.072	0.499	0.478	0.42	0.371	0.331	0.304	0.299	0.345	0.312	0.327	0.276	1.105	0.096	0.093	0.092	0.093	0.091	0.094	0.093	0.094	0.095	0.096	0.097	0.786
18:24:16	1.09	0.494	0.46	0.403	0.367	0.338	0.314	0.314	0.334	0.364	0.379	0.283	1.1	0.505	0.476	0.411	0.358	0.327	0.306	0.3	0.345	0.419	0.414	0.272	1.072	0.498	0.478	0.42	0.371	0.331	0.304	0.298	0.344	0.311	0.327	0.277	1.106	0.095	0.093	0.092	0.093	0.091	0.094	0.093	0.094	0.095	0.096	0.097	0.785
18:29:16	1.089	0.494	0.46	0.402	0.367	0.337	0.313	0.314	0.332	0.363	0.378	0.296	1.099	0.504	0.475	0.411	0.357	0.326	0.306	0.299	0.344	0.418	0.413	0.278	1.071	0.497	0.477	0.419	0.37	0.331	0.303	0.298	0.342	0.31	0.326	0.279	1.105	0.096	0.093	0.091	0.092	0.091	0.094	0.093	0.093	0.095	0.096	0.097	0.785
18:34:16	1.089	0.494	0.459	0.402	0.366	0.336	0.314	0.313	0.331	0.36	0.377	0.309	1.099	0.504	0.475	0.411	0.356	0.326	0.306	0.299	0.342	0.416	0.412	0.283	1.071	0.497	0.477	0.418	0.37	0.33	0.303	0.295	0.341	0.31	0.325	0.28	1.105	0.096	0.093	0.092	0.092	0.091	0.094	0.093	0.094	0.095	0.096	0.097	0.785
18:39:16	1.089	0.493	0.459	0.401	0.365	0.337	0.314	0.312	0.33	0.36	0.375	0.327	1.099	0.503	0.475	0.41	0.356	0.326	0.306	0.298	0.34	0.414	0.412	0.29	1.071	0.496	0.476	0.418	0.369	0.33	0.302	0.295	0.341	0.309	0.325	0.283	1.106	0.096	0.093	0.092	0.093	0.091	0.094	0.093	0.094	0.095	0.096	0.097	0.784
18:44:16	1.089	0.492	0.458	0.401	0.366	0.337	0.312	0.311	0.329	0.358	0.374	0.337	1.099	0.503	0.474	0.41	0.356	0.325	0.306	0.296	0.339	0.414	0.41	0.295	1.071	0.495	0.475	0.418	0.369	0.33	0.302	0.294	0.34	0.308	0.324	0.282	1.107	0.096	0.093	0.091	0.092	0.091	0.094	0.093	0.094	0.095	0.096	0.097	0.784
18:49:16	1.088	0.492	0.458	0.4	0.365	0.336	0.311	0.31	0.328	0.357	0.374	0.344	1.099	0.502	0.474	0.409	0.355	0.326	0.305	0.297	0.337	0.413	0.408	0.301	1.07	0.496	0.475	0.417	0.368	0.329	0.302	0.294	0.339	0.308	0.324	0.285	1.106	0.095	0.093	0.092	0.093	0.091	0.094	0.093	0.094	0.095	0.096	0.097	0.784
18:54:16	1.089	0.492	0.458	0.4	0.365	0.336	0.311	0.31	0.327	0.355	0.372	0.35	1.1	0.502	0.473	0.409	0.355	0.325	0.306	0.295	0.336	0.412	0.409	0.309	1.071	0.494	0.475	0.418	0.369	0.329	0.302	0.293	0.338	0.307	0.323	0.286	1.106	0.096	0.093	0.092	0.093	0.091	0.094	0.093	0.094	0.095	0.096	0.097	0.784
18:59:16	1.089	0.491	0.457	0.4	0.364	0.336	0.311	0.309	0.325	0.354	0.37	0.358	1.099	0.501	0.473	0.409	0.355	0.325	0.305	0.295	0.333	0.41	0.407	0.315	1.07	0.494	0.474	0.417	0.368	0.329	0.302	0.292	0.337	0.307	0.322	0.288	1.107	0.096	0.093	0.092	0.093	0.091	0.094	0.093	0.094	0.095	0.096	0.097	0.784
19:04:16	1.089	0.491	0.457	0.399	0.364	0.336	0.312	0.309	0.324	0.353	0.371	0.367	1.1	0.501	0.473	0.408	0.355	0.324	0.305	0.294	0.333	0.408	0.406	0.318	1.07	0.494	0.474	0.416	0.368	0.329	0.302	0.291	0.336	0.306	0.321	0.289	1.107	0.096	0.093	0.092	0.093	0.091	0.094	0.093	0.094	0.095	0.096	0.097	0.784
19:09:16	1.088	0.49	0.456	0.398	0.364	0.336	0.311	0.308	0.323	0.351	0.369	0.376	1.1	0.5	0.473	0.408	0.354	0.324	0.305	0.293	0.331	0.408	0.406	0.319	1.07	0.493	0.474	0.416	0.367	0.329	0.302	0.291	0.335	0.305	0.321	0.291	1.107	0.096	0.093	0.092	0.093	0.091	0.094	0.093	0.094	0.095	0.096	0.097	0.784
19:14:16	1.088	0.49	0.456	0.399	0.363	0.336	0.311	0.308	0.322	0.352	0.37	0.388	1.1	0.5	0.472	0.408	0.354	0.325	0.305	0.293	0.33	0.407	0.406	0.323	1.069	0.493	0.474	0.416	0.368	0.329	0.302	0.291	0.335	0.305	0.321	0.293	1.107	0.096	0.094	0.092	0.093	0.091	0.094	0.093	0.094	0.095	0.096	0.097	0.784
19:19:16	1.088	0.489	0.456	0.398	0.363	0.335	0.31	0.307	0.32	0.349	0.366	0.397	1.1	0.499	0.472	0.407	0.353	0.323	0.305	0.293	0.329	0.405	0.405	0.323	1.069	0.492	0.473	0.414	0.367	0.329	0.301	0.29	0.334	0.305	0.32	0.293	1.108	0.096	0.093	0.092	0.093	0.091	0.094	0.093	0.094	0.095	0.096	0.097	0.783
19:24:16	1.087	0.489	0.455	0.398	0.363	0.334	0.309	0.306	0.32	0.348	0.366	0.408	1.1	0.499	0.472	0.407	0.353	0.324	0.305	0.292	0.328	0.405	0.403	0.327	1.07	0.492	0.473	0.414	0.367	0.328	0.301	0.29	0.332	0.304	0.32	0.295	1.108	0.096	0.093	0.092	0.093	0.091	0.094	0.093	0.094	0.095	0.096	0.097	0.783
19:29:16	1.087	0.488	0.455	0.397	0.362	0.335	0.309	0.307	0.318	0.346	0.364	0.417	1.1	0.499	0.471	0.406	0.353	0.323	0.304	0.291	0.326	0.403	0.402	0.328	1.069	0.491	0.473	0.414	0.366	0.328	0.301	0.289	0.332	0.303	0.319	0.296	1.108	0.096	0.093	0.092	0.093	0.091	0.094	0.093	0.094	0.095	0.096	0.097	0.783
19:34:16	1.088	0.489	0.455	0.397	0.362	0.335	0.309	0.305	0.317	0.346	0.366	0.428	1.1	0.499	0.471	0.406	0.353	0.323	0.305	0.291	0.325	0.403	0.402	0.332	1.069	0.491	0.472	0.414	0.367	0.328	0.301	0.289	0.331	0.303	0.319	0.297	1.109	0.096	0.094	0.092	0.093	0.091	0.094	0.093	0.094	0.095	0.096	0.097	0.783
19:39:16	1.088	0.488	0.454	0.397	0.361	0.334	0.308	0.304	0.316	0.344	0.363	0.435	1.1	0.498	0.471	0.406	0.352	0.323	0.305	0.291	0.324	0.402	0.401	0.332	1.069	0.49	0.472	0.413	0.366	0.327	0.301	0.288	0.33	0.303	0.319	0.298	1.109	0.096	0.094	0.092	0.093	0.091	0.094	0.093	0.094	0.095	0.096	0.097	0.782
19:44:16	1.087	0.487	0.454	0.396	0.362	0.334	0.308	0.304	0.315	0.343	0.363	0.445	1.101	0.497	0.47	0.405	0.352	0.323	0.305	0.29	0.323	0.401	0.4	0.336	1.069	0.49	0.471	0.413	0.366	0.327	0.301	0.288	0.329	0.303	0.318	0.299	1.109	0.096	0.093	0.092	0.093	0.091	0.094	0.093	0.094	0.095	0.096	0.097	0.782
19:49:16	1.087	0.487	0.453	0.395	0.361	0.334	0.308	0.303	0.314	0.342	0.359	0.454	1.1	0.497	0.47	0.405	0.352	0.323	0.305	0.29	0.321	0.399	0.399	0.336	1.068	0.49	0.471	0.412	0.365	0.326	0.301	0.287	0.328	0.302	0.317	0.301	1.109	0.096	0.093	0.091	0.093	0.091	0.094	0.093	0.094	0.095	0.096	0.097	0.782
19:54:16	1.087	0.487	0.453	0.395	0.361	0.334	0.308	0.303	0.313	0.342	0.36	0.463	1.101	0.497	0.47	0.405	0.352	0.322	0.305	0.29	0.32	0.399	0.398	0.34	1.068	0.49	0.471	0.413	0.365	0.326	0.301	0.287	0.328	0.302	0.317	0.302	1.11	0.096	0.093	0.092	0.093	0.091	0.094	0.093	0.094	0.095	0.096	0.097	0.782
19:59:16	1.087	0.486	0.453	0.394	0.361	0.334	0.308	0.303	0.312	0.34	0.358	0.469	1.101	0.497	0.469	0.404	0.35	0.323	0.305	0.289	0.319	0.397	0.397	0.339	1.067	0.488	0.471	0.412	0.365	0.326	0.301	0.286	0.327	0.301	0.317	0.301	1.11	0.096	0.093	0.092	0.093	0.091	0.094	0.093	0.094	0.095	0.096	0.097	0.781
20:04:16	1.087	0.485	0.453	0.394	0.36	0.334	0.308	0.304	0.311	0.339	0.358	0.476	1.1	0.497	0.469	0.405	0.351	0.322	0.305	0.289	0.318	0.397	0.397	0.343	1.067	0.489	0.47	0.412	0.364	0.326	0.301	0.286	0.326	0.3	0.316	0.304	1.11	0.096	0.094	0.092	0.093	0.091	0.094	0.093	0.094	0.095	0.096	0.097	0.781
20:09:16	1.086	0.485	0.452	0.394	0.36	0.333	0.307	0.304	0.31	0.337	0.356	0.483	1.1	0.496	0.469	0.404	0.35	0.322	0.305	0.289	0.317	0.395	0.395	0.343	1.067	0.488	0.47	0.412	0.364	0.326	0.3	0.286	0.325	0.3	0.315	0.304	1.111	0.096	0.093	0.091	0.093	0.091	0.094	0.093	0.094	0.095	0.096	0.097	0.781
20:14:16	1.087	0.485	0.452	0.393	0.36	0.333	0.307	0.302	0.309	0.337	0.355	0.49	1.1	0.496	0.469	0.404	0.35	0.322	0.305	0.289	0.316	0.395	0.395	0.344	1.067	0.488	0.469	0.411	0.364	0.325	0.301	0.286	0.325	0.3	0.315	0.305	1.111	0.096	0.093	0.092	0.093	0.091	0.094	0.093	0.094	0.095	0.096	0.098	0.78
20:19:16	1.086	0.485	0.451	0.393	0.359	0.333	0.307	0.301	0.308	0.335	0.355	0.496	1.1	0.496	0.469	0.403	0.35	0.321	0.305	0.289	0.315	0.393	0.394	0.345	1.066	0.488	0.47	0.411	0.364	0.325	0.3	0.286	0.324	0.299	0.315	0.306	1.111	0.096	0.093	0.092	0.093	0.091	0.094	0.093	0.094	0.095	0.096	0.097	0.78
20:24:16	1.086	0.484	0.451	0.393	0.359	0.333	0.307	0.301	0.308	0.336	0.355	0.5	1.1	0.496	0.468	0.404	0.35	0.321	0.305	0.289	0.314	0.393	0.393	0.348	1.066	0.487	0.469	0.41	0.364	0.325	0.301	0.286	0.324	0.299	0.315	0.308	1.111	0.096	0.094	0.092	0.093	0.091	0.094	0.093	0.094	0.095	0.096	0.098	0.78
20:29:16	1.086	0.484	0.451	0.393	0.359	0.333	0.307	0.302	0.307	0.335	0.353	0.501	1.101	0.495	0.468	0.403	0.349	0.321	0.304	0.289	0.312	0.392	0.393	0.348	1.066	0.487	0.469	0.41	0.363	0.325	0.301	0.285	0.323	0.298	0.314	0.308	1.112	0.096	0.094	0.092	0.093	0.091	0.094	0.093	0.094	0.095	0.096	0.098	0.78
20:34:16	1.086	0.484	0.45	0.393	0.359	0.333	0.307	0.303	0.306	0.334	0.353	0.501	1.1	0.495	0.468	0.403	0.349	0.321	0.305	0.289	0.312	0.391	0.392	0.349	1.066	0.487	0.469	0.41	0.363	0.324	0.301	0.286	0.322	0.298	0.313	0.308	1.112	0.096	0.094	0.092	0.093	0.091	0.094	0.093	0.094	0.095	0.096	0.098	0.78
20:39:16	1.085	0.483	0.45	0.392	0.359	0.333	0.307	0.3	0.305	0.333	0.352	0.501	1.1	0.494	0.467	0.403	0.349	0.32	0.305	0.288	0.31	0.39	0.392	0.352	1.065	0.486	0.468	0.41	0.363	0.324	0.3	0.286	0.322	0.298	0.313	0.308	1.112	0.096	0.093	0.091	0.093	0.091	0.094	0.093	0.094	0.095	0.096	0.097	0.78
20:44:16	1.085	0.483	0.45	0.392	0.358	0.333	0.307	0.3	0.304	0.332	0.352	0.5	1.1	0.494	0.467	0.403	0.349	0.32	0.304	0.288	0.31	0.39	0.391	0.352	1.065	0.487	0.468	0.41	0.362	0.323	0.3	0.285	0.321	0.297	0.313	0.31	1.113	0.096	0.093	0.092	0.093	0.091	0.094	0.093	0.094	0.095	0.096	0.097	0.779
20:49:16	1.085	0.483	0.45	0.392	0.358	0.333	0.307	0.302	0.304	0.331	0.349	0.5	1.1	0.494	0.467	0.402	0.348	0.321	0.305	0.288	0.309	0.388	0.39	0.352	1.065	0.485	0.468	0.409	0.362	0.323	0.301	0.285	0.32	0.297	0.313	0.309	1.113	0.096	0.094	0.092	0.093	0.091	0.094	0.093	0.094	0.095	0.096	0.097	0.779
20:54:16	1.085	0.482	0.449	0.391	0.358	0.333	0.306	0.301	0.303	0.33	0.35	0.499	1.1	0.494	0.467	0.402	0.348	0.32	0.305	0.288	0.307	0.388	0.39	0.354	1.064	0.485	0.468	0.41	0.362	0.323	0.3	0.285	0.32	0.296	0.312	0.31	1.113	0.096	0.094	0.092	0.093	0.091	0.094	0.093	0.094	0.095	0.096	0.097	0.778
20:59:16	1.085	0.482	0.449	0.391	0.358	0.333	0.307	0.299	0.303	0.329	0.349	0.498	1.101	0.493	0.467	0.402	0.348	0.32	0.304	0.288	0.306	0.387	0.389	0.353	1.064	0.485	0.468	0.409	0.362	0.323	0.301	0.285	0.319	0.296	0.312	0.31	1.113	0.096	0.093	0.092	0.093	0.091	0.094	0.093	0.094	0.095	0.096	0.098	0.779
21:04:16	1.085	0.482	0.449	0.391	0.357	0.333	0.307	0.3	0.302	0.328	0.348	0.497	1.1	0.493	0.467	0.401	0.348	0.32	0.305	0.287	0.306	0.386	0.388	0.355	1.064	0.485	0.467	0.409	0.362	0.323	0.301	0.285	0.319	0.296	0.311	0.312	1.114	0.097	0.094	0.092	0.093	0.091	0.094	0.093	0.094	0.095	0.096	0.098	0.779
21:09:16	1.084	0.481	0.448	0.39	0.357	0.333	0.307	0.299	0.302	0.328	0.349	0.496	1.1	0.493	0.466	0.401	0.347	0.32	0.304	0.287	0.305	0.385	0.389	0.355	1.064	0.484	0.467	0.409	0.361	0.322	0.302	0.285	0.319	0.295	0.311	0.311	1.114	0.096	0.093	0.092	0.093	0.091	0.094	0.093	0.094	0.095	0.096	0.098	0.778
21:14:16	1.085	0.481	0.448	0.39	0.357	0.333	0.307	0.3	0.302	0.327	0.348	0.496	1.1	0.492	0.466	0.401	0.347	0.32	0.305	0.288	0.305	0.385	0.388	0.357	1.063	0.485	0.467	0.408	0.361	0.322	0.302	0.285	0.318	0.295	0.311	0.312	1.114	0.097	0.094	0.092	0.093	0.091	0.094	0.093	0.094	0.095	0.096	0.098	0.778
21:19:16	1.084	0.481	0.448	0.39	0.357	0.333	0.307	0.299	0.302	0.326	0.347	0.495	1.1	0.493	0.466	0.401	0.347	0.319	0.305	0.288	0.304	0.385	0.387	0.357	1.063	0.485	0.467	0.408	0.361	0.322	0.302	0.285	0.318	0.295	0.311	0.312	1.114	0.097	0.094	0.092	0.093	0.091	0.094	0.093	0.094	0.095	0.096	0.098	0.777
21:24:16	1.084	0.48	0.447	0.39	0.357	0.333	0.307	0.299	0.302	0.326	0.346	0.495	1.101	0.492	0.466	0.4	0.347	0.32	0.305	0.288	0.303	0.383	0.386	0.358	1.063	0.484	0.466	0.408	0.362	0.321	0.302	0.285	0.317	0.294	0.31	0.313	1.114	0.097	0.094	0.092	0.093	0.091	0.094	0.093	0.094	0.096	0.096	0.098	0.777
21:29:16	1.084	0.48	0.447	0.389	0.357	0.333	0.306	0.299	0.301	0.324	0.345	0.494	1.1	0.492	0.466	0.4	0.346	0.32	0.305	0.287	0.302	0.383	0.385	0.357	1.063	0.483	0.467	0.408	0.36	0.321	0.302	0.285	0.317	0.294	0.309	0.312	1.115	0.097	0.093	0.092	0.093	0.091	0.094	0.093	0.094	0.096	0.096	0.098	0.777
21:34:16	1.084	0.48	0.447	0.389	0.357	0.334	0.307	0.299	0.3	0.323	0.344	0.493	1.099	0.491	0.465	0.4	0.347	0.32	0.305	0.287	0.301	0.382	0.384	0.357	1.062	0.484	0.466	0.407	0.361	0.321	0.302	0.285	0.316	0.294	0.309	0.313	1.114	0.097	0.094	0.092	0.093	0.091	0.094	0.093	0.094	0.095	0.096	0.098	0.777
21:39:16	1.084	0.479	0.446	0.389	0.357	0.333	0.307	0.299	0.301	0.322	0.343	0.492	1.1	0.491	0.465	0.4	0.346	0.32	0.305	0.288	0.3	0.381	0.385	0.356	1.062	0.483	0.465	0.407	0.36	0.321	0.302	0.285	0.316	0.293	0.309	0.313	1.115	0.097	0.094	0.092	0.093	0.091	0.094	0.093	0.094	0.095	0.096	0.098	0.777
21:44:16	1.083	0.479	0.447	0.388	0.356	0.333	0.307	0.299	0.301	0.322	0.343	0.493	1.1	0.491	0.465	0.4	0.346	0.32	0.306	0.287	0.3	0.381	0.384	0.359	1.062	0.483	0.466	0.407	0.36	0.321	0.301	0.284	0.315	0.293	0.308	0.313	1.115	0.096	0.094	0.092	0.093	0.091	0.094	0.093	0.094	0.095	0.096	0.098	0.775
21:49:16	1.083	0.479	0.446	0.388	0.356	0.333	0.307	0.299	0.3	0.32	0.34	0.49	1.1	0.491	0.464	0.4	0.346	0.32	0.306	0.288	0.299	0.379	0.383	0.356	1.062	0.482	0.466	0.407	0.36	0.321	0.302	0.286	0.315	0.292	0.308	0.312	1.115	0.097	0.094	0.092	0.093	0.091	0.094	0.093	0.094	0.096	0.096	0.098	0.777
21:54:16	1.083	0.479	0.446	0.388	0.356	0.333	0.307	0.298	0.3	0.319	0.34	0.49	1.1	0.49	0.465	0.399	0.346	0.32	0.306	0.287	0.299	0.38	0.382	0.358	1.062	0.483	0.465	0.407	0.36	0.321	0.301	0.285	0.314	0.293	0.308	0.312	1.115	0.097	0.094	0.092	0.093	0.091	0.094	0.093	0.094	0.096	0.096	0.098	0.776
21:59:16	1.083	0.479	0.446	0.388	0.356	0.333	0.306	0.299	0.299	0.319	0.34	0.489	1.1	0.49	0.464	0.399	0.346	0.32	0.306	0.287	0.297	0.378	0.38	0.357	1.061	0.482	0.465	0.406	0.359	0.32	0.301	0.285	0.314	0.292	0.307	0.311	1.115	0.097	0.094	0.092	0.093	0.091	0.095	0.093	0.094	0.096	0.096	0.098	0.776
22:04:16	1.083	0.478	0.445	0.388	0.356	0.333	0.306	0.299	0.298	0.318	0.339	0.487	1.1	0.491	0.464	0.399	0.346	0.319	0.306	0.288	0.297	0.378	0.382	0.358	1.061	0.482	0.465	0.406	0.359	0.32	0.301	0.286	0.313	0.292	0.307	0.312	1.116	0.097	0.094	0.092	0.093	0.091	0.094	0.093	0.094	0.096	0.096	0.098	0.775
22:09:16	1.083	0.478	0.445	0.387	0.355	0.333	0.306	0.299	0.298	0.317	0.339	0.486	1.1	0.49	0.464	0.399	0.345	0.319	0.306	0.287	0.297	0.377	0.38	0.358	1.061	0.482	0.465	0.406	0.359	0.32	0.301	0.286	0.312	0.291	0.307	0.312	1.116	0.097	0.094	0.092	0.093	0.091	0.094	0.093	0.094	0.096	0.096	0.098	0.776
22:14:16	1.082	0.478	0.445	0.387	0.355	0.333	0.307	0.299	0.298	0.317	0.339	0.486	1.1	0.49	0.464	0.399	0.346	0.32	0.306	0.287	0.296	0.377	0.381	0.359	1.06	0.482	0.464	0.406	0.359	0.319	0.302	0.286	0.313	0.291	0.306	0.312	1.116	0.097	0.094	0.092	0.093	0.091	0.095	0.093	0.094	0.096	0.096	0.098	0.775
22:19:16	1.082	0.477	0.445	0.387	0.355	0.332	0.306	0.299	0.297	0.316	0.337	0.483	1.1	0.49	0.464	0.398	0.345	0.32	0.306	0.287	0.296	0.375	0.379	0.356	1.061	0.481	0.465	0.406	0.359	0.319	0.302	0.286	0.313	0.291	0.305	0.31	1.117	0.097	0.094	0.092	0.093	0.091	0.095	0.093	0.094	0.096	0.096	0.098	0.776
22:24:16	1.082	0.477	0.444	0.386	0.355	0.331	0.307	0.299	0.297	0.315	0.338	0.481	1.099	0.49	0.463	0.399	0.345	0.32	0.306	0.287	0.296	0.374	0.379	0.358	1.06	0.481	0.464	0.405	0.359	0.319	0.302	0.286	0.311	0.291	0.306	0.31	1.116	0.097	0.094	0.092	0.093	0.091	0.094	0.093	0.094	0.096	0.096	0.098	0.774
22:29:16	1.082	0.477	0.444	0.386	0.355	0.331	0.307	0.298	0.297	0.314	0.338	0.48	1.1	0.49	0.464	0.399	0.345	0.32	0.306	0.287	0.295	0.375	0.379	0.357	1.06	0.481	0.464	0.406	0.358	0.319	0.301	0.285	0.311	0.29	0.305	0.311	1.116	0.097	0.094	0.092	0.093	0.091	0.095	0.093	0.094	0.096	0.096	0.098	0.775
22:34:16	1.082	0.476	0.444	0.387	0.355	0.331	0.307	0.298	0.297	0.314	0.338	0.477	1.099	0.489	0.463	0.398	0.345	0.32	0.307	0.287	0.295	0.374	0.378	0.36	1.06	0.481	0.464	0.406	0.358	0.319	0.302	0.286	0.311	0.29	0.305	0.31	1.117	0.097	0.094	0.092	0.093	0.091	0.095	0.093	0.094	0.096	0.096	0.098	0.774
22:39:16	1.081	0.476	0.444	0.386	0.355	0.33	0.306	0.298	0.296	0.312	0.336	0.475	1.1	0.489	0.463	0.398	0.344	0.32	0.307	0.286	0.295	0.372	0.378	0.357	1.059	0.481	0.464	0.405	0.358	0.318	0.302	0.286	0.311	0.289	0.305	0.309	1.117	0.097	0.094	0.092	0.093	0.091	0.095	0.093	0.094	0.096	0.096	0.098	0.773
22:44:16	1.082	0.476	0.444	0.386	0.354	0.332	0.307	0.298	0.296	0.312	0.336	0.474	1.1	0.489	0.463	0.398	0.344	0.321	0.307	0.287	0.295	0.373	0.377	0.359	1.059	0.481	0.464	0.405	0.358	0.318	0.302	0.286	0.311	0.29	0.304	0.309	1.117	0.097	0.094	0.092	0.093	0.091	0.095	0.093	0.094	0.096	0.096	0.098	0.773
22:49:16	1.081	0.476	0.443	0.385	0.354	0.332	0.306	0.298	0.296	0.311	0.335	0.472	1.1	0.489	0.463	0.398	0.344	0.32	0.306	0.287	0.294	0.372	0.377	0.356	1.058	0.48	0.463	0.405	0.358	0.319	0.302	0.285	0.31	0.289	0.304	0.309	1.117	0.097	0.094	0.092	0.093	0.091	0.094	0.093	0.094	0.095	0.096	0.098	0.773
22:54:16	1.081	0.476	0.443	0.386	0.354	0.332	0.307	0.298	0.297	0.311	0.335	0.469	1.099	0.489	0.462	0.398	0.344	0.321	0.307	0.287	0.294	0.372	0.377	0.358	1.059	0.481	0.463	0.404	0.357	0.318	0.302	0.286	0.31	0.289	0.304	0.308	1.118	0.097	0.094	0.092	0.093	0.091	0.095	0.093	0.094	0.096	0.096	0.098	0.773
22:59:16	1.081	0.475	0.443	0.386	0.354	0.331	0.307	0.298	0.295	0.309	0.334	0.468	1.1	0.489	0.462	0.398	0.344	0.32	0.306	0.287	0.295	0.37	0.376	0.356	1.058	0.48	0.463	0.404	0.358	0.318	0.302	0.286	0.31	0.288	0.303	0.308	1.117	0.097	0.093	0.092	0.093	0.091	0.094	0.093	0.094	0.096	0.096	0.098	0.773
23:04:16	1.081	0.475	0.443	0.385	0.354	0.331	0.306	0.298	0.296	0.309	0.333	0.464	1.099	0.488	0.463	0.398	0.344	0.32	0.307	0.287	0.294	0.371	0.375	0.356	1.058	0.48	0.463	0.404	0.357	0.318	0.302	0.286	0.309	0.289	0.303	0.307	1.118	0.097	0.094	0.092	0.093	0.091	0.095	0.093	0.094	0.096	0.096	0.098	0.772
23:09:16	1.08	0.475	0.443	0.385	0.354	0.331	0.306	0.298	0.295	0.308	0.333	0.463	1.1	0.488	0.463	0.397	0.343	0.32	0.306	0.287	0.293	0.369	0.374	0.355	1.058	0.48	0.463	0.404	0.357	0.318	0.302	0.285	0.31	0.288	0.303	0.307	1.119	0.098	0.094	0.092	0.093	0.091	0.095	0.093	0.094	0.096	0.096	0.098	0.772
23:14:16	1.08	0.475	0.442	0.385	0.354	0.331	0.306	0.298	0.296	0.307	0.332	0.46	1.1	0.488	0.462	0.398	0.343	0.32	0.307	0.287	0.294	0.368	0.375	0.355	1.058	0.48	0.463	0.404	0.358	0.318	0.302	0.285	0.309	0.288	0.303	0.306	1.118	0.098	0.094	0.092	0.093	0.091	0.095	0.094	0.094	0.096	0.096	0.098	0.771
23:19:16	1.08	0.475	0.442	0.384	0.353	0.332	0.306	0.298	0.295	0.305	0.331	0.458	1.099	0.488	0.462	0.398	0.343	0.32	0.307	0.286	0.294	0.368	0.374	0.354	1.058	0.48	0.463	0.403	0.357	0.317	0.302	0.285	0.308	0.287	0.302	0.305	1.119	0.098	0.094	0.092	0.093	0.091	0.095	0.093	0.094	0.096	0.096	0.098	0.772
23:24:16	1.08	0.474	0.442	0.384	0.353	0.332	0.306	0.298	0.295	0.305	0.331	0.457	1.099	0.488	0.462	0.398	0.343	0.32	0.307	0.287	0.294	0.367	0.373	0.355	1.057	0.48	0.463	0.404	0.357	0.317	0.302	0.286	0.308	0.288	0.302	0.305	1.119	0.098	0.094	0.092	0.093	0.091	0.095	0.094	0.094	0.096	0.096	0.098	0.771
23:29:16	1.08	0.474	0.442	0.384	0.353	0.331	0.306	0.297	0.295	0.305	0.33	0.454	1.099	0.488	0.462	0.397	0.343	0.319	0.307	0.287	0.293	0.367	0.373	0.353	1.057	0.479	0.463	0.404	0.357	0.317	0.302	0.285	0.307	0.287	0.302	0.304	1.12	0.098	0.094	0.092	0.093	0.091	0.095	0.093	0.095	0.096	0.096	0.098	0.771
23:34:16	1.08	0.474	0.442	0.384	0.353	0.332	0.306	0.297	0.295	0.306	0.331	0.451	1.099	0.488	0.462	0.397	0.343	0.32	0.307	0.287	0.294	0.366	0.373	0.355	1.057	0.479	0.463	0.403	0.357	0.317	0.302	0.285	0.307	0.287	0.301	0.303	1.12	0.098	0.094	0.092	0.093	0.091	0.095	0.094	0.094	0.096	0.096	0.098	0.771
23:39:16	1.08	0.473	0.441	0.383	0.353	0.331	0.306	0.297	0.294	0.304	0.329	0.449	1.1	0.488	0.462	0.397	0.342	0.319	0.307	0.287	0.293	0.365	0.372	0.351	1.056	0.479	0.462	0.403	0.356	0.317	0.302	0.285	0.307	0.287	0.301	0.302	1.12	0.097	0.094	0.092	0.093	0.091	0.095	0.093	0.094	0.096	0.096	0.098	0.771
23:44:16	1.08	0.473	0.441	0.384	0.353	0.332	0.306	0.297	0.294	0.304	0.329	0.447	1.099	0.487	0.461	0.398	0.343	0.319	0.307	0.287	0.293	0.365	0.372	0.351	1.056	0.479	0.462	0.403	0.357	0.317	0.302	0.285	0.306	0.287	0.301	0.303	1.121	0.097	0.094	0.092	0.093	0.091	0.095	0.093	0.095	0.096	0.096	0.098	0.77
23:49:16	1.079	0.473	0.441	0.384	0.353	0.332	0.305	0.297	0.294	0.303	0.329	0.445	1.1	0.487	0.462	0.397	0.343	0.319	0.307	0.286	0.293	0.364	0.37	0.35	1.056	0.478	0.462	0.403	0.357	0.316	0.302	0.286	0.307	0.286	0.301	0.302	1.121	0.098	0.094	0.092	0.093	0.091	0.095	0.093	0.094	0.096	0.096	0.098	0.77
23:54:15	1.08	0.473	0.44	0.383	0.353	0.332	0.306	0.297	0.294	0.303	0.328	0.444	1.1	0.487	0.462	0.397	0.343	0.318	0.307	0.287	0.293	0.363	0.37	0.35	1.055	0.479	0.462	0.403	0.356	0.317	0.302	0.286	0.306	0.286	0.3	0.301	1.122	0.098	0.094	0.092	0.093	0.091	0.095	0.094	0.094	0.096	0.096	0.098	0.77
23:59:16	1.08	0.473	0.441	0.383	0.353	0.332	0.306	0.297	0.294	0.303	0.327	0.443	1.099	0.487	0.461	0.397	0.342	0.319	0.307	0.286	0.293	0.363	0.369	0.349	1.055	0.479	0.462	0.402	0.356	0.317	0.302	0.286	0.305	0.286	0.3	0.301	1.124	0.098	0.094	0.092	0.093	0.091	0.095	0.094	0.094	0.096	0.096	0.098	0.77
1 day, 0:04:16	1.079	0.472	0.441	0.383	0.352	0.332	0.306	0.297	0.294	0.302	0.327	0.44	1.1	0.487	0.461	0.397	0.343	0.318	0.308	0.287	0.292	0.362	0.369	0.35	1.055	0.479	0.462	0.403	0.356	0.317	0.303	0.286	0.306	0.286	0.299	0.301	1.126	0.098	0.094	0.092	0.093	0.091	0.095	0.094	0.095	0.096	0.097	0.098	0.769
[truncated: 47 more columns]
