# Supplementary material for: Using cellular fitness to map the structure and function of a major facilitator superfamily effluxer
Source: Mol Syst Biol. 2017 Dec 1;13(12):964. doi: 10.15252/msb.20177635 (PMC5740499; doi:10.15252/msb.20177635)
Supplement: Supplementary file 8 — Source Data for Figure 1B [file MSB-13-964-s006.zip › SourceData_Figure1B/MSB-17-7635RR_AnalyzedDataforFigure1B.xlsx]

## Sheet: TET
Absolute growth rates (min-1) of BW25113 in TET
TET (µg/mL)	BW25113_1	BW25113_2	BW25113_3	BW25113_4
0	0.0293478	0.0289963	0.0282999	0.0301237
0.25	0.0206306	0.0209731	0.0217521	0.0222047
0.5	0.0141627	0.0139116	0.0149078	0.0175526
0.75	0.00921239	0.0104547	0.0130478	0.0115473
1	0.00603966	0.00922824	0.0107321	0.00850203
1.5	0.00546867	0.007393	0.00812318	0.0135715
2	0.00429251	0.00597069	0.00615983	0.00467534
2.5	0.00312981	0.00387703	0.00376291	0.00581185
3	0.00275447	0.00264381	0.00450242	0.00432796
15	0.000454868	0.000478094	0.000404408	0.00105316
30	0.000336138	0.000327392	0.000326593	0.000549448
45	0.000228884	2.23373e-06	0.000189407	0.000369003
Normalized growth rates of BW25113 in TET
TET (µg/mL)	BW25113_1	BW25113_2	BW25113_3	BW25113_4
0	1	1	1	1
0.25	0.702971	0.723302	0.768628	0.737116
0.5	0.482581	0.479773	0.526779	0.582686
0.75	0.313904	0.360552	0.461054	0.38333
1	0.205796	0.318256	0.379229	0.282237
1.5	0.18634	0.254964	0.287039	0.450526
2	0.146263	0.205912	0.217663	0.155205
2.5	0.106645	0.133708	0.132966	0.192933
3	0.0938561	0.0911777	0.159097	0.143673
15	0.0154993	0.0164881	0.0142901	0.0349611
30	0.0114536	0.0112908	0.0115404	0.0182397
45	0.00779902	7.70349e-05	0.00669286	0.0122496

## Sheet: DOX
Absolute growth rates (min-1) of BW25113 in DOX
DOX (µg/mL)	BW25113_1	BW25113_2	BW25113_3	BW25113_4
0	0.0281502	0.0282626	0.0275082	0.0280558
0.5	0.0202184	0.0213024	0.0219486	0.0219895
1	0.013517	0.014879	0.0148556	0.0151449
1.5	0.0105099	0.0106725	0.0122187	0.0113975
2	0.00807523	0.00887773	0.00830149	0.00893547
2.5	0.0079744	0.00922722	0.00864887	0.0091079
3	0.00572869	0.00643269	0.00585255	0.00705226
3.5	0.00274668	0.00410023	0.00399863	0.00533895
4	0.00245417	0.00227252	0.00392202	0.00356375
5	0.00265113	0.0022733	0.00320188	0.00421828
6	0.00123126	0.000710344	0.00312981	0.00203847
10	0.000555623	0.000632346	0.000825078	0.000990957
Normalized growth rates of BW25113 in DOX
DOX (µg/mL)	BW25113_1	BW25113_2	BW25113_3	BW25113_4
0	1	1	1	1
0.5	0.718235	0.75373	0.797893	0.783779
1	0.480173	0.526456	0.540042	0.539814
1.5	0.37335	0.377618	0.444186	0.406245
2	0.286863	0.314115	0.301783	0.318489
2.5	0.283281	0.326481	0.314411	0.324635
3	0.203505	0.227604	0.212757	0.251366
3.5	0.0975723	0.145076	0.145361	0.190297
4	0.0871816	0.0804072	0.142577	0.127024
5	0.0941782	0.0804348	0.116398	0.150353
6	0.0437391	0.0251337	0.113777	0.0726576
10	0.0197378	0.0223739	0.0299939	0.035321

## Sheet: MCN
Absolute growth rates (min-1) of BW25113 in MCN
MCN (µg/mL)	BW25113_1	BW25113_2	BW25113_3	BW25113_4
0	0.0287589	0.0282671	0.0275676	0.0284556
0.5	0.027269	0.0279714	0.0282202	0.0286656
1	0.0195354	0.0202106	0.0203469	0.0209817
1.5	0.0148404	0.0141525	0.0152333	0.0149766
2	0.0103374	0.0103577	0.0106359	0.0099074
2.5	0.00922555	0.00969512	0.00878808	0.00984599
3	0.00456376	0.00626365	0.00498849	0.00733877
3.5	0.00262955	0.00269892	0.00462843	0.00479788
4	0.0023235	0.00169949	0.00368565	0.00284001
5	0.00301389	0.00156153	0.00312981	0.00339035
6	0.00226042	0.00260459	0.00307185	0.00291418
10	0.000242541	0.000276626	0.000435207	0.000476529
Normalized growth rates of BW25113 in MCN
MCN (µg/mL)	BW25113_1	BW25113_2	BW25113_3	BW25113_4
0	1	1	1	1
0.5	0.948195	0.989541	1.02367	1.00738
1	0.679284	0.714988	0.738072	0.737349
1.5	0.516029	0.500671	0.55258	0.526314
2	0.359451	0.366424	0.385813	0.34817
2.5	0.32079	0.342983	0.318783	0.346012
3	0.158691	0.221588	0.180955	0.257902
3.5	0.0914344	0.0954792	0.167894	0.168609
4	0.0807924	0.0601226	0.133695	0.0998049
5	0.104798	0.0552419	0.113532	0.119145
6	0.0785989	0.0921423	0.11143	0.102412
10	0.00843362	0.00978617	0.0157869	0.0167464
