# Supplementary material for: Using cellular fitness to map the structure and function of a major facilitator superfamily effluxer
Source: Mol Syst Biol. 2017 Dec 1;13(12):964. doi: 10.15252/msb.20177635 (PMC5740499; doi:10.15252/msb.20177635)
Supplement: Supplementary file 8 — Source Data for Figure 1B [file MSB-13-964-s006.zip › SourceData_Figure1B/MSB-17-7635RR_SourceDataforFigure1B.xlsx]

## Sheet: TET
OD600 readings obtained from BioTek Epoch 2 Microplate Reader. Prior to analysis, all OD600 readings were subtracted by 0.086 to correct for the background media OD600 measurement.
	BW25113_1												BW25113_2												BW25113_3												BW25113_4
TET (µg/mL)	0	0.25	0.5	0.75	1	1.5	2	2.5	3	15	30	45	0	0.25	0.5	0.75	1	1.5	2	2.5	3	15	30	45	0	0.25	0.5	0.75	1	1.5	2	2.5	3	15	30	45	0	0.25	0.5	0.75	1	1.5	2	2.5	3	15	30	45
Time	A1	A2	A3	A4	A5	A6	A7	A8	A9	A10	A11	A12	B1	B2	B3	B4	B5	B6	B7	B8	B9	B10	B11	B12	C1	C2	C3	C4	C5	C6	C7	C8	C9	C10	C11	C12	D1	D2	D3	D4	D5	D6	D7	D8	D9	D10	D11	D12
00:00:00	0.091	0.094	0.094	0.094	0.094	0.092	0.09	0.091	0.091	0.089	0.09	0.09	0.09	0.094	0.094	0.09	0.09	0.088	0.09	0.09	0.091	0.089	0.089	0.092	0.092	0.092	0.091	0.09	0.09	0.09	0.091	0.093	0.091	0.091	0.09	0.092	0.09	0.089	0.088	0.089	0.09	0.087	0.09	0.089	0.089	0.089	0.089	0.089
00:04:16	0.09	0.09	0.09	0.091	0.092	0.09	0.089	0.09	0.09	0.089	0.088	0.089	0.09	0.09	0.09	0.09	0.09	0.088	0.089	0.089	0.09	0.089	0.089	0.091	0.092	0.091	0.091	0.09	0.09	0.09	0.09	0.091	0.09	0.09	0.09	0.091	0.09	0.089	0.088	0.089	0.09	0.087	0.089	0.088	0.088	0.088	0.088	0.088
00:09:16	0.09	0.09	0.09	0.091	0.092	0.09	0.089	0.089	0.09	0.089	0.088	0.089	0.09	0.09	0.09	0.09	0.09	0.088	0.089	0.089	0.09	0.089	0.089	0.091	0.092	0.092	0.091	0.09	0.09	0.09	0.09	0.091	0.09	0.09	0.09	0.091	0.089	0.089	0.088	0.089	0.09	0.087	0.089	0.088	0.088	0.088	0.088	0.088
00:14:16	0.09	0.09	0.09	0.091	0.092	0.091	0.089	0.09	0.09	0.089	0.088	0.089	0.091	0.09	0.09	0.09	0.09	0.088	0.089	0.089	0.09	0.089	0.089	0.091	0.092	0.091	0.091	0.09	0.09	0.09	0.09	0.091	0.09	0.09	0.09	0.091	0.09	0.089	0.088	0.089	0.09	0.087	0.089	0.088	0.088	0.088	0.088	0.088
00:19:16	0.091	0.091	0.09	0.091	0.092	0.091	0.089	0.09	0.09	0.089	0.088	0.089	0.091	0.09	0.09	0.09	0.09	0.088	0.089	0.089	0.09	0.089	0.089	0.091	0.092	0.092	0.092	0.09	0.09	0.09	0.09	0.091	0.09	0.09	0.09	0.091	0.09	0.089	0.088	0.089	0.09	0.087	0.089	0.088	0.088	0.088	0.088	0.088
00:24:16	0.091	0.091	0.09	0.092	0.092	0.091	0.089	0.09	0.09	0.089	0.088	0.089	0.091	0.091	0.09	0.09	0.09	0.088	0.088	0.089	0.09	0.089	0.089	0.091	0.092	0.092	0.092	0.09	0.09	0.09	0.09	0.091	0.09	0.09	0.09	0.09	0.09	0.089	0.088	0.089	0.09	0.087	0.089	0.088	0.088	0.088	0.088	0.088
00:29:16	0.091	0.091	0.09	0.092	0.092	0.091	0.089	0.09	0.09	0.089	0.088	0.089	0.092	0.091	0.09	0.091	0.09	0.088	0.089	0.089	0.09	0.089	0.089	0.091	0.093	0.092	0.092	0.09	0.091	0.09	0.09	0.091	0.09	0.09	0.09	0.09	0.091	0.089	0.088	0.089	0.09	0.087	0.089	0.088	0.088	0.088	0.088	0.088
00:34:16	0.092	0.092	0.09	0.092	0.093	0.091	0.089	0.09	0.09	0.089	0.088	0.089	0.092	0.092	0.091	0.091	0.09	0.089	0.089	0.089	0.09	0.089	0.089	0.091	0.093	0.093	0.092	0.091	0.091	0.09	0.09	0.091	0.09	0.09	0.09	0.091	0.091	0.09	0.089	0.09	0.09	0.087	0.089	0.088	0.088	0.088	0.088	0.088
00:39:16	0.093	0.092	0.091	0.092	0.093	0.091	0.09	0.09	0.09	0.089	0.088	0.089	0.093	0.092	0.091	0.091	0.09	0.089	0.089	0.089	0.09	0.089	0.089	0.091	0.094	0.094	0.093	0.091	0.091	0.091	0.09	0.091	0.09	0.09	0.09	0.091	0.092	0.09	0.089	0.09	0.09	0.087	0.089	0.088	0.088	0.088	0.088	0.088
00:44:16	0.094	0.093	0.091	0.092	0.093	0.091	0.09	0.09	0.09	0.089	0.088	0.089	0.094	0.092	0.092	0.091	0.091	0.089	0.089	0.089	0.09	0.089	0.089	0.091	0.095	0.094	0.093	0.091	0.091	0.091	0.09	0.091	0.09	0.09	0.09	0.091	0.092	0.091	0.089	0.09	0.09	0.087	0.09	0.088	0.088	0.088	0.088	0.088
00:49:16	0.095	0.093	0.092	0.093	0.093	0.091	0.09	0.09	0.09	0.089	0.088	0.089	0.095	0.093	0.092	0.092	0.091	0.089	0.089	0.089	0.091	0.089	0.089	0.091	0.096	0.095	0.094	0.092	0.092	0.091	0.09	0.091	0.09	0.09	0.09	0.091	0.093	0.091	0.09	0.09	0.091	0.088	0.09	0.089	0.088	0.088	0.088	0.088
00:54:16	0.096	0.094	0.092	0.093	0.094	0.092	0.09	0.09	0.09	0.089	0.089	0.089	0.096	0.094	0.092	0.092	0.091	0.089	0.089	0.09	0.091	0.089	0.089	0.091	0.097	0.095	0.094	0.092	0.092	0.091	0.09	0.091	0.09	0.09	0.09	0.091	0.094	0.092	0.09	0.091	0.091	0.088	0.09	0.089	0.088	0.088	0.088	0.088
00:59:16	0.097	0.095	0.093	0.093	0.094	0.092	0.09	0.09	0.09	0.089	0.089	0.089	0.097	0.095	0.093	0.092	0.091	0.089	0.089	0.09	0.091	0.089	0.089	0.091	0.098	0.096	0.095	0.092	0.092	0.091	0.091	0.092	0.09	0.09	0.09	0.091	0.095	0.093	0.091	0.091	0.091	0.088	0.09	0.089	0.089	0.088	0.088	0.088
01:04:16	0.099	0.095	0.093	0.094	0.094	0.092	0.09	0.09	0.09	0.089	0.089	0.089	0.099	0.095	0.093	0.093	0.091	0.09	0.089	0.09	0.091	0.089	0.089	0.091	0.1	0.097	0.096	0.093	0.092	0.092	0.091	0.092	0.091	0.091	0.09	0.091	0.097	0.094	0.091	0.091	0.091	0.088	0.09	0.089	0.089	0.088	0.088	0.088
01:09:16	0.101	0.096	0.093	0.094	0.094	0.092	0.09	0.09	0.09	0.089	0.089	0.089	0.1	0.096	0.094	0.093	0.091	0.09	0.089	0.09	0.091	0.089	0.089	0.091	0.102	0.098	0.096	0.093	0.093	0.092	0.091	0.092	0.091	0.09	0.09	0.091	0.098	0.094	0.091	0.092	0.092	0.088	0.09	0.089	0.089	0.088	0.088	0.088
01:14:16	0.103	0.097	0.094	0.095	0.094	0.092	0.09	0.09	0.091	0.089	0.089	0.089	0.103	0.097	0.094	0.093	0.092	0.09	0.089	0.09	0.091	0.089	0.089	0.091	0.104	0.1	0.097	0.094	0.093	0.092	0.091	0.092	0.091	0.091	0.09	0.091	0.1	0.095	0.092	0.092	0.092	0.088	0.09	0.089	0.089	0.089	0.088	0.088
01:19:16	0.106	0.099	0.094	0.095	0.095	0.092	0.09	0.091	0.091	0.089	0.089	0.089	0.105	0.098	0.095	0.094	0.092	0.09	0.09	0.09	0.091	0.089	0.089	0.091	0.107	0.101	0.098	0.094	0.094	0.092	0.091	0.092	0.091	0.091	0.09	0.09	0.102	0.096	0.093	0.092	0.092	0.088	0.09	0.089	0.089	0.088	0.089	0.088
01:24:16	0.109	0.1	0.095	0.095	0.095	0.092	0.091	0.091	0.09	0.089	0.089	0.089	0.108	0.099	0.095	0.094	0.092	0.09	0.09	0.09	0.091	0.089	0.089	0.091	0.11	0.102	0.098	0.095	0.094	0.092	0.091	0.092	0.091	0.091	0.09	0.09	0.105	0.097	0.093	0.092	0.092	0.089	0.09	0.089	0.089	0.089	0.088	0.088
01:29:16	0.113	0.101	0.096	0.096	0.095	0.093	0.091	0.091	0.091	0.089	0.089	0.089	0.112	0.101	0.096	0.095	0.093	0.09	0.09	0.09	0.091	0.089	0.089	0.091	0.114	0.104	0.099	0.095	0.094	0.093	0.091	0.092	0.091	0.091	0.09	0.091	0.108	0.099	0.094	0.093	0.093	0.089	0.09	0.089	0.089	0.089	0.088	0.091
01:34:16	0.118	0.103	0.097	0.096	0.096	0.093	0.091	0.091	0.091	0.089	0.089	0.089	0.117	0.103	0.097	0.095	0.093	0.09	0.09	0.09	0.091	0.089	0.089	0.091	0.118	0.106	0.1	0.096	0.095	0.093	0.092	0.092	0.091	0.091	0.09	0.091	0.112	0.1	0.094	0.094	0.093	0.089	0.09	0.089	0.089	0.089	0.088	0.088
01:39:16	0.123	0.104	0.098	0.097	0.096	0.093	0.091	0.091	0.091	0.089	0.089	0.089	0.122	0.104	0.098	0.095	0.094	0.091	0.09	0.09	0.091	0.089	0.089	0.091	0.123	0.108	0.102	0.097	0.095	0.093	0.092	0.092	0.091	0.091	0.09	0.09	0.117	0.102	0.095	0.094	0.093	0.089	0.091	0.09	0.089	0.089	0.088	0.088
01:44:16	0.13	0.106	0.098	0.097	0.096	0.093	0.091	0.091	0.091	0.089	0.089	0.089	0.128	0.106	0.098	0.096	0.094	0.091	0.09	0.09	0.091	0.089	0.089	0.091	0.13	0.111	0.103	0.097	0.096	0.094	0.092	0.092	0.091	0.091	0.09	0.09	0.122	0.104	0.096	0.094	0.094	0.089	0.09	0.089	0.089	0.088	0.088	0.088
01:49:16	0.137	0.109	0.099	0.098	0.096	0.094	0.091	0.091	0.091	0.089	0.089	0.089	0.135	0.108	0.099	0.097	0.094	0.091	0.09	0.091	0.091	0.089	0.089	0.091	0.138	0.114	0.104	0.098	0.096	0.094	0.092	0.093	0.091	0.091	0.09	0.091	0.128	0.106	0.097	0.095	0.094	0.089	0.091	0.09	0.089	0.089	0.088	0.088
01:54:16	0.145	0.111	0.1	0.098	0.097	0.094	0.091	0.091	0.091	0.089	0.089	0.089	0.143	0.111	0.1	0.097	0.094	0.091	0.09	0.091	0.092	0.089	0.089	0.091	0.146	0.117	0.106	0.099	0.097	0.094	0.092	0.093	0.092	0.091	0.09	0.09	0.136	0.108	0.098	0.095	0.094	0.09	0.091	0.09	0.089	0.089	0.088	0.088
01:59:16	0.156	0.114	0.101	0.099	0.097	0.094	0.091	0.091	0.091	0.089	0.089	0.089	0.152	0.114	0.101	0.098	0.095	0.092	0.09	0.091	0.091	0.089	0.089	0.091	0.155	0.121	0.107	0.1	0.098	0.095	0.092	0.093	0.092	0.091	0.09	0.09	0.144	0.111	0.099	0.096	0.095	0.09	0.091	0.09	0.089	0.089	0.088	0.088
02:04:16	0.168	0.117	0.102	0.099	0.097	0.094	0.091	0.091	0.091	0.089	0.089	0.089	0.163	0.117	0.103	0.098	0.095	0.092	0.091	0.091	0.092	0.089	0.089	0.091	0.168	0.125	0.109	0.101	0.098	0.095	0.093	0.093	0.092	0.091	0.09	0.091	0.154	0.114	0.1	0.096	0.095	0.09	0.091	0.09	0.089	0.089	0.089	0.088
02:09:16	0.181	0.121	0.103	0.1	0.098	0.094	0.091	0.091	0.091	0.089	0.089	0.089	0.176	0.12	0.104	0.099	0.095	0.092	0.091	0.091	0.092	0.089	0.089	0.091	0.181	0.129	0.111	0.102	0.099	0.095	0.093	0.093	0.092	0.091	0.09	0.09	0.165	0.117	0.101	0.097	0.095	0.09	0.091	0.09	0.089	0.089	0.089	0.088
02:14:16	0.189	0.124	0.105	0.101	0.098	0.095	0.092	0.091	0.091	0.089	0.089	0.089	0.187	0.124	0.105	0.1	0.096	0.092	0.091	0.091	0.092	0.089	0.089	0.091	0.19	0.135	0.113	0.103	0.1	0.096	0.093	0.094	0.092	0.091	0.09	0.09	0.179	0.121	0.102	0.098	0.096	0.091	0.092	0.09	0.089	0.089	0.089	0.088
02:19:16	0.201	0.129	0.106	0.101	0.099	0.095	0.092	0.092	0.091	0.089	0.089	0.089	0.196	0.128	0.106	0.1	0.096	0.092	0.091	0.091	0.092	0.089	0.089	0.091	0.2	0.14	0.115	0.104	0.101	0.096	0.094	0.094	0.092	0.091	0.09	0.09	0.185	0.125	0.104	0.098	0.096	0.091	0.092	0.09	0.09	0.089	0.089	0.088
02:24:16	0.217	0.133	0.108	0.102	0.099	0.095	0.092	0.092	0.091	0.09	0.089	0.089	0.213	0.133	0.108	0.101	0.097	0.093	0.091	0.091	0.092	0.089	0.089	0.091	0.218	0.147	0.117	0.105	0.101	0.097	0.094	0.094	0.092	0.091	0.09	0.09	0.198	0.13	0.105	0.099	0.097	0.091	0.092	0.09	0.09	0.089	0.089	0.088
02:29:16	0.237	0.138	0.109	0.102	0.099	0.095	0.092	0.092	0.091	0.089	0.089	0.089	0.232	0.139	0.11	0.102	0.098	0.093	0.091	0.091	0.092	0.089	0.089	0.091	0.238	0.154	0.12	0.106	0.102	0.097	0.094	0.094	0.092	0.091	0.09	0.091	0.216	0.135	0.107	0.1	0.097	0.091	0.092	0.09	0.09	0.089	0.089	0.088
02:34:16	0.257	0.144	0.111	0.103	0.1	0.096	0.092	0.092	0.092	0.089	0.089	0.089	0.252	0.144	0.111	0.103	0.098	0.093	0.091	0.091	0.092	0.089	0.089	0.091	0.259	0.162	0.122	0.107	0.103	0.097	0.094	0.094	0.092	0.091	0.09	0.09	0.236	0.141	0.108	0.1	0.097	0.091	0.092	0.091	0.09	0.089	0.089	0.088
02:39:16	0.275	0.15	0.112	0.104	0.1	0.095	0.092	0.092	0.092	0.089	0.089	0.089	0.271	0.151	0.113	0.103	0.098	0.093	0.092	0.091	0.092	0.089	0.089	0.091	0.276	0.17	0.125	0.108	0.103	0.098	0.094	0.094	0.092	0.091	0.09	0.09	0.256	0.147	0.11	0.101	0.098	0.092	0.092	0.091	0.09	0.089	0.089	0.088
02:44:16	0.294	0.158	0.115	0.105	0.1	0.096	0.092	0.092	0.092	0.089	0.089	0.089	0.288	0.158	0.115	0.104	0.099	0.094	0.092	0.091	0.092	0.089	0.089	0.091	0.295	0.18	0.128	0.109	0.104	0.098	0.095	0.094	0.092	0.091	0.09	0.09	0.273	0.154	0.111	0.102	0.098	0.092	0.092	0.091	0.09	0.089	0.089	0.088
02:49:16	0.317	0.166	0.117	0.106	0.101	0.096	0.093	0.092	0.092	0.09	0.089	0.089	0.311	0.166	0.117	0.105	0.1	0.094	0.092	0.092	0.092	0.089	0.09	0.091	0.32	0.191	0.131	0.11	0.105	0.099	0.095	0.095	0.093	0.091	0.09	0.091	0.293	0.163	0.113	0.103	0.099	0.092	0.092	0.091	0.09	0.089	0.089	0.088
02:54:16	0.339	0.174	0.119	0.106	0.101	0.096	0.093	0.092	0.092	0.089	0.089	0.089	0.335	0.175	0.119	0.106	0.1	0.094	0.092	0.092	0.092	0.089	0.089	0.091	0.342	0.2	0.134	0.112	0.106	0.099	0.095	0.095	0.093	0.091	0.09	0.09	0.317	0.172	0.116	0.104	0.099	0.092	0.092	0.091	0.09	0.089	0.089	0.088
02:59:16	0.362	0.184	0.121	0.107	0.102	0.096	0.093	0.092	0.092	0.089	0.089	0.089	0.358	0.185	0.122	0.107	0.1	0.095	0.092	0.092	0.092	0.089	0.089	0.091	0.368	0.207	0.138	0.113	0.107	0.1	0.095	0.095	0.093	0.091	0.09	0.091	0.341	0.181	0.117	0.105	0.1	0.093	0.093	0.091	0.09	0.089	0.089	0.088
03:04:16	0.391	0.192	0.123	0.108	0.102	0.097	0.093	0.092	0.092	0.09	0.089	0.089	0.385	0.196	0.124	0.108	0.101	0.095	0.092	0.092	0.092	0.089	0.089	0.091	0.395	0.217	0.142	0.115	0.108	0.1	0.096	0.095	0.093	0.091	0.09	0.09	0.362	0.192	0.12	0.105	0.1	0.093	0.093	0.091	0.09	0.089	0.089	0.088
03:09:16	0.413	0.198	0.126	0.109	0.103	0.097	0.093	0.092	0.092	0.09	0.089	0.089	0.41	0.202	0.127	0.109	0.101	0.095	0.093	0.092	0.093	0.089	0.089	0.091	0.412	0.231	0.146	0.116	0.109	0.101	0.096	0.095	0.093	0.091	0.09	0.091	0.391	0.198	0.123	0.107	0.101	0.093	0.093	0.091	0.09	0.089	0.089	0.088
03:14:16	0.43	0.208	0.129	0.11	0.103	0.097	0.093	0.092	0.092	0.09	0.089	0.089	0.427	0.21	0.13	0.11	0.102	0.095	0.093	0.092	0.093	0.09	0.09	0.091	0.43	0.244	0.15	0.118	0.11	0.101	0.096	0.096	0.093	0.091	0.09	0.091	0.411	0.206	0.125	0.108	0.102	0.094	0.093	0.092	0.09	0.089	0.089	0.088
03:19:16	0.449	0.22	0.131	0.111	0.104	0.097	0.093	0.093	0.092	0.09	0.089	0.089	0.446	0.222	0.133	0.111	0.103	0.096	0.093	0.092	0.093	0.089	0.09	0.091	0.449	0.257	0.155	0.119	0.11	0.102	0.096	0.096	0.093	0.091	0.09	0.09	0.428	0.218	0.128	0.109	0.102	0.094	0.093	0.092	0.09	0.089	0.089	0.088
03:24:16	0.469	0.233	0.134	0.112	0.104	0.098	0.094	0.093	0.092	0.09	0.089	0.089	0.466	0.236	0.136	0.112	0.103	0.096	0.093	0.092	0.093	0.089	0.09	0.091	0.468	0.269	0.16	0.121	0.112	0.102	0.097	0.096	0.093	0.091	0.09	0.091	0.447	0.232	0.131	0.11	0.103	0.094	0.094	0.092	0.091	0.089	0.089	0.088
03:29:16	0.489	0.245	0.138	0.113	0.105	0.098	0.094	0.093	0.092	0.089	0.089	0.089	0.483	0.248	0.139	0.114	0.104	0.096	0.093	0.092	0.093	0.09	0.09	0.091	0.485	0.283	0.166	0.122	0.113	0.103	0.097	0.096	0.093	0.091	0.09	0.091	0.465	0.245	0.135	0.111	0.103	0.094	0.094	0.092	0.091	0.089	0.089	0.088
03:34:16	0.508	0.257	0.141	0.115	0.105	0.098	0.094	0.093	0.092	0.089	0.089	0.089	0.501	0.261	0.143	0.115	0.105	0.096	0.093	0.093	0.093	0.09	0.09	0.091	0.503	0.298	0.171	0.125	0.114	0.103	0.097	0.096	0.094	0.091	0.09	0.091	0.482	0.256	0.138	0.112	0.104	0.095	0.094	0.092	0.091	0.089	0.089	0.088
03:39:16	0.531	0.27	0.146	0.116	0.106	0.098	0.094	0.093	0.092	0.09	0.089	0.089	0.52	0.273	0.147	0.117	0.106	0.097	0.093	0.093	0.093	0.089	0.089	0.091	0.523	0.314	0.176	0.126	0.115	0.104	0.098	0.096	0.094	0.091	0.09	0.091	0.5	0.269	0.142	0.113	0.105	0.095	0.094	0.092	0.091	0.089	0.089	0.088
03:44:16	0.551	0.285	0.15	0.117	0.106	0.098	0.094	0.093	0.092	0.09	0.089	0.089	0.541	0.287	0.151	0.118	0.106	0.097	0.094	0.092	0.093	0.089	0.089	0.091	0.542	0.33	0.182	0.129	0.116	0.104	0.098	0.096	0.094	0.091	0.09	0.09	0.518	0.283	0.146	0.115	0.105	0.095	0.094	0.092	0.091	0.089	0.089	0.088
03:49:16	0.571	0.3	0.154	0.118	0.107	0.099	0.094	0.093	0.092	0.09	0.089	0.089	0.561	0.302	0.156	0.12	0.107	0.097	0.094	0.093	0.093	0.09	0.089	0.091	0.562	0.347	0.189	0.13	0.117	0.105	0.098	0.097	0.094	0.091	0.09	0.091	0.538	0.298	0.151	0.116	0.106	0.095	0.095	0.092	0.091	0.089	0.089	0.088
03:54:16	0.585	0.315	0.159	0.12	0.107	0.099	0.094	0.093	0.093	0.09	0.089	0.089	0.576	0.318	0.161	0.121	0.108	0.098	0.094	0.093	0.094	0.09	0.09	0.091	0.577	0.365	0.194	0.133	0.118	0.105	0.099	0.097	0.094	0.091	0.09	0.091	0.556	0.314	0.156	0.118	0.107	0.096	0.095	0.093	0.091	0.089	0.089	0.088
03:59:16	0.601	0.332	0.164	0.121	0.108	0.1	0.095	0.093	0.093	0.09	0.089	0.089	0.592	0.333	0.166	0.123	0.109	0.098	0.094	0.093	0.093	0.09	0.089	0.091	0.594	0.389	0.199	0.135	0.12	0.106	0.099	0.097	0.094	0.091	0.09	0.091	0.572	0.33	0.161	0.12	0.107	0.096	0.095	0.092	0.091	0.089	0.089	0.088
04:04:16	0.617	0.35	0.17	0.123	0.109	0.1	0.094	0.094	0.093	0.09	0.089	0.089	0.608	0.349	0.171	0.124	0.11	0.098	0.094	0.093	0.093	0.089	0.09	0.091	0.611	0.403	0.204	0.138	0.121	0.106	0.099	0.097	0.094	0.091	0.09	0.091	0.588	0.347	0.166	0.121	0.108	0.096	0.095	0.093	0.091	0.089	0.089	0.088
04:09:16	0.633	0.374	0.174	0.124	0.109	0.1	0.095	0.094	0.093	0.09	0.089	0.089	0.626	0.368	0.177	0.126	0.11	0.099	0.094	0.093	0.094	0.09	0.089	0.091	0.628	0.411	0.21	0.14	0.123	0.107	0.099	0.097	0.094	0.091	0.09	0.091	0.608	0.365	0.171	0.123	0.109	0.097	0.095	0.093	0.091	0.089	0.089	0.088
04:14:16	0.65	0.393	0.18	0.126	0.11	0.1	0.095	0.094	0.093	0.089	0.089	0.089	0.643	0.391	0.183	0.129	0.111	0.099	0.095	0.094	0.094	0.09	0.089	0.091	0.645	0.421	0.217	0.142	0.124	0.107	0.1	0.098	0.094	0.091	0.09	0.091	0.626	0.389	0.176	0.125	0.11	0.097	0.095	0.093	0.091	0.089	0.089	0.088
04:19:16	0.665	0.403	0.186	0.128	0.111	0.101	0.095	0.094	0.093	0.09	0.089	0.089	0.657	0.405	0.19	0.131	0.112	0.1	0.095	0.094	0.094	0.09	0.09	0.091	0.658	0.434	0.226	0.146	0.125	0.108	0.1	0.098	0.095	0.091	0.09	0.091	0.642	0.404	0.183	0.126	0.111	0.098	0.096	0.093	0.091	0.089	0.089	0.088
04:24:16	0.677	0.413	0.189	0.129	0.112	0.101	0.095	0.094	0.093	0.09	0.089	0.089	0.67	0.413	0.195	0.133	0.113	0.1	0.095	0.094	0.094	0.09	0.09	0.091	0.67	0.449	0.233	0.149	0.127	0.109	0.1	0.098	0.095	0.091	0.09	0.091	0.653	0.412	0.188	0.129	0.111	0.098	0.096	0.093	0.092	0.089	0.089	0.088
04:29:16	0.688	0.427	0.194	0.132	0.112	0.101	0.095	0.094	0.093	0.09	0.089	0.089	0.681	0.423	0.199	0.135	0.115	0.1	0.095	0.094	0.094	0.09	0.089	0.091	0.68	0.468	0.241	0.152	0.128	0.109	0.1	0.098	0.095	0.091	0.09	0.091	0.667	0.421	0.192	0.131	0.113	0.098	0.096	0.093	0.092	0.089	0.089	0.088
04:34:16	0.697	0.442	0.2	0.133	0.113	0.101	0.096	0.094	0.093	0.09	0.089	0.089	0.69	0.437	0.203	0.138	0.115	0.101	0.096	0.094	0.094	0.09	0.09	0.091	0.69	0.486	0.249	0.156	0.131	0.11	0.101	0.099	0.095	0.091	0.09	0.091	0.677	0.434	0.196	0.134	0.114	0.099	0.096	0.094	0.092	0.089	0.089	0.088
04:39:16	0.706	0.465	0.205	0.135	0.114	0.102	0.096	0.094	0.093	0.09	0.089	0.089	0.7	0.454	0.21	0.14	0.117	0.101	0.096	0.094	0.095	0.09	0.09	0.091	0.7	0.498	0.258	0.159	0.131	0.11	0.101	0.099	0.095	0.091	0.09	0.091	0.688	0.45	0.203	0.137	0.115	0.099	0.097	0.094	0.092	0.089	0.089	0.088
04:44:16	0.717	0.48	0.213	0.138	0.114	0.102	0.096	0.094	0.093	0.09	0.089	0.089	0.708	0.474	0.217	0.143	0.117	0.102	0.096	0.094	0.095	0.09	0.09	0.091	0.71	0.511	0.267	0.163	0.134	0.111	0.102	0.099	0.095	0.091	0.09	0.091	0.697	0.471	0.21	0.139	0.116	0.099	0.097	0.094	0.092	0.089	0.089	0.088
04:49:16	0.726	0.495	0.22	0.141	0.116	0.102	0.096	0.094	0.093	0.09	0.089	0.089	0.718	0.488	0.225	0.146	0.119	0.102	0.096	0.094	0.094	0.09	0.09	0.091	0.719	0.524	0.275	0.166	0.135	0.112	0.102	0.099	0.096	0.091	0.09	0.091	0.706	0.485	0.217	0.141	0.117	0.099	0.097	0.094	0.092	0.089	0.089	0.088
04:54:16	0.735	0.507	0.227	0.143	0.116	0.102	0.096	0.094	0.093	0.09	0.089	0.089	0.728	0.501	0.232	0.148	0.12	0.102	0.096	0.094	0.094	0.09	0.09	0.091	0.726	0.536	0.285	0.17	0.137	0.112	0.102	0.099	0.095	0.091	0.09	0.091	0.713	0.496	0.224	0.144	0.118	0.1	0.097	0.094	0.092	0.089	0.089	0.088
04:59:16	0.745	0.522	0.235	0.145	0.117	0.102	0.096	0.095	0.093	0.09	0.089	0.089	0.736	0.515	0.24	0.151	0.121	0.102	0.096	0.095	0.094	0.09	0.09	0.091	0.735	0.549	0.295	0.173	0.14	0.113	0.102	0.1	0.096	0.091	0.09	0.091	0.721	0.509	0.232	0.146	0.119	0.101	0.097	0.094	0.092	0.089	0.089	0.088
05:04:16	0.754	0.538	0.243	0.148	0.118	0.103	0.097	0.095	0.093	0.09	0.089	0.089	0.743	0.528	0.249	0.155	0.122	0.103	0.097	0.095	0.095	0.09	0.09	0.091	0.743	0.561	0.303	0.177	0.142	0.114	0.103	0.1	0.096	0.091	0.09	0.091	0.729	0.521	0.241	0.151	0.12	0.101	0.098	0.094	0.092	0.089	0.089	0.088
05:09:15	0.761	0.553	0.25	0.15	0.119	0.104	0.097	0.095	0.093	0.09	0.089	0.089	0.751	0.541	0.257	0.158	0.124	0.103	0.097	0.095	0.095	0.09	0.09	0.091	0.75	0.571	0.314	0.18	0.144	0.115	0.103	0.1	0.096	0.091	0.09	0.091	0.737	0.534	0.249	0.154	0.122	0.101	0.097	0.094	0.092	0.089	0.089	0.088
05:14:16	0.769	0.566	0.258	0.153	0.12	0.104	0.097	0.095	0.094	0.09	0.089	0.089	0.759	0.554	0.266	0.162	0.125	0.104	0.097	0.095	0.095	0.09	0.09	0.091	0.757	0.582	0.323	0.183	0.147	0.115	0.103	0.1	0.096	0.091	0.09	0.091	0.744	0.545	0.258	0.158	0.123	0.102	0.098	0.095	0.092	0.089	0.089	0.088
05:19:16	0.776	0.578	0.266	0.156	0.121	0.104	0.097	0.095	0.094	0.09	0.089	0.089	0.766	0.567	0.275	0.166	0.127	0.104	0.097	0.095	0.095	0.09	0.09	0.091	0.763	0.594	0.338	0.186	0.149	0.116	0.104	0.1	0.096	0.091	0.09	0.091	0.752	0.556	0.266	0.161	0.125	0.102	0.098	0.095	0.092	0.089	0.089	0.088
05:24:16	0.783	0.59	0.274	0.16	0.122	0.105	0.097	0.095	0.094	0.09	0.089	0.089	0.773	0.578	0.283	0.169	0.129	0.105	0.098	0.095	0.095	0.09	0.09	0.091	0.77	0.605	0.351	0.19	0.151	0.117	0.104	0.101	0.096	0.091	0.09	0.091	0.758	0.566	0.275	0.164	0.126	0.103	0.098	0.095	0.092	0.089	0.089	0.088
05:29:16	0.789	0.599	0.282	0.162	0.123	0.105	0.097	0.095	0.094	0.09	0.089	0.089	0.78	0.587	0.292	0.174	0.13	0.105	0.098	0.095	0.095	0.09	0.09	0.091	0.776	0.614	0.359	0.193	0.154	0.117	0.105	0.101	0.097	0.091	0.09	0.091	0.765	0.575	0.284	0.168	0.127	0.103	0.098	0.095	0.093	0.089	0.089	0.088
05:34:16	0.795	0.612	0.291	0.165	0.125	0.105	0.098	0.095	0.094	0.09	0.089	0.089	0.787	0.598	0.301	0.178	0.132	0.106	0.098	0.096	0.095	0.09	0.09	0.091	0.78	0.621	0.364	0.198	0.157	0.118	0.105	0.101	0.097	0.091	0.09	0.091	0.771	0.584	0.293	0.172	0.129	0.104	0.098	0.095	0.093	0.089	0.089	0.088
05:39:16	0.802	0.627	0.301	0.169	0.126	0.106	0.098	0.096	0.094	0.09	0.089	0.089	0.792	0.611	0.311	0.181	0.134	0.106	0.098	0.096	0.095	0.09	0.09	0.091	0.786	0.627	0.369	0.202	0.16	0.119	0.105	0.102	0.097	0.091	0.09	0.091	0.777	0.597	0.301	0.176	0.131	0.104	0.099	0.095	0.093	0.089	0.089	0.088
05:44:16	0.807	0.64	0.311	0.173	0.127	0.106	0.098	0.096	0.094	0.09	0.089	0.089	0.798	0.622	0.321	0.186	0.135	0.107	0.099	0.096	0.095	0.09	0.09	0.091	0.791	0.635	0.375	0.207	0.162	0.121	0.106	0.102	0.097	0.091	0.09	0.091	0.783	0.607	0.312	0.182	0.133	0.105	0.099	0.096	0.093	0.089	0.089	0.088
05:49:16	0.813	0.65	0.322	0.176	0.128	0.107	0.098	0.096	0.094	0.09	0.089	0.089	0.802	0.631	0.332	0.191	0.138	0.107	0.099	0.096	0.095	0.09	0.09	0.091	0.796	0.642	0.385	0.211	0.165	0.121	0.106	0.102	0.097	0.091	0.09	0.091	0.788	0.615	0.323	0.185	0.135	0.105	0.099	0.096	0.093	0.089	0.089	0.088
05:54:16	0.818	0.658	0.335	0.178	0.13	0.107	0.098	0.096	0.094	0.09	0.089	0.089	0.805	0.639	0.346	0.195	0.139	0.107	0.099	0.096	0.096	0.09	0.09	0.091	0.802	0.648	0.392	0.217	0.168	0.122	0.106	0.102	0.097	0.091	0.09	0.091	0.794	0.622	0.337	0.189	0.136	0.106	0.1	0.096	0.093	0.089	0.089	0.088
05:59:16	0.823	0.668	0.343	0.18	0.131	0.108	0.099	0.096	0.094	0.09	0.089	0.089	0.811	0.645	0.357	0.199	0.142	0.108	0.099	0.096	0.095	0.09	0.09	0.091	0.806	0.655	0.403	0.223	0.171	0.122	0.106	0.102	0.097	0.091	0.09	0.091	0.798	0.629	0.347	0.191	0.138	0.106	0.1	0.096	0.093	0.089	0.089	0.088
06:04:16	0.828	0.677	0.347	0.182	0.132	0.108	0.099	0.096	0.094	0.09	0.089	0.089	0.816	0.653	0.364	0.203	0.144	0.108	0.099	0.096	0.096	0.09	0.09	0.091	0.811	0.662	0.415	0.227	0.174	0.123	0.107	0.103	0.098	0.091	0.09	0.091	0.803	0.636	0.353	0.195	0.14	0.107	0.1	0.096	0.093	0.089	0.089	0.088
06:09:16	0.833	0.687	0.354	0.186	0.134	0.108	0.099	0.096	0.095	0.09	0.089	0.089	0.821	0.661	0.37	0.206	0.146	0.109	0.1	0.096	0.096	0.09	0.09	0.091	0.816	0.668	0.429	0.234	0.178	0.124	0.107	0.103	0.098	0.091	0.09	0.091	0.808	0.643	0.358	0.199	0.142	0.107	0.1	0.096	0.093	0.089	0.089	0.088
06:14:16	0.838	0.695	0.359	0.191	0.136	0.109	0.099	0.096	0.094	0.09	0.089	0.089	0.826	0.667	0.375	0.209	0.149	0.11	0.1	0.097	0.096	0.09	0.09	0.091	0.821	0.676	0.44	0.239	0.181	0.125	0.108	0.103	0.098	0.091	0.09	0.091	0.813	0.65	0.364	0.203	0.144	0.108	0.101	0.096	0.094	0.089	0.089	0.088
06:19:16	0.842	0.703	0.366	0.192	0.137	0.109	0.099	0.097	0.095	0.09	0.089	0.089	0.831	0.674	0.381	0.215	0.151	0.11	0.1	0.097	0.096	0.09	0.09	0.091	0.826	0.683	0.447	0.243	0.185	0.126	0.108	0.103	0.098	0.091	0.09	0.091	0.817	0.656	0.371	0.207	0.147	0.109	0.101	0.096	0.094	0.089	0.089	0.088
06:24:16	0.847	0.711	0.374	0.197	0.139	0.11	0.1	0.097	0.095	0.09	0.089	0.089	0.836	0.681	0.389	0.22	0.153	0.111	0.1	0.097	0.096	0.09	0.09	0.091	0.831	0.692	0.455	0.249	0.189	0.128	0.108	0.104	0.098	0.091	0.09	0.091	0.822	0.663	0.379	0.213	0.15	0.109	0.101	0.097	0.094	0.089	0.089	0.088
06:29:16	0.852	0.719	0.384	0.201	0.141	0.11	0.1	0.097	0.095	0.09	0.089	0.089	0.84	0.688	0.398	0.225	0.156	0.112	0.101	0.097	0.096	0.09	0.09	0.091	0.835	0.698	0.463	0.254	0.191	0.128	0.109	0.104	0.099	0.091	0.09	0.091	0.826	0.67	0.388	0.218	0.153	0.11	0.101	0.097	0.094	0.089	0.089	0.088
06:34:16	0.856	0.727	0.393	0.205	0.143	0.11	0.1	0.097	0.095	0.09	0.089	0.089	0.845	0.695	0.407	0.23	0.158	0.112	0.101	0.097	0.096	0.09	0.09	0.091	0.84	0.703	0.471	0.26	0.195	0.129	0.109	0.104	0.098	0.091	0.09	0.091	0.83	0.68	0.399	0.224	0.155	0.111	0.102	0.097	0.094	0.089	0.089	0.088
06:39:16	0.861	0.733	0.407	0.209	0.144	0.111	0.1	0.097	0.095	0.09	0.089	0.089	0.849	0.704	0.421	0.234	0.161	0.113	0.101	0.097	0.096	0.09	0.09	0.091	0.844	0.708	0.481	0.267	0.198	0.131	0.11	0.105	0.099	0.091	0.09	0.091	0.835	0.687	0.413	0.229	0.157	0.111	0.102	0.097	0.094	0.089	0.089	0.088
06:44:16	0.865	0.74	0.416	0.213	0.146	0.112	0.101	0.097	0.095	0.09	0.089	0.089	0.854	0.71	0.433	0.24	0.164	0.113	0.101	0.097	0.096	0.09	0.09	0.091	0.848	0.713	0.491	0.271	0.2	0.131	0.11	0.105	0.099	0.091	0.09	0.091	0.839	0.692	0.422	0.233	0.16	0.112	0.102	0.097	0.094	0.089	0.089	0.088
06:49:16	0.869	0.747	0.423	0.217	0.149	0.112	0.101	0.097	0.095	0.09	0.089	0.089	0.858	0.715	0.44	0.247	0.166	0.114	0.101	0.097	0.097	0.09	0.09	0.091	0.852	0.719	0.499	0.279	0.203	0.133	0.11	0.105	0.099	0.091	0.09	0.091	0.844	0.697	0.431	0.241	0.164	0.113	0.102	0.097	0.094	0.089	0.089	0.088
06:54:16	0.873	0.754	0.43	0.222	0.151	0.113	0.101	0.097	0.095	0.09	0.089	0.089	0.863	0.721	0.449	0.254	0.171	0.115	0.102	0.098	0.097	0.09	0.09	0.091	0.856	0.725	0.509	0.286	0.208	0.134	0.111	0.105	0.099	0.091	0.09	0.091	0.848	0.703	0.437	0.247	0.166	0.113	0.102	0.098	0.094	0.089	0.089	0.088
06:59:16	0.877	0.763	0.44	0.227	0.153	0.113	0.102	0.098	0.095	0.09	0.089	0.089	0.867	0.727	0.456	0.259	0.17	0.116	0.102	0.098	0.097	0.09	0.09	0.091	0.86	0.731	0.518	0.292	0.211	0.136	0.111	0.106	0.099	0.092	0.09	0.091	0.852	0.708	0.445	0.253	0.17	0.115	0.103	0.098	0.094	0.089	0.089	0.088
07:04:16	0.881	0.771	0.447	0.232	0.155	0.114	0.101	0.098	0.095	0.09	0.089	0.089	0.871	0.733	0.465	0.264	0.175	0.116	0.102	0.098	0.097	0.09	0.09	0.091	0.865	0.737	0.528	0.296	0.215	0.138	0.112	0.106	0.099	0.091	0.09	0.091	0.856	0.714	0.454	0.259	0.173	0.115	0.103	0.098	0.095	0.089	0.089	0.088
07:09:16	0.885	0.778	0.455	0.236	0.157	0.114	0.102	0.098	0.095	0.09	0.089	0.089	0.875	0.738	0.472	0.27	0.177	0.117	0.103	0.098	0.097	0.09	0.09	0.091	0.87	0.743	0.537	0.299	0.218	0.139	0.112	0.106	0.099	0.091	0.09	0.091	0.859	0.72	0.462	0.265	0.176	0.116	0.103	0.098	0.095	0.089	0.089	0.088
07:14:16	0.889	0.785	0.463	0.242	0.16	0.115	0.102	0.098	0.096	0.09	0.089	0.089	0.879	0.745	0.482	0.277	0.181	0.118	0.103	0.099	0.097	0.09	0.09	0.091	0.874	0.748	0.548	0.302	0.225	0.14	0.112	0.106	0.1	0.091	0.09	0.091	0.863	0.725	0.47	0.27	0.18	0.117	0.104	0.098	0.095	0.089	0.089	0.088
07:19:16	0.892	0.791	0.472	0.246	0.161	0.116	0.102	0.098	0.096	0.09	0.089	0.089	0.883	0.751	0.489	0.283	0.182	0.119	0.103	0.098	0.098	0.09	0.09	0.091	0.878	0.754	0.554	0.305	0.225	0.142	0.113	0.107	0.1	0.092	0.091	0.091	0.868	0.731	0.479	0.276	0.183	0.117	0.104	0.099	0.095	0.089	0.089	0.088
07:24:16	0.896	0.798	0.48	0.251	0.164	0.117	0.102	0.099	0.096	0.09	0.089	0.089	0.887	0.758	0.499	0.288	0.186	0.12	0.103	0.099	0.098	0.09	0.09	0.091	0.882	0.76	0.562	0.31	0.232	0.144	0.113	0.107	0.1	0.091	0.09	0.091	0.871	0.737	0.488	0.283	0.186	0.118	0.104	0.099	0.095	0.089	0.089	0.088
07:29:16	0.899	0.805	0.489	0.256	0.166	0.116	0.103	0.099	0.096	0.09	0.089	0.089	0.892	0.765	0.507	0.293	0.191	0.12	0.103	0.099	0.098	0.09	0.09	0.091	0.885	0.765	0.569	0.311	0.237	0.145	0.114	0.107	0.1	0.092	0.09	0.091	0.874	0.743	0.497	0.288	0.189	0.118	0.105	0.099	0.095	0.089	0.089	0.088
07:34:16	0.903	0.811	0.498	0.263	0.17	0.117	0.103	0.099	0.096	0.09	0.089	0.089	0.896	0.771	0.517	0.3	0.196	0.122	0.104	0.099	0.098	0.09	0.09	0.091	0.889	0.771	0.576	0.318	0.243	0.147	0.114	0.107	0.1	0.092	0.09	0.091	0.877	0.749	0.508	0.295	0.193	0.12	0.105	0.099	0.095	0.089	0.089	0.088
07:39:16	0.906	0.818	0.507	0.268	0.171	0.118	0.103	0.099	0.096	0.09	0.089	0.089	0.901	0.777	0.526	0.308	0.197	0.121	0.104	0.099	0.098	0.09	0.09	0.091	0.891	0.776	0.583	0.322	0.246	0.148	0.115	0.108	0.1	0.091	0.09	0.091	0.881	0.754	0.517	0.301	0.194	0.121	0.105	0.099	0.095	0.089	0.089	0.088
07:44:16	0.909	0.823	0.516	0.275	0.173	0.119	0.103	0.099	0.096	0.09	0.089	0.089	0.905	0.783	0.535	0.315	0.199	0.123	0.105	0.1	0.098	0.09	0.09	0.091	0.894	0.781	0.591	0.328	0.25	0.151	0.115	0.108	0.1	0.091	0.09	0.091	0.884	0.759	0.525	0.312	0.197	0.122	0.105	0.099	0.095	0.089	0.089	0.088
07:49:16	0.913	0.829	0.527	0.283	0.176	0.12	0.103	0.099	0.096	0.09	0.089	0.089	0.908	0.788	0.544	0.321	0.2	0.123	0.105	0.1	0.098	0.09	0.09	0.091	0.897	0.786	0.601	0.334	0.253	0.152	0.115	0.108	0.101	0.091	0.09	0.091	0.888	0.764	0.535	0.32	0.201	0.124	0.106	0.1	0.095	0.089	0.089	0.088
07:54:16	0.915	0.834	0.536	0.285	0.177	0.12	0.104	0.099	0.096	0.09	0.089	0.089	0.911	0.793	0.554	0.33	0.206	0.125	0.105	0.1	0.098	0.09	0.09	0.091	0.9	0.791	0.611	0.338	0.26	0.153	0.116	0.108	0.101	0.091	0.09	0.091	0.891	0.77	0.544	0.326	0.203	0.124	0.106	0.1	0.095	0.089	0.089	0.088
07:59:16	0.919	0.84	0.545	0.288	0.179	0.121	0.104	0.099	0.096	0.09	0.089	0.089	0.914	0.798	0.562	0.334	0.209	0.126	0.105	0.1	0.098	0.09	0.09	0.091	0.903	0.796	0.62	0.344	0.265	0.156	0.116	0.109	0.101	0.091	0.09	0.091	0.893	0.775	0.551	0.327	0.205	0.126	0.106	0.1	0.096	0.089	0.089	0.088
08:04:16	0.922	0.846	0.553	0.291	0.182	0.122	0.104	0.1	0.096	0.09	0.089	0.089	0.916	0.802	0.569	0.339	0.209	0.126	0.106	0.1	0.098	0.09	0.09	0.091	0.905	0.801	0.628	0.353	0.268	0.157	0.117	0.109	0.101	0.091	0.09	0.091	0.897	0.779	0.558	0.334	0.211	0.127	0.107	0.1	0.096	0.089	0.089	0.088
08:09:16	0.925	0.852	0.561	0.295	0.184	0.123	0.105	0.1	0.097	0.09	0.089	0.089	0.92	0.807	0.576	0.342	0.214	0.128	0.106	0.101	0.098	0.09	0.09	0.091	0.908	0.807	0.634	0.36	0.275	0.159	0.117	0.109	0.101	0.091	0.09	0.091	0.9	0.785	0.566	0.335	0.213	0.127	0.107	0.1	0.096	0.09	0.089	0.088
08:14:16	0.928	0.858	0.569	0.297	0.186	0.123	0.105	0.1	0.097	0.09	0.089	0.089	0.922	0.811	0.586	0.343	0.211	0.129	0.107	0.101	0.098	0.09	0.09	0.091	0.911	0.812	0.64	0.367	0.277	0.162	0.118	0.11	0.101	0.091	0.09	0.091	0.903	0.789	0.573	0.339	0.216	0.128	0.107	0.101	0.096	0.089	0.089	0.088
08:19:16	0.931	0.864	0.578	0.302	0.189	0.125	0.105	0.1	0.096	0.09	0.089	0.089	0.926	0.817	0.593	0.349	0.219	0.13	0.107	0.101	0.098	0.09	0.09	0.091	0.914	0.818	0.646	0.372	0.285	0.163	0.118	0.11	0.102	0.091	0.09	0.091	0.906	0.794	0.581	0.344	0.22	0.129	0.108	0.101	0.096	0.089	0.089	0.088
08:24:16	0.934	0.87	0.586	0.305	0.192	0.125	0.105	0.1	0.097	0.09	0.089	0.089	0.928	0.822	0.6	0.353	0.225	0.131	0.107	0.101	0.099	0.09	0.09	0.091	0.918	0.823	0.653	0.375	0.291	0.164	0.119	0.11	0.102	0.091	0.09	0.091	0.909	0.799	0.59	0.35	0.223	0.131	0.108	0.101	0.096	0.09	0.089	0.088
08:29:16	0.937	0.875	0.595	0.31	0.194	0.126	0.106	0.1	0.097	0.09	0.089	0.089	0.931	0.827	0.609	0.355	0.218	0.133	0.107	0.101	0.099	0.09	0.09	0.091	0.92	0.829	0.658	0.382	0.291	0.167	0.119	0.111	0.102	0.091	0.09	0.091	0.912	0.805	0.6	0.356	0.227	0.131	0.108	0.101	0.096	0.09	0.089	0.088
08:34:16	0.941	0.88	0.605	0.315	0.198	0.127	0.106	0.101	0.097	0.09	0.089	0.089	0.934	0.833	0.619	0.36	0.225	0.134	0.108	0.101	0.099	0.09	0.09	0.091	0.923	0.834	0.663	0.386	0.299	0.17	0.121	0.111	0.102	0.091	0.09	0.091	0.915	0.81	0.61	0.359	0.232	0.132	0.109	0.102	0.096	0.09	0.089	0.088
08:39:16	0.943	0.885	0.615	0.319	0.202	0.127	0.106	0.101	0.097	0.09	0.089	0.089	0.936	0.838	0.629	0.367	0.234	0.134	0.108	0.101	0.099	0.09	0.09	0.091	0.926	0.839	0.67	0.389	0.306	0.17	0.121	0.111	0.102	0.091	0.09	0.091	0.918	0.816	0.618	0.364	0.235	0.133	0.109	0.101	0.096	0.089	0.089	0.088
08:44:16	0.945	0.889	0.624	0.322	0.203	0.129	0.107	0.101	0.097	0.09	0.089	0.089	0.939	0.843	0.637	0.371	0.238	0.136	0.109	0.102	0.099	0.09	0.09	0.091	0.928	0.844	0.675	0.393	0.307	0.171	0.122	0.111	0.102	0.092	0.09	0.091	0.921	0.821	0.626	0.372	0.239	0.136	0.11	0.102	0.097	0.089	0.089	0.088
08:49:16	0.948	0.894	0.633	0.33	0.206	0.13	0.107	0.101	0.097	0.09	0.089	0.089	0.942	0.848	0.645	0.379	0.245	0.137	0.109	0.102	0.099	0.09	0.09	0.091	0.931	0.848	0.683	0.4	0.308	0.175	0.122	0.111	0.103	0.091	0.09	0.091	0.924	0.826	0.632	0.378	0.239	0.137	0.11	0.102	0.097	0.09	0.089	0.088
08:54:16	0.95	0.899	0.641	0.335	0.209	0.132	0.108	0.101	0.098	0.09	0.089	0.089	0.945	0.852	0.652	0.382	0.238	0.138	0.109	0.103	0.099	0.09	0.09	0.091	0.934	0.852	0.684	0.405	0.308	0.177	0.123	0.112	0.103	0.092	0.091	0.091	0.926	0.831	0.639	0.386	0.246	0.138	0.11	0.102	0.097	0.09	0.089	0.088
08:59:16	0.953	0.904	0.648	0.343	0.213	0.132	0.107	0.102	0.097	0.09	0.089	0.089	0.947	0.856	0.659	0.392	0.249	0.139	0.11	0.103	0.099	0.09	0.09	0.091	0.936	0.856	0.69	0.409	0.312	0.179	0.123	0.112	0.103	0.091	0.09	0.091	0.929	0.835	0.645	0.394	0.249	0.139	0.111	0.102	0.097	0.089	0.089	0.088
09:04:16	0.954	0.907	0.655	0.349	0.215	0.133	0.108	0.102	0.097	0.09	0.089	0.089	0.95	0.859	0.665	0.398	0.245	0.14	0.11	0.102	0.099	0.09	0.09	0.091	0.939	0.86	0.693	0.415	0.312	0.181	0.124	0.112	0.103	0.091	0.09	0.091	0.931	0.839	0.651	0.4	0.253	0.141	0.112	0.103	0.097	0.09	0.089	0.088
09:09:16	0.957	0.911	0.661	0.353	0.218	0.135	0.108	0.102	0.098	0.09	0.089	0.089	0.953	0.863	0.67	0.404	0.248	0.142	0.11	0.102	0.1	0.09	0.09	0.091	0.942	0.864	0.697	0.422	0.316	0.183	0.125	0.113	0.104	0.092	0.09	0.091	0.934	0.844	0.657	0.404	0.259	0.142	0.112	0.103	0.097	0.09	0.089	0.088
09:14:16	0.959	0.914	0.667	0.356	0.221	0.135	0.109	0.102	0.098	0.09	0.089	0.089	0.955	0.867	0.676	0.41	0.256	0.142	0.11	0.102	0.1	0.09	0.09	0.091	0.945	0.868	0.702	0.425	0.317	0.185	0.125	0.113	0.103	0.091	0.09	0.091	0.936	0.847	0.662	0.407	0.259	0.143	0.112	0.103	0.098	0.09	0.089	0.088
09:19:16	0.961	0.917	0.675	0.361	0.223	0.136	0.109	0.102	0.098	0.09	0.089	0.089	0.957	0.871	0.683	0.412	0.252	0.144	0.111	0.103	0.1	0.09	0.09	0.091	0.948	0.872	0.705	0.433	0.318	0.189	0.126	0.114	0.104	0.092	0.09	0.091	0.938	0.851	0.669	0.412	0.263	0.146	0.113	0.103	0.098	0.09	0.089	0.088
09:24:16	0.963	0.921	0.68	0.364	0.226	0.138	0.11	0.102	0.098	0.09	0.089	0.089	0.96	0.875	0.688	0.418	0.263	0.144	0.111	0.103	0.1	0.09	0.09	0.091	0.951	0.875	0.708	0.437	0.32	0.188	0.127	0.114	0.104	0.092	0.09	0.091	0.941	0.855	0.674	0.415	0.267	0.145	0.113	0.104	0.098	0.09	0.089	0.088
09:29:16	0.965	0.924	0.687	0.368	0.23	0.139	0.11	0.102	0.098	0.09	0.089	0.089	0.962	0.879	0.694	0.423	0.271	0.147	0.112	0.104	0.1	0.09	0.09	0.091	0.953	0.878	0.71	0.444	0.324	0.191	0.128	0.114	0.104	0.092	0.091	0.091	0.943	0.858	0.68	0.42	0.269	0.147	0.113	0.104	0.098	0.09	0.089	0.088
09:34:16	0.966	0.927	0.693	0.372	0.233	0.14	0.11	0.103	0.098	0.09	0.089	0.089	0.964	0.882	0.7	0.428	0.275	0.147	0.112	0.104	0.1	0.09	0.09	0.091	0.957	0.881	0.713	0.45	0.326	0.193	0.129	0.114	0.104	0.092	0.091	0.091	0.945	0.862	0.685	0.424	0.273	0.149	0.115	0.104	0.098	0.09	0.089	0.088
09:39:16	0.968	0.929	0.699	0.376	0.235	0.141	0.11	0.103	0.098	0.09	0.089	0.089	0.966	0.884	0.706	0.431	0.259	0.148	0.114	0.104	0.1	0.09	0.09	0.091	0.96	0.885	0.716	0.456	0.323	0.195	0.129	0.115	0.105	0.092	0.09	0.091	0.947	0.866	0.69	0.431	0.276	0.151	0.116	0.104	0.098	0.09	0.089	0.088
09:44:16	0.97	0.932	0.705	0.381	0.24	0.142	0.111	0.103	0.098	0.09	0.089	0.089	0.968	0.886	0.711	0.435	0.271	0.151	0.114	0.105	0.101	0.09	0.09	0.091	0.962	0.887	0.718	0.463	0.328	0.197	0.13	0.115	0.105	0.092	0.09	0.091	0.949	0.87	0.695	0.437	0.283	0.152	0.116	0.104	0.098	0.09	0.089	0.088
09:49:16	0.972	0.935	0.71	0.385	0.242	0.144	0.111	0.103	0.098	0.09	0.089	0.089	0.97	0.889	0.716	0.441	0.279	0.151	0.114	0.105	0.101	0.09	0.09	0.091	0.963	0.89	0.721	0.468	0.333	0.199	0.131	0.115	0.105	0.092	0.091	0.091	0.952	0.872	0.7	0.439	0.287	0.154	0.116	0.105	0.099	0.09	0.089	0.088
09:54:16	0.974	0.937	0.716	0.389	0.246	0.145	0.112	0.103	0.098	0.09	0.089	0.089	0.971	0.892	0.72	0.443	0.273	0.152	0.115	0.104	0.101	0.09	0.09	0.091	0.964	0.892	0.725	0.476	0.33	0.2	0.131	0.116	0.105	0.092	0.09	0.091	0.954	0.875	0.704	0.444	0.29	0.154	0.117	0.105	0.099	0.09	0.089	0.088
09:59:16	0.975	0.94	0.721	0.393	0.251	0.146	0.112	0.104	0.099	0.09	0.089	0.089	0.973	0.895	0.725	0.45	0.282	0.153	0.115	0.105	0.101	0.09	0.09	0.091	0.965	0.894	0.729	0.481	0.336	0.2	0.133	0.117	0.105	0.092	0.091	0.091	0.956	0.877	0.709	0.451	0.293	0.157	0.117	0.106	0.099	0.09	0.089	0.088
10:04:16	0.977	0.942	0.726	0.398	0.253	0.147	0.112	0.104	0.099	0.09	0.089	0.089	0.975	0.897	0.729	0.456	0.289	0.155	0.115	0.105	0.101	0.09	0.09	0.091	0.967	0.897	0.734	0.486	0.341	0.201	0.134	0.117	0.106	0.092	0.09	0.091	0.957	0.88	0.713	0.455	0.294	0.158	0.117	0.106	0.099	0.09	0.089	0.088
10:09:16	0.978	0.944	0.731	0.404	0.254	0.149	0.113	0.104	0.099	0.091	0.089	0.089	0.976	0.9	0.733	0.458	0.284	0.156	0.116	0.105	0.102	0.09	0.09	0.091	0.969	0.899	0.738	0.494	0.342	0.206	0.134	0.117	0.106	0.092	0.091	0.091	0.959	0.883	0.717	0.459	0.294	0.158	0.118	0.106	0.099	0.09	0.089	0.088
10:14:16	0.979	0.947	0.736	0.409	0.255	0.15	0.113	0.104	0.099	0.09	0.089	0.089	0.978	0.902	0.738	0.465	0.287	0.157	0.117	0.105	0.101	0.09	0.09	0.091	0.97	0.901	0.742	0.502	0.349	0.208	0.137	0.117	0.106	0.092	0.09	0.091	0.961	0.885	0.721	0.464	0.294	0.161	0.119	0.106	0.099	0.09	0.089	0.088
10:19:16	0.981	0.949	0.74	0.413	0.257	0.151	0.113	0.105	0.099	0.09	0.089	0.089	0.98	0.905	0.743	0.471	0.291	0.159	0.117	0.106	0.101	0.09	0.09	0.091	0.971	0.903	0.748	0.507	0.352	0.211	0.137	0.117	0.106	0.092	0.091	0.091	0.962	0.888	0.725	0.47	0.294	0.162	0.118	0.107	0.1	0.09	0.089	0.088
10:24:16	0.982	0.951	0.746	0.416	0.259	0.153	0.114	0.104	0.099	0.09	0.089	0.089	0.982	0.906	0.747	0.472	0.284	0.16	0.117	0.107	0.101	0.09	0.09	0.091	0.973	0.906	0.75	0.513	0.353	0.211	0.137	0.118	0.107	0.092	0.09	0.091	0.963	0.89	0.728	0.477	0.295	0.163	0.12	0.107	0.1	0.09	0.089	0.088
10:29:16	0.983	0.953	0.751	0.423	0.257	0.153	0.114	0.105	0.099	0.09	0.089	0.089	0.984	0.909	0.751	0.48	0.292	0.16	0.117	0.107	0.101	0.09	0.09	0.091	0.975	0.907	0.755	0.518	0.357	0.213	0.138	0.118	0.107	0.092	0.09	0.091	0.965	0.892	0.733	0.48	0.298	0.165	0.12	0.107	0.1	0.09	0.089	0.088
10:34:16	0.985	0.955	0.757	0.429	0.258	0.155	0.115	0.105	0.1	0.09	0.089	0.089	0.987	0.911	0.757	0.485	0.296	0.163	0.118	0.106	0.102	0.09	0.09	0.091	0.976	0.91	0.759	0.524	0.359	0.216	0.139	0.118	0.107	0.092	0.09	0.091	0.967	0.894	0.738	0.484	0.3	0.165	0.12	0.107	0.1	0.09	0.089	0.088
10:39:16	0.987	0.956	0.762	0.433	0.26	0.156	0.115	0.105	0.1	0.09	0.089	0.089	0.988	0.913	0.762	0.487	0.29	0.163	0.119	0.107	0.102	0.09	0.09	0.091	0.977	0.912	0.763	0.532	0.359	0.216	0.14	0.119	0.107	0.092	0.09	0.091	0.968	0.896	0.743	0.492	0.298	0.168	0.122	0.108	0.1	0.09	0.089	0.088
10:44:16	0.988	0.958	0.767	0.437	0.261	0.159	0.116	0.105	0.1	0.091	0.089	0.089	0.991	0.914	0.767	0.493	0.297	0.165	0.12	0.107	0.102	0.09	0.09	0.091	0.979	0.913	0.767	0.537	0.362	0.219	0.142	0.12	0.108	0.092	0.091	0.091	0.97	0.898	0.749	0.494	0.302	0.169	0.122	0.108	0.101	0.09	0.089	0.088
10:49:16	0.989	0.96	0.773	0.444	0.262	0.159	0.117	0.106	0.1	0.09	0.089	0.089	0.992	0.917	0.773	0.501	0.302	0.165	0.12	0.107	0.102	0.09	0.09	0.091	0.98	0.915	0.77	0.545	0.364	0.221	0.143	0.12	0.108	0.092	0.09	0.091	0.97	0.899	0.754	0.498	0.302	0.168	0.123	0.108	0.1	0.09	0.089	0.088
10:54:16	0.991	0.962	0.778	0.451	0.263	0.159	0.117	0.106	0.1	0.09	0.089	0.089	0.994	0.918	0.778	0.502	0.291	0.164	0.121	0.107	0.102	0.09	0.09	0.091	0.981	0.917	0.773	0.553	0.362	0.224	0.143	0.121	0.108	0.092	0.09	0.091	0.972	0.902	0.758	0.507	0.302	0.171	0.124	0.109	0.101	0.09	0.089	0.088
10:59:16	0.992	0.963	0.783	0.455	0.265	0.161	0.118	0.106	0.1	0.09	0.089	0.089	0.995	0.92	0.783	0.51	0.298	0.166	0.121	0.107	0.103	0.09	0.09	0.091	0.982	0.918	0.777	0.558	0.365	0.226	0.145	0.121	0.108	0.092	0.091	0.091	0.974	0.903	0.763	0.512	0.304	0.169	0.125	0.109	0.101	0.09	0.089	0.088
11:04:16	0.993	0.964	0.788	0.46	0.267	0.164	0.117	0.106	0.1	0.09	0.089	0.089	0.996	0.922	0.788	0.515	0.304	0.167	0.121	0.108	0.102	0.09	0.09	0.091	0.983	0.919	0.78	0.564	0.366	0.228	0.145	0.121	0.108	0.092	0.09	0.091	0.975	0.905	0.768	0.517	0.305	0.171	0.125	0.109	0.101	0.09	0.089	0.088
11:09:16	0.994	0.965	0.792	0.467	0.268	0.164	0.118	0.106	0.1	0.09	0.089	0.089	0.997	0.924	0.792	0.521	0.304	0.169	0.122	0.109	0.103	0.09	0.09	0.091	0.984	0.921	0.784	0.57	0.368	0.229	0.148	0.122	0.109	0.092	0.091	0.091	0.976	0.907	0.773	0.522	0.308	0.17	0.126	0.109	0.101	0.09	0.089	0.088
11:14:16	0.995	0.966	0.796	0.471	0.272	0.167	0.119	0.107	0.1	0.09	0.089	0.089	0.998	0.925	0.797	0.529	0.308	0.169	0.123	0.11	0.103	0.09	0.09	0.091	0.986	0.921	0.788	0.576	0.37	0.232	0.149	0.122	0.109	0.092	0.091	0.091	0.978	0.907	0.778	0.528	0.312	0.172	0.126	0.109	0.101	0.09	0.09	0.088
11:19:16	0.996	0.967	0.801	0.476	0.274	0.166	0.118	0.107	0.1	0.09	0.089	0.089	0.998	0.926	0.802	0.529	0.3	0.17	0.123	0.108	0.103	0.09	0.09	0.091	0.985	0.923	0.789	0.581	0.371	0.232	0.149	0.123	0.109	0.092	0.091	0.091	0.978	0.91	0.781	0.534	0.309	0.173	0.128	0.11	0.102	0.09	0.089	0.088
11:24:16	0.996	0.969	0.805	0.483	0.273	0.169	0.119	0.107	0.101	0.09	0.089	0.089	0.999	0.927	0.806	0.537	0.307	0.17	0.125	0.108	0.103	0.09	0.09	0.091	0.986	0.925	0.792	0.587	0.373	0.234	0.15	0.123	0.109	0.092	0.091	0.091	0.98	0.912	0.785	0.539	0.314	0.172	0.129	0.111	0.102	0.09	0.089	0.088
11:29:16	0.997	0.969	0.809	0.488	0.274	0.17	0.12	0.107	0.101	0.09	0.089	0.089	1	0.929	0.81	0.542	0.31	0.171	0.125	0.109	0.103	0.091	0.09	0.091	0.987	0.926	0.796	0.592	0.372	0.236	0.152	0.124	0.109	0.092	0.091	0.091	0.981	0.913	0.789	0.544	0.315	0.173	0.13	0.111	0.102	0.09	0.089	0.088
11:34:16	0.999	0.97	0.813	0.494	0.276	0.169	0.121	0.108	0.101	0.09	0.089	0.089	1.001	0.93	0.814	0.546	0.307	0.172	0.126	0.109	0.103	0.091	0.09	0.091	0.988	0.928	0.797	0.597	0.375	0.236	0.152	0.124	0.11	0.092	0.091	0.091	0.982	0.914	0.793	0.552	0.318	0.173	0.131	0.112	0.102	0.09	0.09	0.088
11:39:16	0.999	0.971	0.816	0.5	0.278	0.17	0.121	0.108	0.101	0.09	0.089	0.089	1.001	0.931	0.818	0.552	0.309	0.172	0.126	0.109	0.103	0.091	0.09	0.091	0.989	0.929	0.801	0.603	0.377	0.239	0.154	0.125	0.11	0.092	0.09	0.091	0.983	0.915	0.796	0.557	0.319	0.172	0.133	0.112	0.102	0.09	0.089	0.088
11:44:16	1	0.973	0.819	0.505	0.28	0.17	0.122	0.108	0.101	0.09	0.089	0.089	1.002	0.932	0.821	0.559	0.312	0.171	0.127	0.11	0.103	0.09	0.09	0.091	0.989	0.929	0.803	0.608	0.375	0.242	0.154	0.125	0.11	0.092	0.091	0.091	0.984	0.917	0.801	0.562	0.321	0.172	0.133	0.113	0.102	0.09	0.089	0.088
11:49:16	1	0.974	0.823	0.512	0.281	0.171	0.123	0.108	0.101	0.09	0.089	0.089	1.003	0.934	0.825	0.562	0.313	0.173	0.128	0.11	0.104	0.09	0.09	0.091	0.991	0.93	0.806	0.611	0.38	0.243	0.156	0.126	0.11	0.092	0.091	0.091	0.985	0.917	0.804	0.567	0.322	0.173	0.134	0.113	0.102	0.09	0.089	0.088
11:54:16	1.001	0.975	0.827	0.518	0.285	0.174	0.122	0.109	0.101	0.091	0.089	0.089	1.003	0.935	0.828	0.564	0.31	0.172	0.129	0.111	0.103	0.091	0.09	0.091	0.991	0.932	0.808	0.618	0.379	0.243	0.155	0.127	0.111	0.092	0.091	0.091	0.985	0.919	0.806	0.574	0.323	0.173	0.136	0.113	0.103	0.09	0.09	0.088
11:59:16	1.002	0.976	0.83	0.523	0.286	0.172	0.124	0.109	0.101	0.09	0.089	0.089	1.005	0.936	0.832	0.572	0.318	0.174	0.129	0.112	0.104	0.09	0.09	0.091	0.992	0.933	0.811	0.62	0.382	0.244	0.16	0.127	0.11	0.092	0.091	0.091	0.987	0.92	0.81	0.579	0.325	0.176	0.137	0.114	0.103	0.09	0.089	0.088
12:04:16	1.003	0.976	0.833	0.529	0.289	0.173	0.124	0.109	0.101	0.091	0.089	0.089	1.006	0.937	0.834	0.576	0.314	0.173	0.13	0.111	0.104	0.091	0.09	0.091	0.993	0.933	0.813	0.625	0.384	0.244	0.161	0.127	0.111	0.092	0.091	0.091	0.988	0.921	0.813	0.582	0.325	0.173	0.137	0.114	0.103	0.09	0.089	0.088
12:09:16	1.004	0.975	0.837	0.537	0.287	0.176	0.125	0.11	0.102	0.091	0.089	0.089	1.007	0.937	0.837	0.58	0.314	0.172	0.131	0.111	0.104	0.09	0.09	0.091	0.994	0.934	0.815	0.63	0.385	0.241	0.162	0.128	0.111	0.092	0.091	0.091	0.988	0.922	0.816	0.589	0.325	0.175	0.138	0.114	0.103	0.09	0.09	0.088
12:14:16	1.004	0.976	0.84	0.54	0.289	0.172	0.126	0.109	0.102	0.091	0.089	0.089	1.008	0.938	0.841	0.587	0.316	0.172	0.131	0.112	0.104	0.091	0.09	0.091	0.995	0.934	0.819	0.633	0.387	0.243	0.163	0.129	0.111	0.092	0.091	0.091	0.989	0.922	0.819	0.592	0.328	0.174	0.139	0.115	0.104	0.09	0.09	0.088
12:19:16	1.005	0.975	0.843	0.547	0.292	0.176	0.127	0.11	0.102	0.091	0.089	0.089	1.008	0.939	0.844	0.591	0.315	0.172	0.133	0.112	0.105	0.091	0.09	0.091	0.995	0.935	0.821	0.637	0.389	0.243	0.165	0.13	0.112	0.092	0.091	0.091	0.99	0.923	0.821	0.596	0.328	0.175	0.139	0.116	0.104	0.09	0.089	0.088
12:24:16	1.006	0.975	0.846	0.551	0.292	0.177	0.127	0.11	0.102	0.091	0.089	0.089	1.009	0.941	0.847	0.594	0.315	0.173	0.134	0.112	0.105	0.091	0.09	0.091	0.996	0.936	0.823	0.642	0.392	0.244	0.166	0.13	0.112	0.092	0.091	0.091	0.991	0.923	0.825	0.599	0.328	0.175	0.139	0.116	0.104	0.09	0.089	0.088
12:29:16	1.007	0.975	0.849	0.556	0.294	0.176	0.127	0.11	0.102	0.091	0.089	0.089	1.01	0.943	0.85	0.598	0.319	0.174	0.134	0.112	0.105	0.091	0.09	0.091	0.997	0.936	0.826	0.645	0.389	0.243	0.168	0.131	0.112	0.092	0.091	0.091	0.992	0.924	0.828	0.604	0.33	0.174	0.141	0.117	0.104	0.09	0.09	0.088
12:34:16	1.007	0.975	0.852	0.562	0.293	0.177	0.128	0.11	0.102	0.091	0.089	0.089	1.01	0.943	0.853	0.605	0.32	0.175	0.135	0.114	0.105	0.091	0.09	0.091	0.998	0.936	0.828	0.65	0.396	0.245	0.17	0.132	0.112	0.092	0.09	0.091	0.993	0.924	0.831	0.609	0.33	0.177	0.142	0.117	0.104	0.09	0.089	0.088
12:39:16	1.008	0.975	0.855	0.567	0.296	0.179	0.129	0.111	0.103	0.091	0.089	0.089	1.01	0.943	0.856	0.607	0.317	0.174	0.135	0.115	0.105	0.091	0.09	0.091	0.999	0.938	0.829	0.655	0.394	0.243	0.171	0.133	0.112	0.092	0.091	0.091	0.994	0.927	0.834	0.611	0.33	0.176	0.143	0.118	0.105	0.09	0.09	0.088
12:44:16	1.008	0.974	0.856	0.571	0.297	0.177	0.13	0.112	0.103	0.091	0.089	0.089	1.011	0.944	0.858	0.612	0.317	0.173	0.136	0.114	0.105	0.091	0.09	0.091	1	0.938	0.831	0.659	0.398	0.244	0.172	0.134	0.113	0.092	0.091	0.091	0.995	0.928	0.837	0.615	0.331	0.175	0.144	0.118	0.105	0.09	0.09	0.088
12:49:16	1.008	0.974	0.858	0.576	0.299	0.179	0.131	0.112	0.103	0.091	0.09	0.089	1.011	0.943	0.861	0.616	0.319	0.174	0.138	0.115	0.106	0.091	0.09	0.091	1	0.941	0.833	0.665	0.398	0.243	0.174	0.135	0.113	0.092	0.091	0.091	0.995	0.929	0.839	0.618	0.334	0.171	0.145	0.119	0.105	0.09	0.09	0.088
12:54:16	1.009	0.974	0.861	0.579	0.3	0.18	0.132	0.112	0.103	0.091	0.089	0.089	1.012	0.943	0.862	0.619	0.318	0.173	0.137	0.115	0.106	0.091	0.09	0.091	1	0.94	0.834	0.668	0.4	0.243	0.175	0.134	0.113	0.092	0.09	0.091	0.996	0.929	0.841	0.621	0.336	0.172	0.146	0.119	0.105	0.09	0.089	0.088
12:59:16	1.01	0.974	0.863	0.585	0.301	0.179	0.134	0.112	0.103	0.091	0.089	0.089	1.012	0.943	0.865	0.623	0.319	0.174	0.139	0.116	0.106	0.091	0.09	0.091	1	0.941	0.836	0.672	0.402	0.24	0.178	0.135	0.114	0.092	0.091	0.091	0.996	0.929	0.843	0.626	0.335	0.17	0.147	0.12	0.106	0.09	0.09	0.088
13:04:16	1.009	0.973	0.864	0.587	0.303	0.182	0.133	0.113	0.103	0.091	0.089	0.089	1.012	0.943	0.866	0.624	0.319	0.172	0.138	0.116	0.106	0.091	0.09	0.091	1.001	0.94	0.838	0.674	0.404	0.241	0.178	0.136	0.113	0.092	0.091	0.091	0.996	0.928	0.844	0.629	0.334	0.17	0.148	0.12	0.105	0.09	0.09	0.088
13:09:16	1.01	0.973	0.866	0.593	0.305	0.181	0.134	0.113	0.103	0.091	0.089	0.089	1.013	0.943	0.868	0.63	0.321	0.172	0.14	0.115	0.106	0.091	0.09	0.091	1.002	0.941	0.838	0.678	0.404	0.239	0.178	0.137	0.114	0.092	0.091	0.091	0.998	0.929	0.846	0.633	0.337	0.17	0.149	0.122	0.106	0.09	0.09	0.088
13:14:16	1.01	0.972	0.867	0.596	0.305	0.182	0.135	0.113	0.103	0.09	0.089	0.089	1.013	0.942	0.869	0.633	0.322	0.173	0.14	0.116	0.106	0.091	0.09	0.091	1.002	0.94	0.839	0.68	0.407	0.238	0.18	0.138	0.114	0.092	0.091	0.091	0.999	0.928	0.848	0.636	0.337	0.169	0.149	0.123	0.106	0.09	0.09	0.088
13:19:16	1.01	0.972	0.869	0.598	0.306	0.178	0.136	0.113	0.103	0.091	0.089	0.089	1.013	0.943	0.871	0.634	0.321	0.172	0.141	0.118	0.106	0.091	0.09	0.091	1.003	0.939	0.841	0.684	0.407	0.236	0.181	0.138	0.114	0.092	0.091	0.091	0.999	0.927	0.849	0.638	0.339	0.17	0.15	0.123	0.106	0.09	0.09	0.088
13:24:16	1.01	0.971	0.871	0.604	0.306	0.179	0.136	0.114	0.104	0.091	0.089	0.089	1.013	0.942	0.873	0.638	0.321	0.173	0.143	0.118	0.107	0.091	0.09	0.091	1.002	0.94	0.842	0.687	0.408	0.238	0.181	0.14	0.115	0.092	0.091	0.091	1	0.928	0.851	0.641	0.341	0.169	0.15	0.123	0.107	0.09	0.089	0.088
13:29:16	1.01	0.971	0.873	0.607	0.309	0.178	0.135	0.114	0.104	0.091	0.089	0.089	1.013	0.941	0.874	0.641	0.323	0.173	0.144	0.118	0.107	0.091	0.09	0.091	1.003	0.939	0.843	0.689	0.412	0.236	0.183	0.14	0.115	0.092	0.091	0.091	1	0.927	0.852	0.644	0.338	0.169	0.151	0.125	0.108	0.091	0.09	0.088
13:34:16	1.009	0.97	0.874	0.609	0.31	0.178	0.136	0.114	0.104	0.091	0.089	0.089	1.013	0.941	0.876	0.643	0.322	0.171	0.144	0.118	0.107	0.091	0.09	0.091	1.003	0.938	0.845	0.692	0.413	0.233	0.182	0.141	0.115	0.092	0.091	0.091	1	0.926	0.854	0.647	0.34	0.168	0.15	0.124	0.107	0.09	0.09	0.088
13:39:16	1.009	0.969	0.875	0.615	0.311	0.177	0.138	0.115	0.104	0.091	0.089	0.089	1.013	0.942	0.877	0.647	0.323	0.172	0.144	0.118	0.107	0.091	0.09	0.091	1.003	0.938	0.845	0.695	0.415	0.233	0.185	0.143	0.115	0.092	0.091	0.091	1.001	0.927	0.856	0.652	0.344	0.167	0.153	0.126	0.107	0.09	0.089	0.088
13:44:16	1.008	0.968	0.877	0.618	0.314	0.176	0.139	0.115	0.104	0.091	0.09	0.089	1.014	0.94	0.878	0.652	0.325	0.172	0.145	0.119	0.107	0.091	0.09	0.091	1.003	0.938	0.846	0.698	0.417	0.232	0.186	0.143	0.115	0.092	0.091	0.091	1	0.926	0.856	0.654	0.344	0.168	0.152	0.127	0.108	0.091	0.09	0.088
13:49:16	1.008	0.966	0.878	0.623	0.317	0.179	0.14	0.116	0.104	0.091	0.089	0.089	1.013	0.94	0.88	0.653	0.321	0.171	0.146	0.118	0.108	0.091	0.09	0.091	1.003	0.938	0.845	0.7	0.414	0.231	0.185	0.145	0.115	0.092	0.091	0.091	1	0.926	0.858	0.657	0.345	0.166	0.152	0.127	0.108	0.09	0.09	0.088
13:54:16	1.008	0.965	0.879	0.626	0.314	0.18	0.141	0.116	0.105	0.091	0.089	0.089	1.013	0.939	0.881	0.656	0.326	0.17	0.146	0.119	0.107	0.091	0.09	0.091	1.004	0.936	0.849	0.702	0.419	0.229	0.187	0.146	0.116	0.092	0.091	0.091	1.001	0.926	0.859	0.659	0.347	0.167	0.152	0.129	0.109	0.091	0.09	0.088
13:59:16	1.007	0.964	0.88	0.629	0.316	0.18	0.141	0.116	0.104	0.091	0.089	0.089	1.013	0.939	0.882	0.658	0.323	0.17	0.147	0.121	0.108	0.091	0.09	0.091	1.003	0.935	0.851	0.704	0.419	0.226	0.189	0.147	0.116	0.092	0.091	0.091	1.001	0.925	0.86	0.66	0.347	0.166	0.153	0.131	0.109	0.09	0.09	0.088
14:04:16	1.007	0.962	0.881	0.632	0.317	0.178	0.141	0.117	0.105	0.091	0.089	0.089	1.013	0.938	0.885	0.662	0.323	0.17	0.147	0.121	0.108	0.091	0.09	0.091	1.003	0.935	0.852	0.707	0.419	0.227	0.188	0.148	0.117	0.092	0.091	0.091	1.001	0.925	0.865	0.665	0.349	0.166	0.151	0.131	0.109	0.091	0.09	0.088
14:09:16	1.007	0.96	0.882	0.634	0.316	0.178	0.141	0.117	0.105	0.091	0.089	0.089	1.013	0.938	0.888	0.664	0.325	0.169	0.149	0.122	0.108	0.091	0.09	0.091	1.004	0.933	0.852	0.709	0.424	0.228	0.19	0.148	0.117	0.092	0.091	0.091	1.002	0.924	0.865	0.665	0.35	0.168	0.154	0.131	0.109	0.09	0.09	0.088
14:14:16	1.007	0.959	0.885	0.638	0.315	0.177	0.144	0.118	0.105	0.091	0.089	0.089	1.013	0.937	0.889	0.666	0.327	0.17	0.149	0.121	0.108	0.091	0.09	0.091	1.003	0.933	0.852	0.712	0.425	0.227	0.191	0.149	0.117	0.092	0.091	0.091	1.001	0.923	0.867	0.667	0.35	0.167	0.154	0.132	0.11	0.09	0.09	0.088
14:19:16	1.007	0.958	0.888	0.641	0.316	0.179	0.143	0.118	0.106	0.091	0.089	0.089	1.013	0.935	0.89	0.668	0.327	0.169	0.151	0.123	0.108	0.091	0.09	0.091	1.004	0.931	0.852	0.714	0.426	0.226	0.191	0.15	0.117	0.092	0.091	0.091	1.001	0.922	0.866	0.668	0.351	0.165	0.155	0.133	0.11	0.091	0.09	0.088
14:24:16	1.008	0.957	0.889	0.644	0.316	0.178	0.145	0.119	0.105	0.091	0.09	0.089	1.013	0.934	0.889	0.672	0.326	0.17	0.15	0.123	0.109	0.091	0.09	0.091	1.003	0.929	0.851	0.716	0.426	0.225	0.193	0.151	0.117	0.092	0.091	0.091	1.001	0.922	0.866	0.671	0.352	0.167	0.156	0.134	0.11	0.091	0.09	0.088
14:29:16	1.008	0.956	0.889	0.646	0.319	0.178	0.147	0.119	0.106	0.091	0.089	0.089	1.012	0.933	0.89	0.672	0.329	0.168	0.152	0.123	0.109	0.091	0.09	0.091	1.003	0.929	0.851	0.717	0.429	0.224	0.193	0.152	0.118	0.092	0.091	0.091	1.001	0.92	0.866	0.673	0.353	0.167	0.155	0.135	0.111	0.091	0.09	0.088
14:34:16	1.009	0.955	0.889	0.65	0.32	0.18	0.145	0.119	0.106	0.091	0.089	0.089	1.012	0.932	0.89	0.674	0.329	0.171	0.153	0.123	0.109	0.091	0.09	0.091	1.002	0.929	0.849	0.719	0.425	0.225	0.193	0.154	0.118	0.092	0.091	0.091	1	0.92	0.867	0.676	0.357	0.167	0.157	0.136	0.112	0.091	0.09	0.088
14:39:16	1.008	0.953	0.89	0.653	0.323	0.18	0.147	0.12	0.106	0.091	0.089	0.089	1.012	0.931	0.89	0.676	0.329	0.169	0.152	0.124	0.109	0.091	0.09	0.091	1.003	0.927	0.85	0.721	0.427	0.224	0.194	0.155	0.119	0.092	0.091	0.091	1	0.919	0.867	0.679	0.359	0.166	0.154	0.137	0.112	0.091	0.09	0.088
14:44:16	1.007	0.951	0.889	0.653	0.319	0.177	0.147	0.12	0.106	0.091	0.09	0.089	1.015	0.929	0.889	0.678	0.328	0.169	0.152	0.126	0.109	0.091	0.09	0.091	1.004	0.925	0.85	0.723	0.43	0.223	0.194	0.155	0.119	0.092	0.091	0.091	1.001	0.917	0.866	0.679	0.359	0.165	0.156	0.138	0.112	0.091	0.09	0.088
14:49:16	1.008	0.951	0.89	0.655	0.322	0.179	0.149	0.121	0.106	0.091	0.09	0.089	1.015	0.928	0.89	0.681	0.331	0.169	0.154	0.126	0.109	0.091	0.09	0.091	1.003	0.925	0.849	0.726	0.43	0.225	0.199	0.158	0.12	0.092	0.091	0.091	1.001	0.917	0.867	0.682	0.361	0.166	0.157	0.138	0.113	0.091	0.09	0.088
14:54:16	1.007	0.949	0.889	0.657	0.323	0.181	0.148	0.122	0.106	0.091	0.09	0.089	1.015	0.927	0.89	0.681	0.331	0.169	0.154	0.125	0.11	0.091	0.09	0.091	1.003	0.923	0.85	0.725	0.435	0.224	0.198	0.159	0.12	0.092	0.091	0.091	1.001	0.915	0.867	0.683	0.363	0.164	0.157	0.14	0.113	0.091	0.09	0.089
14:59:16	1.006	0.948	0.889	0.658	0.324	0.177	0.149	0.122	0.107	0.091	0.09	0.089	1.015	0.926	0.889	0.685	0.333	0.168	0.155	0.127	0.11	0.091	0.09	0.091	1.003	0.92	0.849	0.727	0.434	0.218	0.196	0.159	0.119	0.092	0.091	0.091	1.001	0.913	0.866	0.685	0.362	0.167	0.156	0.139	0.113	0.091	0.09	0.088
15:04:16	1.005	0.947	0.889	0.661	0.327	0.18	0.151	0.123	0.106	0.091	0.09	0.089	1.015	0.925	0.89	0.686	0.332	0.168	0.155	0.127	0.11	0.091	0.09	0.091	1.004	0.92	0.848	0.73	0.433	0.221	0.198	0.161	0.121	0.092	0.091	0.091	1.001	0.913	0.866	0.688	0.367	0.164	0.154	0.14	0.113	0.091	0.09	0.089
15:09:16	1.005	0.945	0.889	0.662	0.324	0.181	0.15	0.123	0.106	0.091	0.09	0.089	1.014	0.923	0.889	0.688	0.332	0.168	0.155	0.128	0.11	0.091	0.09	0.091	1.006	0.919	0.848	0.731	0.434	0.22	0.198	0.16	0.121	0.092	0.091	0.091	1.001	0.911	0.866	0.688	0.368	0.168	0.156	0.143	0.114	0.091	0.09	0.088
15:14:16	1.004	0.945	0.889	0.664	0.324	0.177	0.151	0.124	0.107	0.091	0.09	0.089	1.014	0.922	0.889	0.69	0.334	0.168	0.156	0.129	0.11	0.091	0.09	0.091	1.006	0.917	0.848	0.732	0.434	0.219	0.199	0.163	0.121	0.092	0.091	0.091	1.001	0.91	0.865	0.69	0.368	0.167	0.156	0.143	0.114	0.091	0.09	0.088
15:19:16	1.004	0.944	0.889	0.666	0.328	0.18	0.153	0.125	0.107	0.091	0.09	0.089	1.013	0.921	0.889	0.691	0.334	0.169	0.157	0.128	0.111	0.091	0.09	0.091	1.006	0.918	0.847	0.734	0.433	0.221	0.203	0.165	0.122	0.092	0.091	0.091	1.003	0.909	0.866	0.691	0.371	0.166	0.157	0.143	0.115	0.091	0.09	0.089
15:24:16	1.004	0.943	0.889	0.668	0.327	0.179	0.151	0.125	0.107	0.091	0.09	0.089	1.013	0.92	0.889	0.694	0.334	0.167	0.157	0.131	0.111	0.091	0.09	0.091	1.007	0.915	0.847	0.735	0.437	0.219	0.201	0.165	0.122	0.092	0.091	0.091	1.004	0.907	0.865	0.693	0.373	0.166	0.156	0.145	0.115	0.091	0.09	0.088
15:29:16	1.003	0.942	0.889	0.669	0.33	0.18	0.156	0.126	0.108	0.091	0.09	0.089	1.012	0.919	0.889	0.694	0.337	0.17	0.156	0.13	0.111	0.091	0.09	0.091	1.006	0.915	0.846	0.737	0.435	0.221	0.204	0.167	0.123	0.092	0.091	0.091	1.004	0.907	0.866	0.694	0.375	0.164	0.156	0.144	0.116	0.091	0.09	0.089
15:34:16	1.002	0.94	0.888	0.671	0.329	0.18	0.153	0.125	0.108	0.091	0.09	0.089	1.011	0.918	0.889	0.695	0.337	0.168	0.155	0.13	0.112	0.091	0.09	0.091	1.006	0.913	0.846	0.737	0.435	0.218	0.201	0.167	0.122	0.092	0.091	0.091	1.003	0.905	0.865	0.694	0.376	0.165	0.156	0.146	0.116	0.091	0.09	0.089
15:39:16	1.002	0.939	0.888	0.673	0.334	0.183	0.155	0.127	0.108	0.091	0.09	0.089	1.01	0.917	0.888	0.695	0.338	0.169	0.158	0.131	0.112	0.091	0.091	0.091	1.005	0.914	0.844	0.739	0.433	0.219	0.203	0.17	0.123	0.092	0.091	0.091	1.003	0.906	0.866	0.699	0.38	0.164	0.158	0.148	0.118	0.091	0.09	0.089
15:44:16	1	0.938	0.887	0.673	0.333	0.181	0.154	0.127	0.107	0.091	0.09	0.089	1.008	0.916	0.888	0.698	0.337	0.168	0.157	0.132	0.112	0.091	0.09	0.091	1.004	0.912	0.843	0.739	0.435	0.218	0.202	0.171	0.123	0.092	0.091	0.091	1.003	0.904	0.866	0.699	0.382	0.165	0.157	0.148	0.118	0.091	0.09	0.088
15:49:16	1	0.937	0.887	0.674	0.334	0.181	0.155	0.128	0.108	0.091	0.09	0.089	1.009	0.916	0.886	0.699	0.34	0.167	0.157	0.133	0.112	0.091	0.09	0.091	1.005	0.91	0.843	0.74	0.435	0.216	0.202	0.173	0.124	0.092	0.091	0.091	1.003	0.902	0.864	0.7	0.382	0.165	0.156	0.149	0.118	0.091	0.09	0.089
15:54:16	1	0.937	0.886	0.677	0.336	0.18	0.156	0.129	0.108	0.091	0.09	0.089	1.009	0.914	0.886	0.701	0.34	0.168	0.158	0.132	0.112	0.091	0.09	0.091	1.004	0.91	0.843	0.742	0.438	0.218	0.204	0.173	0.125	0.092	0.091	0.091	1.003	0.902	0.864	0.701	0.384	0.165	0.156	0.15	0.119	0.091	0.09	0.089
15:59:16	1	0.936	0.886	0.678	0.333	0.179	0.155	0.129	0.109	0.091	0.09	0.09	1.008	0.914	0.886	0.701	0.341	0.166	0.158	0.135	0.112	0.091	0.09	0.091	1.004	0.908	0.842	0.742	0.438	0.215	0.202	0.171	0.124	0.093	0.091	0.091	1.002	0.9	0.863	0.701	0.386	0.166	0.156	0.15	0.118	0.091	0.09	0.089
16:04:16	0.999	0.935	0.885	0.678	0.341	0.179	0.155	0.129	0.108	0.091	0.09	0.09	1.008	0.912	0.884	0.702	0.34	0.168	0.157	0.136	0.113	0.091	0.09	0.091	1.003	0.907	0.842	0.744	0.438	0.215	0.202	0.173	0.125	0.092	0.091	0.091	1.002	0.899	0.863	0.702	0.387	0.165	0.156	0.152	0.119	0.091	0.09	0.089
16:09:16	0.999	0.934	0.884	0.681	0.343	0.184	0.156	0.13	0.109	0.091	0.09	0.089	1.007	0.912	0.885	0.704	0.343	0.169	0.158	0.136	0.113	0.091	0.09	0.091	1.002	0.907	0.84	0.745	0.439	0.216	0.203	0.176	0.126	0.092	0.091	0.091	1.001	0.899	0.863	0.705	0.391	0.165	0.157	0.152	0.121	0.091	0.09	0.089
16:14:16	0.997	0.934	0.885	0.682	0.339	0.182	0.156	0.131	0.109	0.091	0.09	0.089	1.007	0.911	0.884	0.706	0.343	0.168	0.158	0.137	0.113	0.091	0.09	0.091	1.002	0.906	0.84	0.746	0.438	0.215	0.205	0.177	0.127	0.093	0.091	0.091	1	0.897	0.862	0.704	0.392	0.166	0.156	0.153	0.121	0.091	0.09	0.089
16:19:16	0.997	0.933	0.884	0.682	0.346	0.179	0.157	0.131	0.109	0.091	0.09	0.09	1.006	0.91	0.883	0.705	0.346	0.167	0.158	0.138	0.113	0.091	0.09	0.091	1.002	0.905	0.839	0.746	0.437	0.212	0.203	0.177	0.127	0.092	0.091	0.091	1	0.897	0.861	0.704	0.392	0.166	0.156	0.155	0.121	0.091	0.09	0.089
16:24:16	0.997	0.932	0.883	0.685	0.345	0.18	0.157	0.132	0.11	0.091	0.09	0.089	1.005	0.909	0.883	0.706	0.348	0.169	0.159	0.138	0.115	0.091	0.09	0.091	1.001	0.905	0.838	0.747	0.437	0.214	0.204	0.18	0.128	0.093	0.091	0.091	0.999	0.896	0.861	0.708	0.396	0.165	0.158	0.153	0.123	0.091	0.09	0.089
16:29:16	0.996	0.931	0.882	0.685	0.344	0.179	0.158	0.133	0.109	0.091	0.09	0.089	1.005	0.908	0.88	0.709	0.348	0.167	0.157	0.138	0.114	0.091	0.09	0.091	1.001	0.904	0.837	0.746	0.439	0.212	0.202	0.178	0.127	0.093	0.091	0.091	0.999	0.895	0.86	0.707	0.396	0.166	0.157	0.153	0.123	0.091	0.09	0.089
16:34:16	0.996	0.93	0.881	0.686	0.348	0.18	0.159	0.133	0.11	0.091	0.09	0.089	1.004	0.908	0.88	0.708	0.349	0.169	0.157	0.138	0.115	0.091	0.09	0.091	1	0.904	0.836	0.748	0.437	0.213	0.203	0.18	0.129	0.093	0.091	0.091	0.998	0.894	0.86	0.709	0.4	0.166	0.158	0.153	0.124	0.091	0.09	0.089
16:39:16	0.995	0.929	0.88	0.688	0.347	0.18	0.157	0.134	0.11	0.091	0.09	0.089	1.004	0.906	0.88	0.709	0.349	0.168	0.157	0.141	0.115	0.091	0.09	0.091	0.999	0.902	0.835	0.748	0.438	0.212	0.201	0.181	0.13	0.092	0.091	0.091	0.998	0.893	0.858	0.708	0.401	0.164	0.16	0.155	0.125	0.091	0.09	0.089
16:44:16	0.995	0.929	0.879	0.688	0.348	0.179	0.159	0.134	0.11	0.091	0.09	0.09	1.003	0.906	0.879	0.709	0.349	0.168	0.157	0.14	0.115	0.091	0.091	0.091	0.999	0.902	0.834	0.747	0.438	0.211	0.201	0.181	0.13	0.093	0.091	0.091	0.997	0.892	0.857	0.709	0.403	0.167	0.159	0.156	0.126	0.091	0.09	0.089
16:49:16	0.994	0.927	0.878	0.69	0.351	0.184	0.159	0.135	0.111	0.091	0.09	0.089	1.002	0.905	0.878	0.71	0.35	0.168	0.158	0.14	0.116	0.091	0.091	0.091	0.998	0.901	0.832	0.749	0.435	0.212	0.198	0.182	0.129	0.093	0.091	0.091	0.996	0.892	0.857	0.711	0.405	0.167	0.16	0.154	0.127	0.091	0.09	0.089
16:54:16	0.994	0.926	0.877	0.691	0.346	0.18	0.158	0.136	0.11	0.091	0.09	0.089	1.002	0.904	0.876	0.712	0.353	0.166	0.158	0.141	0.116	0.091	0.09	0.091	0.998	0.899	0.833	0.748	0.439	0.21	0.2	0.179	0.13	0.092	0.091	0.091	0.995	0.89	0.854	0.71	0.404	0.166	0.159	0.154	0.127	0.091	0.09	0.089
16:59:16	0.993	0.926	0.876	0.691	0.351	0.179	0.157	0.136	0.11	0.091	0.09	0.089	1.002	0.903	0.876	0.712	0.351	0.167	0.158	0.142	0.116	0.091	0.09	0.091	0.997	0.899	0.831	0.751	0.439	0.21	0.198	0.183	0.131	0.092	0.091	0.091	0.995	0.889	0.855	0.712	0.407	0.165	0.16	0.154	0.127	0.091	0.09	0.088
17:04:16	0.993	0.925	0.875	0.693	0.35	0.179	0.156	0.137	0.111	0.091	0.09	0.089	1.001	0.903	0.874	0.714	0.355	0.167	0.157	0.143	0.117	0.091	0.09	0.091	0.997	0.898	0.831	0.753	0.441	0.209	0.201	0.185	0.131	0.093	0.091	0.091	0.995	0.889	0.853	0.712	0.406	0.168	0.161	0.156	0.128	0.091	0.09	0.089
17:09:16	0.992	0.924	0.873	0.692	0.349	0.178	0.155	0.137	0.111	0.091	0.09	0.089	1.001	0.902	0.873	0.713	0.356	0.165	0.157	0.142	0.117	0.091	0.091	0.091	0.997	0.896	0.829	0.752	0.44	0.207	0.199	0.183	0.132	0.093	0.091	0.091	0.994	0.887	0.851	0.712	0.408	0.166	0.16	0.155	0.13	0.091	0.09	0.089
17:14:16	0.992	0.923	0.872	0.694	0.353	0.179	0.156	0.138	0.111	0.091	0.09	0.09	1	0.901	0.873	0.714	0.355	0.166	0.157	0.144	0.117	0.091	0.091	0.091	0.996	0.897	0.828	0.753	0.441	0.209	0.198	0.185	0.133	0.093	0.091	0.091	0.994	0.887	0.851	0.715	0.412	0.168	0.161	0.155	0.13	0.091	0.09	0.089
17:19:16	0.992	0.923	0.871	0.696	0.351	0.178	0.156	0.139	0.112	0.091	0.09	0.089	1	0.9	0.87	0.715	0.357	0.165	0.157	0.145	0.118	0.091	0.09	0.091	0.995	0.895	0.826	0.751	0.441	0.207	0.198	0.185	0.133	0.092	0.091	0.091	0.993	0.886	0.849	0.715	0.411	0.167	0.161	0.156	0.131	0.091	0.09	0.089
17:24:16	0.991	0.922	0.869	0.696	0.358	0.179	0.157	0.14	0.112	0.091	0.09	0.09	0.999	0.9	0.87	0.715	0.357	0.168	0.158	0.144	0.118	0.091	0.091	0.091	0.995	0.895	0.824	0.751	0.44	0.209	0.195	0.185	0.134	0.093	0.091	0.092	0.993	0.885	0.849	0.717	0.415	0.168	0.162	0.156	0.131	0.092	0.09	0.089
17:29:16	0.991	0.921	0.868	0.696	0.357	0.179	0.155	0.14	0.112	0.091	0.09	0.089	0.999	0.899	0.868	0.717	0.358	0.166	0.158	0.144	0.118	0.091	0.09	0.091	0.995	0.893	0.824	0.75	0.441	0.206	0.198	0.186	0.134	0.093	0.091	0.091	0.992	0.884	0.847	0.716	0.415	0.168	0.161	0.159	0.133	0.091	0.09	0.089
17:34:16	0.99	0.92	0.866	0.697	0.361	0.179	0.157	0.142	0.112	0.091	0.09	0.089	0.998	0.898	0.866	0.716	0.36	0.167	0.158	0.145	0.119	0.091	0.09	0.091	0.994	0.893	0.823	0.749	0.44	0.206	0.196	0.187	0.135	0.093	0.091	0.091	0.991	0.884	0.846	0.716	0.417	0.169	0.163	0.156	0.133	0.091	0.09	0.089
17:39:16	0.99	0.92	0.866	0.699	0.36	0.177	0.158	0.141	0.113	0.091	0.09	0.089	0.998	0.897	0.866	0.716	0.359	0.165	0.157	0.146	0.119	0.091	0.09	0.091	0.995	0.892	0.821	0.748	0.441	0.205	0.195	0.187	0.135	0.093	0.091	0.092	0.992	0.883	0.844	0.716	0.418	0.168	0.162	0.156	0.133	0.091	0.09	0.089
17:44:16	0.989	0.919	0.864	0.697	0.358	0.178	0.153	0.142	0.113	0.091	0.09	0.09	0.997	0.896	0.864	0.717	0.361	0.164	0.156	0.147	0.119	0.091	0.09	0.091	0.994	0.891	0.82	0.747	0.441	0.203	0.196	0.187	0.136	0.093	0.091	0.092	0.991	0.881	0.842	0.716	0.419	0.17	0.161	0.154	0.135	0.091	0.09	0.089
17:49:16	0.989	0.918	0.863	0.699	0.363	0.179	0.158	0.143	0.113	0.091	0.09	0.09	0.996	0.896	0.863	0.716	0.362	0.166	0.157	0.146	0.12	0.091	0.091	0.091	0.993	0.891	0.819	0.746	0.438	0.205	0.195	0.188	0.138	0.093	0.091	0.092	0.99	0.882	0.842	0.717	0.421	0.169	0.163	0.157	0.136	0.092	0.09	0.089
17:54:16	0.988	0.918	0.862	0.701	0.366	0.178	0.158	0.143	0.113	0.091	0.09	0.089	0.997	0.895	0.861	0.717	0.364	0.164	0.157	0.145	0.122	0.091	0.09	0.091	0.993	0.89	0.817	0.746	0.437	0.204	0.194	0.191	0.138	0.093	0.091	0.091	0.989	0.88	0.841	0.72	0.422	0.169	0.163	0.157	0.138	0.092	0.09	0.089
17:59:16	0.988	0.916	0.86	0.701	0.364	0.179	0.157	0.143	0.114	0.091	0.09	0.09	0.996	0.894	0.86	0.718	0.364	0.165	0.157	0.147	0.121	0.091	0.091	0.091	0.992	0.889	0.817	0.744	0.439	0.203	0.197	0.19	0.139	0.093	0.091	0.092	0.99	0.879	0.839	0.721	0.422	0.171	0.163	0.156	0.138	0.092	0.09	0.089
18:04:16	0.988	0.915	0.858	0.701	0.363	0.178	0.156	0.144	0.114	0.091	0.09	0.09	0.995	0.893	0.858	0.718	0.366	0.163	0.155	0.147	0.121	0.091	0.091	0.091	0.992	0.888	0.815	0.743	0.438	0.201	0.195	0.188	0.138	0.093	0.091	0.092	0.989	0.878	0.838	0.72	0.421	0.171	0.162	0.158	0.139	0.091	0.09	0.089
18:09:16	0.987	0.915	0.857	0.703	0.367	0.179	0.157	0.144	0.114	0.091	0.09	0.089	0.995	0.893	0.857	0.717	0.364	0.166	0.156	0.147	0.121	0.091	0.09	0.091	0.991	0.888	0.814	0.742	0.436	0.202	0.194	0.191	0.14	0.093	0.091	0.091	0.988	0.877	0.837	0.721	0.422	0.171	0.164	0.157	0.139	0.092	0.09	0.089
18:14:16	0.987	0.914	0.856	0.703	0.37	0.178	0.159	0.145	0.115	0.091	0.09	0.09	0.994	0.892	0.856	0.717	0.366	0.166	0.156	0.147	0.122	0.091	0.091	0.091	0.991	0.888	0.813	0.741	0.437	0.203	0.193	0.192	0.14	0.093	0.091	0.091	0.987	0.876	0.836	0.72	0.424	0.172	0.164	0.157	0.14	0.092	0.09	0.089
18:19:16	0.986	0.914	0.855	0.704	0.368	0.179	0.158	0.145	0.115	0.091	0.09	0.09	0.994	0.891	0.854	0.718	0.367	0.164	0.156	0.147	0.123	0.091	0.091	0.091	0.991	0.886	0.812	0.74	0.438	0.201	0.195	0.192	0.142	0.093	0.091	0.091	0.987	0.875	0.834	0.719	0.426	0.172	0.164	0.158	0.141	0.092	0.09	0.089
18:24:16	0.986	0.913	0.854	0.704	0.371	0.178	0.159	0.147	0.116	0.091	0.09	0.09	0.993	0.89	0.853	0.717	0.368	0.165	0.157	0.148	0.123	0.091	0.09	0.091	0.99	0.885	0.811	0.739	0.437	0.201	0.194	0.193	0.142	0.093	0.091	0.092	0.987	0.875	0.833	0.718	0.427	0.173	0.165	0.157	0.141	0.092	0.09	0.089
18:29:16	0.985	0.912	0.852	0.705	0.369	0.178	0.157	0.146	0.116	0.091	0.09	0.09	0.993	0.889	0.852	0.717	0.369	0.162	0.156	0.149	0.123	0.091	0.091	0.091	0.989	0.884	0.809	0.738	0.439	0.199	0.194	0.194	0.143	0.093	0.091	0.092	0.986	0.873	0.831	0.717	0.427	0.173	0.163	0.157	0.141	0.092	0.09	0.089
18:34:16	0.985	0.911	0.851	0.704	0.368	0.177	0.156	0.148	0.115	0.091	0.09	0.089	0.993	0.889	0.849	0.718	0.369	0.162	0.156	0.149	0.124	0.091	0.091	0.091	0.99	0.882	0.808	0.736	0.438	0.199	0.193	0.193	0.142	0.093	0.091	0.092	0.986	0.873	0.83	0.715	0.428	0.174	0.164	0.158	0.142	0.092	0.09	0.089
18:39:16	0.984	0.91	0.849	0.704	0.375	0.177	0.158	0.149	0.116	0.091	0.09	0.089	0.991	0.888	0.849	0.72	0.37	0.162	0.157	0.15	0.124	0.091	0.091	0.091	0.987	0.882	0.806	0.736	0.437	0.199	0.192	0.194	0.143	0.093	0.091	0.092	0.985	0.872	0.829	0.715	0.428	0.174	0.164	0.157	0.143	0.092	0.09	0.089
18:44:16	0.984	0.909	0.848	0.704	0.371	0.178	0.156	0.149	0.116	0.091	0.09	0.09	0.992	0.888	0.847	0.72	0.371	0.16	0.154	0.151	0.124	0.091	0.091	0.091	0.989	0.88	0.805	0.734	0.437	0.197	0.19	0.192	0.144	0.093	0.091	0.092	0.985	0.87	0.827	0.713	0.43	0.175	0.164	0.158	0.144	0.092	0.091	0.089
18:49:16	0.983	0.908	0.847	0.704	0.38	0.179	0.159	0.15	0.116	0.091	0.09	0.09	0.991	0.887	0.846	0.718	0.369	0.163	0.156	0.149	0.125	0.091	0.091	0.091	0.986	0.881	0.804	0.734	0.434	0.198	0.191	0.195	0.145	0.093	0.091	0.092	0.983	0.87	0.826	0.713	0.431	0.174	0.164	0.158	0.144	0.092	0.09	0.089
18:54:16	0.983	0.907	0.845	0.704	0.375	0.177	0.157	0.15	0.117	0.091	0.09	0.09	0.991	0.885	0.844	0.719	0.373	0.16	0.155	0.15	0.125	0.091	0.091	0.091	0.987	0.879	0.803	0.732	0.435	0.197	0.191	0.193	0.146	0.093	0.091	0.092	0.984	0.868	0.823	0.71	0.431	0.175	0.165	0.158	0.144	0.092	0.09	0.089
18:59:16	0.983	0.907	0.844	0.705	0.378	0.177	0.159	0.151	0.118	0.091	0.09	0.09	0.99	0.885	0.843	0.718	0.373	0.162	0.155	0.15	0.125	0.091	0.091	0.091	0.986	0.878	0.802	0.732	0.435	0.198	0.192	0.194	0.146	0.093	0.091	0.092	0.984	0.868	0.822	0.711	0.432	0.175	0.165	0.159	0.145	0.092	0.091	0.089
19:04:16	0.982	0.906	0.843	0.705	0.376	0.178	0.158	0.15	0.118	0.091	0.09	0.09	0.99	0.884	0.841	0.717	0.373	0.161	0.156	0.151	0.126	0.091	0.091	0.091	0.987	0.877	0.801	0.731	0.434	0.196	0.191	0.196	0.148	0.093	0.091	0.092	0.983	0.866	0.821	0.708	0.433	0.176	0.165	0.158	0.145	0.092	0.091	0.089
19:09:16	0.981	0.905	0.841	0.703	0.375	0.177	0.157	0.15	0.117	0.091	0.09	0.09	0.989	0.883	0.839	0.715	0.374	0.16	0.156	0.152	0.125	0.091	0.091	0.091	0.986	0.876	0.8	0.729	0.435	0.194	0.189	0.194	0.148	0.093	0.091	0.092	0.982	0.865	0.819	0.707	0.434	0.177	0.164	0.158	0.147	0.092	0.09	0.089
19:14:16	0.981	0.905	0.841	0.705	0.382	0.178	0.16	0.151	0.119	0.091	0.09	0.09	0.989	0.882	0.839	0.714	0.373	0.162	0.156	0.15	0.127	0.092	0.091	0.091	0.985	0.876	0.798	0.729	0.434	0.196	0.191	0.197	0.149	0.093	0.091	0.092	0.982	0.865	0.818	0.707	0.436	0.178	0.164	0.16	0.145	0.092	0.09	0.089
19:19:16	0.981	0.904	0.839	0.704	0.378	0.177	0.159	0.152	0.118	0.091	0.09	0.09	0.989	0.881	0.837	0.712	0.376	0.159	0.156	0.152	0.126	0.091	0.09	0.091	0.985	0.874	0.798	0.727	0.434	0.194	0.189	0.194	0.15	0.093	0.091	0.092	0.982	0.863	0.815	0.704	0.436	0.179	0.164	0.16	0.146	0.092	0.09	0.089
19:24:16	0.981	0.903	0.838	0.703	0.378	0.177	0.158	0.151	0.119	0.091	0.09	0.09	0.988	0.88	0.835	0.712	0.374	0.16	0.155	0.151	0.128	0.091	0.09	0.091	0.985	0.873	0.795	0.726	0.434	0.192	0.189	0.194	0.15	0.093	0.091	0.092	0.982	0.862	0.813	0.704	0.437	0.179	0.165	0.16	0.147	0.092	0.09	0.089
19:29:16	0.98	0.902	0.837	0.705	0.381	0.179	0.159	0.154	0.119	0.091	0.09	0.09	0.987	0.88	0.834	0.71	0.377	0.161	0.157	0.151	0.128	0.091	0.091	0.091	0.983	0.873	0.794	0.726	0.433	0.195	0.189	0.196	0.151	0.093	0.091	0.092	0.98	0.861	0.813	0.704	0.437	0.179	0.163	0.161	0.147	0.092	0.09	0.089
19:34:16	0.979	0.901	0.836	0.705	0.379	0.177	0.158	0.15	0.12	0.092	0.09	0.09	0.987	0.879	0.833	0.709	0.379	0.159	0.155	0.154	0.128	0.091	0.091	0.091	0.984	0.871	0.794	0.724	0.433	0.191	0.189	0.194	0.152	0.093	0.092	0.092	0.98	0.86	0.81	0.7	0.437	0.181	0.163	0.16	0.147	0.092	0.09	0.089
19:39:16	0.979	0.9	0.834	0.703	0.38	0.178	0.158	0.151	0.119	0.091	0.09	0.09	0.986	0.878	0.831	0.707	0.377	0.159	0.156	0.152	0.128	0.091	0.09	0.091	0.983	0.87	0.792	0.722	0.433	0.19	0.187	0.193	0.153	0.093	0.091	0.091	0.979	0.859	0.808	0.701	0.439	0.181	0.163	0.159	0.147	0.092	0.09	0.089
19:44:16	0.978	0.9	0.833	0.703	0.383	0.178	0.16	0.153	0.121	0.091	0.09	0.09	0.986	0.877	0.829	0.706	0.381	0.16	0.156	0.154	0.129	0.091	0.091	0.091	0.983	0.869	0.791	0.722	0.432	0.192	0.187	0.194	0.154	0.093	0.091	0.092	0.979	0.858	0.808	0.699	0.44	0.182	0.163	0.161	0.146	0.092	0.09	0.089
19:49:16	0.978	0.898	0.832	0.702	0.381	0.177	0.159	0.15	0.12	0.092	0.09	0.09	0.985	0.876	0.828	0.705	0.377	0.159	0.154	0.153	0.129	0.091	0.091	0.091	0.982	0.868	0.79	0.721	0.431	0.189	0.186	0.192	0.155	0.093	0.091	0.092	0.978	0.856	0.805	0.698	0.439	0.183	0.163	0.161	0.147	0.092	0.09	0.089
19:54:16	0.978	0.898	0.831	0.703	0.382	0.178	0.16	0.15	0.121	0.092	0.09	0.09	0.985	0.876	0.827	0.705	0.381	0.16	0.156	0.153	0.13	0.091	0.091	0.091	0.981	0.868	0.789	0.72	0.431	0.192	0.185	0.195	0.155	0.093	0.092	0.092	0.978	0.856	0.804	0.698	0.442	0.183	0.163	0.162	0.148	0.092	0.091	0.089
19:59:16	0.977	0.897	0.83	0.703	0.383	0.177	0.161	0.15	0.121	0.091	0.09	0.09	0.984	0.875	0.826	0.703	0.38	0.159	0.156	0.155	0.13	0.091	0.091	0.091	0.981	0.866	0.788	0.719	0.43	0.189	0.187	0.193	0.156	0.093	0.092	0.092	0.977	0.854	0.802	0.696	0.441	0.185	0.165	0.163	0.149	0.092	0.091	0.089
20:04:16	0.977	0.896	0.829	0.703	0.39	0.178	0.162	0.15	0.121	0.091	0.09	0.09	0.983	0.874	0.824	0.701	0.378	0.159	0.159	0.154	0.131	0.091	0.091	0.091	0.98	0.866	0.786	0.718	0.427	0.191	0.187	0.194	0.156	0.093	0.092	0.092	0.977	0.854	0.801	0.696	0.444	0.185	0.165	0.164	0.149	0.092	0.09	0.089
20:09:16	0.976	0.896	0.827	0.702	0.387	0.178	0.161	0.149	0.122	0.091	0.09	0.09	0.983	0.873	0.823	0.701	0.381	0.159	0.157	0.154	0.131	0.091	0.091	0.091	0.98	0.865	0.785	0.717	0.429	0.189	0.185	0.193	0.158	0.093	0.092	0.092	0.976	0.853	0.799	0.693	0.444	0.185	0.163	0.164	0.148	0.092	0.09	0.089
20:14:16	0.976	0.894	0.826	0.702	0.386	0.178	0.16	0.149	0.122	0.091	0.09	0.09	0.983	0.872	0.821	0.699	0.382	0.158	0.158	0.155	0.132	0.091	0.091	0.091	0.98	0.863	0.783	0.715	0.429	0.19	0.184	0.194	0.159	0.093	0.092	0.092	0.976	0.851	0.796	0.693	0.443	0.188	0.164	0.163	0.15	0.092	0.091	0.089
20:19:16	0.975	0.894	0.826	0.702	0.393	0.179	0.163	0.15	0.123	0.091	0.09	0.09	0.982	0.871	0.82	0.697	0.381	0.16	0.159	0.155	0.133	0.092	0.091	0.091	0.978	0.863	0.783	0.714	0.426	0.188	0.185	0.193	0.159	0.093	0.092	0.092	0.975	0.851	0.795	0.693	0.445	0.189	0.165	0.166	0.15	0.092	0.091	0.089
20:24:16	0.975	0.893	0.824	0.701	0.388	0.177	0.162	0.149	0.123	0.092	0.09	0.09	0.982	0.87	0.817	0.697	0.383	0.157	0.158	0.155	0.132	0.091	0.091	0.091	0.979	0.861	0.781	0.713	0.428	0.19	0.182	0.192	0.161	0.093	0.091	0.092	0.974	0.849	0.793	0.691	0.446	0.19	0.165	0.164	0.15	0.092	0.091	0.089
20:29:16	0.975	0.892	0.824	0.703	0.391	0.179	0.162	0.15	0.124	0.091	0.09	0.09	0.981	0.87	0.817	0.696	0.383	0.159	0.159	0.155	0.134	0.091	0.091	0.091	0.977	0.861	0.78	0.712	0.426	0.189	0.183	0.193	0.161	0.093	0.092	0.092	0.974	0.849	0.792	0.691	0.447	0.19	0.165	0.165	0.15	0.092	0.091	0.089
20:34:16	0.974	0.891	0.823	0.705	0.39	0.178	0.162	0.15	0.124	0.091	0.09	0.09	0.981	0.868	0.816	0.693	0.383	0.159	0.16	0.155	0.134	0.091	0.091	0.091	0.978	0.86	0.779	0.712	0.426	0.191	0.184	0.193	0.163	0.093	0.091	0.092	0.974	0.847	0.79	0.689	0.447	0.191	0.165	0.165	0.152	0.092	0.09	0.089
20:39:16	0.974	0.89	0.821	0.704	0.395	0.179	0.163	0.151	0.125	0.091	0.09	0.09	0.98	0.867	0.814	0.692	0.383	0.16	0.159	0.156	0.135	0.092	0.091	0.091	0.976	0.859	0.777	0.71	0.422	0.187	0.184	0.191	0.163	0.094	0.092	0.092	0.973	0.846	0.788	0.69	0.448	0.193	0.166	0.166	0.151	0.092	0.091	0.089
20:44:16	0.973	0.89	0.821	0.705	0.391	0.178	0.163	0.148	0.126	0.091	0.09	0.09	0.98	0.866	0.812	0.693	0.386	0.16	0.162	0.156	0.135	0.092	0.091	0.091	0.976	0.858	0.777	0.709	0.423	0.189	0.183	0.193	0.165	0.093	0.092	0.092	0.973	0.845	0.786	0.686	0.448	0.193	0.165	0.165	0.153	0.092	0.091	0.089
20:49:16	0.973	0.889	0.819	0.703	0.4	0.179	0.163	0.149	0.126	0.092	0.09	0.09	0.98	0.866	0.811	0.69	0.384	0.16	0.159	0.154	0.135	0.092	0.091	0.091	0.977	0.856	0.775	0.708	0.424	0.188	0.18	0.191	0.164	0.093	0.092	0.092	0.972	0.844	0.784	0.686	0.451	0.196	0.166	0.165	0.154	0.092	0.091	0.089
20:54:16	0.973	0.888	0.819	0.703	0.396	0.179	0.163	0.149	0.127	0.091	0.09	0.09	0.979	0.865	0.809	0.691	0.386	0.16	0.159	0.155	0.135	0.091	0.091	0.091	0.975	0.856	0.774	0.707	0.424	0.187	0.182	0.191	0.166	0.093	0.092	0.092	0.971	0.843	0.782	0.684	0.45	0.197	0.165	0.166	0.151	0.092	0.091	0.089
20:59:16	0.972	0.887	0.818	0.701	0.393	0.179	0.16	0.15	0.127	0.091	0.09	0.09	0.979	0.864	0.808	0.69	0.387	0.159	0.16	0.154	0.136	0.092	0.091	0.091	0.975	0.855	0.773	0.706	0.423	0.187	0.18	0.19	0.166	0.093	0.091	0.092	0.971	0.842	0.78	0.683	0.449	0.198	0.166	0.165	0.153	0.092	0.091	0.089
21:04:16	0.971	0.886	0.817	0.702	0.395	0.179	0.163	0.151	0.128	0.092	0.09	0.09	0.978	0.863	0.807	0.688	0.387	0.159	0.162	0.156	0.137	0.092	0.091	0.091	0.974	0.854	0.771	0.705	0.42	0.186	0.181	0.19	0.165	0.093	0.092	0.092	0.97	0.841	0.779	0.682	0.451	0.2	0.166	0.165	0.154	0.092	0.091	0.089
21:09:16	0.971	0.886	0.815	0.7	0.398	0.179	0.162	0.149	0.128	0.092	0.09	0.09	0.977	0.863	0.805	0.688	0.388	0.159	0.161	0.155	0.137	0.092	0.091	0.091	0.974	0.853	0.771	0.704	0.421	0.186	0.18	0.191	0.167	0.094	0.092	0.092	0.97	0.84	0.778	0.681	0.451	0.201	0.167	0.167	0.155	0.092	0.091	0.089
21:14:16	0.971	0.885	0.815	0.699	0.396	0.178	0.162	0.15	0.128	0.091	0.09	0.09	0.978	0.862	0.803	0.686	0.39	0.159	0.161	0.154	0.136	0.092	0.091	0.091	0.974	0.851	0.769	0.702	0.42	0.186	0.179	0.189	0.167	0.093	0.091	0.092	0.969	0.839	0.775	0.679	0.451	0.203	0.166	0.166	0.153	0.093	0.091	0.089
21:19:16	0.97	0.884	0.814	0.698	0.397	0.179	0.162	0.148	0.129	0.092	0.09	0.09	0.977	0.861	0.802	0.686	0.39	0.161	0.16	0.154	0.138	0.092	0.091	0.091	0.973	0.851	0.768	0.701	0.42	0.189	0.178	0.187	0.167	0.093	0.092	0.092	0.969	0.837	0.773	0.679	0.452	0.206	0.166	0.165	0.155	0.092	0.091	0.089
21:24:16	0.97	0.883	0.812	0.697	0.4	0.178	0.163	0.151	0.131	0.092	0.09	0.09	0.976	0.86	0.801	0.683	0.388	0.159	0.162	0.154	0.138	0.092	0.091	0.091	0.973	0.85	0.767	0.701	0.418	0.186	0.179	0.191	0.168	0.093	0.092	0.092	0.968	0.837	0.773	0.679	0.453	0.207	0.167	0.165	0.156	0.092	0.091	0.089
21:29:16	0.969	0.883	0.812	0.696	0.401	0.178	0.162	0.15	0.13	0.092	0.09	0.09	0.975	0.859	0.799	0.684	0.39	0.16	0.162	0.154	0.138	0.092	0.091	0.091	0.972	0.849	0.766	0.699	0.418	0.188	0.177	0.19	0.169	0.094	0.092	0.092	0.968	0.836	0.77	0.677	0.454	0.209	0.167	0.165	0.155	0.093	0.091	0.089
21:34:16	0.968	0.882	0.81	0.695	0.399	0.179	0.162	0.15	0.13	0.092	0.09	0.09	0.975	0.858	0.797	0.682	0.39	0.16	0.161	0.154	0.138	0.092	0.091	0.091	0.972	0.848	0.764	0.698	0.417	0.187	0.178	0.186	0.169	0.094	0.092	0.092	0.967	0.835	0.768	0.675	0.454	0.21	0.168	0.166	0.155	0.093	0.091	0.089
21:39:16	0.968	0.881	0.809	0.693	0.399	0.178	0.161	0.149	0.13	0.092	0.09	0.09	0.975	0.857	0.796	0.681	0.39	0.16	0.162	0.154	0.138	0.092	0.091	0.091	0.971	0.847	0.763	0.696	0.419	0.187	0.177	0.188	0.169	0.093	0.092	0.092	0.966	0.833	0.766	0.674	0.455	0.212	0.167	0.163	0.156	0.093	0.091	0.089
21:44:16	0.967	0.881	0.808	0.692	0.402	0.18	0.164	0.151	0.13	0.092	0.09	0.09	0.973	0.857	0.795	0.679	0.39	0.158	0.162	0.155	0.14	0.092	0.09	0.091	0.97	0.846	0.761	0.696	0.416	0.187	0.177	0.19	0.171	0.094	0.092	0.092	0.965	0.832	0.766	0.674	0.456	0.215	0.168	0.166	0.156	0.093	0.091	0.089
21:49:16	0.967	0.88	0.807	0.691	0.4	0.18	0.163	0.149	0.13	0.092	0.09	0.09	0.974	0.856	0.793	0.679	0.392	0.16	0.162	0.153	0.139	0.092	0.091	0.091	0.97	0.845	0.761	0.694	0.414	0.189	0.177	0.188	0.172	0.094	0.092	0.092	0.965	0.831	0.763	0.672	0.456	0.215	0.168	0.165	0.158	0.093	0.091	0.089
21:54:16	0.967	0.879	0.807	0.691	0.403	0.18	0.163	0.151	0.131	0.092	0.09	0.09	0.972	0.855	0.792	0.676	0.391	0.158	0.162	0.154	0.139	0.092	0.091	0.091	0.969	0.844	0.759	0.694	0.413	0.186	0.178	0.187	0.169	0.094	0.092	0.092	0.964	0.831	0.762	0.673	0.457	0.218	0.168	0.165	0.158	0.092	0.091	0.089
21:59:16	0.966	0.878	0.805	0.688	0.402	0.179	0.163	0.148	0.13	0.092	0.09	0.09	0.973	0.854	0.79	0.675	0.392	0.159	0.162	0.153	0.139	0.092	0.091	0.091	0.969	0.843	0.758	0.692	0.413	0.186	0.175	0.186	0.171	0.094	0.092	0.092	0.963	0.829	0.76	0.669	0.458	0.219	0.169	0.164	0.158	0.093	0.091	0.089
22:04:16	0.966	0.877	0.805	0.689	0.402	0.18	0.165	0.152	0.132	0.092	0.09	0.09	0.971	0.853	0.789	0.675	0.392	0.158	0.164	0.155	0.14	0.092	0.091	0.091	0.968	0.843	0.757	0.692	0.413	0.186	0.178	0.188	0.171	0.094	0.092	0.092	0.963	0.828	0.759	0.67	0.458	0.222	0.17	0.166	0.16	0.093	0.091	0.089
22:09:16	0.966	0.876	0.804	0.687	0.404	0.181	0.164	0.15	0.131	0.092	0.09	0.09	0.972	0.852	0.788	0.675	0.393	0.159	0.162	0.153	0.14	0.092	0.091	0.091	0.969	0.841	0.755	0.69	0.414	0.189	0.175	0.187	0.172	0.094	0.092	0.092	0.963	0.827	0.757	0.669	0.458	0.224	0.17	0.164	0.158	0.093	0.091	0.089
22:14:16	0.965	0.876	0.803	0.687	0.402	0.18	0.165	0.151	0.134	0.092	0.09	0.09	0.97	0.851	0.787	0.673	0.393	0.159	0.164	0.154	0.141	0.092	0.091	0.091	0.967	0.841	0.754	0.691	0.41	0.186	0.177	0.188	0.172	0.094	0.092	0.092	0.962	0.826	0.756	0.668	0.459	0.225	0.171	0.166	0.161	0.093	0.091	0.089
22:19:16	0.965	0.875	0.802	0.686	0.4	0.181	0.164	0.151	0.133	0.092	0.09	0.09	0.97	0.85	0.786	0.672	0.393	0.16	0.163	0.152	0.142	0.092	0.091	0.091	0.967	0.839	0.753	0.689	0.411	0.186	0.175	0.187	0.173	0.094	0.092	0.092	0.96	0.824	0.753	0.666	0.457	0.226	0.169	0.165	0.159	0.093	0.091	0.089
22:24:16	0.964	0.874	0.801	0.683	0.402	0.181	0.162	0.15	0.132	0.092	0.09	0.09	0.97	0.849	0.783	0.671	0.395	0.16	0.161	0.152	0.14	0.092	0.091	0.092	0.966	0.838	0.752	0.688	0.408	0.185	0.174	0.185	0.172	0.094	0.092	0.092	0.96	0.824	0.751	0.664	0.459	0.227	0.169	0.166	0.159	0.093	0.091	0.089
22:29:16	0.964	0.874	0.8	0.684	0.404	0.18	0.166	0.155	0.134	0.092	0.09	0.09	0.968	0.849	0.782	0.67	0.394	0.158	0.164	0.153	0.143	0.092	0.091	0.091	0.965	0.838	0.75	0.687	0.406	0.186	0.176	0.188	0.175	0.094	0.092	0.092	0.959	0.823	0.751	0.665	0.46	0.231	0.171	0.166	0.162	0.093	0.091	0.089
22:34:16	0.963	0.872	0.799	0.681	0.401	0.181	0.163	0.151	0.132	0.092	0.09	0.09	0.968	0.848	0.78	0.669	0.395	0.159	0.163	0.152	0.141	0.092	0.091	0.091	0.964	0.836	0.749	0.685	0.408	0.186	0.174	0.187	0.173	0.094	0.092	0.092	0.959	0.821	0.748	0.663	0.46	0.232	0.172	0.165	0.162	0.093	0.091	0.089
22:39:16	0.963	0.872	0.798	0.681	0.402	0.182	0.165	0.15	0.134	0.092	0.09	0.09	0.968	0.847	0.78	0.668	0.396	0.16	0.162	0.153	0.141	0.092	0.091	0.091	0.964	0.835	0.748	0.685	0.406	0.188	0.173	0.187	0.174	0.094	0.092	0.092	0.958	0.82	0.746	0.661	0.459	0.233	0.171	0.165	0.16	0.093	0.091	0.089
22:44:16	0.962	0.871	0.797	0.681	0.405	0.182	0.165	0.15	0.134	0.092	0.09	0.09	0.966	0.846	0.778	0.666	0.394	0.158	0.163	0.154	0.142	0.092	0.091	0.091	0.963	0.835	0.747	0.683	0.405	0.188	0.175	0.186	0.173	0.094	0.092	0.092	0.956	0.82	0.745	0.661	0.462	0.236	0.173	0.166	0.163	0.093	0.091	0.089
22:49:16	0.962	0.87	0.796	0.68	0.402	0.183	0.165	0.15	0.135	0.092	0.09	0.09	0.966	0.846	0.777	0.666	0.395	0.161	0.163	0.153	0.142	0.092	0.091	0.091	0.963	0.833	0.746	0.682	0.407	0.188	0.174	0.186	0.175	0.094	0.092	0.092	0.956	0.818	0.743	0.66	0.461	0.237	0.171	0.164	0.161	0.093	0.091	0.089
22:54:16	0.961	0.87	0.795	0.679	0.405	0.183	0.167	0.153	0.136	0.092	0.09	0.09	0.965	0.845	0.776	0.664	0.395	0.159	0.164	0.153	0.142	0.092	0.091	0.091	0.962	0.833	0.744	0.682	0.404	0.186	0.176	0.189	0.175	0.094	0.092	0.092	0.955	0.817	0.743	0.66	0.462	0.24	0.173	0.166	0.164	0.093	0.091	0.089
22:59:16	0.961	0.869	0.794	0.676	0.405	0.183	0.165	0.152	0.135	0.092	0.09	0.09	0.964	0.844	0.774	0.663	0.395	0.159	0.162	0.152	0.142	0.092	0.091	0.091	0.961	0.831	0.744	0.68	0.403	0.189	0.173	0.184	0.177	0.094	0.092	0.092	0.954	0.816	0.741	0.657	0.463	0.241	0.173	0.164	0.163	0.093	0.091	0.089
23:04:16	0.96	0.868	0.793	0.677	0.407	0.184	0.165	0.153	0.137	0.092	0.09	0.09	0.964	0.844	0.773	0.661	0.394	0.157	0.165	0.153	0.143	0.092	0.091	0.091	0.96	0.831	0.742	0.68	0.403	0.188	0.175	0.186	0.176	0.094	0.092	0.092	0.954	0.815	0.74	0.657	0.464	0.244	0.175	0.167	0.164	0.093	0.091	0.089
23:09:16	0.959	0.867	0.793	0.675	0.406	0.184	0.165	0.151	0.137	0.092	0.09	0.09	0.963	0.842	0.772	0.662	0.398	0.159	0.161	0.152	0.143	0.092	0.091	0.091	0.959	0.829	0.741	0.678	0.402	0.189	0.173	0.187	0.178	0.094	0.092	0.092	0.953	0.814	0.738	0.655	0.462	0.246	0.175	0.164	0.164	0.093	0.091	0.089
23:14:16	0.959	0.867	0.791	0.674	0.406	0.183	0.166	0.151	0.137	0.092	0.09	0.09	0.962	0.841	0.77	0.66	0.397	0.157	0.162	0.153	0.143	0.092	0.091	0.091	0.958	0.829	0.74	0.677	0.403	0.189	0.173	0.185	0.177	0.094	0.092	0.092	0.951	0.813	0.737	0.654	0.464	0.248	0.176	0.166	0.165	0.093	0.091	0.089
23:19:16	0.959	0.866	0.791	0.674	0.407	0.185	0.166	0.152	0.138	0.092	0.09	0.09	0.963	0.841	0.77	0.66	0.397	0.16	0.164	0.152	0.144	0.092	0.091	0.091	0.958	0.827	0.738	0.677	0.401	0.19	0.175	0.186	0.179	0.094	0.092	0.092	0.951	0.812	0.735	0.654	0.464	0.25	0.175	0.167	0.164	0.093	0.091	0.089
23:24:16	0.958	0.865	0.79	0.673	0.408	0.184	0.165	0.154	0.138	0.092	0.09	0.09	0.961	0.84	0.768	0.657	0.395	0.157	0.162	0.151	0.143	0.092	0.091	0.091	0.956	0.826	0.737	0.675	0.399	0.191	0.172	0.186	0.177	0.094	0.092	0.092	0.949	0.811	0.734	0.654	0.465	0.252	0.177	0.166	0.166	0.093	0.091	0.089
23:29:16	0.957	0.865	0.789	0.672	0.405	0.185	0.164	0.153	0.138	0.092	0.09	0.09	0.96	0.839	0.766	0.657	0.399	0.159	0.161	0.153	0.143	0.092	0.091	0.091	0.956	0.825	0.737	0.674	0.399	0.191	0.172	0.185	0.18	0.094	0.092	0.092	0.949	0.81	0.732	0.651	0.463	0.253	0.176	0.165	0.166	0.093	0.091	0.089
23:34:16	0.957	0.864	0.788	0.671	0.404	0.185	0.164	0.152	0.137	0.092	0.09	0.09	0.959	0.838	0.765	0.656	0.397	0.158	0.161	0.151	0.143	0.092	0.091	0.091	0.956	0.824	0.736	0.672	0.399	0.191	0.172	0.184	0.179	0.094	0.092	0.092	0.948	0.809	0.731	0.649	0.465	0.256	0.178	0.165	0.165	0.093	0.091	0.089
23:39:16	0.956	0.863	0.787	0.67	0.404	0.185	0.165	0.152	0.139	0.092	0.09	0.09	0.959	0.837	0.764	0.655	0.398	0.158	0.161	0.153	0.143	0.092	0.091	0.091	0.954	0.823	0.735	0.673	0.397	0.193	0.172	0.184	0.18	0.094	0.092	0.092	0.947	0.807	0.729	0.649	0.464	0.257	0.179	0.166	0.165	0.093	0.091	0.089
23:44:16	0.956	0.862	0.786	0.669	0.407	0.186	0.165	0.153	0.14	0.092	0.09	0.09	0.958	0.837	0.762	0.655	0.398	0.158	0.162	0.153	0.144	0.092	0.091	0.091	0.953	0.823	0.733	0.672	0.398	0.193	0.172	0.187	0.179	0.094	0.092	0.092	0.945	0.807	0.728	0.648	0.466	0.26	0.181	0.167	0.168	0.093	0.091	0.089
23:49:16	0.955	0.862	0.785	0.669	0.405	0.186	0.166	0.152	0.139	0.092	0.09	0.09	0.957	0.836	0.762	0.653	0.398	0.16	0.161	0.152	0.143	0.092	0.091	0.091	0.952	0.821	0.732	0.671	0.397	0.194	0.172	0.184	0.181	0.094	0.092	0.092	0.944	0.805	0.726	0.646	0.465	0.261	0.181	0.167	0.165	0.093	0.091	0.089
23:54:16	0.955	0.861	0.784	0.668	0.406	0.188	0.167	0.152	0.14	0.092	0.09	0.09	0.956	0.835	0.76	0.652	0.398	0.158	0.161	0.152	0.144	0.092	0.091	0.091	0.951	0.821	0.731	0.67	0.395	0.194	0.172	0.186	0.18	0.094	0.092	0.092	0.943	0.805	0.725	0.647	0.465	0.264	0.182	0.167	0.167	0.093	0.091	0.089
23:59:16	0.954	0.86	0.783	0.668	0.406	0.188	0.165	0.153	0.14	0.092	0.09	0.09	0.955	0.834	0.759	0.651	0.398	0.16	0.161	0.152	0.144	0.092	0.091	0.091	0.951	0.819	0.73	0.669	0.395	0.195	0.171	0.186	0.181	0.094	0.092	0.092	0.943	0.803	0.724	0.645	0.465	0.265	0.182	0.167	0.167	0.093	0.091	0.089
1 day, 0:04:16	0.954	0.86	0.782	0.665	0.406	0.187	0.166	0.151	0.139	0.092	0.09	0.09	0.955	0.833	0.758	0.65	0.4	0.161	0.161	0.152	0.144	0.092	0.091	0.092	0.95	0.818	0.728	0.666	0.393	0.197	0.17	0.182	0.184	0.094	0.092	0.092	0.942	0.802	0.722	0.643	0.465	0.268	0.182	0.165	0.164	0.093	0.091	0.089

## Sheet: DOX
OD600 readings obtained from BioTek Epoch 2 Microplate Reader. Prior to analysis, all OD600 readings were subtracted by 0.086 to correct for the background media OD600 measurement.
	BW25113_1												BW25113_2												BW25113_3												BW25113_4
DOX (µg/mL)	0	0.5	1	1.5	2	2.5	3	4	5	6	8	10	0	0.5	1	1.5	2	2.5	3	4	5	6	8	10	0	0.5	1	1.5	2	2.5	3	4	5	6	8	10	0	0.5	1	1.5	2	2.5	3	4	5	6	8	10
Time	A1	A2	A3	A4	A5	A6	A7	A8	A9	A10	A11	A12	B1	B2	B3	B4	B5	B6	B7	B8	B9	B10	B11	B12	C1	C2	C3	C4	C5	C6	C7	C8	C9	C10	C11	C12	D1	D2	D3	D4	D5	D6	D7	D8	D9	D10	D11	D12
00:00:00	0.1	0.101	0.101	0.101	0.101	0.098	0.097	0.099	0.098	0.096	0.096	0.094	0.101	0.103	0.101	0.102	0.1	0.099	0.101	0.103	0.101	0.098	0.097	0.097	0.1	0.101	0.099	0.098	0.1	0.1	0.1	0.099	0.097	0.096	0.096	0.095	0.106	0.102	0.101	0.099	0.098	0.098	0.097	0.096	0.097	0.097	0.098	0.095
00:04:16	0.092	0.093	0.093	0.092	0.092	0.091	0.092	0.094	0.093	0.091	0.091	0.092	0.092	0.093	0.092	0.093	0.092	0.091	0.093	0.094	0.094	0.093	0.092	0.093	0.093	0.092	0.091	0.091	0.093	0.091	0.093	0.092	0.091	0.091	0.091	0.091	0.093	0.092	0.091	0.091	0.092	0.09	0.092	0.09	0.09	0.09	0.091	0.09
00:09:16	0.092	0.093	0.093	0.092	0.092	0.091	0.092	0.093	0.092	0.091	0.091	0.092	0.092	0.092	0.092	0.093	0.092	0.091	0.092	0.094	0.093	0.092	0.092	0.093	0.093	0.092	0.091	0.091	0.093	0.091	0.092	0.092	0.091	0.09	0.09	0.091	0.092	0.091	0.091	0.091	0.091	0.09	0.091	0.09	0.09	0.09	0.09	0.09
00:14:16	0.092	0.093	0.093	0.092	0.092	0.091	0.092	0.093	0.092	0.091	0.091	0.092	0.092	0.093	0.092	0.093	0.092	0.091	0.092	0.094	0.093	0.092	0.092	0.093	0.093	0.092	0.091	0.091	0.093	0.091	0.092	0.092	0.091	0.09	0.09	0.091	0.092	0.091	0.091	0.091	0.091	0.09	0.091	0.09	0.09	0.09	0.09	0.09
00:19:16	0.092	0.093	0.093	0.092	0.092	0.091	0.092	0.093	0.092	0.091	0.091	0.091	0.093	0.093	0.092	0.093	0.092	0.091	0.092	0.094	0.093	0.092	0.092	0.093	0.093	0.092	0.091	0.091	0.093	0.091	0.092	0.092	0.091	0.09	0.09	0.091	0.092	0.092	0.091	0.091	0.091	0.09	0.091	0.09	0.09	0.09	0.09	0.09
00:24:16	0.093	0.093	0.093	0.092	0.092	0.091	0.092	0.094	0.093	0.091	0.091	0.092	0.093	0.093	0.092	0.093	0.092	0.091	0.092	0.094	0.093	0.092	0.091	0.093	0.093	0.092	0.091	0.09	0.093	0.091	0.092	0.092	0.091	0.09	0.09	0.091	0.093	0.092	0.091	0.091	0.091	0.09	0.091	0.09	0.09	0.09	0.09	0.09
00:29:16	0.093	0.094	0.093	0.092	0.092	0.091	0.092	0.094	0.093	0.091	0.091	0.091	0.093	0.093	0.092	0.093	0.092	0.09	0.092	0.094	0.093	0.092	0.091	0.093	0.094	0.092	0.091	0.09	0.093	0.091	0.092	0.092	0.09	0.09	0.09	0.091	0.093	0.092	0.091	0.091	0.091	0.09	0.091	0.09	0.09	0.09	0.09	0.09
00:34:16	0.094	0.094	0.094	0.093	0.093	0.091	0.092	0.094	0.093	0.091	0.091	0.092	0.094	0.093	0.093	0.093	0.092	0.091	0.092	0.094	0.093	0.092	0.091	0.092	0.094	0.092	0.091	0.091	0.093	0.091	0.092	0.092	0.091	0.09	0.09	0.091	0.094	0.092	0.091	0.091	0.092	0.09	0.091	0.09	0.09	0.09	0.09	0.09
00:39:16	0.094	0.095	0.094	0.093	0.093	0.091	0.092	0.094	0.093	0.091	0.091	0.092	0.095	0.094	0.093	0.093	0.093	0.091	0.092	0.094	0.093	0.092	0.091	0.093	0.095	0.093	0.092	0.091	0.093	0.091	0.092	0.092	0.091	0.09	0.09	0.091	0.094	0.093	0.091	0.091	0.092	0.09	0.091	0.09	0.09	0.09	0.09	0.09
00:44:16	0.095	0.095	0.094	0.093	0.093	0.091	0.092	0.094	0.093	0.091	0.091	0.092	0.095	0.094	0.093	0.093	0.093	0.091	0.092	0.094	0.093	0.092	0.091	0.093	0.095	0.093	0.092	0.091	0.093	0.091	0.092	0.092	0.091	0.09	0.09	0.091	0.095	0.093	0.091	0.091	0.092	0.09	0.091	0.09	0.09	0.09	0.09	0.09
00:49:16	0.096	0.096	0.095	0.093	0.093	0.091	0.092	0.094	0.093	0.091	0.091	0.092	0.096	0.095	0.094	0.094	0.093	0.091	0.093	0.094	0.094	0.092	0.091	0.093	0.096	0.094	0.092	0.091	0.094	0.091	0.092	0.092	0.091	0.09	0.09	0.091	0.096	0.094	0.092	0.091	0.092	0.09	0.091	0.09	0.09	0.09	0.09	0.09
00:54:16	0.097	0.096	0.095	0.093	0.093	0.092	0.092	0.094	0.093	0.091	0.091	0.092	0.097	0.096	0.094	0.094	0.093	0.091	0.093	0.094	0.094	0.092	0.092	0.093	0.097	0.095	0.092	0.091	0.094	0.091	0.093	0.092	0.091	0.09	0.09	0.091	0.097	0.094	0.092	0.092	0.092	0.09	0.091	0.091	0.09	0.09	0.09	0.09
00:59:16	0.098	0.097	0.096	0.094	0.094	0.092	0.093	0.094	0.093	0.091	0.091	0.092	0.099	0.096	0.094	0.094	0.094	0.091	0.093	0.094	0.094	0.092	0.092	0.093	0.098	0.095	0.093	0.092	0.094	0.091	0.093	0.093	0.091	0.091	0.09	0.091	0.098	0.095	0.093	0.092	0.092	0.091	0.092	0.091	0.091	0.09	0.09	0.09
01:04:16	0.099	0.098	0.096	0.094	0.094	0.092	0.093	0.094	0.093	0.091	0.091	0.092	0.1	0.097	0.095	0.095	0.094	0.092	0.093	0.094	0.094	0.092	0.092	0.093	0.1	0.096	0.094	0.092	0.094	0.092	0.093	0.093	0.091	0.091	0.09	0.091	0.099	0.096	0.093	0.092	0.092	0.091	0.092	0.091	0.091	0.09	0.09	0.09
01:09:16	0.101	0.099	0.097	0.095	0.094	0.092	0.093	0.094	0.093	0.091	0.092	0.092	0.102	0.098	0.095	0.095	0.094	0.092	0.093	0.095	0.094	0.092	0.092	0.093	0.102	0.097	0.094	0.092	0.095	0.092	0.093	0.093	0.091	0.091	0.09	0.091	0.101	0.097	0.094	0.093	0.093	0.091	0.092	0.091	0.091	0.09	0.09	0.091
01:14:16	0.103	0.1	0.097	0.095	0.094	0.093	0.093	0.094	0.093	0.091	0.091	0.092	0.104	0.099	0.096	0.095	0.095	0.092	0.094	0.095	0.094	0.092	0.091	0.093	0.104	0.098	0.095	0.093	0.095	0.092	0.093	0.093	0.091	0.091	0.09	0.091	0.103	0.097	0.094	0.093	0.093	0.091	0.092	0.091	0.091	0.09	0.09	0.091
01:19:16	0.106	0.101	0.098	0.095	0.095	0.093	0.093	0.095	0.094	0.092	0.092	0.092	0.107	0.101	0.097	0.096	0.095	0.092	0.094	0.095	0.094	0.092	0.092	0.093	0.106	0.099	0.095	0.093	0.095	0.092	0.094	0.093	0.091	0.091	0.091	0.091	0.105	0.099	0.095	0.094	0.094	0.091	0.092	0.091	0.091	0.091	0.091	0.091
01:24:16	0.109	0.102	0.098	0.096	0.095	0.093	0.093	0.095	0.094	0.092	0.092	0.092	0.111	0.102	0.098	0.097	0.095	0.093	0.094	0.095	0.094	0.092	0.092	0.093	0.109	0.1	0.096	0.094	0.095	0.092	0.094	0.093	0.091	0.091	0.091	0.091	0.108	0.1	0.096	0.094	0.094	0.092	0.092	0.091	0.091	0.091	0.091	0.091
01:29:16	0.112	0.103	0.099	0.096	0.095	0.093	0.094	0.095	0.094	0.092	0.092	0.092	0.114	0.103	0.098	0.097	0.096	0.093	0.094	0.095	0.094	0.092	0.092	0.093	0.113	0.102	0.097	0.094	0.096	0.093	0.094	0.093	0.092	0.091	0.091	0.091	0.112	0.101	0.096	0.095	0.094	0.092	0.093	0.091	0.091	0.091	0.091	0.091
01:34:16	0.116	0.105	0.1	0.097	0.096	0.094	0.094	0.095	0.094	0.092	0.092	0.092	0.119	0.105	0.099	0.098	0.096	0.093	0.094	0.095	0.094	0.092	0.092	0.093	0.117	0.103	0.098	0.095	0.096	0.093	0.094	0.093	0.092	0.091	0.091	0.091	0.116	0.103	0.097	0.095	0.095	0.092	0.093	0.092	0.091	0.091	0.091	0.091
01:39:16	0.121	0.107	0.101	0.097	0.096	0.094	0.094	0.095	0.094	0.092	0.092	0.092	0.124	0.107	0.1	0.098	0.097	0.094	0.095	0.095	0.094	0.093	0.092	0.093	0.122	0.105	0.098	0.095	0.096	0.093	0.094	0.094	0.092	0.091	0.091	0.091	0.121	0.105	0.098	0.096	0.095	0.093	0.093	0.092	0.091	0.091	0.091	0.091
01:44:16	0.127	0.109	0.102	0.098	0.097	0.094	0.094	0.095	0.094	0.092	0.092	0.092	0.13	0.109	0.101	0.099	0.097	0.094	0.095	0.095	0.095	0.093	0.092	0.093	0.127	0.107	0.099	0.096	0.097	0.093	0.095	0.094	0.092	0.091	0.091	0.091	0.126	0.107	0.099	0.096	0.095	0.093	0.093	0.092	0.091	0.091	0.091	0.091
01:49:16	0.134	0.111	0.103	0.098	0.097	0.095	0.094	0.095	0.094	0.092	0.092	0.092	0.138	0.112	0.102	0.1	0.097	0.094	0.095	0.095	0.095	0.093	0.092	0.093	0.134	0.109	0.1	0.096	0.097	0.094	0.095	0.094	0.092	0.091	0.091	0.091	0.133	0.109	0.1	0.097	0.096	0.093	0.094	0.092	0.091	0.091	0.091	0.091
01:54:16	0.142	0.114	0.104	0.099	0.097	0.095	0.095	0.096	0.094	0.092	0.092	0.092	0.146	0.115	0.104	0.1	0.098	0.095	0.096	0.096	0.095	0.093	0.092	0.093	0.142	0.112	0.101	0.097	0.098	0.094	0.095	0.094	0.092	0.091	0.091	0.091	0.141	0.112	0.101	0.098	0.096	0.094	0.094	0.092	0.092	0.091	0.091	0.091
01:59:16	0.151	0.117	0.106	0.1	0.098	0.095	0.095	0.096	0.094	0.092	0.092	0.092	0.156	0.118	0.105	0.101	0.099	0.095	0.096	0.096	0.095	0.093	0.092	0.093	0.151	0.115	0.103	0.098	0.099	0.095	0.095	0.094	0.092	0.091	0.091	0.091	0.15	0.115	0.102	0.098	0.097	0.094	0.094	0.092	0.092	0.091	0.091	0.091
02:04:16	0.162	0.12	0.107	0.101	0.098	0.096	0.095	0.096	0.094	0.092	0.092	0.092	0.168	0.122	0.107	0.102	0.099	0.096	0.096	0.096	0.095	0.093	0.092	0.093	0.162	0.119	0.104	0.098	0.099	0.095	0.096	0.095	0.092	0.092	0.091	0.092	0.16	0.118	0.103	0.099	0.097	0.094	0.094	0.093	0.092	0.091	0.091	0.091
02:09:16	0.174	0.124	0.108	0.102	0.099	0.096	0.096	0.096	0.095	0.092	0.092	0.092	0.182	0.125	0.108	0.103	0.1	0.096	0.096	0.096	0.095	0.093	0.092	0.093	0.174	0.122	0.105	0.099	0.099	0.095	0.096	0.094	0.092	0.091	0.091	0.091	0.173	0.122	0.105	0.099	0.098	0.095	0.095	0.093	0.092	0.091	0.091	0.091
02:14:16	0.182	0.128	0.11	0.103	0.1	0.097	0.096	0.096	0.095	0.092	0.092	0.092	0.19	0.13	0.11	0.104	0.101	0.096	0.097	0.097	0.095	0.093	0.092	0.093	0.187	0.127	0.107	0.1	0.1	0.096	0.096	0.095	0.093	0.092	0.091	0.091	0.185	0.127	0.107	0.101	0.098	0.095	0.095	0.093	0.092	0.092	0.091	0.091
02:19:16	0.193	0.133	0.111	0.104	0.1	0.097	0.096	0.096	0.095	0.092	0.092	0.092	0.202	0.135	0.112	0.105	0.101	0.097	0.097	0.097	0.095	0.093	0.092	0.093	0.194	0.131	0.108	0.101	0.101	0.096	0.097	0.095	0.093	0.092	0.091	0.091	0.192	0.131	0.108	0.101	0.099	0.095	0.096	0.093	0.092	0.092	0.091	0.091
02:24:16	0.211	0.138	0.113	0.105	0.1	0.097	0.096	0.096	0.095	0.093	0.092	0.092	0.219	0.141	0.114	0.106	0.102	0.098	0.098	0.097	0.096	0.093	0.092	0.093	0.209	0.137	0.11	0.102	0.101	0.097	0.097	0.095	0.093	0.092	0.091	0.092	0.207	0.137	0.11	0.102	0.1	0.096	0.096	0.093	0.092	0.092	0.091	0.091
02:29:16	0.231	0.144	0.115	0.106	0.101	0.098	0.097	0.097	0.095	0.092	0.092	0.092	0.239	0.148	0.116	0.107	0.103	0.098	0.098	0.097	0.096	0.093	0.092	0.093	0.228	0.143	0.112	0.103	0.102	0.097	0.097	0.095	0.093	0.092	0.091	0.092	0.226	0.143	0.112	0.103	0.1	0.096	0.096	0.094	0.092	0.092	0.091	0.091
02:34:16	0.251	0.15	0.117	0.106	0.102	0.099	0.097	0.097	0.095	0.093	0.092	0.092	0.26	0.155	0.118	0.108	0.104	0.099	0.098	0.097	0.096	0.094	0.093	0.093	0.249	0.15	0.114	0.104	0.103	0.098	0.098	0.096	0.093	0.092	0.091	0.092	0.247	0.15	0.114	0.104	0.101	0.097	0.096	0.094	0.093	0.092	0.091	0.091
02:39:16	0.27	0.157	0.119	0.107	0.102	0.099	0.097	0.097	0.095	0.093	0.092	0.092	0.279	0.163	0.121	0.109	0.105	0.099	0.099	0.098	0.096	0.094	0.093	0.093	0.27	0.158	0.116	0.105	0.103	0.098	0.098	0.096	0.093	0.092	0.091	0.091	0.268	0.158	0.116	0.105	0.101	0.097	0.097	0.094	0.093	0.092	0.091	0.091
02:44:16	0.291	0.166	0.121	0.108	0.103	0.099	0.098	0.097	0.095	0.093	0.092	0.092	0.299	0.172	0.123	0.111	0.105	0.1	0.1	0.098	0.096	0.094	0.093	0.093	0.287	0.167	0.118	0.106	0.104	0.098	0.098	0.096	0.094	0.092	0.091	0.092	0.285	0.166	0.118	0.107	0.102	0.098	0.097	0.094	0.093	0.092	0.092	0.091
02:49:16	0.316	0.175	0.124	0.109	0.104	0.1	0.098	0.097	0.095	0.093	0.092	0.093	0.322	0.182	0.126	0.112	0.106	0.101	0.1	0.098	0.096	0.094	0.093	0.093	0.31	0.176	0.121	0.107	0.105	0.099	0.099	0.097	0.094	0.092	0.092	0.092	0.307	0.176	0.121	0.108	0.103	0.098	0.098	0.094	0.093	0.092	0.092	0.091
02:54:16	0.341	0.185	0.127	0.111	0.105	0.1	0.098	0.097	0.095	0.093	0.092	0.093	0.347	0.193	0.129	0.114	0.107	0.101	0.101	0.098	0.096	0.094	0.093	0.093	0.333	0.187	0.124	0.108	0.106	0.1	0.099	0.097	0.094	0.092	0.092	0.092	0.333	0.186	0.123	0.109	0.104	0.099	0.098	0.095	0.093	0.092	0.092	0.091
02:59:16	0.373	0.194	0.13	0.112	0.106	0.101	0.099	0.098	0.096	0.093	0.092	0.092	0.374	0.202	0.132	0.115	0.108	0.102	0.101	0.099	0.097	0.094	0.093	0.094	0.357	0.198	0.127	0.109	0.106	0.1	0.1	0.097	0.094	0.093	0.092	0.092	0.356	0.197	0.126	0.11	0.105	0.099	0.099	0.095	0.093	0.092	0.092	0.091
03:04:16	0.399	0.2	0.132	0.113	0.106	0.101	0.099	0.098	0.096	0.093	0.093	0.093	0.402	0.209	0.136	0.116	0.109	0.103	0.101	0.099	0.097	0.094	0.093	0.093	0.385	0.204	0.13	0.111	0.107	0.101	0.1	0.097	0.094	0.093	0.092	0.092	0.386	0.203	0.13	0.112	0.106	0.1	0.099	0.095	0.094	0.093	0.092	0.091
03:09:16	0.415	0.209	0.136	0.115	0.107	0.102	0.1	0.098	0.096	0.093	0.092	0.093	0.419	0.219	0.139	0.118	0.11	0.103	0.102	0.099	0.097	0.094	0.093	0.094	0.409	0.213	0.133	0.112	0.108	0.102	0.101	0.097	0.094	0.093	0.092	0.092	0.41	0.212	0.133	0.113	0.106	0.101	0.099	0.095	0.094	0.092	0.092	0.091
03:14:16	0.436	0.222	0.14	0.117	0.107	0.103	0.1	0.099	0.096	0.093	0.093	0.093	0.437	0.233	0.144	0.12	0.111	0.104	0.103	0.1	0.097	0.094	0.093	0.094	0.426	0.225	0.137	0.114	0.109	0.102	0.101	0.097	0.094	0.093	0.092	0.092	0.427	0.225	0.137	0.115	0.107	0.101	0.1	0.096	0.094	0.093	0.092	0.091
03:19:16	0.458	0.235	0.143	0.118	0.108	0.103	0.1	0.099	0.096	0.093	0.093	0.092	0.458	0.247	0.148	0.121	0.112	0.105	0.103	0.1	0.097	0.094	0.093	0.094	0.445	0.24	0.141	0.115	0.11	0.103	0.101	0.098	0.095	0.093	0.092	0.092	0.446	0.239	0.14	0.116	0.108	0.102	0.1	0.096	0.094	0.093	0.092	0.091
03:24:16	0.478	0.247	0.148	0.119	0.109	0.104	0.101	0.099	0.096	0.093	0.093	0.093	0.477	0.26	0.152	0.123	0.113	0.105	0.103	0.1	0.097	0.095	0.093	0.094	0.466	0.253	0.145	0.117	0.111	0.103	0.102	0.098	0.095	0.093	0.092	0.092	0.466	0.253	0.145	0.118	0.109	0.103	0.101	0.096	0.094	0.093	0.092	0.091
03:29:16	0.502	0.259	0.152	0.121	0.11	0.105	0.101	0.099	0.096	0.093	0.093	0.093	0.496	0.272	0.157	0.125	0.114	0.106	0.104	0.1	0.098	0.095	0.093	0.094	0.483	0.266	0.149	0.118	0.112	0.104	0.102	0.098	0.095	0.093	0.092	0.092	0.484	0.264	0.149	0.12	0.11	0.103	0.101	0.096	0.095	0.093	0.092	0.091
03:34:16	0.528	0.273	0.159	0.124	0.111	0.105	0.101	0.099	0.096	0.094	0.093	0.093	0.516	0.286	0.163	0.128	0.116	0.107	0.105	0.101	0.098	0.095	0.093	0.094	0.502	0.279	0.155	0.121	0.113	0.105	0.103	0.099	0.095	0.093	0.092	0.092	0.504	0.279	0.154	0.122	0.111	0.105	0.102	0.097	0.095	0.093	0.092	0.091
03:39:16	0.548	0.289	0.163	0.125	0.112	0.106	0.102	0.1	0.096	0.094	0.093	0.093	0.537	0.303	0.168	0.13	0.117	0.108	0.105	0.101	0.098	0.095	0.093	0.094	0.522	0.294	0.16	0.122	0.114	0.105	0.103	0.099	0.095	0.093	0.092	0.092	0.527	0.293	0.159	0.124	0.112	0.105	0.102	0.097	0.095	0.093	0.092	0.091
03:44:16	0.569	0.304	0.17	0.126	0.113	0.106	0.102	0.1	0.097	0.094	0.093	0.093	0.559	0.319	0.174	0.132	0.118	0.108	0.106	0.101	0.098	0.095	0.093	0.094	0.543	0.311	0.165	0.125	0.115	0.106	0.104	0.099	0.095	0.094	0.092	0.092	0.551	0.31	0.165	0.126	0.113	0.106	0.103	0.097	0.095	0.093	0.092	0.091
03:49:16	0.587	0.321	0.174	0.13	0.115	0.107	0.103	0.1	0.097	0.094	0.093	0.093	0.578	0.335	0.18	0.135	0.119	0.11	0.107	0.102	0.098	0.095	0.093	0.094	0.565	0.327	0.172	0.127	0.116	0.107	0.104	0.1	0.096	0.094	0.092	0.092	0.57	0.327	0.171	0.129	0.114	0.106	0.103	0.097	0.095	0.094	0.092	0.091
03:54:16	0.604	0.338	0.179	0.131	0.115	0.108	0.103	0.1	0.097	0.094	0.093	0.093	0.593	0.352	0.186	0.137	0.121	0.11	0.107	0.102	0.099	0.095	0.094	0.094	0.581	0.344	0.177	0.129	0.117	0.108	0.105	0.1	0.096	0.094	0.092	0.092	0.588	0.344	0.177	0.131	0.115	0.107	0.104	0.098	0.096	0.094	0.092	0.091
03:59:16	0.623	0.358	0.185	0.133	0.116	0.109	0.104	0.101	0.097	0.094	0.093	0.093	0.611	0.372	0.192	0.14	0.122	0.111	0.108	0.102	0.099	0.096	0.094	0.094	0.598	0.361	0.183	0.131	0.119	0.108	0.105	0.1	0.096	0.094	0.092	0.092	0.605	0.361	0.183	0.133	0.117	0.108	0.105	0.098	0.096	0.094	0.092	0.092
04:04:16	0.642	0.385	0.19	0.135	0.117	0.11	0.104	0.101	0.097	0.094	0.093	0.093	0.628	0.397	0.197	0.143	0.124	0.112	0.109	0.103	0.099	0.096	0.094	0.094	0.616	0.386	0.19	0.134	0.12	0.109	0.106	0.1	0.096	0.094	0.092	0.092	0.623	0.387	0.19	0.136	0.118	0.108	0.105	0.098	0.096	0.094	0.092	0.092
04:09:16	0.658	0.401	0.196	0.138	0.118	0.11	0.105	0.101	0.097	0.094	0.093	0.093	0.646	0.411	0.202	0.146	0.125	0.113	0.11	0.103	0.099	0.096	0.094	0.094	0.632	0.408	0.195	0.137	0.122	0.11	0.107	0.101	0.096	0.094	0.092	0.092	0.639	0.408	0.195	0.139	0.119	0.109	0.105	0.099	0.096	0.094	0.093	0.092
04:14:16	0.674	0.41	0.202	0.141	0.12	0.111	0.105	0.101	0.097	0.094	0.093	0.093	0.663	0.419	0.208	0.149	0.127	0.114	0.11	0.104	0.1	0.096	0.094	0.094	0.651	0.418	0.2	0.139	0.123	0.111	0.107	0.101	0.097	0.094	0.092	0.092	0.653	0.417	0.2	0.142	0.121	0.11	0.106	0.099	0.096	0.094	0.093	0.092
04:19:16	0.689	0.423	0.208	0.144	0.121	0.111	0.106	0.102	0.098	0.094	0.093	0.093	0.678	0.431	0.216	0.153	0.129	0.115	0.111	0.104	0.1	0.096	0.094	0.094	0.667	0.428	0.206	0.143	0.124	0.112	0.108	0.101	0.097	0.094	0.092	0.092	0.67	0.427	0.206	0.145	0.122	0.111	0.107	0.099	0.097	0.094	0.093	0.092
04:24:16	0.705	0.438	0.217	0.147	0.123	0.112	0.106	0.102	0.098	0.094	0.093	0.093	0.69	0.446	0.223	0.156	0.13	0.116	0.112	0.105	0.1	0.096	0.094	0.094	0.681	0.441	0.214	0.146	0.126	0.113	0.109	0.101	0.097	0.094	0.092	0.092	0.688	0.44	0.214	0.148	0.124	0.112	0.107	0.1	0.097	0.095	0.093	0.091
04:29:16	0.718	0.462	0.225	0.15	0.124	0.113	0.107	0.102	0.098	0.094	0.093	0.093	0.701	0.465	0.232	0.16	0.133	0.117	0.113	0.105	0.101	0.096	0.094	0.094	0.695	0.458	0.222	0.149	0.128	0.114	0.109	0.102	0.097	0.095	0.093	0.092	0.7	0.456	0.223	0.152	0.126	0.114	0.108	0.1	0.097	0.095	0.093	0.092
04:34:16	0.727	0.484	0.232	0.153	0.125	0.114	0.107	0.103	0.098	0.094	0.093	0.093	0.712	0.486	0.24	0.164	0.134	0.119	0.114	0.105	0.101	0.097	0.094	0.094	0.706	0.482	0.231	0.153	0.129	0.115	0.11	0.102	0.097	0.095	0.093	0.092	0.71	0.482	0.231	0.155	0.127	0.115	0.109	0.101	0.097	0.095	0.093	0.092
04:39:16	0.737	0.496	0.239	0.156	0.127	0.115	0.108	0.103	0.098	0.095	0.093	0.093	0.721	0.5	0.249	0.168	0.136	0.12	0.114	0.106	0.101	0.096	0.094	0.094	0.716	0.496	0.239	0.157	0.131	0.116	0.11	0.103	0.098	0.095	0.093	0.092	0.721	0.496	0.238	0.16	0.129	0.116	0.11	0.101	0.097	0.095	0.093	0.092
04:44:16	0.746	0.51	0.248	0.16	0.128	0.116	0.108	0.103	0.098	0.095	0.093	0.093	0.731	0.513	0.258	0.172	0.139	0.121	0.115	0.106	0.101	0.097	0.094	0.094	0.725	0.51	0.248	0.161	0.133	0.117	0.111	0.103	0.098	0.095	0.093	0.092	0.731	0.507	0.248	0.163	0.131	0.117	0.111	0.101	0.098	0.095	0.093	0.092
04:49:16	0.756	0.525	0.257	0.164	0.13	0.116	0.109	0.103	0.098	0.095	0.094	0.093	0.739	0.526	0.268	0.176	0.141	0.122	0.116	0.107	0.101	0.097	0.094	0.094	0.733	0.523	0.258	0.165	0.135	0.118	0.112	0.103	0.098	0.095	0.093	0.092	0.741	0.519	0.258	0.167	0.133	0.118	0.111	0.102	0.098	0.095	0.093	0.092
04:54:16	0.765	0.541	0.265	0.167	0.132	0.117	0.11	0.104	0.099	0.095	0.094	0.093	0.748	0.54	0.277	0.181	0.143	0.123	0.117	0.107	0.101	0.097	0.094	0.094	0.742	0.536	0.268	0.169	0.138	0.119	0.113	0.104	0.099	0.096	0.093	0.092	0.751	0.533	0.267	0.172	0.135	0.12	0.112	0.102	0.098	0.096	0.093	0.092
04:59:16	0.775	0.557	0.273	0.171	0.134	0.118	0.11	0.104	0.099	0.095	0.094	0.093	0.756	0.555	0.286	0.186	0.146	0.125	0.118	0.108	0.102	0.097	0.094	0.094	0.749	0.551	0.277	0.173	0.14	0.121	0.114	0.104	0.099	0.096	0.093	0.092	0.76	0.547	0.276	0.177	0.137	0.121	0.113	0.102	0.099	0.096	0.093	0.092
05:04:16	0.785	0.572	0.282	0.175	0.135	0.119	0.11	0.104	0.099	0.095	0.093	0.093	0.763	0.569	0.295	0.19	0.147	0.127	0.119	0.108	0.102	0.097	0.094	0.094	0.757	0.564	0.287	0.178	0.142	0.122	0.114	0.105	0.099	0.096	0.093	0.092	0.768	0.561	0.285	0.181	0.139	0.122	0.113	0.103	0.098	0.096	0.093	0.092
05:09:16	0.794	0.586	0.292	0.18	0.137	0.12	0.111	0.104	0.099	0.095	0.094	0.093	0.774	0.58	0.307	0.193	0.151	0.128	0.12	0.109	0.102	0.097	0.094	0.094	0.765	0.576	0.296	0.182	0.145	0.123	0.115	0.105	0.099	0.096	0.093	0.092	0.776	0.573	0.296	0.186	0.142	0.124	0.114	0.103	0.099	0.096	0.093	0.092
05:14:16	0.801	0.599	0.303	0.183	0.139	0.121	0.112	0.105	0.099	0.095	0.094	0.093	0.778	0.593	0.318	0.197	0.153	0.129	0.121	0.109	0.102	0.098	0.095	0.094	0.772	0.59	0.307	0.186	0.147	0.125	0.116	0.105	0.1	0.096	0.093	0.092	0.784	0.587	0.307	0.189	0.144	0.124	0.116	0.104	0.099	0.096	0.094	0.092
05:19:16	0.807	0.607	0.313	0.187	0.141	0.122	0.112	0.105	0.099	0.095	0.094	0.093	0.785	0.608	0.329	0.202	0.156	0.131	0.122	0.109	0.103	0.098	0.094	0.094	0.779	0.602	0.318	0.189	0.149	0.126	0.117	0.106	0.1	0.096	0.093	0.093	0.791	0.599	0.317	0.192	0.147	0.126	0.116	0.104	0.099	0.096	0.094	0.092
05:24:16	0.815	0.623	0.324	0.191	0.143	0.123	0.113	0.105	0.1	0.095	0.094	0.093	0.795	0.625	0.345	0.206	0.16	0.133	0.123	0.11	0.103	0.098	0.095	0.094	0.785	0.616	0.329	0.193	0.153	0.128	0.118	0.106	0.1	0.096	0.093	0.092	0.797	0.612	0.33	0.197	0.15	0.128	0.117	0.105	0.1	0.096	0.094	0.092
05:29:16	0.821	0.64	0.34	0.196	0.145	0.124	0.113	0.106	0.1	0.096	0.094	0.093	0.803	0.637	0.361	0.212	0.163	0.134	0.124	0.111	0.104	0.098	0.095	0.094	0.792	0.631	0.344	0.198	0.155	0.13	0.118	0.107	0.1	0.097	0.094	0.093	0.803	0.626	0.346	0.202	0.153	0.129	0.118	0.105	0.1	0.097	0.094	0.092
05:34:16	0.827	0.653	0.354	0.2	0.147	0.125	0.114	0.106	0.1	0.095	0.094	0.093	0.803	0.647	0.373	0.217	0.166	0.136	0.125	0.111	0.104	0.098	0.095	0.094	0.797	0.643	0.361	0.203	0.158	0.131	0.12	0.107	0.1	0.097	0.094	0.092	0.809	0.638	0.363	0.207	0.155	0.131	0.119	0.105	0.1	0.097	0.094	0.092
05:39:16	0.833	0.664	0.362	0.205	0.15	0.127	0.115	0.107	0.1	0.096	0.094	0.093	0.809	0.655	0.379	0.223	0.17	0.138	0.126	0.111	0.104	0.098	0.095	0.094	0.803	0.652	0.372	0.209	0.162	0.133	0.12	0.107	0.101	0.097	0.094	0.093	0.815	0.649	0.373	0.213	0.158	0.132	0.12	0.106	0.1	0.097	0.094	0.092
05:44:16	0.838	0.674	0.367	0.21	0.153	0.128	0.116	0.107	0.101	0.096	0.094	0.093	0.818	0.664	0.384	0.229	0.173	0.14	0.128	0.112	0.104	0.099	0.095	0.094	0.809	0.663	0.378	0.215	0.165	0.134	0.122	0.108	0.101	0.097	0.094	0.093	0.82	0.658	0.377	0.219	0.162	0.134	0.122	0.107	0.101	0.097	0.094	0.092
05:49:16	0.844	0.685	0.373	0.215	0.155	0.129	0.116	0.107	0.1	0.096	0.094	0.093	0.826	0.674	0.393	0.235	0.176	0.142	0.129	0.113	0.105	0.099	0.095	0.094	0.814	0.672	0.384	0.22	0.167	0.136	0.122	0.108	0.101	0.097	0.094	0.093	0.826	0.667	0.384	0.225	0.165	0.136	0.122	0.107	0.101	0.097	0.094	0.092
05:54:16	0.85	0.696	0.382	0.221	0.158	0.131	0.117	0.108	0.101	0.096	0.094	0.093	0.825	0.684	0.403	0.242	0.18	0.144	0.13	0.113	0.105	0.099	0.095	0.094	0.819	0.68	0.392	0.227	0.171	0.138	0.124	0.109	0.102	0.097	0.094	0.093	0.832	0.677	0.394	0.232	0.168	0.138	0.124	0.108	0.101	0.097	0.094	0.092
05:59:16	0.855	0.703	0.394	0.226	0.16	0.132	0.117	0.108	0.101	0.096	0.094	0.093	0.83	0.693	0.418	0.249	0.184	0.146	0.132	0.113	0.105	0.099	0.095	0.094	0.824	0.689	0.404	0.233	0.174	0.14	0.125	0.109	0.102	0.097	0.094	0.092	0.836	0.685	0.405	0.238	0.172	0.139	0.125	0.108	0.101	0.098	0.094	0.092
06:04:16	0.861	0.712	0.409	0.232	0.163	0.133	0.118	0.108	0.101	0.096	0.094	0.093	0.838	0.703	0.434	0.256	0.187	0.149	0.133	0.114	0.106	0.099	0.095	0.094	0.829	0.699	0.42	0.239	0.178	0.142	0.126	0.11	0.102	0.098	0.094	0.093	0.841	0.695	0.423	0.245	0.175	0.142	0.126	0.109	0.102	0.098	0.094	0.092
06:09:16	0.866	0.724	0.422	0.237	0.166	0.134	0.119	0.109	0.102	0.096	0.094	0.093	0.846	0.714	0.443	0.263	0.192	0.151	0.134	0.115	0.106	0.099	0.095	0.094	0.833	0.709	0.433	0.247	0.183	0.144	0.127	0.11	0.102	0.098	0.094	0.093	0.846	0.704	0.435	0.253	0.179	0.144	0.127	0.109	0.102	0.098	0.094	0.092
06:14:16	0.872	0.731	0.43	0.245	0.169	0.136	0.12	0.109	0.101	0.096	0.094	0.093	0.845	0.722	0.45	0.269	0.195	0.154	0.136	0.115	0.106	0.1	0.095	0.094	0.839	0.719	0.442	0.254	0.186	0.146	0.128	0.111	0.102	0.098	0.094	0.093	0.852	0.713	0.443	0.26	0.183	0.147	0.129	0.11	0.102	0.098	0.094	0.092
06:19:16	0.877	0.738	0.439	0.25	0.172	0.138	0.121	0.109	0.102	0.097	0.094	0.094	0.849	0.727	0.46	0.277	0.198	0.157	0.137	0.116	0.107	0.1	0.095	0.094	0.843	0.727	0.45	0.261	0.189	0.149	0.13	0.111	0.103	0.098	0.094	0.093	0.859	0.721	0.452	0.267	0.186	0.15	0.131	0.11	0.103	0.099	0.095	0.092
06:24:16	0.882	0.747	0.448	0.256	0.175	0.139	0.122	0.109	0.102	0.097	0.094	0.093	0.853	0.734	0.47	0.284	0.201	0.159	0.139	0.116	0.107	0.1	0.096	0.094	0.848	0.733	0.459	0.267	0.192	0.152	0.13	0.112	0.103	0.098	0.094	0.093	0.863	0.728	0.462	0.274	0.189	0.152	0.132	0.111	0.103	0.098	0.095	0.092
06:29:16	0.885	0.756	0.458	0.262	0.177	0.141	0.123	0.11	0.103	0.097	0.094	0.093	0.861	0.742	0.48	0.291	0.204	0.162	0.141	0.118	0.107	0.1	0.096	0.094	0.852	0.741	0.468	0.274	0.195	0.154	0.133	0.113	0.104	0.098	0.094	0.093	0.868	0.734	0.472	0.28	0.192	0.154	0.133	0.111	0.103	0.099	0.095	0.092
06:34:16	0.889	0.762	0.467	0.268	0.179	0.143	0.123	0.111	0.103	0.097	0.095	0.093	0.869	0.749	0.489	0.299	0.208	0.165	0.143	0.118	0.108	0.1	0.096	0.094	0.856	0.748	0.479	0.281	0.199	0.156	0.133	0.113	0.104	0.099	0.094	0.093	0.871	0.74	0.482	0.288	0.195	0.156	0.135	0.112	0.104	0.099	0.095	0.092
06:39:16	0.894	0.77	0.477	0.276	0.183	0.145	0.124	0.111	0.103	0.097	0.094	0.094	0.868	0.756	0.5	0.309	0.213	0.167	0.143	0.118	0.108	0.101	0.096	0.094	0.861	0.751	0.49	0.291	0.203	0.159	0.135	0.114	0.104	0.099	0.095	0.093	0.874	0.747	0.493	0.297	0.199	0.161	0.136	0.112	0.104	0.099	0.095	0.092
06:44:16	0.898	0.776	0.488	0.283	0.186	0.147	0.126	0.112	0.103	0.097	0.095	0.094	0.872	0.766	0.511	0.318	0.217	0.17	0.146	0.119	0.108	0.101	0.096	0.094	0.865	0.758	0.5	0.298	0.206	0.162	0.137	0.115	0.104	0.099	0.095	0.093	0.878	0.754	0.503	0.306	0.203	0.163	0.138	0.114	0.105	0.099	0.095	0.092
06:49:16	0.903	0.782	0.498	0.29	0.188	0.148	0.126	0.112	0.103	0.097	0.094	0.093	0.877	0.773	0.521	0.329	0.221	0.174	0.147	0.119	0.109	0.101	0.096	0.095	0.869	0.764	0.511	0.307	0.211	0.164	0.139	0.115	0.105	0.099	0.095	0.093	0.884	0.76	0.514	0.317	0.208	0.166	0.14	0.114	0.105	0.099	0.095	0.092
06:54:16	0.906	0.789	0.508	0.3	0.192	0.15	0.127	0.112	0.103	0.097	0.094	0.093	0.887	0.779	0.531	0.339	0.226	0.177	0.15	0.12	0.109	0.101	0.096	0.095	0.873	0.768	0.521	0.319	0.216	0.168	0.14	0.116	0.105	0.099	0.095	0.093	0.889	0.767	0.524	0.329	0.212	0.168	0.141	0.115	0.105	0.099	0.095	0.092
06:59:16	0.911	0.797	0.519	0.31	0.195	0.153	0.128	0.112	0.103	0.097	0.095	0.093	0.89	0.785	0.542	0.345	0.231	0.179	0.152	0.121	0.109	0.101	0.096	0.095	0.878	0.773	0.532	0.329	0.221	0.171	0.142	0.116	0.105	0.1	0.095	0.093	0.896	0.774	0.535	0.336	0.216	0.171	0.144	0.115	0.105	0.1	0.095	0.092
07:04:16	0.915	0.803	0.53	0.319	0.198	0.155	0.13	0.114	0.104	0.098	0.095	0.093	0.89	0.792	0.552	0.35	0.237	0.183	0.154	0.122	0.11	0.102	0.096	0.095	0.881	0.778	0.543	0.334	0.227	0.174	0.143	0.117	0.106	0.1	0.095	0.093	0.902	0.781	0.544	0.342	0.222	0.174	0.146	0.117	0.106	0.1	0.095	0.092
07:09:16	0.919	0.81	0.541	0.321	0.201	0.157	0.13	0.114	0.104	0.098	0.095	0.094	0.893	0.797	0.561	0.354	0.241	0.187	0.157	0.123	0.11	0.102	0.096	0.095	0.886	0.784	0.554	0.338	0.231	0.176	0.145	0.117	0.106	0.1	0.095	0.093	0.905	0.787	0.553	0.345	0.227	0.178	0.147	0.117	0.106	0.1	0.095	0.092
07:14:16	0.924	0.816	0.551	0.326	0.206	0.159	0.132	0.114	0.104	0.098	0.095	0.094	0.897	0.802	0.571	0.361	0.247	0.19	0.158	0.124	0.11	0.102	0.097	0.095	0.889	0.789	0.563	0.343	0.236	0.18	0.147	0.119	0.107	0.1	0.095	0.093	0.909	0.794	0.562	0.351	0.232	0.181	0.15	0.118	0.107	0.1	0.095	0.093
07:19:16	0.93	0.823	0.561	0.33	0.21	0.162	0.134	0.114	0.104	0.098	0.095	0.094	0.901	0.808	0.578	0.368	0.254	0.193	0.161	0.124	0.111	0.102	0.097	0.095	0.893	0.795	0.571	0.35	0.242	0.185	0.149	0.12	0.107	0.1	0.095	0.093	0.912	0.8	0.569	0.358	0.238	0.185	0.152	0.119	0.107	0.101	0.096	0.093
07:24:16	0.933	0.828	0.568	0.335	0.214	0.164	0.134	0.115	0.105	0.098	0.095	0.094	0.905	0.815	0.586	0.375	0.258	0.195	0.163	0.124	0.111	0.102	0.096	0.095	0.897	0.802	0.578	0.356	0.247	0.187	0.151	0.12	0.107	0.1	0.095	0.093	0.913	0.806	0.575	0.365	0.243	0.187	0.153	0.12	0.107	0.101	0.095	0.092
07:29:16	0.938	0.835	0.578	0.34	0.217	0.166	0.136	0.116	0.105	0.098	0.095	0.094	0.913	0.82	0.595	0.383	0.265	0.197	0.165	0.125	0.112	0.103	0.097	0.095	0.9	0.809	0.586	0.364	0.253	0.189	0.154	0.121	0.108	0.101	0.095	0.093	0.915	0.812	0.583	0.374	0.249	0.188	0.156	0.12	0.108	0.101	0.096	0.093
07:34:16	0.94	0.84	0.586	0.349	0.222	0.168	0.137	0.116	0.105	0.098	0.095	0.094	0.915	0.825	0.602	0.395	0.27	0.199	0.168	0.126	0.112	0.103	0.096	0.095	0.904	0.814	0.594	0.373	0.259	0.191	0.155	0.122	0.108	0.1	0.095	0.093	0.919	0.817	0.591	0.386	0.253	0.191	0.159	0.121	0.108	0.101	0.096	0.093
07:39:16	0.943	0.846	0.595	0.357	0.226	0.17	0.138	0.116	0.106	0.098	0.095	0.094	0.919	0.831	0.61	0.407	0.277	0.203	0.169	0.127	0.112	0.103	0.097	0.095	0.907	0.818	0.602	0.385	0.265	0.194	0.157	0.122	0.108	0.101	0.095	0.093	0.924	0.823	0.598	0.397	0.259	0.194	0.162	0.121	0.108	0.101	0.096	0.093
07:44:16	0.947	0.851	0.604	0.368	0.231	0.172	0.14	0.117	0.106	0.099	0.095	0.094	0.92	0.837	0.62	0.413	0.284	0.207	0.172	0.128	0.113	0.103	0.097	0.095	0.911	0.822	0.61	0.395	0.272	0.198	0.161	0.123	0.108	0.101	0.096	0.094	0.927	0.829	0.606	0.405	0.267	0.198	0.165	0.123	0.109	0.102	0.096	0.093
07:49:16	0.952	0.857	0.613	0.378	0.235	0.172	0.141	0.117	0.106	0.099	0.095	0.094	0.922	0.843	0.631	0.419	0.288	0.21	0.174	0.129	0.113	0.104	0.097	0.095	0.914	0.825	0.621	0.399	0.277	0.201	0.162	0.125	0.109	0.101	0.095	0.093	0.933	0.834	0.617	0.409	0.273	0.203	0.166	0.124	0.109	0.101	0.096	0.093
07:54:16	0.955	0.863	0.624	0.383	0.24	0.175	0.143	0.118	0.106	0.099	0.095	0.094	0.924	0.847	0.642	0.424	0.297	0.214	0.177	0.129	0.113	0.103	0.097	0.095	0.918	0.829	0.633	0.406	0.284	0.206	0.165	0.124	0.109	0.101	0.096	0.093	0.934	0.838	0.629	0.416	0.278	0.205	0.169	0.125	0.11	0.102	0.096	0.093
07:59:16	0.958	0.869	0.636	0.388	0.245	0.177	0.143	0.118	0.106	0.099	0.095	0.094	0.926	0.852	0.652	0.431	0.302	0.217	0.179	0.13	0.114	0.104	0.097	0.095	0.921	0.833	0.645	0.411	0.29	0.209	0.167	0.125	0.11	0.102	0.096	0.093	0.941	0.844	0.639	0.422	0.284	0.21	0.17	0.125	0.11	0.102	0.096	0.093
08:04:16	0.962	0.875	0.649	0.394	0.25	0.181	0.146	0.119	0.107	0.099	0.095	0.094	0.93	0.857	0.66	0.438	0.312	0.221	0.182	0.131	0.115	0.104	0.097	0.095	0.924	0.836	0.654	0.418	0.297	0.213	0.17	0.126	0.11	0.102	0.096	0.093	0.943	0.849	0.648	0.428	0.291	0.213	0.174	0.126	0.11	0.102	0.096	0.093
08:09:16	0.965	0.88	0.658	0.4	0.255	0.183	0.148	0.119	0.107	0.099	0.095	0.094	0.933	0.862	0.668	0.445	0.322	0.225	0.184	0.132	0.115	0.105	0.097	0.095	0.927	0.84	0.661	0.425	0.305	0.217	0.172	0.127	0.11	0.102	0.096	0.094	0.946	0.855	0.654	0.435	0.3	0.219	0.176	0.127	0.111	0.102	0.096	0.093
08:14:16	0.968	0.886	0.666	0.406	0.261	0.185	0.148	0.119	0.107	0.099	0.095	0.094	0.936	0.867	0.675	0.453	0.328	0.229	0.188	0.133	0.115	0.105	0.098	0.095	0.93	0.845	0.669	0.432	0.316	0.222	0.175	0.128	0.111	0.102	0.096	0.094	0.947	0.86	0.661	0.442	0.309	0.223	0.179	0.128	0.111	0.103	0.096	0.093
08:19:16	0.969	0.891	0.673	0.411	0.267	0.187	0.15	0.12	0.107	0.099	0.095	0.094	0.939	0.872	0.682	0.46	0.332	0.234	0.191	0.134	0.116	0.105	0.097	0.095	0.934	0.849	0.676	0.437	0.321	0.226	0.178	0.129	0.112	0.102	0.096	0.093	0.953	0.865	0.668	0.449	0.315	0.226	0.18	0.129	0.111	0.103	0.096	0.093
08:24:16	0.971	0.896	0.681	0.418	0.275	0.192	0.152	0.121	0.107	0.1	0.095	0.094	0.943	0.878	0.689	0.468	0.338	0.239	0.191	0.135	0.116	0.105	0.097	0.095	0.936	0.853	0.682	0.448	0.328	0.229	0.18	0.13	0.111	0.103	0.096	0.094	0.954	0.869	0.673	0.458	0.319	0.231	0.185	0.13	0.112	0.103	0.096	0.093
08:29:16	0.974	0.9	0.689	0.425	0.28	0.194	0.154	0.122	0.108	0.1	0.095	0.094	0.947	0.883	0.696	0.475	0.34	0.243	0.197	0.136	0.116	0.105	0.098	0.095	0.939	0.857	0.689	0.454	0.328	0.235	0.182	0.13	0.112	0.103	0.096	0.093	0.957	0.874	0.678	0.465	0.321	0.234	0.187	0.132	0.112	0.103	0.096	0.093
08:34:16	0.979	0.904	0.696	0.433	0.282	0.196	0.156	0.122	0.109	0.1	0.095	0.094	0.951	0.887	0.702	0.483	0.344	0.247	0.2	0.137	0.117	0.105	0.098	0.095	0.942	0.862	0.695	0.462	0.334	0.239	0.186	0.131	0.113	0.103	0.096	0.094	0.961	0.877	0.683	0.474	0.326	0.239	0.188	0.133	0.113	0.103	0.097	0.093
08:39:16	0.982	0.908	0.704	0.44	0.285	0.201	0.159	0.123	0.108	0.1	0.095	0.094	0.957	0.892	0.708	0.491	0.351	0.252	0.199	0.138	0.118	0.105	0.098	0.095	0.945	0.866	0.702	0.47	0.339	0.243	0.187	0.133	0.113	0.103	0.097	0.094	0.962	0.881	0.687	0.481	0.33	0.244	0.191	0.134	0.113	0.104	0.097	0.093
08:44:16	0.982	0.911	0.711	0.446	0.289	0.204	0.162	0.123	0.109	0.1	0.096	0.094	0.959	0.896	0.715	0.499	0.356	0.256	0.204	0.139	0.118	0.106	0.098	0.095	0.948	0.871	0.708	0.478	0.343	0.249	0.189	0.133	0.114	0.103	0.097	0.094	0.966	0.885	0.692	0.489	0.336	0.249	0.193	0.135	0.114	0.104	0.097	0.093
08:49:16	0.983	0.915	0.718	0.453	0.291	0.207	0.163	0.124	0.109	0.1	0.096	0.094	0.962	0.901	0.721	0.507	0.361	0.262	0.205	0.141	0.12	0.106	0.098	0.095	0.951	0.876	0.715	0.487	0.348	0.253	0.19	0.134	0.114	0.104	0.096	0.094	0.969	0.888	0.695	0.497	0.341	0.253	0.194	0.135	0.114	0.104	0.097	0.093
08:54:16	0.987	0.918	0.725	0.462	0.296	0.21	0.164	0.125	0.11	0.101	0.096	0.094	0.963	0.904	0.727	0.516	0.369	0.265	0.204	0.141	0.12	0.106	0.098	0.095	0.954	0.881	0.72	0.495	0.355	0.259	0.193	0.136	0.115	0.104	0.097	0.094	0.972	0.893	0.7	0.506	0.346	0.257	0.197	0.136	0.115	0.105	0.097	0.093
08:59:16	0.989	0.921	0.731	0.469	0.3	0.214	0.166	0.125	0.11	0.101	0.096	0.094	0.963	0.908	0.733	0.524	0.374	0.27	0.212	0.143	0.12	0.106	0.098	0.095	0.956	0.885	0.725	0.502	0.359	0.263	0.196	0.136	0.115	0.104	0.097	0.094	0.976	0.896	0.705	0.514	0.351	0.262	0.199	0.138	0.115	0.105	0.097	0.093
09:04:16	0.99	0.924	0.737	0.477	0.303	0.219	0.168	0.126	0.109	0.101	0.096	0.094	0.965	0.911	0.738	0.533	0.384	0.277	0.212	0.144	0.12	0.107	0.098	0.095	0.958	0.889	0.73	0.512	0.369	0.268	0.198	0.138	0.116	0.104	0.097	0.094	0.977	0.898	0.709	0.524	0.36	0.266	0.203	0.139	0.116	0.105	0.097	0.093
09:09:16	0.99	0.927	0.742	0.486	0.308	0.221	0.17	0.126	0.11	0.101	0.096	0.094	0.967	0.914	0.743	0.542	0.395	0.281	0.215	0.145	0.12	0.107	0.098	0.095	0.961	0.892	0.735	0.522	0.377	0.273	0.201	0.138	0.116	0.105	0.097	0.094	0.979	0.901	0.712	0.531	0.37	0.272	0.205	0.14	0.117	0.105	0.097	0.093
09:14:16	0.993	0.931	0.748	0.494	0.314	0.225	0.172	0.127	0.111	0.101	0.096	0.094	0.97	0.917	0.747	0.55	0.4	0.285	0.217	0.146	0.12	0.107	0.098	0.095	0.964	0.895	0.74	0.53	0.386	0.28	0.203	0.14	0.117	0.104	0.097	0.094	0.98	0.904	0.715	0.54	0.375	0.275	0.207	0.142	0.117	0.105	0.097	0.093
09:19:16	0.995	0.933	0.752	0.501	0.319	0.228	0.172	0.128	0.111	0.101	0.096	0.094	0.972	0.919	0.751	0.559	0.405	0.291	0.222	0.148	0.121	0.107	0.098	0.095	0.967	0.898	0.744	0.538	0.39	0.284	0.205	0.141	0.117	0.105	0.097	0.094	0.982	0.906	0.72	0.549	0.379	0.281	0.21	0.143	0.117	0.105	0.097	0.093
09:24:16	0.997	0.936	0.758	0.51	0.328	0.233	0.175	0.129	0.111	0.101	0.096	0.094	0.974	0.922	0.757	0.568	0.411	0.299	0.219	0.148	0.122	0.108	0.098	0.095	0.969	0.901	0.747	0.547	0.397	0.289	0.208	0.142	0.117	0.105	0.097	0.094	0.984	0.908	0.723	0.557	0.382	0.288	0.213	0.144	0.118	0.106	0.097	0.093
09:29:16	1	0.939	0.762	0.519	0.336	0.237	0.177	0.13	0.112	0.102	0.096	0.094	0.975	0.925	0.761	0.576	0.416	0.304	0.225	0.149	0.122	0.108	0.099	0.095	0.97	0.903	0.75	0.557	0.4	0.296	0.211	0.144	0.118	0.105	0.097	0.094	0.987	0.912	0.727	0.567	0.388	0.293	0.215	0.145	0.119	0.106	0.098	0.093
09:34:16	1.001	0.941	0.767	0.527	0.338	0.241	0.179	0.13	0.112	0.102	0.096	0.094	0.977	0.927	0.765	0.583	0.42	0.306	0.232	0.151	0.123	0.108	0.099	0.095	0.973	0.906	0.754	0.563	0.403	0.302	0.214	0.144	0.118	0.105	0.097	0.094	0.989	0.913	0.731	0.573	0.391	0.295	0.217	0.147	0.118	0.106	0.097	0.093
09:39:16	1.003	0.943	0.773	0.536	0.342	0.248	0.181	0.131	0.112	0.102	0.096	0.094	0.979	0.929	0.771	0.59	0.425	0.31	0.229	0.153	0.123	0.108	0.099	0.095	0.974	0.909	0.756	0.57	0.41	0.304	0.217	0.146	0.119	0.105	0.098	0.094	0.991	0.915	0.734	0.581	0.396	0.3	0.222	0.146	0.12	0.107	0.098	0.094
09:44:16	1.004	0.946	0.779	0.546	0.346	0.253	0.184	0.132	0.113	0.102	0.096	0.094	0.982	0.932	0.776	0.598	0.432	0.311	0.236	0.154	0.124	0.108	0.099	0.095	0.976	0.911	0.761	0.577	0.415	0.306	0.221	0.147	0.12	0.106	0.097	0.094	0.991	0.917	0.738	0.587	0.402	0.302	0.224	0.148	0.121	0.107	0.098	0.093
09:49:16	1.005	0.948	0.785	0.554	0.349	0.257	0.187	0.133	0.113	0.102	0.096	0.094	0.984	0.934	0.782	0.607	0.435	0.314	0.241	0.156	0.125	0.108	0.099	0.095	0.978	0.913	0.765	0.585	0.42	0.311	0.224	0.148	0.12	0.106	0.097	0.094	0.995	0.92	0.743	0.595	0.406	0.304	0.225	0.15	0.12	0.107	0.098	0.094
09:54:16	1.007	0.951	0.791	0.561	0.354	0.259	0.19	0.134	0.113	0.102	0.096	0.094	0.985	0.937	0.789	0.615	0.442	0.318	0.239	0.157	0.125	0.109	0.099	0.095	0.979	0.916	0.769	0.594	0.426	0.311	0.226	0.151	0.121	0.106	0.098	0.094	0.994	0.922	0.748	0.602	0.411	0.307	0.23	0.15	0.122	0.107	0.098	0.094
09:59:16	1.009	0.953	0.797	0.569	0.36	0.262	0.191	0.135	0.114	0.103	0.096	0.094	0.986	0.939	0.794	0.624	0.448	0.322	0.242	0.158	0.125	0.109	0.099	0.095	0.981	0.918	0.773	0.602	0.432	0.313	0.229	0.15	0.121	0.106	0.098	0.094	0.994	0.924	0.752	0.61	0.417	0.31	0.231	0.152	0.123	0.108	0.098	0.094
10:04:16	1.011	0.955	0.803	0.576	0.362	0.262	0.194	0.136	0.114	0.103	0.097	0.094	0.988	0.942	0.8	0.631	0.454	0.325	0.25	0.159	0.126	0.11	0.099	0.095	0.983	0.92	0.776	0.61	0.437	0.318	0.232	0.153	0.122	0.107	0.098	0.094	0.998	0.926	0.757	0.619	0.422	0.314	0.233	0.154	0.123	0.108	0.098	0.094
10:09:16	1.012	0.957	0.809	0.585	0.367	0.263	0.196	0.137	0.114	0.103	0.097	0.094	0.99	0.944	0.805	0.64	0.459	0.328	0.254	0.16	0.127	0.11	0.099	0.096	0.985	0.922	0.781	0.62	0.444	0.321	0.233	0.154	0.122	0.107	0.098	0.094	0.999	0.928	0.762	0.628	0.427	0.317	0.236	0.155	0.123	0.108	0.099	0.094
10:14:16	1.014	0.959	0.814	0.593	0.372	0.268	0.198	0.138	0.115	0.103	0.097	0.094	0.993	0.946	0.811	0.648	0.466	0.333	0.254	0.162	0.127	0.11	0.099	0.095	0.986	0.923	0.785	0.628	0.448	0.325	0.238	0.157	0.124	0.108	0.098	0.094	1	0.93	0.767	0.636	0.431	0.318	0.237	0.156	0.124	0.108	0.098	0.094
10:19:16	1.015	0.961	0.819	0.603	0.379	0.27	0.201	0.139	0.115	0.103	0.097	0.094	0.997	0.948	0.816	0.657	0.47	0.338	0.261	0.164	0.128	0.111	0.1	0.096	0.988	0.925	0.789	0.635	0.455	0.33	0.237	0.157	0.125	0.107	0.098	0.094	1.004	0.933	0.772	0.644	0.437	0.324	0.239	0.157	0.124	0.108	0.098	0.094
10:24:16	1.016	0.963	0.824	0.611	0.381	0.272	0.203	0.139	0.115	0.103	0.097	0.094	0.997	0.951	0.821	0.663	0.477	0.342	0.263	0.166	0.128	0.111	0.1	0.095	0.99	0.928	0.793	0.642	0.459	0.332	0.244	0.159	0.125	0.108	0.098	0.094	1.004	0.934	0.775	0.651	0.442	0.328	0.242	0.158	0.125	0.108	0.098	0.094
10:29:16	1.018	0.965	0.829	0.62	0.387	0.276	0.205	0.141	0.116	0.103	0.097	0.094	0.997	0.952	0.825	0.67	0.484	0.348	0.26	0.167	0.129	0.111	0.1	0.096	0.991	0.93	0.797	0.651	0.465	0.337	0.244	0.161	0.125	0.108	0.098	0.094	1.006	0.936	0.779	0.657	0.448	0.336	0.245	0.16	0.126	0.109	0.099	0.094
10:34:16	1.019	0.966	0.834	0.629	0.393	0.279	0.21	0.141	0.117	0.103	0.097	0.094	0.998	0.954	0.83	0.678	0.49	0.355	0.274	0.168	0.13	0.111	0.1	0.096	0.992	0.931	0.801	0.657	0.473	0.347	0.249	0.162	0.126	0.108	0.098	0.094	1.009	0.938	0.783	0.665	0.453	0.342	0.251	0.162	0.127	0.109	0.099	0.094
10:39:16	1.02	0.967	0.84	0.637	0.397	0.282	0.214	0.142	0.116	0.104	0.097	0.094	1.001	0.956	0.835	0.683	0.496	0.363	0.281	0.169	0.131	0.112	0.1	0.096	0.994	0.932	0.804	0.662	0.477	0.35	0.252	0.163	0.127	0.108	0.098	0.094	1.01	0.94	0.788	0.671	0.459	0.345	0.251	0.162	0.126	0.109	0.099	0.094
10:44:16	1.021	0.969	0.844	0.645	0.402	0.284	0.214	0.143	0.117	0.104	0.097	0.094	1.002	0.957	0.838	0.688	0.503	0.364	0.28	0.171	0.132	0.111	0.1	0.096	0.995	0.934	0.808	0.669	0.483	0.352	0.253	0.165	0.127	0.109	0.098	0.094	1.01	0.94	0.791	0.674	0.464	0.347	0.254	0.163	0.127	0.11	0.099	0.094
10:49:16	1.023	0.97	0.849	0.652	0.408	0.289	0.216	0.144	0.117	0.104	0.097	0.095	1.003	0.958	0.843	0.695	0.509	0.367	0.285	0.171	0.133	0.112	0.1	0.096	0.997	0.935	0.811	0.674	0.491	0.355	0.259	0.166	0.128	0.109	0.099	0.095	1.012	0.943	0.795	0.68	0.469	0.349	0.258	0.165	0.129	0.11	0.099	0.094
10:54:16	1.024	0.972	0.853	0.659	0.414	0.293	0.218	0.145	0.117	0.104	0.097	0.095	1.004	0.961	0.847	0.701	0.515	0.37	0.287	0.173	0.133	0.112	0.1	0.096	0.998	0.936	0.815	0.68	0.496	0.359	0.263	0.168	0.128	0.11	0.099	0.095	1.014	0.944	0.798	0.685	0.475	0.352	0.258	0.167	0.129	0.11	0.099	0.094
10:59:16	1.025	0.973	0.856	0.665	0.42	0.3	0.22	0.145	0.118	0.104	0.097	0.095	1.005	0.962	0.851	0.707	0.524	0.372	0.288	0.175	0.134	0.112	0.1	0.096	0.999	0.938	0.817	0.685	0.503	0.36	0.264	0.169	0.13	0.109	0.099	0.094	1.015	0.946	0.801	0.69	0.484	0.355	0.262	0.167	0.13	0.111	0.099	0.094
11:04:16	1.026	0.975	0.859	0.672	0.426	0.304	0.222	0.147	0.119	0.105	0.097	0.094	1.005	0.964	0.854	0.712	0.53	0.374	0.287	0.177	0.134	0.113	0.1	0.096	1.001	0.939	0.82	0.69	0.511	0.365	0.267	0.171	0.131	0.11	0.099	0.095	1.016	0.948	0.805	0.694	0.489	0.357	0.263	0.168	0.13	0.111	0.099	0.094
11:09:16	1.026	0.977	0.863	0.678	0.43	0.305	0.225	0.148	0.119	0.105	0.097	0.095	1.006	0.965	0.86	0.716	0.535	0.379	0.292	0.177	0.135	0.113	0.101	0.096	1.002	0.94	0.823	0.695	0.515	0.364	0.264	0.17	0.132	0.11	0.099	0.095	1.018	0.949	0.809	0.7	0.493	0.357	0.259	0.167	0.13	0.111	0.099	0.094
11:14:16	1.027	0.978	0.866	0.685	0.438	0.308	0.228	0.149	0.119	0.105	0.097	0.094	1.006	0.966	0.862	0.72	0.544	0.383	0.284	0.18	0.135	0.113	0.101	0.096	1.003	0.942	0.827	0.7	0.519	0.368	0.263	0.172	0.132	0.11	0.099	0.094	1.017	0.95	0.813	0.704	0.5	0.363	0.261	0.169	0.132	0.111	0.099	0.094
11:19:16	1.028	0.978	0.869	0.69	0.444	0.31	0.23	0.149	0.12	0.105	0.097	0.095	1.007	0.967	0.865	0.725	0.548	0.383	0.294	0.179	0.136	0.113	0.101	0.096	1.004	0.943	0.831	0.703	0.529	0.37	0.269	0.174	0.133	0.111	0.099	0.095	1.017	0.951	0.818	0.709	0.506	0.364	0.263	0.171	0.133	0.112	0.1	0.094
11:24:16	1.028	0.979	0.872	0.695	0.451	0.311	0.233	0.151	0.12	0.105	0.098	0.095	1.008	0.968	0.869	0.729	0.556	0.386	0.295	0.181	0.138	0.114	0.101	0.096	1.005	0.944	0.834	0.707	0.534	0.376	0.268	0.175	0.134	0.111	0.099	0.095	1.02	0.953	0.821	0.713	0.511	0.366	0.263	0.171	0.133	0.112	0.1	0.095
11:29:16	1.03	0.978	0.875	0.701	0.456	0.313	0.235	0.153	0.12	0.106	0.098	0.095	1.009	0.97	0.871	0.733	0.563	0.392	0.296	0.181	0.138	0.114	0.101	0.096	1.005	0.945	0.836	0.712	0.541	0.375	0.269	0.176	0.135	0.111	0.099	0.095	1.018	0.953	0.823	0.717	0.519	0.369	0.262	0.172	0.133	0.112	0.1	0.094
11:34:16	1.03	0.979	0.878	0.706	0.463	0.316	0.235	0.153	0.121	0.106	0.098	0.095	1.009	0.971	0.874	0.738	0.569	0.393	0.298	0.181	0.138	0.114	0.101	0.096	1.006	0.946	0.838	0.715	0.547	0.38	0.272	0.177	0.136	0.111	0.099	0.095	1.02	0.955	0.826	0.722	0.524	0.371	0.266	0.173	0.134	0.113	0.1	0.094
11:39:16	1.031	0.979	0.881	0.712	0.469	0.32	0.235	0.154	0.122	0.106	0.098	0.095	1.011	0.972	0.876	0.742	0.576	0.395	0.297	0.184	0.14	0.115	0.101	0.096	1.007	0.946	0.84	0.72	0.553	0.386	0.272	0.178	0.136	0.112	0.1	0.095	1.02	0.955	0.828	0.726	0.533	0.375	0.267	0.172	0.136	0.113	0.1	0.095
11:44:16	1.032	0.979	0.884	0.717	0.476	0.322	0.239	0.157	0.122	0.106	0.098	0.095	1.011	0.973	0.879	0.746	0.582	0.401	0.3	0.184	0.141	0.115	0.101	0.096	1.008	0.947	0.842	0.724	0.562	0.389	0.275	0.179	0.139	0.112	0.1	0.095	1.022	0.957	0.831	0.73	0.536	0.379	0.269	0.174	0.135	0.113	0.1	0.095
11:49:16	1.033	0.979	0.886	0.724	0.483	0.324	0.24	0.158	0.123	0.106	0.098	0.095	1.013	0.974	0.881	0.751	0.592	0.404	0.294	0.186	0.142	0.116	0.101	0.096	1.009	0.949	0.844	0.728	0.564	0.386	0.27	0.181	0.138	0.113	0.1	0.095	1.022	0.957	0.833	0.733	0.546	0.385	0.27	0.177	0.138	0.114	0.1	0.095
11:54:16	1.033	0.979	0.888	0.729	0.489	0.326	0.241	0.162	0.123	0.106	0.098	0.095	1.013	0.974	0.883	0.756	0.595	0.407	0.298	0.187	0.142	0.116	0.101	0.096	1.01	0.949	0.846	0.733	0.573	0.395	0.278	0.18	0.14	0.113	0.1	0.095	1.024	0.958	0.835	0.738	0.549	0.385	0.272	0.175	0.137	0.114	0.1	0.095
11:59:16	1.033	0.979	0.891	0.734	0.498	0.331	0.242	0.16	0.124	0.107	0.098	0.095	1.015	0.975	0.885	0.76	0.603	0.41	0.297	0.189	0.143	0.116	0.101	0.096	1.011	0.95	0.848	0.739	0.579	0.395	0.277	0.184	0.141	0.113	0.1	0.095	1.022	0.959	0.837	0.742	0.557	0.388	0.276	0.177	0.139	0.114	0.1	0.095
12:04:16	1.034	0.979	0.894	0.74	0.504	0.332	0.243	0.161	0.124	0.107	0.098	0.095	1.016	0.976	0.888	0.766	0.607	0.415	0.301	0.19	0.143	0.117	0.101	0.096	1.01	0.95	0.85	0.743	0.584	0.403	0.282	0.184	0.141	0.113	0.1	0.095	1.025	0.959	0.84	0.747	0.563	0.391	0.278	0.177	0.138	0.115	0.1	0.095
12:09:16	1.034	0.979	0.896	0.744	0.51	0.335	0.246	0.162	0.124	0.107	0.098	0.095	1.017	0.976	0.89	0.771	0.613	0.419	0.307	0.191	0.145	0.117	0.102	0.096	1.012	0.951	0.851	0.748	0.593	0.406	0.284	0.183	0.143	0.114	0.1	0.095	1.026	0.96	0.842	0.752	0.569	0.394	0.275	0.179	0.14	0.115	0.1	0.095
12:14:16	1.035	0.979	0.898	0.749	0.519	0.339	0.247	0.162	0.124	0.108	0.098	0.095	1.02	0.977	0.893	0.776	0.621	0.425	0.305	0.192	0.147	0.117	0.102	0.097	1.012	0.952	0.853	0.753	0.596	0.408	0.285	0.185	0.144	0.114	0.1	0.095	1.028	0.961	0.844	0.757	0.577	0.398	0.279	0.179	0.141	0.116	0.101	0.095
12:19:16	1.036	0.978	0.9	0.752	0.525	0.343	0.25	0.163	0.126	0.107	0.098	0.095	1.022	0.977	0.895	0.78	0.624	0.427	0.308	0.193	0.147	0.117	0.102	0.096	1.015	0.952	0.854	0.758	0.603	0.416	0.288	0.185	0.145	0.114	0.1	0.095	1.029	0.964	0.845	0.761	0.583	0.4	0.276	0.178	0.14	0.115	0.101	0.095
12:24:16	1.036	0.978	0.902	0.757	0.533	0.347	0.249	0.165	0.127	0.108	0.098	0.095	1.024	0.978	0.896	0.784	0.633	0.43	0.304	0.195	0.149	0.118	0.102	0.096	1.014	0.956	0.856	0.762	0.607	0.41	0.284	0.187	0.146	0.115	0.1	0.095	1.029	0.965	0.847	0.763	0.591	0.405	0.279	0.181	0.142	0.116	0.101	0.095
12:29:16	1.036	0.978	0.906	0.761	0.538	0.349	0.251	0.166	0.126	0.108	0.098	0.095	1.025	0.978	0.898	0.788	0.637	0.432	0.308	0.194	0.15	0.118	0.102	0.096	1.015	0.956	0.858	0.766	0.614	0.419	0.286	0.188	0.146	0.115	0.101	0.095	1.029	0.966	0.85	0.769	0.594	0.407	0.279	0.18	0.141	0.116	0.101	0.095
12:34:16	1.037	0.978	0.908	0.766	0.547	0.353	0.25	0.166	0.127	0.108	0.098	0.095	1.027	0.981	0.9	0.793	0.644	0.439	0.31	0.195	0.151	0.118	0.102	0.096	1.015	0.957	0.86	0.77	0.621	0.423	0.287	0.189	0.148	0.116	0.101	0.095	1.029	0.966	0.851	0.772	0.602	0.411	0.277	0.181	0.143	0.117	0.101	0.095
12:39:16	1.037	0.978	0.909	0.77	0.555	0.356	0.255	0.167	0.128	0.108	0.099	0.095	1.027	0.983	0.901	0.797	0.651	0.443	0.308	0.196	0.151	0.118	0.102	0.097	1.016	0.956	0.861	0.774	0.627	0.425	0.287	0.191	0.147	0.115	0.101	0.095	1.03	0.966	0.853	0.776	0.608	0.414	0.281	0.183	0.144	0.117	0.101	0.095
12:44:16	1.037	0.978	0.909	0.773	0.56	0.36	0.255	0.167	0.129	0.108	0.098	0.095	1.026	0.983	0.903	0.801	0.655	0.447	0.309	0.198	0.152	0.119	0.102	0.097	1.019	0.956	0.863	0.778	0.634	0.431	0.288	0.19	0.15	0.116	0.101	0.095	1.03	0.966	0.854	0.78	0.613	0.417	0.278	0.182	0.143	0.117	0.101	0.095
12:49:16	1.037	0.978	0.91	0.777	0.569	0.363	0.257	0.168	0.129	0.109	0.099	0.095	1.026	0.984	0.905	0.804	0.664	0.449	0.308	0.198	0.153	0.12	0.102	0.097	1.018	0.957	0.863	0.782	0.636	0.429	0.285	0.192	0.149	0.117	0.101	0.095	1.03	0.966	0.856	0.783	0.619	0.422	0.281	0.183	0.146	0.118	0.102	0.095
12:54:16	1.037	0.978	0.91	0.782	0.575	0.367	0.261	0.174	0.129	0.109	0.099	0.095	1.024	0.983	0.908	0.808	0.668	0.454	0.311	0.199	0.154	0.12	0.103	0.097	1.018	0.956	0.866	0.785	0.644	0.438	0.289	0.192	0.152	0.117	0.101	0.096	1.031	0.965	0.858	0.787	0.622	0.423	0.28	0.183	0.146	0.118	0.102	0.096
12:59:16	1.037	0.977	0.91	0.785	0.583	0.37	0.263	0.171	0.13	0.109	0.099	0.095	1.024	0.984	0.909	0.811	0.674	0.456	0.307	0.199	0.155	0.12	0.103	0.097	1.019	0.956	0.869	0.789	0.648	0.437	0.286	0.195	0.152	0.118	0.101	0.095	1.031	0.965	0.861	0.789	0.629	0.427	0.283	0.184	0.148	0.119	0.102	0.095
13:04:16	1.037	0.977	0.91	0.788	0.589	0.375	0.263	0.171	0.13	0.109	0.099	0.095	1.024	0.984	0.909	0.815	0.677	0.463	0.312	0.2	0.157	0.12	0.103	0.097	1.018	0.956	0.869	0.792	0.654	0.445	0.289	0.196	0.154	0.119	0.101	0.095	1.032	0.964	0.862	0.793	0.632	0.431	0.283	0.184	0.147	0.119	0.102	0.095
13:09:16	1.036	0.976	0.91	0.792	0.596	0.378	0.263	0.173	0.132	0.109	0.099	0.095	1.024	0.983	0.91	0.818	0.683	0.464	0.306	0.201	0.159	0.122	0.103	0.097	1.02	0.956	0.87	0.796	0.656	0.444	0.287	0.195	0.154	0.119	0.102	0.095	1.03	0.964	0.863	0.795	0.638	0.433	0.285	0.184	0.148	0.119	0.102	0.095
13:14:16	1.036	0.976	0.911	0.796	0.604	0.382	0.266	0.176	0.132	0.11	0.099	0.095	1.025	0.983	0.91	0.82	0.687	0.467	0.31	0.203	0.159	0.121	0.103	0.097	1.019	0.955	0.87	0.798	0.663	0.451	0.289	0.195	0.155	0.119	0.102	0.095	1.032	0.964	0.863	0.799	0.642	0.438	0.284	0.185	0.148	0.12	0.103	0.095
13:19:16	1.036	0.975	0.91	0.8	0.608	0.385	0.265	0.176	0.133	0.11	0.099	0.095	1.026	0.983	0.91	0.826	0.691	0.473	0.313	0.204	0.16	0.122	0.103	0.097	1.022	0.955	0.87	0.801	0.667	0.458	0.293	0.195	0.157	0.119	0.102	0.096	1.032	0.965	0.863	0.803	0.646	0.441	0.289	0.186	0.148	0.119	0.102	0.095
13:24:16	1.036	0.974	0.911	0.804	0.613	0.39	0.267	0.175	0.133	0.11	0.099	0.095	1.027	0.982	0.911	0.828	0.693	0.478	0.312	0.203	0.161	0.123	0.103	0.097	1.022	0.954	0.87	0.805	0.672	0.461	0.294	0.197	0.159	0.119	0.102	0.096	1.032	0.965	0.863	0.807	0.65	0.441	0.289	0.184	0.147	0.12	0.102	0.096
13:29:16	1.035	0.973	0.91	0.808	0.62	0.393	0.265	0.185	0.134	0.11	0.099	0.095	1.027	0.983	0.91	0.832	0.699	0.48	0.309	0.202	0.161	0.123	0.103	0.097	1.021	0.955	0.87	0.81	0.674	0.459	0.289	0.195	0.16	0.121	0.102	0.096	1.031	0.964	0.863	0.808	0.654	0.448	0.288	0.185	0.151	0.121	0.102	0.095
13:34:16	1.035	0.971	0.911	0.81	0.625	0.397	0.268	0.181	0.135	0.111	0.099	0.095	1.028	0.983	0.911	0.835	0.703	0.484	0.31	0.202	0.162	0.123	0.103	0.097	1.021	0.955	0.87	0.813	0.68	0.466	0.294	0.196	0.16	0.121	0.102	0.096	1.031	0.964	0.863	0.813	0.659	0.453	0.291	0.185	0.151	0.121	0.103	0.096
13:39:16	1.036	0.97	0.91	0.813	0.631	0.4	0.266	0.179	0.134	0.111	0.099	0.095	1.027	0.982	0.91	0.837	0.709	0.485	0.311	0.204	0.165	0.124	0.103	0.097	1.021	0.954	0.87	0.815	0.681	0.465	0.289	0.196	0.161	0.121	0.102	0.096	1.031	0.963	0.863	0.814	0.662	0.455	0.29	0.186	0.153	0.122	0.103	0.096
13:44:16	1.037	0.969	0.911	0.815	0.636	0.405	0.268	0.18	0.135	0.111	0.1	0.095	1.028	0.982	0.911	0.84	0.711	0.493	0.313	0.205	0.166	0.124	0.104	0.097	1.023	0.954	0.87	0.818	0.688	0.476	0.295	0.194	0.162	0.122	0.102	0.096	1.032	0.963	0.863	0.818	0.666	0.46	0.292	0.186	0.152	0.122	0.103	0.096
13:49:16	1.036	0.967	0.91	0.818	0.64	0.408	0.268	0.183	0.138	0.112	0.099	0.095	1.027	0.981	0.911	0.842	0.714	0.497	0.313	0.204	0.167	0.125	0.104	0.097	1.023	0.953	0.87	0.819	0.691	0.479	0.296	0.196	0.165	0.122	0.102	0.096	1.031	0.963	0.864	0.82	0.667	0.461	0.294	0.184	0.151	0.122	0.103	0.096
13:54:16	1.036	0.966	0.911	0.82	0.646	0.409	0.269	0.183	0.138	0.112	0.1	0.095	1.026	0.981	0.911	0.843	0.717	0.5	0.313	0.204	0.168	0.125	0.104	0.097	1.023	0.953	0.869	0.821	0.693	0.483	0.297	0.194	0.165	0.122	0.102	0.096	1.031	0.962	0.863	0.822	0.671	0.467	0.293	0.184	0.15	0.121	0.103	0.096
13:59:16	1.036	0.964	0.91	0.824	0.653	0.414	0.27	0.184	0.138	0.113	0.1	0.095	1.026	0.981	0.911	0.846	0.722	0.5	0.313	0.204	0.17	0.126	0.104	0.097	1.022	0.952	0.87	0.825	0.696	0.481	0.292	0.194	0.164	0.123	0.103	0.096	1.029	0.961	0.864	0.823	0.676	0.47	0.295	0.187	0.154	0.123	0.103	0.096
14:04:16	1.035	0.963	0.91	0.825	0.657	0.421	0.27	0.185	0.14	0.112	0.099	0.095	1.026	0.982	0.911	0.848	0.726	0.507	0.314	0.203	0.169	0.126	0.104	0.097	1.022	0.952	0.869	0.827	0.7	0.486	0.296	0.194	0.166	0.124	0.103	0.096	1.03	0.96	0.864	0.826	0.679	0.474	0.294	0.188	0.154	0.123	0.104	0.096
14:09:16	1.035	0.962	0.91	0.828	0.663	0.424	0.269	0.184	0.142	0.113	0.1	0.096	1.026	0.981	0.911	0.85	0.727	0.511	0.313	0.203	0.17	0.126	0.104	0.098	1.021	0.951	0.87	0.829	0.705	0.493	0.297	0.196	0.167	0.124	0.103	0.096	1.032	0.96	0.864	0.829	0.682	0.478	0.298	0.188	0.155	0.124	0.104	0.096
14:14:16	1.035	0.961	0.909	0.83	0.666	0.428	0.272	0.185	0.141	0.113	0.1	0.096	1.025	0.98	0.911	0.852	0.73	0.514	0.315	0.205	0.171	0.127	0.105	0.097	1.021	0.95	0.869	0.831	0.708	0.498	0.3	0.194	0.167	0.125	0.103	0.096	1.032	0.959	0.864	0.831	0.685	0.481	0.298	0.185	0.154	0.124	0.104	0.096
14:19:16	1.034	0.96	0.909	0.832	0.671	0.431	0.273	0.187	0.143	0.113	0.1	0.096	1.026	0.978	0.91	0.855	0.733	0.517	0.314	0.204	0.172	0.127	0.105	0.097	1.023	0.949	0.869	0.832	0.711	0.501	0.302	0.195	0.169	0.125	0.103	0.096	1.033	0.958	0.864	0.834	0.687	0.485	0.299	0.186	0.153	0.124	0.104	0.096
14:24:16	1.033	0.959	0.908	0.833	0.674	0.435	0.274	0.192	0.142	0.114	0.1	0.095	1.028	0.977	0.911	0.857	0.737	0.523	0.314	0.204	0.173	0.128	0.105	0.097	1.024	0.947	0.869	0.834	0.714	0.506	0.304	0.194	0.167	0.125	0.103	0.096	1.033	0.957	0.862	0.836	0.69	0.488	0.301	0.185	0.152	0.123	0.103	0.096
14:29:16	1.033	0.958	0.908	0.836	0.68	0.438	0.274	0.191	0.143	0.114	0.1	0.096	1.028	0.977	0.91	0.857	0.741	0.524	0.315	0.201	0.175	0.129	0.105	0.097	1.022	0.946	0.868	0.837	0.716	0.504	0.298	0.193	0.168	0.127	0.103	0.096	1.032	0.955	0.863	0.839	0.693	0.49	0.298	0.187	0.155	0.126	0.104	0.096
14:34:16	1.032	0.957	0.908	0.838	0.682	0.442	0.275	0.191	0.144	0.114	0.1	0.095	1.029	0.976	0.91	0.859	0.744	0.529	0.315	0.201	0.175	0.13	0.105	0.097	1.022	0.945	0.868	0.841	0.719	0.51	0.3	0.193	0.168	0.128	0.103	0.096	1.031	0.954	0.863	0.842	0.695	0.496	0.298	0.187	0.157	0.126	0.104	0.096
14:39:16	1.032	0.956	0.907	0.839	0.685	0.447	0.276	0.192	0.143	0.114	0.1	0.096	1.029	0.975	0.909	0.862	0.747	0.535	0.316	0.203	0.174	0.131	0.105	0.097	1.024	0.944	0.868	0.841	0.723	0.515	0.303	0.193	0.17	0.128	0.104	0.097	1.032	0.953	0.863	0.843	0.698	0.499	0.302	0.186	0.156	0.126	0.105	0.096
14:44:16	1.031	0.955	0.907	0.842	0.687	0.449	0.275	0.19	0.145	0.114	0.1	0.096	1.029	0.973	0.909	0.865	0.747	0.536	0.316	0.203	0.175	0.13	0.105	0.098	1.026	0.942	0.867	0.842	0.724	0.52	0.305	0.194	0.171	0.128	0.103	0.096	1.031	0.952	0.863	0.843	0.699	0.501	0.302	0.183	0.154	0.125	0.105	0.096
14:49:16	1.03	0.954	0.906	0.845	0.69	0.457	0.277	0.189	0.145	0.115	0.1	0.096	1.028	0.973	0.909	0.866	0.753	0.543	0.317	0.2	0.176	0.131	0.105	0.098	1.024	0.942	0.867	0.842	0.728	0.522	0.304	0.192	0.17	0.129	0.104	0.097	1.03	0.951	0.862	0.843	0.703	0.506	0.3	0.186	0.156	0.126	0.105	0.096
14:54:16	1.03	0.953	0.906	0.847	0.693	0.457	0.277	0.193	0.148	0.115	0.101	0.096	1.029	0.97	0.909	0.866	0.754	0.544	0.317	0.203	0.177	0.132	0.105	0.097	1.026	0.941	0.867	0.841	0.73	0.528	0.305	0.192	0.171	0.13	0.104	0.096	1.03	0.95	0.863	0.843	0.703	0.508	0.303	0.185	0.154	0.126	0.105	0.096
14:59:16	1.029	0.952	0.905	0.847	0.696	0.462	0.277	0.189	0.147	0.115	0.101	0.096	1.028	0.97	0.908	0.866	0.758	0.546	0.318	0.2	0.176	0.132	0.106	0.098	1.024	0.94	0.866	0.843	0.732	0.527	0.301	0.189	0.169	0.13	0.104	0.097	1.029	0.949	0.862	0.842	0.708	0.512	0.302	0.188	0.156	0.127	0.105	0.096
15:04:16	1.028	0.952	0.905	0.847	0.699	0.466	0.278	0.192	0.148	0.115	0.101	0.096	1.028	0.969	0.908	0.867	0.76	0.551	0.319	0.199	0.177	0.135	0.106	0.098	1.026	0.939	0.866	0.842	0.736	0.534	0.307	0.188	0.172	0.131	0.104	0.097	1.029	0.948	0.861	0.843	0.709	0.513	0.302	0.184	0.154	0.127	0.105	0.097
15:09:16	1.028	0.951	0.904	0.848	0.702	0.469	0.28	0.188	0.148	0.116	0.101	0.096	1.027	0.968	0.908	0.868	0.763	0.551	0.317	0.2	0.178	0.134	0.106	0.098	1.023	0.937	0.866	0.843	0.737	0.535	0.304	0.187	0.171	0.133	0.105	0.097	1.027	0.947	0.861	0.842	0.712	0.517	0.303	0.186	0.159	0.129	0.106	0.097
15:14:16	1.027	0.95	0.904	0.848	0.705	0.473	0.28	0.189	0.148	0.116	0.101	0.096	1.026	0.968	0.907	0.866	0.765	0.554	0.318	0.198	0.18	0.134	0.106	0.098	1.023	0.937	0.865	0.843	0.737	0.534	0.303	0.185	0.17	0.133	0.105	0.096	1.027	0.945	0.861	0.842	0.713	0.519	0.301	0.184	0.157	0.128	0.106	0.097
15:19:16	1.027	0.95	0.903	0.848	0.707	0.478	0.281	0.191	0.151	0.117	0.101	0.096	1.026	0.966	0.906	0.866	0.766	0.559	0.319	0.198	0.18	0.135	0.106	0.098	1.022	0.936	0.865	0.842	0.742	0.541	0.309	0.185	0.172	0.132	0.105	0.097	1.026	0.945	0.86	0.842	0.715	0.521	0.305	0.184	0.155	0.128	0.106	0.097
15:24:16	1.026	0.948	0.902	0.848	0.71	0.482	0.281	0.19	0.152	0.117	0.101	0.096	1.025	0.966	0.906	0.866	0.769	0.559	0.32	0.197	0.181	0.136	0.106	0.098	1.022	0.935	0.864	0.842	0.742	0.54	0.302	0.184	0.172	0.133	0.105	0.097	1.025	0.943	0.86	0.842	0.718	0.525	0.305	0.185	0.158	0.129	0.105	0.097
15:29:16	1.026	0.948	0.902	0.848	0.713	0.488	0.282	0.189	0.153	0.117	0.101	0.096	1.024	0.965	0.905	0.866	0.771	0.566	0.321	0.196	0.181	0.136	0.106	0.098	1.021	0.934	0.864	0.842	0.744	0.547	0.306	0.183	0.173	0.135	0.105	0.097	1.025	0.942	0.859	0.842	0.719	0.527	0.306	0.184	0.156	0.129	0.106	0.097
15:34:16	1.026	0.947	0.901	0.849	0.714	0.492	0.281	0.189	0.153	0.118	0.102	0.096	1.024	0.965	0.905	0.866	0.772	0.567	0.321	0.196	0.181	0.137	0.106	0.098	1.022	0.934	0.863	0.842	0.747	0.548	0.311	0.183	0.173	0.135	0.105	0.097	1.025	0.942	0.859	0.842	0.721	0.53	0.309	0.183	0.156	0.13	0.106	0.097
15:39:16	1.025	0.946	0.9	0.848	0.715	0.49	0.276	0.189	0.155	0.118	0.102	0.096	1.024	0.962	0.904	0.866	0.774	0.57	0.322	0.197	0.182	0.138	0.107	0.098	1.023	0.932	0.862	0.841	0.75	0.553	0.314	0.18	0.174	0.135	0.105	0.097	1.024	0.942	0.858	0.842	0.721	0.531	0.309	0.179	0.154	0.128	0.106	0.097
15:44:16	1.024	0.946	0.9	0.848	0.719	0.498	0.284	0.19	0.155	0.118	0.101	0.096	1.022	0.962	0.903	0.866	0.778	0.57	0.32	0.194	0.181	0.138	0.107	0.098	1.02	0.932	0.862	0.842	0.749	0.55	0.308	0.181	0.173	0.136	0.105	0.097	1.023	0.94	0.857	0.84	0.724	0.532	0.308	0.185	0.158	0.131	0.106	0.097
15:49:16	1.024	0.945	0.899	0.848	0.721	0.5	0.285	0.193	0.156	0.119	0.101	0.096	1.022	0.962	0.902	0.866	0.779	0.575	0.322	0.196	0.183	0.139	0.106	0.098	1.019	0.931	0.861	0.842	0.754	0.557	0.312	0.182	0.174	0.136	0.105	0.097	1.022	0.94	0.857	0.842	0.726	0.536	0.309	0.184	0.157	0.13	0.107	0.097
15:54:16	1.024	0.944	0.898	0.848	0.723	0.503	0.284	0.194	0.157	0.119	0.102	0.096	1.021	0.96	0.903	0.866	0.78	0.578	0.325	0.194	0.183	0.14	0.107	0.098	1.019	0.929	0.86	0.84	0.756	0.56	0.316	0.18	0.175	0.138	0.106	0.097	1.022	0.939	0.857	0.842	0.728	0.539	0.311	0.184	0.156	0.131	0.107	0.097
15:59:16	1.023	0.943	0.897	0.848	0.726	0.507	0.286	0.191	0.157	0.119	0.102	0.096	1.021	0.96	0.902	0.865	0.782	0.581	0.324	0.194	0.183	0.141	0.107	0.098	1.018	0.93	0.86	0.841	0.757	0.561	0.314	0.181	0.173	0.138	0.106	0.097	1.021	0.938	0.856	0.841	0.729	0.541	0.309	0.183	0.158	0.131	0.107	0.097
16:04:16	1.022	0.943	0.896	0.848	0.727	0.509	0.285	0.187	0.159	0.12	0.101	0.096	1.02	0.959	0.9	0.865	0.785	0.582	0.326	0.193	0.184	0.142	0.107	0.098	1.017	0.929	0.859	0.84	0.758	0.564	0.319	0.18	0.175	0.139	0.106	0.097	1.02	0.938	0.855	0.842	0.73	0.543	0.311	0.183	0.157	0.131	0.107	0.097
16:09:16	1.022	0.942	0.895	0.848	0.729	0.511	0.287	0.189	0.159	0.121	0.102	0.096	1.019	0.958	0.9	0.865	0.785	0.584	0.324	0.192	0.185	0.142	0.107	0.098	1.017	0.928	0.859	0.84	0.761	0.566	0.318	0.178	0.175	0.139	0.106	0.097	1.019	0.937	0.855	0.841	0.732	0.542	0.311	0.182	0.156	0.132	0.107	0.098
16:14:16	1.022	0.941	0.893	0.848	0.731	0.515	0.287	0.191	0.159	0.121	0.102	0.096	1.019	0.958	0.899	0.865	0.789	0.588	0.326	0.193	0.184	0.144	0.108	0.098	1.017	0.927	0.858	0.841	0.764	0.568	0.318	0.179	0.175	0.14	0.106	0.097	1.019	0.936	0.854	0.841	0.734	0.546	0.312	0.183	0.157	0.132	0.107	0.097
16:19:16	1.021	0.941	0.892	0.848	0.733	0.517	0.287	0.188	0.16	0.121	0.102	0.096	1.018	0.956	0.898	0.865	0.79	0.589	0.327	0.19	0.185	0.144	0.108	0.098	1.017	0.926	0.857	0.839	0.764	0.57	0.321	0.177	0.176	0.14	0.106	0.097	1.019	0.936	0.854	0.841	0.736	0.548	0.312	0.183	0.156	0.132	0.108	0.097
16:24:16	1.021	0.94	0.891	0.848	0.736	0.521	0.291	0.187	0.16	0.123	0.102	0.096	1.018	0.957	0.897	0.864	0.791	0.591	0.328	0.191	0.186	0.145	0.108	0.098	1.015	0.926	0.857	0.839	0.765	0.571	0.321	0.177	0.175	0.142	0.107	0.097	1.018	0.934	0.854	0.839	0.739	0.549	0.313	0.184	0.157	0.135	0.108	0.098
16:29:16	1.02	0.939	0.89	0.848	0.737	0.526	0.292	0.188	0.162	0.122	0.102	0.096	1.017	0.955	0.896	0.863	0.791	0.592	0.33	0.188	0.185	0.145	0.108	0.098	1.014	0.925	0.856	0.839	0.766	0.575	0.323	0.176	0.176	0.142	0.107	0.097	1.017	0.934	0.852	0.84	0.739	0.55	0.315	0.183	0.159	0.135	0.108	0.098
16:34:16	1.02	0.938	0.889	0.848	0.739	0.527	0.289	0.187	0.161	0.123	0.102	0.096	1.017	0.954	0.895	0.863	0.793	0.596	0.33	0.19	0.186	0.146	0.108	0.099	1.016	0.924	0.854	0.837	0.768	0.577	0.325	0.175	0.176	0.142	0.106	0.097	1.017	0.933	0.851	0.84	0.739	0.55	0.316	0.181	0.157	0.133	0.108	0.098
16:39:16	1.019	0.937	0.888	0.847	0.743	0.531	0.294	0.187	0.163	0.124	0.102	0.097	1.016	0.955	0.894	0.862	0.796	0.594	0.333	0.189	0.185	0.147	0.108	0.099	1.013	0.924	0.854	0.838	0.767	0.575	0.321	0.176	0.173	0.143	0.107	0.097	1.016	0.932	0.85	0.838	0.743	0.553	0.314	0.183	0.159	0.136	0.109	0.098
16:44:16	1.019	0.937	0.886	0.847	0.744	0.534	0.295	0.188	0.164	0.124	0.102	0.096	1.015	0.953	0.893	0.861	0.794	0.598	0.333	0.19	0.186	0.147	0.109	0.099	1.013	0.923	0.853	0.837	0.77	0.578	0.326	0.175	0.174	0.144	0.107	0.098	1.015	0.931	0.85	0.838	0.746	0.555	0.317	0.18	0.158	0.135	0.108	0.098
16:49:16	1.018	0.937	0.885	0.847	0.745	0.536	0.297	0.185	0.164	0.124	0.102	0.096	1.015	0.952	0.892	0.861	0.795	0.6	0.334	0.186	0.187	0.147	0.108	0.099	1.012	0.922	0.852	0.837	0.773	0.579	0.328	0.174	0.174	0.144	0.108	0.098	1.014	0.931	0.849	0.837	0.746	0.555	0.317	0.182	0.159	0.136	0.109	0.098
16:54:16	1.018	0.935	0.884	0.847	0.748	0.538	0.299	0.187	0.166	0.125	0.103	0.096	1.015	0.952	0.89	0.86	0.798	0.599	0.336	0.187	0.183	0.149	0.109	0.099	1.012	0.921	0.85	0.837	0.773	0.579	0.327	0.175	0.174	0.145	0.108	0.097	1.014	0.929	0.848	0.836	0.747	0.557	0.318	0.182	0.161	0.138	0.109	0.098
16:59:16	1.017	0.935	0.883	0.846	0.747	0.542	0.299	0.185	0.165	0.125	0.103	0.096	1.013	0.951	0.889	0.86	0.8	0.603	0.339	0.186	0.184	0.149	0.109	0.099	1.012	0.921	0.85	0.835	0.773	0.584	0.333	0.174	0.174	0.147	0.108	0.098	1.013	0.929	0.847	0.837	0.744	0.558	0.321	0.181	0.16	0.136	0.109	0.098
17:04:16	1.017	0.934	0.882	0.846	0.749	0.541	0.3	0.187	0.166	0.125	0.103	0.097	1.013	0.95	0.887	0.86	0.798	0.604	0.339	0.186	0.185	0.15	0.109	0.099	1.012	0.92	0.849	0.835	0.772	0.584	0.335	0.173	0.174	0.146	0.108	0.098	1.013	0.928	0.846	0.835	0.744	0.558	0.32	0.18	0.159	0.137	0.109	0.098
17:09:16	1.016	0.933	0.881	0.846	0.75	0.544	0.305	0.186	0.169	0.127	0.103	0.096	1.013	0.95	0.887	0.859	0.799	0.603	0.34	0.186	0.184	0.15	0.109	0.099	1.011	0.919	0.847	0.834	0.77	0.584	0.334	0.175	0.172	0.145	0.108	0.098	1.012	0.927	0.844	0.835	0.743	0.56	0.321	0.182	0.163	0.139	0.11	0.098
17:14:16	1.016	0.933	0.88	0.846	0.751	0.547	0.305	0.186	0.168	0.128	0.103	0.097	1.012	0.95	0.885	0.859	0.798	0.606	0.341	0.187	0.184	0.151	0.109	0.099	1.01	0.919	0.846	0.834	0.769	0.584	0.337	0.175	0.171	0.147	0.109	0.098	1.011	0.927	0.843	0.834	0.742	0.561	0.322	0.182	0.161	0.14	0.11	0.098
17:19:16	1.015	0.932	0.879	0.845	0.752	0.547	0.305	0.186	0.167	0.128	0.103	0.097	1.012	0.948	0.884	0.857	0.796	0.608	0.346	0.185	0.185	0.152	0.109	0.099	1.01	0.918	0.845	0.833	0.769	0.587	0.341	0.174	0.172	0.148	0.109	0.098	1.01	0.925	0.842	0.834	0.741	0.561	0.323	0.179	0.162	0.139	0.11	0.098
17:24:16	1.015	0.931	0.877	0.845	0.753	0.548	0.306	0.187	0.169	0.128	0.103	0.097	1.011	0.947	0.882	0.857	0.794	0.609	0.346	0.185	0.183	0.153	0.109	0.099	1.01	0.917	0.844	0.832	0.767	0.589	0.343	0.172	0.172	0.15	0.109	0.098	1.01	0.925	0.841	0.834	0.74	0.562	0.325	0.18	0.161	0.139	0.11	0.098
17:29:16	1.014	0.93	0.876	0.844	0.755	0.552	0.311	0.186	0.168	0.129	0.103	0.097	1.011	0.948	0.881	0.857	0.794	0.608	0.347	0.185	0.183	0.154	0.109	0.099	1.009	0.916	0.843	0.833	0.764	0.587	0.344	0.173	0.17	0.148	0.109	0.098	1.009	0.924	0.84	0.831	0.739	0.562	0.323	0.18	0.163	0.141	0.111	0.098
17:34:16	1.014	0.929	0.876	0.844	0.756	0.55	0.312	0.186	0.169	0.129	0.103	0.097	1.01	0.946	0.88	0.856	0.794	0.613	0.349	0.185	0.185	0.154	0.11	0.099	1.008	0.916	0.841	0.831	0.767	0.591	0.348	0.173	0.171	0.149	0.109	0.098	1.008	0.924	0.838	0.831	0.739	0.563	0.325	0.18	0.164	0.14	0.111	0.098
17:39:16	1.013	0.928	0.874	0.843	0.758	0.552	0.314	0.186	0.17	0.129	0.103	0.097	1.01	0.945	0.879	0.856	0.791	0.612	0.353	0.185	0.182	0.154	0.11	0.099	1.008	0.915	0.841	0.83	0.764	0.592	0.35	0.172	0.171	0.15	0.109	0.098	1.008	0.923	0.837	0.832	0.738	0.565	0.326	0.178	0.164	0.14	0.111	0.098
17:44:16	1.013	0.928	0.873	0.843	0.759	0.554	0.317	0.186	0.171	0.13	0.104	0.097	1.01	0.945	0.878	0.855	0.792	0.613	0.354	0.186	0.184	0.157	0.11	0.099	1.008	0.914	0.839	0.83	0.762	0.595	0.353	0.172	0.17	0.15	0.11	0.098	1.007	0.922	0.837	0.831	0.736	0.566	0.328	0.179	0.166	0.141	0.111	0.099
17:49:16	1.013	0.927	0.872	0.842	0.758	0.551	0.313	0.183	0.17	0.131	0.104	0.097	1.009	0.943	0.876	0.854	0.788	0.614	0.356	0.183	0.183	0.158	0.11	0.099	1.008	0.913	0.837	0.828	0.762	0.597	0.358	0.17	0.171	0.15	0.109	0.098	1.007	0.921	0.835	0.83	0.735	0.565	0.331	0.175	0.16	0.139	0.111	0.098
17:54:16	1.012	0.926	0.871	0.842	0.759	0.556	0.32	0.188	0.172	0.133	0.104	0.097	1.008	0.944	0.875	0.853	0.789	0.616	0.359	0.183	0.182	0.157	0.111	0.1	1.007	0.913	0.836	0.829	0.761	0.596	0.357	0.172	0.169	0.151	0.11	0.098	1.006	0.92	0.833	0.829	0.735	0.568	0.33	0.177	0.166	0.142	0.112	0.099
17:59:16	1.012	0.926	0.87	0.841	0.758	0.556	0.319	0.187	0.175	0.133	0.104	0.097	1.008	0.941	0.873	0.852	0.786	0.616	0.362	0.184	0.182	0.157	0.11	0.099	1.007	0.911	0.835	0.827	0.76	0.596	0.361	0.171	0.171	0.151	0.11	0.098	1.005	0.919	0.831	0.828	0.733	0.567	0.333	0.178	0.164	0.142	0.112	0.099
18:04:16	1.011	0.925	0.868	0.841	0.757	0.559	0.325	0.187	0.174	0.134	0.104	0.097	1.007	0.942	0.872	0.852	0.785	0.618	0.363	0.183	0.182	0.157	0.111	0.099	1.007	0.91	0.834	0.826	0.759	0.598	0.364	0.172	0.169	0.151	0.111	0.098	1.006	0.918	0.831	0.827	0.733	0.568	0.332	0.176	0.166	0.143	0.112	0.099
18:09:16	1.01	0.924	0.868	0.84	0.757	0.557	0.324	0.186	0.173	0.135	0.104	0.097	1.007	0.94	0.871	0.851	0.784	0.619	0.368	0.181	0.181	0.159	0.111	0.099	1.005	0.91	0.833	0.825	0.757	0.6	0.369	0.171	0.17	0.151	0.111	0.098	1.004	0.917	0.829	0.827	0.731	0.57	0.335	0.174	0.164	0.142	0.112	0.099
18:14:16	1.01	0.923	0.867	0.84	0.756	0.561	0.333	0.188	0.175	0.135	0.104	0.097	1.006	0.941	0.87	0.85	0.783	0.62	0.367	0.184	0.18	0.159	0.112	0.1	1.004	0.909	0.831	0.825	0.755	0.597	0.366	0.171	0.168	0.151	0.111	0.098	1.003	0.916	0.828	0.825	0.731	0.571	0.333	0.175	0.166	0.145	0.113	0.099
18:19:16	1.01	0.922	0.865	0.839	0.757	0.561	0.331	0.188	0.174	0.136	0.104	0.097	1.005	0.939	0.869	0.849	0.781	0.62	0.37	0.182	0.18	0.158	0.111	0.1	1.003	0.908	0.83	0.824	0.754	0.599	0.371	0.172	0.168	0.151	0.112	0.098	1.003	0.915	0.827	0.824	0.73	0.57	0.336	0.175	0.168	0.145	0.113	0.099
18:24:16	1.009	0.922	0.864	0.838	0.756	0.562	0.333	0.186	0.174	0.137	0.105	0.097	1.005	0.938	0.867	0.848	0.78	0.621	0.375	0.182	0.181	0.159	0.112	0.1	1.003	0.907	0.829	0.823	0.753	0.601	0.375	0.171	0.169	0.152	0.111	0.099	1.002	0.914	0.825	0.824	0.729	0.571	0.337	0.173	0.165	0.145	0.113	0.099
18:29:16	1.009	0.921	0.864	0.837	0.755	0.564	0.338	0.187	0.177	0.138	0.104	0.097	1.005	0.938	0.866	0.847	0.779	0.62	0.374	0.182	0.179	0.16	0.112	0.1	1.002	0.907	0.828	0.822	0.752	0.6	0.376	0.171	0.167	0.152	0.112	0.098	1.001	0.913	0.825	0.823	0.728	0.571	0.338	0.173	0.167	0.146	0.113	0.099
18:34:16	1.008	0.92	0.862	0.836	0.754	0.564	0.336	0.186	0.175	0.136	0.105	0.097	1.005	0.936	0.864	0.845	0.777	0.624	0.378	0.181	0.18	0.16	0.112	0.1	1.003	0.905	0.826	0.821	0.751	0.603	0.382	0.17	0.166	0.153	0.111	0.098	1.002	0.912	0.823	0.822	0.727	0.572	0.34	0.172	0.164	0.144	0.113	0.099
18:39:16	1.008	0.919	0.861	0.835	0.753	0.564	0.337	0.185	0.176	0.137	0.105	0.097	1.004	0.935	0.863	0.844	0.775	0.623	0.38	0.181	0.179	0.16	0.112	0.099	1.003	0.904	0.824	0.82	0.75	0.603	0.385	0.169	0.167	0.153	0.112	0.099	1.001	0.911	0.822	0.821	0.725	0.572	0.342	0.172	0.165	0.144	0.114	0.099
18:44:16	1.007	0.918	0.86	0.834	0.753	0.566	0.346	0.188	0.175	0.139	0.105	0.097	1.003	0.936	0.862	0.843	0.775	0.622	0.38	0.181	0.178	0.161	0.112	0.099	1	0.903	0.823	0.819	0.748	0.603	0.381	0.17	0.164	0.152	0.113	0.099	1	0.91	0.82	0.82	0.726	0.573	0.342	0.173	0.169	0.147	0.114	0.099
18:49:16	1.007	0.917	0.858	0.834	0.752	0.567	0.348	0.187	0.176	0.141	0.105	0.097	1.003	0.934	0.86	0.842	0.773	0.623	0.383	0.183	0.177	0.16	0.112	0.1	1	0.902	0.823	0.818	0.746	0.603	0.386	0.171	0.166	0.153	0.113	0.099	1	0.908	0.819	0.819	0.724	0.574	0.342	0.174	0.168	0.148	0.115	0.099
18:54:16	1.006	0.916	0.857	0.832	0.751	0.567	0.349	0.188	0.176	0.14	0.105	0.097	1.002	0.933	0.859	0.841	0.772	0.625	0.386	0.181	0.177	0.16	0.112	0.1	1	0.901	0.821	0.816	0.746	0.605	0.39	0.17	0.164	0.154	0.113	0.099	0.999	0.908	0.817	0.818	0.723	0.573	0.344	0.174	0.166	0.146	0.115	0.099
18:59:16	1.006	0.915	0.856	0.832	0.751	0.568	0.354	0.188	0.177	0.141	0.105	0.097	1.002	0.931	0.858	0.84	0.77	0.623	0.388	0.181	0.178	0.161	0.113	0.1	1	0.901	0.819	0.815	0.744	0.605	0.392	0.17	0.165	0.154	0.113	0.099	0.999	0.906	0.816	0.817	0.722	0.575	0.346	0.173	0.167	0.147	0.115	0.099
19:04:16	1.006	0.914	0.855	0.83	0.75	0.569	0.352	0.186	0.174	0.14	0.105	0.097	1.001	0.931	0.856	0.839	0.769	0.625	0.39	0.182	0.176	0.162	0.113	0.1	1	0.898	0.818	0.814	0.744	0.607	0.395	0.171	0.163	0.154	0.114	0.099	0.999	0.905	0.814	0.816	0.72	0.574	0.345	0.172	0.165	0.146	0.115	0.099
19:09:16	1.005	0.913	0.854	0.828	0.749	0.568	0.355	0.188	0.177	0.14	0.106	0.097	1.001	0.929	0.855	0.838	0.767	0.626	0.39	0.181	0.175	0.162	0.114	0.1	1	0.897	0.816	0.812	0.742	0.607	0.397	0.17	0.165	0.154	0.113	0.099	0.998	0.904	0.813	0.814	0.719	0.574	0.348	0.172	0.166	0.145	0.115	0.1
19:14:16	1.004	0.912	0.853	0.828	0.749	0.571	0.361	0.187	0.176	0.14	0.105	0.097	1	0.928	0.853	0.836	0.766	0.626	0.393	0.181	0.177	0.162	0.114	0.1	0.999	0.896	0.815	0.81	0.74	0.606	0.397	0.171	0.163	0.154	0.114	0.099	0.998	0.903	0.811	0.813	0.718	0.575	0.348	0.172	0.166	0.147	0.115	0.1
19:19:16	1.004	0.911	0.851	0.827	0.748	0.571	0.366	0.189	0.177	0.143	0.106	0.097	0.999	0.928	0.852	0.835	0.766	0.626	0.394	0.181	0.175	0.163	0.113	0.1	0.997	0.895	0.813	0.809	0.738	0.604	0.397	0.173	0.162	0.154	0.115	0.099	0.996	0.901	0.81	0.811	0.718	0.575	0.347	0.172	0.169	0.15	0.117	0.1
19:24:16	1.004	0.91	0.85	0.826	0.748	0.572	0.37	0.189	0.177	0.144	0.106	0.097	0.999	0.927	0.85	0.834	0.764	0.627	0.398	0.183	0.176	0.164	0.114	0.1	0.998	0.895	0.812	0.808	0.738	0.607	0.403	0.173	0.163	0.157	0.115	0.099	0.996	0.901	0.808	0.81	0.716	0.575	0.349	0.173	0.166	0.148	0.116	0.1
19:29:16	1.003	0.909	0.849	0.824	0.747	0.571	0.368	0.189	0.176	0.144	0.106	0.097	1	0.925	0.849	0.832	0.762	0.627	0.399	0.182	0.176	0.164	0.115	0.1	0.998	0.893	0.81	0.807	0.737	0.608	0.406	0.171	0.162	0.156	0.114	0.099	0.996	0.9	0.807	0.81	0.715	0.576	0.35	0.171	0.164	0.146	0.116	0.099
19:34:16	1.002	0.908	0.847	0.824	0.747	0.574	0.372	0.191	0.176	0.147	0.105	0.097	0.998	0.925	0.847	0.831	0.76	0.626	0.399	0.182	0.174	0.163	0.114	0.1	0.995	0.893	0.809	0.806	0.733	0.606	0.402	0.173	0.161	0.154	0.115	0.099	0.995	0.898	0.805	0.808	0.714	0.576	0.35	0.171	0.169	0.152	0.117	0.1
19:39:16	1.002	0.908	0.846	0.822	0.746	0.575	0.375	0.189	0.178	0.147	0.106	0.097	0.997	0.924	0.845	0.828	0.759	0.627	0.401	0.182	0.174	0.162	0.115	0.1	0.995	0.891	0.807	0.804	0.733	0.606	0.406	0.174	0.16	0.154	0.115	0.099	0.994	0.897	0.802	0.806	0.713	0.577	0.352	0.172	0.166	0.149	0.117	0.1
19:44:16	1.002	0.907	0.844	0.822	0.746	0.576	0.379	0.191	0.176	0.149	0.106	0.098	0.996	0.924	0.844	0.828	0.759	0.627	0.404	0.183	0.174	0.163	0.115	0.1	0.994	0.89	0.806	0.803	0.731	0.605	0.406	0.176	0.161	0.154	0.116	0.099	0.994	0.895	0.801	0.805	0.713	0.576	0.352	0.172	0.169	0.151	0.118	0.1
19:49:16	1.001	0.906	0.842	0.82	0.743	0.575	0.381	0.192	0.176	0.147	0.106	0.097	0.997	0.921	0.842	0.827	0.757	0.627	0.405	0.181	0.173	0.163	0.115	0.1	0.994	0.889	0.804	0.801	0.73	0.606	0.409	0.174	0.16	0.154	0.115	0.099	0.993	0.894	0.799	0.804	0.709	0.575	0.353	0.171	0.167	0.15	0.118	0.1
19:54:16	1.001	0.905	0.841	0.819	0.744	0.576	0.385	0.191	0.175	0.151	0.106	0.097	0.996	0.922	0.84	0.826	0.756	0.626	0.408	0.183	0.174	0.163	0.115	0.1	0.993	0.888	0.803	0.8	0.728	0.606	0.409	0.178	0.16	0.155	0.117	0.099	0.992	0.893	0.798	0.802	0.71	0.576	0.353	0.172	0.17	0.152	0.119	0.1
19:59:16	1	0.903	0.84	0.819	0.743	0.577	0.387	0.191	0.174	0.15	0.107	0.098	0.995	0.92	0.838	0.824	0.753	0.628	0.408	0.182	0.172	0.164	0.116	0.1	0.993	0.887	0.801	0.798	0.728	0.608	0.412	0.176	0.159	0.154	0.117	0.1	0.992	0.892	0.796	0.801	0.708	0.576	0.355	0.171	0.167	0.15	0.119	0.1
20:04:16	0.999	0.902	0.838	0.817	0.742	0.577	0.389	0.191	0.175	0.151	0.107	0.098	0.995	0.918	0.836	0.823	0.752	0.628	0.411	0.181	0.172	0.164	0.116	0.101	0.993	0.886	0.799	0.797	0.726	0.609	0.416	0.177	0.159	0.155	0.116	0.1	0.991	0.891	0.794	0.8	0.706	0.577	0.357	0.171	0.167	0.15	0.119	0.1
20:09:16	0.999	0.902	0.836	0.815	0.741	0.578	0.393	0.192	0.177	0.151	0.107	0.098	0.994	0.919	0.834	0.821	0.752	0.625	0.416	0.183	0.173	0.165	0.116	0.1	0.991	0.884	0.797	0.795	0.723	0.606	0.412	0.178	0.157	0.154	0.118	0.1	0.99	0.889	0.792	0.797	0.705	0.576	0.354	0.171	0.168	0.152	0.12	0.1
20:14:16	0.999	0.901	0.835	0.815	0.74	0.579	0.394	0.192	0.176	0.152	0.107	0.098	0.993	0.917	0.832	0.82	0.75	0.628	0.414	0.183	0.171	0.164	0.116	0.1	0.991	0.884	0.796	0.794	0.723	0.607	0.417	0.177	0.158	0.156	0.118	0.099	0.989	0.888	0.79	0.797	0.704	0.577	0.357	0.17	0.168	0.153	0.12	0.1
20:19:16	0.998	0.899	0.834	0.813	0.739	0.578	0.393	0.193	0.177	0.153	0.107	0.098	0.993	0.916	0.831	0.818	0.748	0.629	0.418	0.183	0.171	0.163	0.117	0.1	0.991	0.883	0.794	0.792	0.721	0.609	0.421	0.176	0.159	0.156	0.117	0.1	0.989	0.887	0.788	0.795	0.702	0.576	0.358	0.171	0.167	0.151	0.12	0.1
20:24:16	0.998	0.898	0.832	0.812	0.739	0.579	0.397	0.193	0.177	0.154	0.107	0.098	0.993	0.914	0.829	0.818	0.748	0.628	0.42	0.183	0.171	0.164	0.117	0.101	0.991	0.882	0.793	0.791	0.721	0.609	0.421	0.177	0.158	0.155	0.118	0.1	0.989	0.886	0.787	0.794	0.701	0.578	0.359	0.171	0.167	0.151	0.121	0.101
20:29:16	0.997	0.897	0.83	0.811	0.738	0.578	0.397	0.192	0.175	0.154	0.107	0.098	0.993	0.913	0.827	0.815	0.745	0.628	0.422	0.184	0.171	0.165	0.118	0.101	0.991	0.88	0.791	0.789	0.72	0.61	0.426	0.176	0.157	0.156	0.118	0.1	0.988	0.885	0.785	0.792	0.699	0.576	0.359	0.17	0.165	0.15	0.121	0.101
20:34:16	0.997	0.896	0.829	0.81	0.736	0.578	0.399	0.193	0.174	0.153	0.107	0.098	0.992	0.912	0.826	0.814	0.743	0.627	0.424	0.183	0.17	0.165	0.118	0.101	0.99	0.879	0.789	0.787	0.717	0.608	0.427	0.176	0.157	0.155	0.118	0.1	0.987	0.884	0.783	0.791	0.697	0.576	0.36	0.17	0.164	0.15	0.121	0.1
20:39:16	0.997	0.895	0.827	0.808	0.736	0.579	0.407	0.195	0.176	0.156	0.107	0.098	0.991	0.912	0.824	0.813	0.743	0.626	0.424	0.185	0.171	0.165	0.117	0.101	0.988	0.878	0.788	0.786	0.715	0.606	0.426	0.177	0.157	0.155	0.119	0.1	0.986	0.881	0.781	0.789	0.697	0.578	0.359	0.172	0.168	0.153	0.122	0.101
20:44:16	0.996	0.894	0.825	0.807	0.735	0.58	0.408	0.194	0.177	0.156	0.107	0.098	0.99	0.912	0.822	0.811	0.741	0.626	0.426	0.184	0.17	0.166	0.118	0.101	0.987	0.877	0.786	0.784	0.715	0.607	0.429	0.178	0.157	0.156	0.12	0.1	0.986	0.88	0.779	0.788	0.696	0.581	0.361	0.173	0.167	0.154	0.123	0.101
20:49:16	0.995	0.893	0.824	0.806	0.734	0.579	0.41	0.196	0.176	0.155	0.108	0.098	0.99	0.909	0.82	0.81	0.741	0.626	0.429	0.184	0.169	0.165	0.119	0.101	0.987	0.875	0.784	0.782	0.714	0.61	0.433	0.177	0.157	0.157	0.119	0.1	0.985	0.88	0.777	0.786	0.695	0.579	0.363	0.171	0.165	0.151	0.123	0.101
20:54:16	0.995	0.892	0.823	0.805	0.734	0.58	0.412	0.196	0.175	0.157	0.108	0.098	0.989	0.909	0.818	0.809	0.74	0.625	0.43	0.186	0.171	0.166	0.118	0.101	0.986	0.875	0.783	0.781	0.712	0.609	0.432	0.177	0.157	0.156	0.121	0.1	0.985	0.878	0.776	0.784	0.693	0.58	0.362	0.171	0.167	0.154	0.124	0.101
20:59:16	0.994	0.891	0.821	0.804	0.734	0.581	0.414	0.197	0.178	0.157	0.108	0.098	0.988	0.908	0.816	0.806	0.737	0.626	0.433	0.185	0.17	0.165	0.119	0.101	0.986	0.874	0.782	0.779	0.709	0.611	0.434	0.177	0.156	0.155	0.121	0.1	0.984	0.876	0.775	0.782	0.692	0.579	0.363	0.172	0.167	0.155	0.124	0.101
21:04:16	0.993	0.89	0.819	0.802	0.732	0.581	0.415	0.196	0.176	0.156	0.108	0.098	0.988	0.906	0.814	0.804	0.736	0.627	0.434	0.185	0.169	0.165	0.118	0.101	0.985	0.873	0.78	0.777	0.709	0.61	0.436	0.177	0.155	0.155	0.12	0.1	0.983	0.875	0.772	0.781	0.69	0.577	0.363	0.17	0.168	0.153	0.125	0.101
21:09:16	0.993	0.889	0.818	0.802	0.732	0.581	0.418	0.198	0.176	0.159	0.109	0.098	0.987	0.906	0.813	0.802	0.734	0.626	0.436	0.185	0.169	0.165	0.12	0.101	0.985	0.872	0.778	0.776	0.706	0.606	0.436	0.179	0.157	0.154	0.121	0.1	0.983	0.873	0.771	0.779	0.689	0.576	0.363	0.172	0.169	0.155	0.125	0.101
21:14:16	0.992	0.888	0.816	0.8	0.73	0.581	0.419	0.199	0.177	0.158	0.109	0.098	0.986	0.904	0.811	0.801	0.733	0.627	0.439	0.186	0.169	0.166	0.12	0.101	0.984	0.87	0.776	0.773	0.705	0.607	0.44	0.177	0.155	0.156	0.121	0.1	0.982	0.872	0.768	0.777	0.687	0.576	0.365	0.171	0.165	0.154	0.125	0.101
21:19:16	0.992	0.887	0.815	0.799	0.73	0.583	0.421	0.198	0.178	0.158	0.109	0.098	0.986	0.903	0.809	0.8	0.733	0.626	0.439	0.185	0.169	0.166	0.12	0.101	0.983	0.869	0.775	0.772	0.705	0.606	0.44	0.178	0.156	0.155	0.122	0.1	0.981	0.871	0.767	0.776	0.686	0.575	0.364	0.172	0.165	0.155	0.126	0.101
21:24:16	0.991	0.886	0.813	0.798	0.729	0.581	0.422	0.199	0.176	0.159	0.109	0.098	0.985	0.902	0.807	0.798	0.729	0.625	0.442	0.186	0.169	0.166	0.122	0.101	0.983	0.867	0.773	0.769	0.702	0.606	0.444	0.178	0.156	0.156	0.122	0.1	0.981	0.869	0.765	0.774	0.684	0.574	0.365	0.172	0.164	0.153	0.125	0.101
21:29:16	0.991	0.885	0.811	0.796	0.727	0.579	0.425	0.197	0.175	0.157	0.108	0.098	0.985	0.9	0.805	0.796	0.728	0.623	0.442	0.186	0.167	0.165	0.121	0.101	0.983	0.866	0.77	0.767	0.701	0.604	0.446	0.177	0.155	0.156	0.121	0.1	0.98	0.868	0.763	0.773	0.683	0.573	0.367	0.172	0.164	0.152	0.125	0.101
21:34:16	0.991	0.884	0.81	0.796	0.727	0.583	0.43	0.201	0.177	0.16	0.109	0.098	0.984	0.901	0.803	0.795	0.728	0.622	0.445	0.186	0.169	0.168	0.121	0.102	0.981	0.866	0.77	0.765	0.699	0.602	0.445	0.177	0.156	0.156	0.123	0.1	0.978	0.866	0.762	0.771	0.683	0.574	0.367	0.173	0.167	0.156	0.127	0.102
21:39:16	0.99	0.883	0.808	0.794	0.726	0.58	0.431	0.202	0.176	0.16	0.109	0.098	0.983	0.899	0.801	0.792	0.726	0.621	0.445	0.188	0.169	0.166	0.122	0.101	0.98	0.864	0.768	0.764	0.698	0.601	0.448	0.178	0.156	0.155	0.123	0.101	0.978	0.864	0.76	0.769	0.681	0.572	0.369	0.173	0.167	0.155	0.129	0.102
21:44:16	0.989	0.883	0.806	0.793	0.725	0.581	0.434	0.201	0.175	0.16	0.109	0.098	0.983	0.898	0.799	0.791	0.725	0.618	0.448	0.187	0.169	0.166	0.122	0.101	0.979	0.863	0.766	0.762	0.697	0.599	0.447	0.178	0.155	0.154	0.124	0.1	0.977	0.863	0.759	0.766	0.68	0.57	0.368	0.175	0.166	0.156	0.128	0.102
21:49:16	0.989	0.881	0.805	0.792	0.724	0.581	0.437	0.202	0.176	0.161	0.11	0.098	0.982	0.898	0.797	0.789	0.724	0.617	0.45	0.188	0.169	0.166	0.122	0.101	0.978	0.862	0.765	0.759	0.695	0.597	0.449	0.179	0.155	0.154	0.123	0.1	0.976	0.861	0.757	0.765	0.679	0.569	0.369	0.175	0.168	0.157	0.129	0.102
21:54:16	0.988	0.88	0.803	0.791	0.723	0.581	0.436	0.203	0.176	0.161	0.109	0.098	0.982	0.895	0.796	0.787	0.721	0.617	0.451	0.187	0.168	0.168	0.123	0.101	0.979	0.86	0.762	0.757	0.694	0.599	0.453	0.178	0.156	0.155	0.124	0.1	0.976	0.86	0.755	0.764	0.678	0.57	0.37	0.173	0.164	0.154	0.128	0.102
21:59:16	0.987	0.88	0.802	0.79	0.722	0.581	0.441	0.205	0.175	0.162	0.11	0.098	0.98	0.895	0.794	0.786	0.72	0.616	0.451	0.189	0.169	0.167	0.123	0.101	0.977	0.859	0.761	0.755	0.692	0.596	0.452	0.179	0.155	0.153	0.124	0.101	0.974	0.858	0.753	0.761	0.676	0.569	0.371	0.175	0.165	0.155	0.129	0.102
22:04:16	0.987	0.878	0.8	0.788	0.72	0.581	0.439	0.204	0.175	0.16	0.11	0.098	0.98	0.893	0.792	0.784	0.718	0.616	0.454	0.188	0.168	0.166	0.125	0.102	0.977	0.857	0.759	0.754	0.691	0.597	0.457	0.178	0.156	0.155	0.125	0.101	0.974	0.857	0.751	0.76	0.674	0.566	0.371	0.174	0.163	0.153	0.129	0.102
22:09:16	0.986	0.877	0.798	0.787	0.719	0.581	0.444	0.207	0.177	0.162	0.11	0.098	0.979	0.893	0.79	0.782	0.718	0.614	0.455	0.19	0.169	0.167	0.123	0.101	0.975	0.857	0.758	0.751	0.689	0.593	0.455	0.178	0.155	0.154	0.124	0.101	0.973	0.855	0.75	0.757	0.673	0.565	0.372	0.175	0.166	0.157	0.131	0.102
22:14:16	0.986	0.876	0.797	0.786	0.719	0.581	0.445	0.207	0.175	0.161	0.11	0.098	0.978	0.89	0.788	0.78	0.716	0.613	0.457	0.19	0.168	0.165	0.124	0.101	0.975	0.855	0.756	0.749	0.688	0.595	0.459	0.18	0.155	0.154	0.125	0.101	0.972	0.853	0.748	0.756	0.672	0.564	0.373	0.177	0.165	0.155	0.131	0.102
22:19:16	0.984	0.875	0.795	0.784	0.717	0.579	0.443	0.206	0.173	0.16	0.11	0.098	0.978	0.889	0.786	0.778	0.713	0.612	0.46	0.191	0.167	0.166	0.125	0.101	0.974	0.853	0.754	0.748	0.686	0.594	0.461	0.179	0.155	0.155	0.125	0.101	0.972	0.852	0.746	0.755	0.67	0.563	0.375	0.174	0.161	0.152	0.13	0.102
22:24:16	0.984	0.874	0.794	0.783	0.717	0.58	0.446	0.208	0.175	0.165	0.111	0.098	0.977	0.888	0.785	0.776	0.713	0.61	0.459	0.193	0.169	0.165	0.125	0.102	0.972	0.852	0.753	0.746	0.686	0.592	0.461	0.179	0.156	0.154	0.126	0.101	0.97	0.851	0.744	0.752	0.669	0.562	0.374	0.176	0.164	0.155	0.132	0.102
22:29:16	0.984	0.874	0.793	0.782	0.715	0.58	0.451	0.21	0.176	0.163	0.111	0.098	0.975	0.888	0.783	0.775	0.711	0.608	0.46	0.192	0.168	0.165	0.126	0.102	0.972	0.851	0.752	0.744	0.684	0.589	0.461	0.181	0.154	0.154	0.127	0.101	0.969	0.849	0.743	0.751	0.668	0.561	0.374	0.177	0.165	0.157	0.133	0.102
22:34:16	0.983	0.872	0.791	0.781	0.714	0.579	0.453	0.21	0.178	0.163	0.111	0.098	0.975	0.886	0.781	0.773	0.71	0.608	0.461	0.192	0.168	0.165	0.126	0.102	0.97	0.851	0.75	0.742	0.683	0.589	0.463	0.18	0.155	0.153	0.127	0.101	0.968	0.847	0.741	0.749	0.667	0.559	0.375	0.177	0.166	0.159	0.133	0.102
22:39:16	0.982	0.871	0.79	0.779	0.713	0.579	0.452	0.211	0.176	0.162	0.11	0.098	0.975	0.885	0.779	0.771	0.709	0.606	0.463	0.192	0.168	0.164	0.126	0.102	0.969	0.848	0.748	0.74	0.681	0.589	0.463	0.181	0.154	0.155	0.128	0.101	0.967	0.846	0.739	0.747	0.664	0.557	0.376	0.177	0.164	0.155	0.133	0.102
22:44:16	0.981	0.87	0.788	0.778	0.712	0.579	0.454	0.213	0.176	0.162	0.111	0.098	0.973	0.884	0.777	0.769	0.707	0.605	0.463	0.194	0.169	0.163	0.127	0.102	0.969	0.848	0.747	0.738	0.679	0.587	0.465	0.181	0.154	0.152	0.128	0.101	0.966	0.844	0.738	0.745	0.663	0.558	0.377	0.178	0.166	0.158	0.134	0.102
22:49:16	0.98	0.869	0.786	0.777	0.712	0.579	0.456	0.214	0.178	0.162	0.111	0.099	0.972	0.882	0.775	0.767	0.706	0.606	0.465	0.195	0.168	0.164	0.127	0.102	0.968	0.847	0.745	0.736	0.678	0.587	0.467	0.182	0.155	0.153	0.127	0.101	0.965	0.843	0.736	0.743	0.662	0.557	0.378	0.178	0.165	0.157	0.134	0.102
22:54:16	0.98	0.868	0.785	0.776	0.71	0.579	0.458	0.215	0.178	0.164	0.112	0.099	0.972	0.881	0.774	0.766	0.705	0.603	0.466	0.196	0.169	0.164	0.128	0.102	0.967	0.845	0.744	0.734	0.676	0.585	0.467	0.183	0.155	0.153	0.129	0.101	0.964	0.841	0.734	0.742	0.661	0.554	0.378	0.18	0.165	0.157	0.135	0.103
22:59:16	0.98	0.867	0.784	0.774	0.709	0.578	0.458	0.216	0.176	0.162	0.112	0.099	0.971	0.879	0.772	0.764	0.703	0.603	0.468	0.197	0.168	0.164	0.129	0.102	0.966	0.844	0.741	0.732	0.675	0.585	0.471	0.183	0.156	0.154	0.129	0.101	0.963	0.84	0.734	0.74	0.659	0.554	0.38	0.179	0.164	0.155	0.135	0.102
23:04:16	0.979	0.866	0.782	0.773	0.708	0.579	0.46	0.218	0.178	0.163	0.112	0.098	0.969	0.878	0.77	0.762	0.701	0.6	0.467	0.198	0.168	0.164	0.129	0.102	0.964	0.843	0.74	0.73	0.674	0.583	0.47	0.183	0.155	0.152	0.128	0.101	0.962	0.838	0.732	0.738	0.658	0.553	0.379	0.18	0.164	0.158	0.135	0.102
23:09:16	0.978	0.865	0.78	0.771	0.706	0.578	0.462	0.219	0.179	0.163	0.112	0.098	0.968	0.877	0.768	0.76	0.699	0.599	0.47	0.198	0.168	0.164	0.129	0.102	0.963	0.841	0.739	0.728	0.671	0.58	0.47	0.185	0.154	0.153	0.13	0.101	0.961	0.837	0.73	0.736	0.657	0.552	0.38	0.182	0.164	0.158	0.137	0.103
23:14:16	0.977	0.863	0.779	0.77	0.707	0.577	0.463	0.22	0.178	0.162	0.112	0.099	0.968	0.875	0.767	0.758	0.698	0.598	0.47	0.198	0.168	0.165	0.129	0.102	0.962	0.84	0.738	0.726	0.671	0.581	0.472	0.185	0.154	0.154	0.131	0.101	0.96	0.835	0.729	0.734	0.655	0.552	0.38	0.182	0.164	0.157	0.137	0.103
23:19:16	0.976	0.862	0.777	0.768	0.705	0.575	0.462	0.221	0.178	0.164	0.112	0.098	0.967	0.874	0.765	0.757	0.697	0.598	0.472	0.2	0.168	0.163	0.131	0.102	0.962	0.838	0.735	0.723	0.669	0.581	0.475	0.186	0.155	0.153	0.129	0.101	0.958	0.834	0.727	0.733	0.654	0.55	0.382	0.182	0.163	0.155	0.137	0.102
23:24:16	0.975	0.862	0.776	0.767	0.704	0.575	0.465	0.223	0.18	0.164	0.113	0.099	0.965	0.874	0.764	0.756	0.696	0.596	0.473	0.202	0.169	0.164	0.13	0.102	0.96	0.838	0.734	0.723	0.668	0.578	0.474	0.186	0.154	0.153	0.13	0.101	0.958	0.832	0.726	0.731	0.653	0.549	0.381	0.183	0.164	0.158	0.138	0.103
23:29:16	0.974	0.861	0.775	0.765	0.703	0.574	0.467	0.224	0.178	0.163	0.113	0.098	0.965	0.872	0.762	0.753	0.694	0.595	0.474	0.202	0.167	0.162	0.131	0.102	0.959	0.836	0.733	0.72	0.666	0.578	0.476	0.187	0.155	0.154	0.13	0.101	0.956	0.831	0.725	0.729	0.652	0.548	0.382	0.183	0.163	0.156	0.138	0.103
23:34:16	0.974	0.859	0.773	0.764	0.702	0.574	0.468	0.226	0.179	0.163	0.113	0.099	0.964	0.87	0.76	0.751	0.693	0.595	0.475	0.203	0.168	0.162	0.132	0.102	0.957	0.835	0.732	0.719	0.665	0.576	0.475	0.189	0.155	0.153	0.131	0.101	0.955	0.83	0.723	0.727	0.65	0.546	0.383	0.184	0.164	0.157	0.139	0.103
23:39:16	0.973	0.859	0.771	0.763	0.701	0.573	0.471	0.228	0.178	0.165	0.114	0.099	0.963	0.869	0.759	0.749	0.691	0.593	0.477	0.205	0.168	0.162	0.131	0.102	0.956	0.834	0.731	0.717	0.663	0.573	0.476	0.189	0.154	0.153	0.131	0.102	0.954	0.828	0.722	0.725	0.649	0.545	0.383	0.186	0.166	0.158	0.139	0.103
23:44:16	0.972	0.857	0.77	0.761	0.7	0.574	0.475	0.23	0.179	0.165	0.114	0.099	0.962	0.868	0.757	0.748	0.69	0.592	0.475	0.206	0.169	0.162	0.133	0.102	0.955	0.832	0.729	0.715	0.662	0.575	0.479	0.189	0.155	0.153	0.132	0.102	0.953	0.827	0.721	0.724	0.648	0.544	0.384	0.184	0.164	0.157	0.14	0.103
23:49:16	0.971	0.856	0.769	0.76	0.699	0.572	0.475	0.229	0.18	0.164	0.114	0.099	0.961	0.866	0.755	0.747	0.688	0.593	0.479	0.206	0.169	0.163	0.134	0.102	0.955	0.831	0.727	0.713	0.661	0.576	0.481	0.192	0.153	0.153	0.133	0.101	0.952	0.826	0.72	0.723	0.646	0.544	0.386	0.186	0.161	0.154	0.14	0.103
23:54:16	0.97	0.855	0.767	0.758	0.697	0.571	0.477	0.233	0.18	0.165	0.114	0.099	0.959	0.864	0.754	0.745	0.688	0.59	0.478	0.208	0.168	0.161	0.134	0.102	0.953	0.829	0.726	0.71	0.66	0.573	0.482	0.192	0.155	0.154	0.133	0.102	0.951	0.825	0.718	0.72	0.646	0.543	0.386	0.186	0.163	0.156	0.141	0.103
23:59:16	0.969	0.854	0.766	0.757	0.697	0.571	0.479	0.234	0.181	0.168	0.115	0.099	0.958	0.865	0.752	0.742	0.686	0.588	0.48	0.21	0.169	0.161	0.134	0.103	0.951	0.83	0.725	0.709	0.658	0.572	0.481	0.192	0.153	0.152	0.134	0.102	0.949	0.823	0.717	0.719	0.644	0.541	0.385	0.187	0.164	0.157	0.141	0.103
1 day, 0:04:16	0.968	0.853	0.764	0.756	0.696	0.572	0.48	0.236	0.18	0.167	0.114	0.099	0.957	0.862	0.751	0.74	0.684	0.588	0.481	0.21	0.168	0.16	0.135	0.102	0.95	0.828	0.724	0.708	0.656	0.57	0.484	0.195	0.153	0.153	0.134	0.102	0.948	0.822	0.716	0.717	0.643	0.541	0.386	0.187	0.163	0.157	0.142	0.103

## Sheet: MCN
OD600 readings obtained from BioTek Epoch 2 Microplate Reader. Prior to analysis, all OD600 readings were subtracted by 0.086 to correct for the background media OD600 measurement.
	BW25113_1												BW25113_2												BW25113_3												BW25113_4
MCN (µg/mL)	0	0.5	1	1.5	2	2.5	3	3.5	4	5	6	10	0	0.5	1	1.5	2	2.5	3	3.5	4	5	6	10	0	0.5	1	1.5	2	2.5	3	3.5	4	5	6	10	0	0.5	1	1.5	2	2.5	3	3.5	4	5	6	10
Time	A1	A2	A3	A4	A5	A6	A7	A8	A9	A10	A11	A12	B1	B2	B3	B4	B5	B6	B7	B8	B9	B10	B11	B12	C1	C2	C3	C4	C5	C6	C7	C8	C9	C10	C11	C12	D1	D2	D3	D4	D5	D6	D7	D8	D9	D10	D11	D12
00:00:00	0.099	0.101	0.098	0.099	0.098	0.096	0.098	0.1	0.097	0.094	0.097	0.095	0.102	0.101	0.101	0.102	0.1	0.098	0.103	0.101	0.101	0.102	0.099	0.096	0.101	0.102	0.099	0.098	0.099	0.099	0.101	0.1	0.099	0.098	0.096	0.096	0.102	0.102	0.101	0.1	0.102	0.099	0.1	0.097	0.098	0.099	0.097	0.095
00:04:16	0.091	0.092	0.092	0.091	0.091	0.09	0.091	0.092	0.091	0.09	0.091	0.091	0.092	0.092	0.092	0.093	0.092	0.09	0.092	0.093	0.093	0.094	0.092	0.092	0.093	0.092	0.091	0.091	0.092	0.091	0.092	0.092	0.09	0.091	0.09	0.091	0.092	0.091	0.09	0.091	0.094	0.09	0.091	0.09	0.09	0.09	0.09	0.09
00:09:16	0.09	0.092	0.092	0.09	0.09	0.089	0.09	0.092	0.091	0.09	0.091	0.09	0.092	0.092	0.091	0.092	0.092	0.09	0.092	0.093	0.093	0.093	0.091	0.092	0.093	0.092	0.091	0.09	0.091	0.091	0.091	0.091	0.09	0.09	0.09	0.091	0.092	0.091	0.09	0.091	0.094	0.09	0.09	0.089	0.09	0.09	0.09	0.09
00:14:16	0.091	0.092	0.092	0.09	0.09	0.089	0.09	0.092	0.091	0.09	0.091	0.09	0.092	0.092	0.091	0.092	0.092	0.09	0.092	0.092	0.093	0.093	0.091	0.092	0.093	0.091	0.091	0.09	0.091	0.091	0.091	0.091	0.09	0.09	0.09	0.091	0.091	0.091	0.09	0.091	0.094	0.09	0.09	0.089	0.09	0.09	0.09	0.09
00:19:16	0.091	0.092	0.092	0.09	0.09	0.089	0.09	0.092	0.091	0.09	0.09	0.09	0.092	0.092	0.091	0.092	0.091	0.09	0.092	0.092	0.093	0.093	0.091	0.092	0.093	0.092	0.091	0.09	0.091	0.091	0.091	0.091	0.09	0.09	0.09	0.091	0.092	0.091	0.09	0.091	0.094	0.09	0.09	0.089	0.09	0.09	0.09	0.09
00:24:16	0.091	0.092	0.092	0.09	0.091	0.089	0.09	0.092	0.091	0.09	0.091	0.091	0.093	0.092	0.091	0.092	0.091	0.09	0.092	0.092	0.092	0.093	0.091	0.092	0.093	0.092	0.091	0.09	0.091	0.09	0.091	0.091	0.09	0.09	0.09	0.091	0.092	0.091	0.09	0.091	0.094	0.09	0.09	0.089	0.089	0.09	0.09	0.09
00:29:16	0.092	0.093	0.092	0.09	0.091	0.089	0.09	0.092	0.091	0.09	0.09	0.091	0.093	0.092	0.092	0.092	0.091	0.09	0.092	0.092	0.093	0.093	0.091	0.092	0.093	0.092	0.091	0.09	0.091	0.09	0.091	0.091	0.09	0.09	0.09	0.091	0.092	0.092	0.09	0.091	0.094	0.09	0.09	0.089	0.089	0.09	0.09	0.09
00:34:16	0.092	0.093	0.092	0.09	0.091	0.089	0.09	0.092	0.091	0.09	0.09	0.091	0.093	0.093	0.092	0.092	0.092	0.09	0.092	0.092	0.092	0.092	0.091	0.092	0.094	0.092	0.091	0.09	0.091	0.09	0.091	0.091	0.09	0.09	0.09	0.09	0.093	0.092	0.09	0.091	0.093	0.09	0.09	0.089	0.089	0.089	0.089	0.09
00:39:16	0.092	0.093	0.092	0.091	0.091	0.09	0.09	0.092	0.091	0.09	0.09	0.091	0.094	0.093	0.092	0.092	0.092	0.09	0.092	0.092	0.092	0.092	0.091	0.092	0.094	0.093	0.091	0.09	0.091	0.09	0.091	0.092	0.09	0.09	0.09	0.09	0.093	0.092	0.091	0.091	0.094	0.09	0.09	0.089	0.089	0.089	0.089	0.09
00:44:16	0.093	0.094	0.092	0.091	0.091	0.09	0.09	0.092	0.091	0.09	0.09	0.09	0.095	0.094	0.092	0.092	0.092	0.09	0.092	0.092	0.092	0.092	0.091	0.092	0.095	0.093	0.092	0.091	0.091	0.09	0.091	0.091	0.09	0.09	0.09	0.09	0.094	0.093	0.091	0.091	0.094	0.09	0.09	0.089	0.089	0.089	0.089	0.09
00:49:16	0.094	0.094	0.093	0.091	0.091	0.09	0.091	0.092	0.091	0.09	0.09	0.091	0.095	0.094	0.092	0.093	0.092	0.09	0.092	0.092	0.093	0.092	0.091	0.092	0.096	0.094	0.092	0.091	0.091	0.091	0.092	0.091	0.09	0.09	0.09	0.09	0.095	0.094	0.091	0.092	0.094	0.09	0.09	0.089	0.09	0.09	0.089	0.09
00:54:16	0.095	0.095	0.093	0.091	0.091	0.09	0.091	0.092	0.091	0.09	0.09	0.091	0.096	0.095	0.093	0.093	0.092	0.09	0.092	0.093	0.093	0.092	0.091	0.092	0.097	0.095	0.092	0.091	0.092	0.091	0.092	0.092	0.09	0.09	0.09	0.09	0.096	0.094	0.091	0.092	0.094	0.09	0.09	0.09	0.09	0.09	0.089	0.09
00:59:16	0.096	0.096	0.094	0.091	0.091	0.09	0.091	0.092	0.091	0.09	0.09	0.091	0.098	0.096	0.093	0.093	0.092	0.09	0.092	0.093	0.093	0.092	0.091	0.092	0.098	0.095	0.093	0.091	0.092	0.091	0.092	0.092	0.09	0.09	0.09	0.09	0.097	0.095	0.092	0.092	0.094	0.09	0.09	0.09	0.09	0.089	0.089	0.09
01:04:16	0.097	0.096	0.094	0.091	0.091	0.09	0.091	0.092	0.091	0.09	0.09	0.09	0.099	0.096	0.094	0.093	0.092	0.09	0.092	0.093	0.093	0.092	0.091	0.092	0.099	0.096	0.093	0.091	0.092	0.091	0.092	0.091	0.09	0.09	0.09	0.09	0.098	0.096	0.092	0.092	0.094	0.09	0.09	0.09	0.09	0.089	0.089	0.09
01:09:16	0.099	0.097	0.095	0.092	0.092	0.09	0.091	0.092	0.091	0.09	0.091	0.091	0.1	0.098	0.094	0.094	0.092	0.09	0.092	0.093	0.093	0.092	0.091	0.092	0.101	0.097	0.094	0.092	0.092	0.091	0.092	0.092	0.09	0.09	0.09	0.09	0.1	0.097	0.093	0.093	0.094	0.09	0.09	0.09	0.09	0.09	0.089	0.09
01:14:16	0.101	0.099	0.095	0.092	0.092	0.09	0.091	0.092	0.091	0.09	0.09	0.091	0.103	0.099	0.095	0.094	0.093	0.091	0.092	0.093	0.093	0.092	0.091	0.092	0.103	0.099	0.094	0.092	0.092	0.091	0.092	0.092	0.09	0.09	0.09	0.09	0.102	0.099	0.094	0.093	0.095	0.09	0.09	0.09	0.09	0.09	0.089	0.09
01:19:16	0.102	0.1	0.096	0.093	0.092	0.09	0.091	0.092	0.092	0.09	0.091	0.091	0.105	0.101	0.095	0.095	0.093	0.091	0.092	0.093	0.093	0.092	0.091	0.092	0.105	0.1	0.095	0.093	0.093	0.091	0.092	0.092	0.09	0.09	0.09	0.09	0.104	0.1	0.094	0.093	0.095	0.091	0.091	0.09	0.09	0.09	0.09	0.09
01:24:16	0.105	0.102	0.096	0.093	0.092	0.09	0.091	0.092	0.091	0.09	0.09	0.09	0.108	0.103	0.096	0.095	0.093	0.091	0.092	0.093	0.093	0.092	0.091	0.092	0.108	0.102	0.096	0.093	0.093	0.091	0.092	0.092	0.09	0.09	0.09	0.09	0.107	0.102	0.095	0.094	0.095	0.091	0.09	0.09	0.09	0.09	0.089	0.09
01:29:16	0.108	0.104	0.097	0.093	0.092	0.091	0.091	0.093	0.092	0.09	0.091	0.091	0.111	0.105	0.097	0.095	0.093	0.091	0.093	0.093	0.093	0.092	0.091	0.092	0.111	0.105	0.096	0.093	0.093	0.091	0.092	0.092	0.09	0.09	0.09	0.09	0.11	0.105	0.096	0.094	0.095	0.091	0.091	0.09	0.09	0.09	0.09	0.09
01:34:16	0.112	0.106	0.098	0.094	0.092	0.091	0.091	0.093	0.092	0.09	0.09	0.091	0.115	0.108	0.098	0.096	0.094	0.091	0.093	0.093	0.093	0.093	0.091	0.092	0.115	0.107	0.097	0.094	0.093	0.092	0.093	0.092	0.09	0.09	0.09	0.09	0.114	0.107	0.097	0.095	0.096	0.091	0.091	0.09	0.09	0.09	0.09	0.09
01:39:16	0.116	0.109	0.099	0.094	0.093	0.091	0.092	0.093	0.092	0.09	0.091	0.091	0.121	0.112	0.099	0.096	0.094	0.091	0.093	0.093	0.093	0.092	0.091	0.092	0.119	0.11	0.099	0.095	0.094	0.092	0.093	0.092	0.091	0.091	0.09	0.09	0.119	0.111	0.098	0.096	0.096	0.091	0.091	0.09	0.09	0.09	0.09	0.09
01:44:16	0.121	0.112	0.1	0.095	0.093	0.091	0.091	0.093	0.092	0.09	0.091	0.091	0.126	0.115	0.1	0.097	0.094	0.092	0.093	0.093	0.093	0.092	0.091	0.092	0.125	0.114	0.1	0.095	0.094	0.092	0.093	0.092	0.09	0.09	0.09	0.09	0.124	0.115	0.099	0.096	0.096	0.091	0.091	0.09	0.09	0.09	0.09	0.09
01:49:16	0.127	0.116	0.101	0.095	0.094	0.091	0.092	0.093	0.092	0.09	0.091	0.091	0.132	0.12	0.101	0.098	0.095	0.092	0.093	0.093	0.093	0.092	0.091	0.092	0.131	0.119	0.101	0.096	0.095	0.092	0.093	0.092	0.091	0.091	0.09	0.09	0.131	0.12	0.1	0.097	0.097	0.092	0.091	0.09	0.09	0.09	0.09	0.09
01:54:16	0.134	0.121	0.102	0.096	0.094	0.092	0.092	0.093	0.092	0.09	0.091	0.091	0.14	0.126	0.103	0.098	0.095	0.092	0.093	0.094	0.093	0.092	0.091	0.092	0.138	0.124	0.102	0.096	0.095	0.093	0.093	0.092	0.091	0.091	0.09	0.09	0.138	0.125	0.102	0.098	0.097	0.092	0.092	0.09	0.09	0.09	0.09	0.09
01:59:16	0.142	0.127	0.104	0.097	0.094	0.092	0.092	0.093	0.092	0.09	0.091	0.091	0.149	0.133	0.104	0.099	0.095	0.092	0.093	0.094	0.093	0.092	0.091	0.092	0.146	0.13	0.104	0.097	0.095	0.093	0.093	0.092	0.091	0.091	0.09	0.09	0.147	0.132	0.104	0.098	0.097	0.092	0.092	0.091	0.09	0.09	0.09	0.09
02:04:16	0.151	0.133	0.105	0.098	0.095	0.092	0.092	0.093	0.092	0.09	0.091	0.091	0.16	0.14	0.107	0.1	0.096	0.092	0.094	0.094	0.093	0.093	0.091	0.092	0.157	0.138	0.106	0.098	0.096	0.093	0.094	0.093	0.091	0.091	0.09	0.091	0.157	0.14	0.106	0.099	0.098	0.092	0.092	0.091	0.091	0.09	0.09	0.09
02:09:16	0.162	0.141	0.107	0.098	0.095	0.092	0.092	0.093	0.092	0.091	0.091	0.091	0.172	0.15	0.109	0.101	0.097	0.093	0.094	0.094	0.093	0.093	0.091	0.092	0.168	0.147	0.108	0.099	0.096	0.093	0.094	0.093	0.091	0.091	0.09	0.091	0.169	0.149	0.108	0.1	0.098	0.093	0.092	0.091	0.091	0.09	0.09	0.09
02:14:16	0.175	0.149	0.11	0.099	0.096	0.093	0.092	0.094	0.092	0.091	0.091	0.091	0.186	0.16	0.111	0.102	0.097	0.093	0.094	0.094	0.094	0.093	0.091	0.092	0.182	0.157	0.111	0.1	0.097	0.094	0.094	0.093	0.091	0.091	0.09	0.091	0.183	0.159	0.11	0.101	0.099	0.093	0.092	0.091	0.091	0.09	0.09	0.09
02:19:16	0.183	0.16	0.112	0.1	0.096	0.093	0.093	0.094	0.092	0.091	0.091	0.091	0.193	0.171	0.114	0.103	0.098	0.094	0.094	0.094	0.094	0.093	0.091	0.092	0.19	0.169	0.113	0.101	0.097	0.094	0.094	0.093	0.091	0.091	0.09	0.091	0.19	0.171	0.113	0.102	0.099	0.094	0.093	0.091	0.091	0.09	0.09	0.09
02:24:16	0.193	0.171	0.115	0.101	0.096	0.093	0.093	0.094	0.092	0.091	0.091	0.091	0.206	0.186	0.117	0.104	0.098	0.094	0.095	0.094	0.094	0.092	0.091	0.092	0.201	0.183	0.116	0.102	0.098	0.095	0.094	0.093	0.091	0.091	0.09	0.09	0.202	0.186	0.116	0.103	0.1	0.094	0.093	0.091	0.091	0.091	0.09	0.09
02:29:16	0.21	0.184	0.118	0.102	0.097	0.094	0.093	0.094	0.092	0.091	0.091	0.091	0.225	0.196	0.12	0.106	0.099	0.094	0.095	0.094	0.094	0.093	0.091	0.092	0.219	0.192	0.12	0.103	0.099	0.095	0.095	0.094	0.091	0.091	0.09	0.091	0.22	0.195	0.12	0.105	0.101	0.094	0.093	0.092	0.091	0.091	0.09	0.09
02:34:16	0.23	0.191	0.121	0.103	0.098	0.094	0.093	0.094	0.092	0.091	0.091	0.091	0.245	0.205	0.123	0.107	0.1	0.095	0.095	0.094	0.094	0.092	0.091	0.092	0.239	0.202	0.123	0.105	0.099	0.095	0.095	0.094	0.091	0.091	0.09	0.09	0.24	0.206	0.123	0.106	0.101	0.095	0.093	0.092	0.091	0.091	0.09	0.09
02:39:16	0.25	0.204	0.124	0.105	0.098	0.095	0.093	0.094	0.093	0.091	0.091	0.091	0.266	0.224	0.128	0.109	0.1	0.095	0.095	0.095	0.094	0.093	0.091	0.092	0.258	0.22	0.127	0.107	0.1	0.096	0.095	0.094	0.091	0.091	0.09	0.091	0.261	0.224	0.128	0.108	0.102	0.095	0.094	0.092	0.091	0.091	0.09	0.09
02:44:16	0.269	0.224	0.128	0.106	0.099	0.095	0.094	0.094	0.093	0.091	0.091	0.091	0.284	0.243	0.132	0.11	0.101	0.096	0.096	0.095	0.094	0.093	0.091	0.092	0.278	0.241	0.132	0.108	0.101	0.096	0.096	0.094	0.092	0.091	0.09	0.091	0.279	0.245	0.133	0.11	0.103	0.096	0.094	0.092	0.091	0.091	0.09	0.09
02:49:16	0.288	0.246	0.133	0.108	0.099	0.095	0.094	0.094	0.093	0.091	0.091	0.091	0.304	0.264	0.137	0.112	0.102	0.096	0.096	0.095	0.094	0.093	0.091	0.092	0.297	0.262	0.137	0.11	0.102	0.096	0.096	0.094	0.092	0.091	0.09	0.091	0.299	0.266	0.138	0.111	0.104	0.096	0.094	0.092	0.091	0.091	0.09	0.09
02:54:16	0.312	0.267	0.138	0.11	0.1	0.096	0.094	0.094	0.093	0.091	0.091	0.091	0.33	0.283	0.142	0.114	0.103	0.097	0.096	0.095	0.094	0.093	0.091	0.092	0.321	0.28	0.142	0.112	0.103	0.097	0.096	0.094	0.092	0.091	0.09	0.091	0.324	0.284	0.143	0.113	0.105	0.097	0.095	0.092	0.092	0.091	0.09	0.09
02:59:16	0.337	0.284	0.143	0.111	0.101	0.096	0.094	0.094	0.093	0.091	0.091	0.091	0.353	0.303	0.149	0.116	0.103	0.097	0.096	0.095	0.094	0.093	0.091	0.092	0.346	0.299	0.149	0.113	0.103	0.097	0.096	0.094	0.092	0.091	0.091	0.09	0.346	0.304	0.15	0.116	0.105	0.097	0.095	0.092	0.092	0.091	0.09	0.09
03:04:16	0.363	0.307	0.149	0.114	0.102	0.097	0.094	0.095	0.093	0.091	0.091	0.091	0.38	0.327	0.156	0.118	0.105	0.098	0.097	0.096	0.095	0.093	0.092	0.092	0.37	0.324	0.156	0.116	0.105	0.098	0.097	0.095	0.092	0.091	0.091	0.091	0.372	0.329	0.157	0.118	0.107	0.098	0.095	0.093	0.092	0.091	0.09	0.09
03:09:16	0.393	0.333	0.156	0.116	0.103	0.097	0.095	0.095	0.093	0.091	0.091	0.091	0.407	0.351	0.163	0.121	0.106	0.098	0.097	0.096	0.095	0.093	0.092	0.092	0.399	0.349	0.163	0.118	0.106	0.099	0.097	0.095	0.092	0.091	0.09	0.091	0.402	0.353	0.165	0.12	0.108	0.098	0.096	0.093	0.092	0.091	0.09	0.09
03:14:16	0.412	0.36	0.163	0.118	0.104	0.097	0.095	0.095	0.093	0.091	0.091	0.091	0.424	0.377	0.171	0.123	0.107	0.099	0.098	0.096	0.095	0.093	0.092	0.092	0.416	0.376	0.171	0.121	0.107	0.099	0.097	0.095	0.092	0.092	0.091	0.091	0.419	0.376	0.173	0.123	0.109	0.099	0.096	0.093	0.092	0.091	0.09	0.091
03:19:16	0.43	0.394	0.171	0.12	0.105	0.098	0.095	0.095	0.093	0.091	0.091	0.091	0.443	0.408	0.18	0.126	0.108	0.099	0.098	0.096	0.095	0.093	0.092	0.092	0.434	0.408	0.18	0.123	0.108	0.1	0.098	0.095	0.092	0.091	0.091	0.091	0.436	0.41	0.183	0.126	0.11	0.099	0.096	0.093	0.092	0.091	0.09	0.09
03:24:16	0.45	0.421	0.18	0.123	0.106	0.099	0.095	0.095	0.093	0.091	0.091	0.091	0.463	0.429	0.189	0.129	0.109	0.1	0.098	0.096	0.095	0.093	0.092	0.092	0.454	0.429	0.189	0.126	0.109	0.101	0.098	0.096	0.093	0.092	0.091	0.091	0.455	0.429	0.191	0.129	0.111	0.1	0.097	0.094	0.093	0.091	0.091	0.09
03:29:16	0.471	0.437	0.188	0.125	0.107	0.099	0.096	0.095	0.094	0.091	0.091	0.091	0.481	0.446	0.197	0.132	0.11	0.101	0.099	0.096	0.095	0.093	0.092	0.092	0.473	0.447	0.196	0.129	0.11	0.101	0.099	0.096	0.093	0.092	0.091	0.091	0.473	0.445	0.198	0.132	0.113	0.101	0.097	0.094	0.093	0.091	0.091	0.09
03:34:16	0.492	0.458	0.195	0.129	0.108	0.1	0.096	0.096	0.094	0.092	0.091	0.091	0.498	0.465	0.204	0.135	0.112	0.101	0.099	0.097	0.095	0.093	0.092	0.092	0.49	0.467	0.203	0.133	0.112	0.102	0.099	0.096	0.093	0.092	0.091	0.091	0.491	0.461	0.206	0.136	0.114	0.102	0.098	0.094	0.093	0.092	0.091	0.09
03:39:16	0.514	0.477	0.202	0.132	0.109	0.1	0.096	0.096	0.094	0.091	0.091	0.091	0.518	0.482	0.213	0.139	0.113	0.102	0.1	0.097	0.095	0.094	0.092	0.092	0.509	0.487	0.214	0.136	0.113	0.102	0.099	0.096	0.093	0.092	0.091	0.091	0.51	0.479	0.216	0.139	0.115	0.102	0.098	0.094	0.093	0.092	0.091	0.09
03:44:16	0.538	0.506	0.211	0.135	0.111	0.101	0.097	0.096	0.094	0.091	0.091	0.091	0.538	0.5	0.224	0.143	0.114	0.103	0.1	0.097	0.095	0.094	0.092	0.092	0.527	0.509	0.224	0.14	0.114	0.103	0.1	0.097	0.093	0.092	0.091	0.091	0.529	0.498	0.228	0.144	0.117	0.103	0.099	0.095	0.093	0.092	0.091	0.09
03:49:16	0.559	0.532	0.223	0.139	0.112	0.102	0.097	0.096	0.094	0.092	0.091	0.091	0.559	0.524	0.236	0.147	0.116	0.103	0.1	0.098	0.095	0.094	0.092	0.092	0.547	0.536	0.236	0.144	0.116	0.104	0.1	0.097	0.094	0.092	0.091	0.091	0.548	0.52	0.24	0.148	0.118	0.104	0.099	0.095	0.094	0.092	0.091	0.09
03:54:16	0.578	0.553	0.234	0.142	0.113	0.103	0.097	0.096	0.094	0.091	0.091	0.091	0.577	0.546	0.247	0.151	0.117	0.104	0.101	0.098	0.096	0.094	0.092	0.092	0.567	0.556	0.247	0.149	0.117	0.105	0.101	0.097	0.094	0.092	0.091	0.091	0.566	0.541	0.25	0.153	0.12	0.105	0.1	0.095	0.094	0.092	0.091	0.09
03:59:16	0.594	0.573	0.245	0.147	0.115	0.103	0.098	0.097	0.094	0.092	0.091	0.091	0.592	0.564	0.258	0.156	0.119	0.105	0.101	0.098	0.096	0.094	0.092	0.092	0.581	0.574	0.258	0.153	0.119	0.105	0.101	0.097	0.094	0.092	0.091	0.091	0.582	0.559	0.262	0.157	0.122	0.106	0.1	0.096	0.094	0.092	0.091	0.09
04:04:16	0.612	0.592	0.256	0.151	0.116	0.104	0.098	0.097	0.094	0.092	0.091	0.091	0.609	0.58	0.27	0.161	0.121	0.106	0.102	0.098	0.096	0.094	0.092	0.092	0.598	0.591	0.271	0.158	0.121	0.106	0.102	0.098	0.094	0.092	0.091	0.091	0.598	0.575	0.275	0.163	0.123	0.107	0.101	0.096	0.094	0.092	0.091	0.091
04:09:16	0.631	0.612	0.268	0.156	0.118	0.105	0.099	0.097	0.094	0.092	0.092	0.091	0.626	0.598	0.283	0.167	0.122	0.107	0.102	0.099	0.096	0.094	0.092	0.092	0.615	0.612	0.283	0.163	0.123	0.107	0.102	0.098	0.094	0.092	0.091	0.091	0.615	0.59	0.287	0.168	0.125	0.107	0.101	0.096	0.094	0.092	0.091	0.09
04:14:16	0.648	0.63	0.281	0.161	0.12	0.106	0.099	0.097	0.094	0.092	0.091	0.091	0.644	0.613	0.296	0.172	0.124	0.108	0.103	0.099	0.096	0.094	0.092	0.092	0.634	0.628	0.297	0.169	0.125	0.108	0.103	0.098	0.095	0.092	0.091	0.091	0.634	0.605	0.301	0.174	0.127	0.108	0.102	0.097	0.095	0.093	0.091	0.09
04:19:16	0.664	0.65	0.294	0.166	0.121	0.106	0.1	0.098	0.095	0.092	0.092	0.091	0.661	0.629	0.31	0.178	0.126	0.109	0.103	0.099	0.097	0.094	0.092	0.092	0.651	0.645	0.31	0.175	0.127	0.109	0.103	0.099	0.095	0.093	0.091	0.091	0.649	0.621	0.314	0.18	0.129	0.109	0.102	0.097	0.095	0.093	0.091	0.09
04:24:16	0.68	0.667	0.307	0.171	0.123	0.107	0.1	0.098	0.095	0.092	0.091	0.091	0.674	0.647	0.322	0.184	0.128	0.11	0.104	0.099	0.097	0.094	0.092	0.092	0.664	0.659	0.323	0.181	0.128	0.11	0.103	0.099	0.095	0.092	0.091	0.091	0.663	0.639	0.328	0.185	0.131	0.11	0.103	0.097	0.095	0.093	0.091	0.09
04:29:16	0.695	0.681	0.32	0.177	0.125	0.108	0.1	0.098	0.095	0.092	0.091	0.091	0.687	0.663	0.337	0.188	0.13	0.111	0.105	0.1	0.097	0.094	0.092	0.092	0.677	0.674	0.338	0.185	0.131	0.111	0.104	0.099	0.095	0.093	0.091	0.091	0.676	0.653	0.343	0.189	0.134	0.111	0.103	0.098	0.095	0.093	0.091	0.09
04:34:16	0.708	0.696	0.335	0.182	0.127	0.109	0.101	0.098	0.095	0.092	0.091	0.091	0.697	0.674	0.352	0.193	0.132	0.112	0.105	0.1	0.097	0.094	0.092	0.092	0.688	0.693	0.353	0.19	0.133	0.112	0.105	0.1	0.095	0.093	0.091	0.091	0.687	0.664	0.36	0.194	0.136	0.112	0.104	0.098	0.096	0.093	0.091	0.09
04:39:16	0.718	0.709	0.35	0.186	0.129	0.11	0.101	0.098	0.095	0.092	0.091	0.091	0.706	0.685	0.374	0.199	0.135	0.113	0.106	0.1	0.097	0.094	0.092	0.092	0.697	0.703	0.375	0.195	0.135	0.113	0.105	0.1	0.095	0.093	0.091	0.091	0.695	0.676	0.384	0.201	0.138	0.114	0.104	0.098	0.096	0.093	0.091	0.09
04:44:16	0.728	0.724	0.374	0.192	0.131	0.111	0.101	0.099	0.095	0.092	0.092	0.091	0.716	0.695	0.398	0.206	0.137	0.114	0.106	0.101	0.097	0.094	0.092	0.092	0.707	0.714	0.4	0.202	0.138	0.114	0.106	0.1	0.096	0.093	0.091	0.091	0.705	0.686	0.405	0.208	0.141	0.115	0.105	0.099	0.096	0.093	0.091	0.09
04:49:16	0.738	0.738	0.396	0.198	0.133	0.111	0.102	0.099	0.095	0.092	0.092	0.091	0.725	0.705	0.413	0.213	0.14	0.115	0.107	0.101	0.097	0.094	0.092	0.092	0.716	0.726	0.414	0.208	0.14	0.115	0.107	0.101	0.096	0.093	0.091	0.091	0.715	0.696	0.417	0.216	0.143	0.116	0.106	0.099	0.096	0.093	0.091	0.09
04:54:16	0.748	0.751	0.411	0.205	0.136	0.113	0.102	0.099	0.096	0.092	0.091	0.091	0.735	0.714	0.421	0.22	0.142	0.116	0.108	0.101	0.098	0.095	0.092	0.092	0.725	0.736	0.422	0.216	0.143	0.116	0.107	0.101	0.096	0.093	0.091	0.091	0.724	0.705	0.424	0.223	0.146	0.117	0.106	0.1	0.096	0.093	0.091	0.09
04:59:16	0.757	0.76	0.418	0.211	0.138	0.114	0.103	0.1	0.096	0.092	0.092	0.091	0.744	0.721	0.429	0.228	0.145	0.117	0.108	0.102	0.098	0.095	0.092	0.092	0.733	0.744	0.429	0.224	0.146	0.117	0.108	0.102	0.096	0.093	0.092	0.091	0.733	0.712	0.432	0.231	0.149	0.118	0.107	0.1	0.097	0.094	0.091	0.09
05:04:16	0.767	0.769	0.425	0.219	0.141	0.115	0.103	0.1	0.096	0.092	0.092	0.091	0.753	0.73	0.439	0.235	0.148	0.119	0.109	0.102	0.098	0.095	0.092	0.092	0.741	0.754	0.439	0.231	0.149	0.118	0.108	0.102	0.097	0.093	0.091	0.091	0.741	0.721	0.445	0.238	0.152	0.12	0.108	0.1	0.097	0.094	0.091	0.09
05:09:16	0.775	0.777	0.435	0.226	0.143	0.116	0.104	0.1	0.096	0.092	0.092	0.091	0.76	0.74	0.453	0.243	0.151	0.12	0.11	0.102	0.098	0.095	0.092	0.092	0.749	0.764	0.453	0.239	0.152	0.119	0.109	0.102	0.097	0.094	0.092	0.091	0.75	0.73	0.458	0.246	0.156	0.121	0.109	0.101	0.097	0.094	0.092	0.09
05:14:16	0.784	0.786	0.449	0.233	0.146	0.117	0.104	0.1	0.096	0.093	0.092	0.091	0.768	0.748	0.464	0.251	0.155	0.121	0.111	0.103	0.098	0.095	0.093	0.092	0.756	0.773	0.464	0.247	0.155	0.121	0.11	0.103	0.097	0.094	0.092	0.091	0.758	0.738	0.468	0.254	0.159	0.122	0.109	0.101	0.097	0.094	0.092	0.091
05:19:16	0.791	0.795	0.46	0.24	0.149	0.118	0.105	0.101	0.097	0.092	0.092	0.091	0.775	0.755	0.475	0.259	0.157	0.123	0.111	0.103	0.099	0.095	0.093	0.092	0.763	0.78	0.475	0.256	0.158	0.122	0.11	0.103	0.097	0.094	0.092	0.091	0.766	0.747	0.479	0.264	0.162	0.124	0.11	0.101	0.098	0.094	0.092	0.09
05:24:16	0.799	0.805	0.472	0.248	0.152	0.12	0.105	0.101	0.097	0.093	0.092	0.091	0.783	0.763	0.488	0.268	0.161	0.124	0.112	0.104	0.099	0.095	0.093	0.092	0.769	0.787	0.487	0.264	0.162	0.123	0.111	0.104	0.098	0.094	0.092	0.091	0.773	0.754	0.491	0.272	0.166	0.125	0.111	0.102	0.098	0.094	0.092	0.091
05:29:16	0.806	0.812	0.484	0.257	0.155	0.121	0.106	0.101	0.097	0.093	0.092	0.091	0.789	0.77	0.5	0.276	0.165	0.126	0.113	0.104	0.099	0.095	0.093	0.092	0.776	0.794	0.499	0.273	0.165	0.125	0.112	0.104	0.098	0.094	0.092	0.091	0.781	0.761	0.503	0.28	0.169	0.127	0.112	0.102	0.098	0.094	0.092	0.09
05:34:16	0.813	0.82	0.496	0.264	0.158	0.122	0.107	0.102	0.097	0.093	0.092	0.091	0.795	0.776	0.511	0.284	0.169	0.127	0.114	0.104	0.099	0.096	0.093	0.092	0.782	0.802	0.51	0.281	0.169	0.127	0.113	0.104	0.098	0.094	0.092	0.091	0.788	0.769	0.513	0.288	0.173	0.128	0.112	0.103	0.099	0.094	0.092	0.09
05:39:16	0.819	0.828	0.508	0.272	0.162	0.123	0.107	0.102	0.097	0.093	0.092	0.091	0.8	0.782	0.524	0.292	0.172	0.129	0.114	0.105	0.1	0.096	0.093	0.092	0.787	0.808	0.522	0.289	0.173	0.128	0.113	0.105	0.099	0.094	0.092	0.091	0.793	0.775	0.524	0.297	0.177	0.13	0.113	0.103	0.099	0.095	0.092	0.09
05:44:16	0.825	0.834	0.521	0.28	0.165	0.125	0.108	0.102	0.097	0.093	0.092	0.091	0.806	0.787	0.535	0.3	0.176	0.13	0.115	0.105	0.1	0.096	0.093	0.092	0.793	0.814	0.533	0.297	0.176	0.13	0.114	0.105	0.099	0.095	0.092	0.091	0.799	0.78	0.534	0.306	0.181	0.132	0.114	0.104	0.099	0.095	0.092	0.091
05:49:16	0.83	0.841	0.533	0.287	0.168	0.126	0.108	0.102	0.098	0.093	0.092	0.091	0.811	0.793	0.546	0.31	0.179	0.132	0.116	0.106	0.1	0.096	0.093	0.092	0.798	0.82	0.544	0.307	0.18	0.131	0.115	0.106	0.099	0.095	0.092	0.091	0.804	0.787	0.545	0.317	0.183	0.134	0.115	0.104	0.1	0.095	0.092	0.091
05:54:16	0.836	0.846	0.545	0.296	0.172	0.127	0.109	0.103	0.098	0.093	0.092	0.091	0.816	0.798	0.557	0.321	0.182	0.134	0.116	0.106	0.1	0.096	0.093	0.092	0.803	0.826	0.554	0.317	0.182	0.133	0.115	0.106	0.099	0.095	0.092	0.091	0.809	0.793	0.555	0.329	0.187	0.135	0.116	0.105	0.1	0.095	0.092	0.09
05:59:16	0.842	0.853	0.556	0.305	0.175	0.128	0.109	0.103	0.098	0.093	0.092	0.091	0.82	0.803	0.568	0.335	0.185	0.135	0.117	0.106	0.1	0.096	0.093	0.092	0.808	0.833	0.565	0.331	0.185	0.135	0.116	0.107	0.1	0.095	0.092	0.091	0.815	0.798	0.566	0.346	0.19	0.137	0.117	0.105	0.1	0.095	0.092	0.091
06:04:16	0.847	0.86	0.57	0.317	0.178	0.13	0.11	0.103	0.098	0.093	0.092	0.091	0.825	0.809	0.579	0.352	0.188	0.137	0.118	0.107	0.101	0.096	0.093	0.092	0.814	0.839	0.577	0.348	0.19	0.136	0.117	0.107	0.1	0.095	0.092	0.091	0.819	0.804	0.576	0.362	0.194	0.139	0.117	0.106	0.1	0.095	0.092	0.091
06:09:16	0.853	0.866	0.582	0.333	0.181	0.132	0.111	0.104	0.098	0.093	0.092	0.091	0.83	0.815	0.59	0.364	0.193	0.139	0.119	0.107	0.101	0.096	0.093	0.092	0.818	0.845	0.588	0.362	0.193	0.138	0.117	0.108	0.1	0.095	0.092	0.091	0.824	0.81	0.587	0.371	0.198	0.141	0.118	0.106	0.101	0.096	0.092	0.091
06:14:16	0.858	0.871	0.594	0.347	0.184	0.134	0.111	0.104	0.099	0.093	0.092	0.091	0.835	0.819	0.601	0.372	0.197	0.141	0.12	0.108	0.101	0.096	0.093	0.092	0.822	0.85	0.598	0.37	0.198	0.14	0.119	0.108	0.101	0.095	0.093	0.091	0.829	0.815	0.597	0.377	0.203	0.143	0.119	0.107	0.101	0.096	0.092	0.091
06:19:16	0.864	0.878	0.605	0.357	0.188	0.135	0.112	0.104	0.099	0.093	0.092	0.091	0.839	0.824	0.61	0.376	0.202	0.143	0.121	0.108	0.101	0.097	0.093	0.092	0.828	0.855	0.609	0.375	0.203	0.141	0.12	0.108	0.101	0.095	0.093	0.091	0.833	0.82	0.607	0.38	0.208	0.145	0.12	0.107	0.101	0.096	0.092	0.091
06:24:16	0.871	0.883	0.617	0.363	0.192	0.137	0.112	0.105	0.099	0.094	0.092	0.091	0.844	0.828	0.622	0.379	0.206	0.145	0.122	0.109	0.102	0.097	0.093	0.092	0.832	0.861	0.619	0.378	0.208	0.143	0.12	0.109	0.101	0.095	0.093	0.091	0.838	0.826	0.618	0.384	0.213	0.147	0.121	0.108	0.102	0.096	0.092	0.091
06:29:16	0.878	0.888	0.627	0.366	0.196	0.138	0.113	0.105	0.099	0.094	0.092	0.091	0.849	0.832	0.632	0.384	0.211	0.147	0.123	0.11	0.102	0.097	0.093	0.092	0.837	0.865	0.629	0.382	0.212	0.146	0.121	0.11	0.101	0.096	0.093	0.091	0.842	0.831	0.628	0.389	0.217	0.149	0.122	0.108	0.102	0.096	0.093	0.091
06:34:16	0.881	0.894	0.638	0.37	0.2	0.14	0.113	0.105	0.099	0.094	0.092	0.091	0.853	0.836	0.644	0.391	0.215	0.149	0.124	0.11	0.102	0.097	0.094	0.092	0.842	0.869	0.642	0.388	0.217	0.147	0.123	0.11	0.102	0.096	0.093	0.091	0.847	0.836	0.64	0.396	0.222	0.152	0.124	0.109	0.102	0.096	0.093	0.091
06:39:16	0.884	0.898	0.651	0.374	0.205	0.142	0.114	0.106	0.1	0.094	0.092	0.091	0.857	0.841	0.655	0.399	0.221	0.152	0.125	0.11	0.102	0.097	0.094	0.092	0.846	0.876	0.652	0.396	0.222	0.15	0.123	0.111	0.102	0.096	0.093	0.091	0.851	0.841	0.65	0.405	0.227	0.154	0.124	0.11	0.103	0.096	0.093	0.091
06:44:16	0.889	0.903	0.664	0.38	0.209	0.144	0.115	0.106	0.1	0.094	0.092	0.091	0.862	0.843	0.664	0.408	0.225	0.153	0.126	0.111	0.102	0.097	0.093	0.092	0.85	0.883	0.661	0.405	0.226	0.152	0.124	0.111	0.102	0.096	0.093	0.091	0.856	0.844	0.659	0.412	0.233	0.156	0.125	0.11	0.103	0.097	0.093	0.091
06:49:16	0.894	0.908	0.674	0.388	0.214	0.145	0.116	0.106	0.1	0.094	0.092	0.091	0.866	0.848	0.672	0.414	0.231	0.156	0.127	0.111	0.103	0.097	0.094	0.092	0.854	0.887	0.67	0.412	0.232	0.155	0.125	0.111	0.103	0.096	0.093	0.091	0.859	0.85	0.665	0.419	0.238	0.159	0.126	0.111	0.103	0.097	0.093	0.091
06:54:16	0.899	0.913	0.685	0.397	0.218	0.147	0.116	0.107	0.1	0.094	0.092	0.091	0.87	0.852	0.681	0.42	0.236	0.158	0.128	0.112	0.103	0.097	0.094	0.092	0.859	0.891	0.677	0.418	0.237	0.157	0.126	0.112	0.103	0.096	0.093	0.091	0.863	0.855	0.673	0.424	0.243	0.161	0.128	0.112	0.104	0.097	0.093	0.091
06:59:16	0.902	0.918	0.694	0.403	0.224	0.149	0.117	0.107	0.1	0.094	0.093	0.091	0.874	0.856	0.689	0.427	0.242	0.161	0.129	0.113	0.103	0.097	0.094	0.092	0.862	0.894	0.684	0.425	0.243	0.159	0.128	0.113	0.103	0.096	0.093	0.091	0.867	0.859	0.679	0.431	0.249	0.164	0.129	0.112	0.104	0.097	0.093	0.091
07:04:16	0.907	0.923	0.703	0.409	0.228	0.151	0.118	0.107	0.101	0.094	0.093	0.091	0.878	0.86	0.696	0.434	0.247	0.164	0.13	0.113	0.104	0.098	0.094	0.092	0.867	0.897	0.69	0.433	0.248	0.162	0.129	0.113	0.104	0.097	0.093	0.091	0.872	0.863	0.686	0.44	0.254	0.166	0.13	0.113	0.105	0.097	0.093	0.091
07:09:16	0.911	0.927	0.711	0.416	0.233	0.153	0.118	0.108	0.101	0.094	0.092	0.091	0.882	0.862	0.704	0.443	0.252	0.166	0.132	0.113	0.104	0.098	0.094	0.092	0.871	0.901	0.696	0.441	0.253	0.164	0.129	0.114	0.104	0.097	0.093	0.091	0.876	0.868	0.692	0.447	0.259	0.169	0.131	0.113	0.105	0.097	0.093	0.091
07:14:16	0.913	0.93	0.72	0.423	0.238	0.155	0.119	0.108	0.101	0.094	0.093	0.091	0.886	0.866	0.71	0.451	0.257	0.169	0.133	0.114	0.105	0.098	0.094	0.092	0.875	0.905	0.701	0.449	0.258	0.167	0.131	0.115	0.104	0.097	0.093	0.091	0.879	0.871	0.698	0.456	0.265	0.171	0.132	0.114	0.105	0.097	0.093	0.091
07:19:16	0.917	0.937	0.728	0.43	0.243	0.158	0.12	0.108	0.101	0.095	0.093	0.091	0.89	0.87	0.718	0.459	0.263	0.171	0.134	0.115	0.105	0.098	0.094	0.092	0.878	0.909	0.706	0.457	0.264	0.169	0.132	0.115	0.105	0.097	0.093	0.091	0.884	0.875	0.704	0.465	0.27	0.174	0.133	0.115	0.105	0.098	0.093	0.091
07:24:16	0.923	0.94	0.735	0.438	0.247	0.16	0.121	0.109	0.101	0.095	0.093	0.091	0.893	0.873	0.724	0.468	0.268	0.173	0.135	0.115	0.105	0.098	0.094	0.092	0.882	0.913	0.713	0.466	0.27	0.172	0.133	0.116	0.105	0.097	0.093	0.091	0.887	0.88	0.712	0.475	0.276	0.176	0.135	0.115	0.106	0.098	0.093	0.091
07:29:16	0.927	0.943	0.742	0.446	0.252	0.162	0.121	0.109	0.101	0.095	0.093	0.091	0.897	0.874	0.731	0.477	0.274	0.176	0.136	0.116	0.105	0.098	0.094	0.092	0.886	0.917	0.719	0.476	0.276	0.175	0.134	0.117	0.105	0.097	0.093	0.091	0.891	0.883	0.717	0.483	0.283	0.177	0.136	0.116	0.106	0.098	0.093	0.091
07:34:16	0.928	0.948	0.749	0.455	0.256	0.164	0.122	0.11	0.102	0.095	0.093	0.091	0.9	0.876	0.737	0.487	0.28	0.178	0.138	0.116	0.105	0.098	0.094	0.092	0.889	0.921	0.722	0.485	0.282	0.176	0.135	0.117	0.106	0.097	0.093	0.091	0.894	0.887	0.721	0.493	0.289	0.18	0.137	0.117	0.107	0.098	0.093	0.091
07:39:16	0.932	0.952	0.755	0.464	0.262	0.166	0.123	0.11	0.102	0.095	0.093	0.091	0.904	0.879	0.742	0.496	0.287	0.18	0.139	0.117	0.106	0.099	0.094	0.093	0.892	0.926	0.726	0.494	0.289	0.178	0.136	0.118	0.106	0.098	0.093	0.091	0.897	0.891	0.725	0.503	0.297	0.183	0.139	0.117	0.107	0.098	0.093	0.091
07:44:16	0.935	0.956	0.76	0.474	0.267	0.168	0.124	0.11	0.102	0.095	0.093	0.091	0.908	0.881	0.746	0.507	0.294	0.182	0.141	0.117	0.106	0.099	0.094	0.093	0.895	0.932	0.73	0.504	0.297	0.18	0.138	0.119	0.106	0.098	0.094	0.091	0.901	0.894	0.729	0.512	0.308	0.186	0.14	0.118	0.107	0.099	0.094	0.091
07:49:16	0.939	0.958	0.766	0.482	0.272	0.17	0.125	0.11	0.102	0.095	0.093	0.091	0.91	0.884	0.751	0.516	0.304	0.186	0.142	0.118	0.106	0.099	0.094	0.092	0.899	0.937	0.735	0.513	0.308	0.183	0.139	0.119	0.107	0.098	0.094	0.091	0.903	0.899	0.733	0.521	0.318	0.189	0.142	0.119	0.108	0.099	0.094	0.091
07:54:16	0.944	0.961	0.772	0.492	0.278	0.172	0.125	0.111	0.103	0.095	0.093	0.091	0.913	0.885	0.755	0.527	0.314	0.188	0.143	0.119	0.106	0.099	0.094	0.092	0.901	0.942	0.739	0.523	0.317	0.186	0.141	0.12	0.107	0.098	0.094	0.091	0.906	0.902	0.737	0.53	0.327	0.192	0.143	0.119	0.108	0.099	0.094	0.091
07:59:16	0.945	0.964	0.778	0.503	0.286	0.174	0.126	0.111	0.103	0.095	0.093	0.091	0.916	0.889	0.76	0.537	0.324	0.192	0.145	0.119	0.107	0.099	0.094	0.092	0.904	0.946	0.743	0.532	0.326	0.189	0.142	0.121	0.108	0.098	0.094	0.091	0.91	0.906	0.74	0.538	0.333	0.196	0.145	0.12	0.109	0.099	0.094	0.091
08:04:16	0.951	0.967	0.784	0.513	0.295	0.177	0.128	0.112	0.103	0.096	0.093	0.091	0.919	0.891	0.764	0.547	0.331	0.195	0.147	0.12	0.107	0.099	0.094	0.093	0.907	0.949	0.747	0.542	0.332	0.193	0.144	0.122	0.108	0.098	0.094	0.091	0.913	0.911	0.744	0.548	0.337	0.199	0.147	0.122	0.109	0.099	0.094	0.091
08:09:16	0.954	0.97	0.79	0.522	0.304	0.179	0.128	0.112	0.103	0.095	0.093	0.091	0.922	0.892	0.768	0.557	0.335	0.198	0.148	0.121	0.108	0.1	0.095	0.092	0.91	0.952	0.751	0.551	0.335	0.196	0.145	0.122	0.108	0.098	0.094	0.091	0.916	0.914	0.746	0.557	0.34	0.203	0.148	0.121	0.109	0.099	0.094	0.091
08:14:16	0.955	0.973	0.796	0.532	0.311	0.181	0.129	0.113	0.104	0.095	0.093	0.091	0.926	0.895	0.772	0.567	0.339	0.201	0.15	0.121	0.107	0.1	0.095	0.092	0.913	0.955	0.754	0.56	0.338	0.199	0.147	0.123	0.109	0.099	0.094	0.091	0.92	0.917	0.75	0.566	0.342	0.207	0.15	0.123	0.11	0.1	0.094	0.091
08:19:16	0.958	0.976	0.802	0.542	0.317	0.184	0.13	0.113	0.104	0.096	0.093	0.091	0.928	0.898	0.776	0.578	0.341	0.204	0.152	0.122	0.108	0.1	0.095	0.092	0.916	0.958	0.759	0.569	0.341	0.203	0.149	0.124	0.11	0.099	0.094	0.091	0.923	0.921	0.753	0.575	0.345	0.21	0.152	0.124	0.11	0.1	0.094	0.091
08:24:16	0.961	0.979	0.807	0.552	0.32	0.187	0.131	0.114	0.104	0.096	0.093	0.091	0.931	0.899	0.78	0.589	0.344	0.208	0.153	0.122	0.109	0.1	0.095	0.092	0.918	0.96	0.762	0.578	0.343	0.206	0.15	0.124	0.11	0.099	0.094	0.091	0.926	0.924	0.757	0.584	0.349	0.213	0.153	0.124	0.111	0.1	0.094	0.091
08:29:16	0.964	0.981	0.813	0.562	0.323	0.189	0.132	0.114	0.105	0.096	0.093	0.091	0.934	0.902	0.784	0.598	0.347	0.211	0.155	0.123	0.109	0.1	0.095	0.093	0.921	0.963	0.767	0.588	0.346	0.21	0.151	0.125	0.11	0.099	0.094	0.091	0.93	0.927	0.761	0.592	0.353	0.218	0.155	0.125	0.111	0.1	0.094	0.091
08:34:16	0.969	0.984	0.819	0.573	0.325	0.192	0.133	0.114	0.104	0.096	0.093	0.091	0.937	0.904	0.789	0.609	0.35	0.216	0.157	0.124	0.109	0.1	0.095	0.092	0.925	0.965	0.771	0.598	0.351	0.213	0.153	0.127	0.111	0.099	0.094	0.091	0.932	0.93	0.765	0.602	0.357	0.221	0.157	0.126	0.111	0.1	0.094	0.091
08:39:16	0.971	0.986	0.825	0.583	0.327	0.195	0.134	0.115	0.104	0.096	0.093	0.091	0.939	0.905	0.793	0.619	0.355	0.219	0.158	0.125	0.109	0.1	0.095	0.092	0.927	0.969	0.776	0.607	0.355	0.217	0.156	0.127	0.111	0.1	0.094	0.091	0.936	0.933	0.769	0.61	0.364	0.226	0.159	0.127	0.112	0.1	0.094	0.091
08:44:16	0.974	0.988	0.83	0.593	0.33	0.198	0.135	0.115	0.105	0.096	0.094	0.091	0.942	0.908	0.798	0.63	0.359	0.223	0.16	0.125	0.109	0.1	0.095	0.092	0.93	0.97	0.78	0.616	0.36	0.22	0.157	0.127	0.111	0.1	0.094	0.091	0.938	0.936	0.774	0.619	0.37	0.231	0.161	0.128	0.113	0.101	0.094	0.091
08:49:16	0.977	0.991	0.836	0.604	0.334	0.201	0.137	0.116	0.105	0.096	0.094	0.091	0.945	0.911	0.802	0.639	0.366	0.227	0.162	0.127	0.11	0.101	0.095	0.093	0.934	0.971	0.785	0.626	0.368	0.224	0.158	0.128	0.112	0.1	0.094	0.091	0.941	0.939	0.778	0.628	0.374	0.234	0.163	0.129	0.113	0.101	0.095	0.091
08:54:16	0.976	0.993	0.842	0.613	0.337	0.203	0.137	0.116	0.106	0.096	0.094	0.091	0.947	0.913	0.806	0.649	0.372	0.231	0.164	0.127	0.11	0.101	0.095	0.093	0.936	0.972	0.789	0.635	0.372	0.228	0.16	0.13	0.113	0.1	0.095	0.091	0.944	0.941	0.782	0.638	0.378	0.238	0.164	0.13	0.113	0.101	0.095	0.091
08:59:16	0.978	0.995	0.846	0.623	0.341	0.207	0.139	0.116	0.105	0.096	0.094	0.091	0.949	0.914	0.811	0.659	0.376	0.234	0.166	0.127	0.11	0.101	0.095	0.092	0.939	0.973	0.794	0.645	0.376	0.232	0.162	0.13	0.113	0.1	0.095	0.091	0.946	0.945	0.786	0.647	0.382	0.243	0.167	0.13	0.114	0.101	0.095	0.091
09:04:16	0.981	0.998	0.85	0.634	0.347	0.21	0.14	0.117	0.106	0.097	0.094	0.091	0.952	0.916	0.815	0.668	0.381	0.239	0.168	0.128	0.111	0.101	0.095	0.093	0.941	0.976	0.798	0.653	0.381	0.236	0.164	0.131	0.114	0.1	0.095	0.091	0.949	0.949	0.79	0.654	0.387	0.247	0.17	0.132	0.115	0.101	0.095	0.091
09:09:16	0.982	1.001	0.854	0.643	0.351	0.212	0.14	0.117	0.106	0.097	0.094	0.091	0.955	0.917	0.818	0.676	0.385	0.242	0.17	0.129	0.111	0.101	0.095	0.093	0.943	0.978	0.801	0.661	0.384	0.239	0.166	0.133	0.114	0.1	0.095	0.091	0.952	0.95	0.793	0.66	0.391	0.251	0.171	0.132	0.115	0.101	0.095	0.091
09:14:16	0.985	1.004	0.857	0.653	0.356	0.216	0.142	0.118	0.107	0.097	0.094	0.091	0.957	0.919	0.823	0.684	0.39	0.247	0.172	0.13	0.112	0.102	0.095	0.093	0.946	0.98	0.805	0.669	0.39	0.245	0.168	0.133	0.115	0.101	0.095	0.091	0.954	0.953	0.796	0.666	0.397	0.256	0.175	0.134	0.116	0.102	0.095	0.091
09:19:16	0.988	1.007	0.861	0.662	0.359	0.219	0.143	0.119	0.107	0.097	0.094	0.091	0.96	0.921	0.827	0.692	0.394	0.251	0.174	0.131	0.112	0.102	0.095	0.093	0.948	0.981	0.808	0.675	0.395	0.248	0.171	0.134	0.115	0.101	0.095	0.091	0.956	0.956	0.799	0.671	0.403	0.262	0.175	0.135	0.116	0.102	0.095	0.091
09:24:16	0.99	1.009	0.863	0.669	0.362	0.221	0.144	0.119	0.107	0.097	0.094	0.091	0.961	0.922	0.83	0.698	0.4	0.255	0.176	0.131	0.112	0.102	0.095	0.093	0.95	0.984	0.813	0.682	0.4	0.252	0.173	0.136	0.115	0.1	0.095	0.091	0.958	0.957	0.802	0.676	0.409	0.267	0.177	0.136	0.116	0.102	0.095	0.091
09:29:16	0.992	1.011	0.867	0.677	0.365	0.225	0.145	0.12	0.107	0.097	0.094	0.091	0.964	0.924	0.833	0.704	0.406	0.261	0.179	0.132	0.112	0.102	0.095	0.093	0.953	0.986	0.817	0.688	0.406	0.257	0.175	0.136	0.116	0.101	0.095	0.091	0.96	0.96	0.806	0.681	0.415	0.273	0.18	0.137	0.117	0.102	0.095	0.091
09:34:16	0.995	1.014	0.87	0.685	0.37	0.228	0.147	0.12	0.107	0.097	0.094	0.091	0.966	0.925	0.836	0.71	0.412	0.266	0.18	0.133	0.113	0.102	0.095	0.092	0.954	0.987	0.819	0.694	0.413	0.262	0.177	0.137	0.116	0.101	0.095	0.091	0.963	0.962	0.809	0.685	0.421	0.279	0.181	0.138	0.118	0.102	0.095	0.091
09:39:16	0.995	1.015	0.872	0.691	0.374	0.232	0.148	0.121	0.108	0.097	0.094	0.091	0.968	0.926	0.838	0.716	0.418	0.271	0.183	0.134	0.113	0.102	0.095	0.093	0.957	0.989	0.821	0.699	0.418	0.266	0.179	0.138	0.117	0.101	0.095	0.091	0.965	0.963	0.812	0.689	0.428	0.287	0.184	0.138	0.118	0.103	0.095	0.091
09:44:16	0.994	1.015	0.875	0.698	0.379	0.235	0.15	0.121	0.108	0.097	0.094	0.091	0.971	0.929	0.84	0.721	0.424	0.278	0.185	0.135	0.114	0.103	0.096	0.093	0.959	0.99	0.824	0.703	0.425	0.273	0.18	0.139	0.117	0.102	0.095	0.091	0.967	0.966	0.814	0.691	0.434	0.296	0.188	0.141	0.119	0.103	0.095	0.091
09:49:15	0.996	1.016	0.877	0.704	0.384	0.238	0.151	0.121	0.108	0.097	0.094	0.091	0.972	0.929	0.842	0.726	0.431	0.284	0.186	0.136	0.114	0.103	0.096	0.093	0.961	0.992	0.826	0.707	0.431	0.279	0.183	0.14	0.118	0.101	0.095	0.091	0.97	0.967	0.817	0.695	0.441	0.302	0.188	0.141	0.119	0.103	0.096	0.091
09:54:16	0.998	1.017	0.88	0.71	0.39	0.243	0.152	0.123	0.108	0.097	0.094	0.091	0.974	0.932	0.844	0.73	0.437	0.293	0.189	0.137	0.114	0.103	0.096	0.093	0.963	0.993	0.828	0.711	0.439	0.286	0.185	0.141	0.118	0.102	0.095	0.091	0.972	0.969	0.818	0.698	0.449	0.31	0.192	0.143	0.12	0.103	0.096	0.091
09:59:16	1	1.018	0.883	0.716	0.396	0.247	0.154	0.123	0.109	0.098	0.094	0.091	0.975	0.933	0.846	0.736	0.444	0.301	0.191	0.138	0.115	0.103	0.096	0.093	0.965	0.994	0.83	0.716	0.446	0.294	0.187	0.143	0.119	0.102	0.095	0.091	0.974	0.971	0.82	0.702	0.456	0.315	0.194	0.144	0.12	0.103	0.096	0.091
10:04:16	1.002	1.02	0.884	0.722	0.401	0.25	0.155	0.123	0.109	0.097	0.094	0.091	0.977	0.933	0.848	0.741	0.45	0.304	0.192	0.138	0.115	0.103	0.096	0.093	0.967	0.995	0.831	0.722	0.452	0.3	0.189	0.143	0.119	0.102	0.095	0.091	0.975	0.972	0.822	0.704	0.464	0.317	0.195	0.145	0.121	0.103	0.096	0.091
10:09:16	1.005	1.022	0.887	0.727	0.408	0.257	0.156	0.124	0.109	0.098	0.094	0.091	0.978	0.935	0.851	0.747	0.458	0.311	0.195	0.139	0.115	0.103	0.096	0.093	0.969	0.995	0.834	0.727	0.46	0.306	0.192	0.145	0.12	0.103	0.095	0.091	0.977	0.974	0.824	0.707	0.472	0.321	0.199	0.146	0.122	0.104	0.096	0.091
10:14:16	1.006	1.023	0.889	0.732	0.413	0.263	0.158	0.125	0.11	0.098	0.094	0.091	0.98	0.936	0.852	0.753	0.466	0.314	0.198	0.14	0.116	0.104	0.096	0.093	0.97	0.996	0.836	0.733	0.468	0.31	0.194	0.147	0.121	0.103	0.095	0.091	0.978	0.974	0.826	0.712	0.48	0.323	0.201	0.147	0.122	0.104	0.096	0.091
10:19:16	1.007	1.024	0.891	0.737	0.421	0.269	0.16	0.125	0.11	0.098	0.095	0.091	0.982	0.938	0.855	0.758	0.474	0.318	0.201	0.141	0.116	0.104	0.096	0.093	0.972	0.996	0.838	0.738	0.476	0.314	0.197	0.148	0.121	0.102	0.095	0.092	0.981	0.977	0.828	0.716	0.489	0.326	0.204	0.149	0.123	0.105	0.096	0.091
10:24:16	1.009	1.024	0.893	0.742	0.426	0.273	0.161	0.126	0.11	0.098	0.094	0.091	0.983	0.939	0.856	0.764	0.482	0.319	0.203	0.142	0.117	0.104	0.096	0.093	0.974	0.997	0.839	0.743	0.484	0.316	0.2	0.148	0.121	0.103	0.096	0.091	0.982	0.976	0.829	0.72	0.497	0.328	0.205	0.149	0.123	0.104	0.096	0.091
10:29:16	1.011	1.027	0.895	0.747	0.434	0.277	0.163	0.127	0.111	0.098	0.094	0.091	0.985	0.94	0.858	0.768	0.49	0.322	0.204	0.143	0.117	0.104	0.096	0.093	0.975	0.998	0.842	0.748	0.494	0.318	0.201	0.15	0.122	0.103	0.096	0.091	0.983	0.977	0.831	0.723	0.505	0.332	0.21	0.151	0.124	0.105	0.096	0.091
10:34:16	1.01	1.028	0.897	0.751	0.442	0.281	0.164	0.127	0.111	0.098	0.094	0.091	0.985	0.942	0.86	0.773	0.499	0.325	0.208	0.145	0.118	0.104	0.096	0.093	0.977	0.998	0.843	0.752	0.502	0.32	0.204	0.151	0.123	0.103	0.096	0.092	0.985	0.978	0.833	0.726	0.514	0.337	0.213	0.154	0.124	0.105	0.096	0.091
10:39:16	1.01	1.03	0.899	0.757	0.449	0.282	0.166	0.128	0.111	0.098	0.095	0.092	0.988	0.943	0.861	0.778	0.508	0.328	0.21	0.146	0.118	0.104	0.096	0.093	0.98	0.999	0.845	0.758	0.511	0.323	0.206	0.153	0.124	0.103	0.096	0.092	0.986	0.978	0.834	0.731	0.524	0.339	0.214	0.155	0.124	0.105	0.096	0.091
10:44:16	1.011	1.031	0.901	0.761	0.457	0.285	0.166	0.129	0.112	0.099	0.095	0.091	0.989	0.944	0.863	0.782	0.515	0.33	0.212	0.147	0.119	0.104	0.096	0.093	0.981	1	0.847	0.761	0.518	0.325	0.209	0.154	0.124	0.103	0.096	0.092	0.987	0.977	0.836	0.733	0.531	0.344	0.216	0.154	0.125	0.105	0.096	0.091
10:49:16	1.013	1.031	0.903	0.765	0.465	0.286	0.168	0.13	0.112	0.099	0.095	0.092	0.991	0.945	0.865	0.786	0.525	0.333	0.216	0.147	0.119	0.105	0.096	0.093	0.983	1	0.848	0.766	0.529	0.328	0.212	0.155	0.125	0.104	0.096	0.091	0.989	0.979	0.838	0.736	0.54	0.35	0.223	0.156	0.126	0.106	0.096	0.091
10:54:16	1.014	1.031	0.904	0.769	0.472	0.288	0.169	0.129	0.112	0.099	0.095	0.091	0.993	0.946	0.866	0.791	0.533	0.335	0.219	0.149	0.12	0.105	0.096	0.093	0.985	1.001	0.85	0.769	0.537	0.331	0.214	0.156	0.125	0.104	0.096	0.092	0.991	0.978	0.839	0.74	0.549	0.353	0.222	0.158	0.126	0.105	0.096	0.091
10:59:16	1.015	1.033	0.906	0.773	0.482	0.289	0.171	0.13	0.112	0.099	0.095	0.091	0.995	0.947	0.867	0.795	0.541	0.337	0.22	0.149	0.119	0.104	0.096	0.093	0.987	1.001	0.852	0.774	0.545	0.332	0.218	0.158	0.126	0.104	0.096	0.092	0.993	0.979	0.84	0.742	0.556	0.355	0.227	0.159	0.127	0.106	0.096	0.091
11:04:16	1.017	1.034	0.907	0.777	0.49	0.291	0.172	0.131	0.112	0.099	0.095	0.091	0.997	0.949	0.87	0.8	0.55	0.344	0.224	0.15	0.121	0.105	0.097	0.093	0.988	1.002	0.854	0.779	0.555	0.338	0.221	0.159	0.127	0.104	0.096	0.092	0.993	0.98	0.842	0.745	0.565	0.36	0.231	0.162	0.128	0.106	0.097	0.092
11:09:16	1.019	1.034	0.909	0.782	0.499	0.294	0.173	0.132	0.113	0.099	0.095	0.092	0.999	0.949	0.871	0.804	0.559	0.346	0.228	0.152	0.121	0.105	0.097	0.093	0.989	1.003	0.855	0.782	0.562	0.341	0.225	0.161	0.127	0.104	0.096	0.092	0.994	0.979	0.844	0.748	0.573	0.363	0.234	0.162	0.128	0.106	0.097	0.091
11:14:16	1.02	1.035	0.911	0.786	0.508	0.296	0.175	0.132	0.113	0.099	0.095	0.092	1	0.95	0.872	0.807	0.567	0.35	0.228	0.153	0.121	0.105	0.097	0.093	0.99	1.004	0.856	0.785	0.57	0.345	0.225	0.162	0.126	0.105	0.096	0.092	0.996	0.981	0.845	0.752	0.581	0.365	0.234	0.162	0.128	0.106	0.097	0.091
11:19:16	1.019	1.036	0.912	0.79	0.517	0.297	0.175	0.133	0.113	0.099	0.095	0.091	1.001	0.951	0.873	0.81	0.576	0.355	0.233	0.155	0.121	0.105	0.097	0.093	0.992	1.004	0.858	0.79	0.579	0.35	0.231	0.164	0.128	0.105	0.096	0.092	0.997	0.981	0.846	0.755	0.589	0.37	0.24	0.166	0.13	0.107	0.097	0.091
11:24:16	1.021	1.037	0.913	0.793	0.526	0.301	0.178	0.134	0.114	0.1	0.095	0.092	1.001	0.952	0.875	0.814	0.585	0.359	0.236	0.155	0.122	0.105	0.097	0.093	0.993	1.005	0.86	0.795	0.587	0.354	0.233	0.165	0.129	0.105	0.097	0.092	1.001	0.981	0.848	0.758	0.597	0.375	0.245	0.168	0.131	0.107	0.097	0.092
11:29:16	1.022	1.037	0.914	0.795	0.536	0.304	0.179	0.135	0.114	0.099	0.095	0.091	1.004	0.953	0.876	0.816	0.592	0.361	0.24	0.156	0.123	0.106	0.097	0.093	0.994	1.005	0.86	0.798	0.594	0.355	0.234	0.167	0.129	0.105	0.096	0.092	1.001	0.981	0.849	0.762	0.604	0.378	0.246	0.168	0.13	0.107	0.097	0.091
11:34:16	1.024	1.038	0.916	0.799	0.544	0.308	0.182	0.136	0.115	0.1	0.095	0.092	1.004	0.954	0.878	0.819	0.6	0.364	0.243	0.158	0.123	0.106	0.097	0.093	0.994	1.006	0.862	0.803	0.602	0.358	0.239	0.167	0.131	0.105	0.097	0.092	1.002	0.983	0.851	0.764	0.61	0.384	0.254	0.171	0.132	0.107	0.097	0.092
11:39:16	1.025	1.039	0.916	0.801	0.552	0.311	0.183	0.136	0.115	0.099	0.095	0.091	1.004	0.955	0.879	0.822	0.608	0.367	0.246	0.159	0.123	0.106	0.097	0.093	0.995	1.006	0.863	0.804	0.609	0.363	0.244	0.169	0.131	0.106	0.096	0.092	1.003	0.982	0.851	0.766	0.617	0.389	0.258	0.173	0.133	0.107	0.097	0.091
11:44:16	1.024	1.039	0.918	0.804	0.561	0.314	0.184	0.137	0.115	0.099	0.095	0.091	1.005	0.955	0.88	0.824	0.615	0.37	0.25	0.16	0.124	0.106	0.097	0.093	0.996	1.007	0.865	0.806	0.617	0.364	0.247	0.171	0.131	0.106	0.097	0.092	1.002	0.981	0.853	0.768	0.624	0.391	0.259	0.173	0.133	0.107	0.097	0.091
11:49:16	1.023	1.039	0.919	0.806	0.57	0.317	0.186	0.138	0.115	0.1	0.095	0.091	1.006	0.957	0.882	0.827	0.624	0.376	0.254	0.162	0.124	0.106	0.097	0.093	0.997	1.008	0.866	0.808	0.623	0.369	0.25	0.171	0.133	0.106	0.097	0.092	1.002	0.984	0.855	0.77	0.631	0.4	0.269	0.177	0.135	0.108	0.097	0.091
11:54:15	1.024	1.039	0.922	0.808	0.578	0.318	0.188	0.139	0.116	0.1	0.095	0.091	1.007	0.956	0.882	0.829	0.631	0.378	0.256	0.161	0.125	0.107	0.097	0.093	0.998	1.008	0.867	0.809	0.632	0.372	0.254	0.173	0.133	0.106	0.097	0.092	1.003	0.983	0.855	0.771	0.639	0.403	0.27	0.175	0.135	0.108	0.097	0.092
11:59:16	1.025	1.039	0.924	0.81	0.587	0.32	0.19	0.139	0.116	0.1	0.095	0.091	1.008	0.957	0.883	0.831	0.638	0.384	0.26	0.164	0.125	0.106	0.097	0.093	0.999	1.008	0.868	0.81	0.639	0.378	0.257	0.175	0.134	0.106	0.097	0.092	1.004	0.984	0.856	0.773	0.645	0.41	0.282	0.178	0.136	0.109	0.098	0.091
12:04:16	1.026	1.04	0.925	0.813	0.594	0.323	0.192	0.14	0.117	0.1	0.095	0.092	1.009	0.958	0.884	0.834	0.645	0.388	0.265	0.165	0.125	0.107	0.097	0.093	1	1.009	0.869	0.811	0.646	0.381	0.261	0.177	0.134	0.106	0.097	0.092	1.005	0.983	0.858	0.775	0.651	0.414	0.283	0.18	0.137	0.109	0.097	0.091
12:09:16	1.027	1.04	0.924	0.815	0.603	0.325	0.194	0.141	0.117	0.1	0.095	0.092	1.009	0.959	0.885	0.836	0.653	0.392	0.27	0.167	0.126	0.107	0.097	0.093	1.001	1.009	0.87	0.813	0.653	0.387	0.267	0.178	0.135	0.107	0.097	0.092	1.006	0.983	0.858	0.775	0.658	0.42	0.291	0.18	0.137	0.109	0.098	0.092
12:14:16	1.027	1.04	0.925	0.817	0.612	0.327	0.196	0.141	0.117	0.1	0.095	0.092	1.01	0.959	0.885	0.838	0.658	0.393	0.273	0.167	0.126	0.107	0.097	0.093	1.002	1.01	0.871	0.814	0.658	0.389	0.268	0.18	0.135	0.107	0.097	0.092	1.007	0.983	0.859	0.777	0.663	0.424	0.297	0.181	0.138	0.109	0.098	0.092
12:19:16	1.027	1.04	0.925	0.82	0.621	0.331	0.199	0.143	0.118	0.1	0.095	0.091	1.01	0.961	0.887	0.84	0.666	0.405	0.279	0.17	0.127	0.107	0.097	0.093	1.002	1.009	0.872	0.815	0.665	0.399	0.275	0.181	0.136	0.107	0.097	0.092	1.007	0.985	0.861	0.778	0.668	0.433	0.304	0.184	0.139	0.11	0.098	0.091
12:24:16	1.029	1.041	0.925	0.821	0.629	0.333	0.199	0.143	0.117	0.1	0.095	0.092	1.011	0.961	0.888	0.843	0.672	0.409	0.281	0.17	0.127	0.107	0.097	0.093	1.003	1.01	0.873	0.816	0.672	0.402	0.28	0.183	0.137	0.107	0.097	0.092	1.008	0.985	0.862	0.78	0.674	0.437	0.304	0.184	0.14	0.11	0.098	0.092
12:29:16	1.03	1.043	0.926	0.824	0.637	0.335	0.202	0.143	0.118	0.101	0.096	0.092	1.011	0.961	0.888	0.844	0.677	0.411	0.285	0.172	0.128	0.108	0.098	0.093	1.004	1.01	0.874	0.817	0.677	0.405	0.284	0.184	0.137	0.107	0.097	0.092	1.009	0.985	0.862	0.781	0.678	0.44	0.305	0.184	0.14	0.109	0.098	0.092
12:34:16	1.031	1.043	0.925	0.825	0.646	0.339	0.205	0.145	0.119	0.101	0.096	0.092	1.011	0.963	0.889	0.846	0.683	0.417	0.292	0.174	0.128	0.108	0.098	0.093	1.005	1.011	0.875	0.819	0.683	0.411	0.29	0.186	0.138	0.108	0.098	0.092	1.01	0.986	0.863	0.782	0.681	0.446	0.311	0.185	0.142	0.11	0.098	0.092
12:39:16	1.031	1.042	0.925	0.827	0.654	0.343	0.207	0.146	0.119	0.101	0.095	0.092	1.011	0.963	0.889	0.848	0.688	0.424	0.297	0.174	0.129	0.108	0.098	0.093	1.006	1.01	0.875	0.82	0.686	0.419	0.296	0.187	0.139	0.108	0.098	0.092	1.01	0.986	0.864	0.783	0.686	0.454	0.313	0.186	0.142	0.11	0.098	0.092
12:44:16	1.029	1.041	0.925	0.829	0.661	0.347	0.209	0.147	0.119	0.101	0.096	0.092	1.011	0.963	0.89	0.85	0.691	0.43	0.301	0.175	0.129	0.108	0.098	0.093	1.007	1.01	0.875	0.82	0.69	0.422	0.301	0.188	0.14	0.108	0.098	0.092	1.012	0.986	0.864	0.785	0.69	0.459	0.312	0.186	0.143	0.11	0.098	0.092
12:49:16	1.029	1.04	0.926	0.831	0.668	0.353	0.211	0.147	0.119	0.101	0.096	0.092	1.012	0.965	0.891	0.852	0.696	0.439	0.306	0.178	0.13	0.109	0.098	0.093	1.007	1.01	0.877	0.822	0.694	0.431	0.303	0.187	0.141	0.108	0.098	0.092	1.013	0.987	0.865	0.786	0.693	0.466	0.319	0.19	0.144	0.111	0.098	0.092
12:54:16	1.029	1.039	0.925	0.832	0.673	0.357	0.214	0.149	0.12	0.101	0.096	0.092	1.012	0.965	0.892	0.853	0.699	0.442	0.309	0.178	0.13	0.108	0.098	0.093	1.008	1.01	0.878	0.823	0.697	0.435	0.307	0.191	0.141	0.108	0.098	0.092	1.013	0.986	0.865	0.787	0.697	0.47	0.316	0.188	0.144	0.111	0.098	0.092
12:59:16	1.029	1.039	0.925	0.834	0.679	0.361	0.216	0.15	0.12	0.101	0.096	0.092	1.013	0.964	0.894	0.855	0.703	0.447	0.312	0.179	0.131	0.109	0.098	0.093	1.009	1.01	0.88	0.824	0.701	0.441	0.31	0.192	0.142	0.109	0.098	0.092	1.014	0.986	0.865	0.788	0.7	0.476	0.319	0.19	0.145	0.111	0.099	0.092
13:04:16	1.029	1.037	0.925	0.836	0.684	0.366	0.219	0.15	0.121	0.101	0.096	0.092	1.013	0.966	0.896	0.856	0.708	0.455	0.313	0.181	0.131	0.109	0.098	0.093	1.009	1.009	0.882	0.826	0.705	0.45	0.308	0.192	0.143	0.109	0.098	0.092	1.015	0.988	0.869	0.789	0.704	0.484	0.328	0.192	0.147	0.111	0.098	0.092
13:09:16	1.03	1.037	0.925	0.837	0.688	0.37	0.222	0.152	0.121	0.101	0.096	0.092	1.014	0.966	0.897	0.858	0.711	0.462	0.314	0.182	0.133	0.109	0.098	0.093	1.01	1.01	0.881	0.827	0.709	0.455	0.312	0.194	0.144	0.109	0.098	0.092	1.015	0.988	0.87	0.79	0.707	0.489	0.328	0.191	0.147	0.112	0.099	0.092
13:14:16	1.032	1.036	0.926	0.838	0.693	0.373	0.224	0.152	0.122	0.102	0.096	0.092	1.015	0.966	0.896	0.859	0.714	0.466	0.316	0.182	0.133	0.109	0.098	0.093	1.01	1.009	0.882	0.827	0.713	0.461	0.312	0.195	0.145	0.109	0.098	0.092	1.016	0.987	0.871	0.792	0.711	0.497	0.329	0.193	0.148	0.112	0.099	0.092
13:19:16	1.033	1.035	0.926	0.84	0.696	0.379	0.227	0.154	0.122	0.102	0.096	0.092	1.015	0.966	0.896	0.862	0.718	0.472	0.318	0.184	0.134	0.109	0.098	0.093	1.011	1.012	0.882	0.828	0.717	0.467	0.315	0.198	0.145	0.11	0.098	0.092	1.016	0.987	0.87	0.792	0.714	0.502	0.333	0.193	0.148	0.112	0.099	0.092
13:24:16	1.033	1.034	0.926	0.841	0.699	0.385	0.23	0.154	0.123	0.102	0.096	0.092	1.015	0.966	0.896	0.865	0.722	0.478	0.317	0.185	0.134	0.11	0.098	0.093	1.011	1.012	0.881	0.829	0.719	0.471	0.315	0.198	0.146	0.11	0.098	0.092	1.016	0.986	0.871	0.793	0.717	0.507	0.335	0.195	0.148	0.112	0.099	0.092
13:29:16	1.031	1.033	0.925	0.843	0.703	0.39	0.232	0.155	0.123	0.102	0.096	0.092	1.016	0.966	0.895	0.865	0.725	0.483	0.321	0.187	0.135	0.11	0.098	0.093	1.011	1.011	0.881	0.83	0.724	0.479	0.318	0.199	0.146	0.109	0.098	0.092	1.016	0.987	0.87	0.795	0.72	0.515	0.336	0.197	0.149	0.112	0.099	0.092
13:34:16	1.03	1.032	0.925	0.846	0.705	0.393	0.235	0.156	0.123	0.102	0.096	0.092	1.016	0.967	0.895	0.866	0.728	0.49	0.319	0.187	0.134	0.11	0.098	0.093	1.012	1.011	0.881	0.83	0.726	0.484	0.318	0.201	0.147	0.11	0.098	0.092	1.017	0.986	0.87	0.794	0.722	0.52	0.335	0.198	0.15	0.112	0.099	0.092
13:39:16	1.029	1.032	0.925	0.847	0.709	0.4	0.239	0.157	0.124	0.102	0.096	0.092	1.016	0.967	0.896	0.867	0.731	0.499	0.323	0.19	0.135	0.11	0.099	0.093	1.012	1.01	0.882	0.831	0.729	0.493	0.32	0.202	0.149	0.11	0.098	0.092	1.017	0.987	0.871	0.796	0.725	0.528	0.342	0.202	0.151	0.113	0.099	0.092
13:44:16	1.028	1.031	0.925	0.847	0.712	0.405	0.243	0.158	0.124	0.102	0.096	0.092	1.017	0.967	0.895	0.866	0.735	0.504	0.324	0.19	0.136	0.111	0.099	0.093	1.012	1.009	0.881	0.833	0.732	0.499	0.322	0.205	0.149	0.11	0.099	0.092	1.017	0.987	0.871	0.797	0.728	0.534	0.342	0.202	0.153	0.113	0.099	0.092
13:49:16	1.03	1.031	0.924	0.848	0.715	0.41	0.246	0.159	0.124	0.102	0.096	0.092	1.017	0.967	0.896	0.866	0.737	0.51	0.326	0.192	0.136	0.11	0.099	0.093	1.012	1.008	0.882	0.835	0.735	0.505	0.323	0.206	0.149	0.111	0.099	0.092	1.017	0.987	0.87	0.798	0.731	0.541	0.345	0.205	0.154	0.113	0.099	0.092
13:54:16	1.031	1.03	0.924	0.848	0.718	0.416	0.25	0.159	0.125	0.103	0.096	0.092	1.017	0.967	0.896	0.867	0.74	0.516	0.326	0.193	0.137	0.111	0.099	0.093	1.012	1.007	0.881	0.835	0.738	0.512	0.325	0.207	0.151	0.111	0.099	0.092	1.017	0.987	0.87	0.801	0.734	0.546	0.348	0.206	0.155	0.114	0.099	0.092
13:59:16	1.031	1.029	0.924	0.848	0.721	0.42	0.255	0.16	0.125	0.103	0.096	0.092	1.017	0.967	0.895	0.866	0.742	0.521	0.328	0.194	0.138	0.111	0.099	0.093	1.012	1.007	0.881	0.835	0.74	0.518	0.326	0.209	0.149	0.111	0.099	0.092	1.017	0.985	0.87	0.803	0.736	0.551	0.346	0.206	0.153	0.113	0.099	0.092
14:04:16	1.031	1.029	0.924	0.848	0.724	0.428	0.255	0.162	0.126	0.103	0.096	0.092	1.017	0.967	0.896	0.866	0.746	0.53	0.333	0.197	0.138	0.112	0.099	0.093	1.013	1.006	0.881	0.835	0.743	0.525	0.331	0.211	0.152	0.111	0.099	0.092	1.017	0.986	0.87	0.802	0.739	0.559	0.355	0.21	0.155	0.114	0.099	0.092
14:09:16	1.03	1.028	0.924	0.848	0.727	0.433	0.258	0.163	0.126	0.103	0.096	0.092	1.017	0.967	0.895	0.867	0.748	0.536	0.335	0.198	0.14	0.111	0.099	0.093	1.013	1.005	0.881	0.834	0.746	0.531	0.336	0.215	0.153	0.111	0.099	0.092	1.017	0.985	0.87	0.803	0.741	0.564	0.353	0.21	0.156	0.114	0.1	0.092
14:14:16	1.03	1.027	0.923	0.848	0.729	0.44	0.26	0.163	0.127	0.103	0.097	0.092	1.017	0.968	0.895	0.867	0.751	0.542	0.338	0.2	0.14	0.111	0.099	0.093	1.013	1.004	0.881	0.834	0.749	0.539	0.338	0.218	0.152	0.112	0.099	0.092	1.017	0.986	0.87	0.803	0.745	0.571	0.354	0.214	0.157	0.115	0.1	0.092
14:19:16	1.029	1.027	0.923	0.849	0.733	0.446	0.263	0.164	0.127	0.103	0.097	0.092	1.017	0.969	0.896	0.867	0.753	0.549	0.341	0.202	0.14	0.112	0.099	0.093	1.012	1.003	0.881	0.833	0.752	0.544	0.341	0.219	0.154	0.112	0.099	0.092	1.016	0.986	0.87	0.803	0.748	0.577	0.363	0.216	0.159	0.115	0.1	0.092
14:24:16	1.029	1.026	0.923	0.849	0.735	0.451	0.264	0.165	0.127	0.103	0.097	0.092	1.017	0.97	0.895	0.866	0.756	0.554	0.34	0.203	0.141	0.112	0.099	0.093	1.013	1.003	0.881	0.834	0.754	0.55	0.341	0.22	0.154	0.112	0.099	0.092	1.017	0.985	0.869	0.802	0.751	0.583	0.36	0.215	0.159	0.115	0.1	0.092
14:29:15	1.029	1.026	0.923	0.848	0.738	0.456	0.264	0.165	0.127	0.103	0.097	0.092	1.018	0.97	0.895	0.866	0.758	0.557	0.339	0.205	0.141	0.112	0.099	0.093	1.013	1.002	0.881	0.834	0.756	0.554	0.34	0.223	0.154	0.112	0.099	0.092	1.016	0.985	0.869	0.802	0.752	0.588	0.363	0.218	0.159	0.115	0.1	0.092
14:34:16	1.028	1.025	0.922	0.849	0.74	0.463	0.265	0.166	0.128	0.103	0.097	0.092	1.017	0.97	0.895	0.867	0.761	0.568	0.346	0.206	0.143	0.112	0.099	0.093	1.012	1.002	0.88	0.834	0.76	0.562	0.345	0.224	0.156	0.113	0.1	0.092	1.016	0.988	0.869	0.802	0.754	0.596	0.37	0.222	0.16	0.115	0.1	0.092
14:39:16	1.027	1.024	0.922	0.848	0.744	0.468	0.267	0.166	0.129	0.104	0.097	0.092	1.017	0.969	0.894	0.866	0.763	0.571	0.343	0.207	0.143	0.112	0.099	0.093	1.012	1.001	0.88	0.833	0.761	0.567	0.344	0.226	0.155	0.113	0.1	0.092	1.016	0.987	0.869	0.802	0.755	0.6	0.37	0.224	0.161	0.115	0.1	0.092
14:44:16	1.027	1.024	0.921	0.849	0.747	0.475	0.268	0.166	0.129	0.104	0.097	0.092	1.017	0.969	0.895	0.866	0.766	0.581	0.347	0.211	0.143	0.113	0.099	0.093	1.012	1	0.88	0.832	0.765	0.575	0.347	0.227	0.158	0.113	0.1	0.092	1.016	0.989	0.868	0.802	0.758	0.608	0.38	0.23	0.163	0.116	0.1	0.092
14:49:16	1.025	1.024	0.921	0.849	0.749	0.481	0.269	0.168	0.13	0.104	0.097	0.092	1.017	0.967	0.894	0.866	0.768	0.587	0.349	0.213	0.145	0.113	0.1	0.093	1.012	1	0.88	0.833	0.766	0.583	0.349	0.231	0.158	0.113	0.1	0.092	1.016	0.988	0.868	0.802	0.759	0.613	0.375	0.23	0.161	0.115	0.1	0.092
14:54:16	1.025	1.023	0.919	0.848	0.751	0.486	0.271	0.17	0.13	0.104	0.097	0.092	1.019	0.967	0.894	0.866	0.77	0.594	0.351	0.215	0.144	0.113	0.1	0.093	1.012	0.999	0.879	0.832	0.769	0.588	0.349	0.233	0.159	0.113	0.1	0.092	1.015	0.987	0.868	0.802	0.761	0.617	0.381	0.238	0.164	0.116	0.1	0.092
14:59:16	1.025	1.023	0.918	0.849	0.753	0.493	0.271	0.17	0.13	0.104	0.097	0.092	1.02	0.967	0.893	0.866	0.771	0.6	0.353	0.216	0.146	0.113	0.1	0.093	1.012	0.999	0.878	0.832	0.77	0.596	0.353	0.234	0.16	0.113	0.1	0.092	1.016	0.986	0.867	0.801	0.764	0.621	0.384	0.239	0.164	0.116	0.1	0.092
15:04:16	1.025	1.022	0.917	0.849	0.755	0.498	0.273	0.169	0.131	0.104	0.097	0.092	1.02	0.966	0.893	0.866	0.773	0.606	0.354	0.217	0.145	0.113	0.1	0.093	1.015	0.998	0.878	0.831	0.771	0.601	0.358	0.237	0.161	0.113	0.1	0.092	1.016	0.986	0.867	0.801	0.765	0.626	0.39	0.241	0.164	0.116	0.1	0.092
15:09:16	1.025	1.021	0.916	0.848	0.757	0.506	0.273	0.172	0.131	0.104	0.097	0.092	1.02	0.966	0.892	0.866	0.774	0.614	0.358	0.222	0.146	0.114	0.1	0.093	1.015	0.998	0.878	0.831	0.773	0.609	0.358	0.234	0.163	0.114	0.1	0.092	1.018	0.985	0.867	0.801	0.766	0.629	0.398	0.248	0.165	0.117	0.1	0.092
15:14:16	1.025	1.02	0.915	0.848	0.759	0.512	0.275	0.172	0.131	0.104	0.097	0.092	1.02	0.965	0.892	0.866	0.776	0.618	0.358	0.221	0.146	0.114	0.1	0.093	1.015	0.997	0.877	0.831	0.775	0.613	0.362	0.242	0.162	0.114	0.1	0.092	1.018	0.984	0.866	0.801	0.768	0.632	0.397	0.247	0.164	0.117	0.101	0.092
15:19:16	1.024	1.02	0.914	0.848	0.76	0.518	0.276	0.173	0.132	0.105	0.097	0.092	1.02	0.964	0.891	0.865	0.777	0.623	0.362	0.224	0.147	0.114	0.1	0.093	1.016	0.996	0.877	0.83	0.776	0.617	0.366	0.245	0.164	0.114	0.1	0.092	1.018	0.983	0.866	0.8	0.769	0.635	0.403	0.251	0.165	0.117	0.101	0.092
15:24:16	1.024	1.02	0.914	0.848	0.762	0.526	0.278	0.174	0.133	0.105	0.097	0.092	1.019	0.964	0.89	0.865	0.779	0.629	0.364	0.227	0.149	0.114	0.1	0.093	1.015	0.996	0.877	0.831	0.778	0.622	0.367	0.244	0.164	0.114	0.1	0.092	1.018	0.983	0.865	0.801	0.771	0.637	0.403	0.25	0.163	0.118	0.101	0.092
15:29:16	1.023	1.019	0.913	0.848	0.763	0.533	0.279	0.175	0.133	0.105	0.097	0.092	1.019	0.964	0.89	0.865	0.78	0.634	0.368	0.228	0.149	0.114	0.1	0.093	1.015	0.996	0.875	0.829	0.779	0.627	0.37	0.248	0.166	0.114	0.101	0.092	1.018	0.982	0.865	0.801	0.772	0.64	0.408	0.256	0.164	0.118	0.101	0.092
15:34:16	1.021	1.018	0.912	0.848	0.765	0.537	0.28	0.175	0.133	0.105	0.097	0.092	1.019	0.962	0.888	0.864	0.781	0.636	0.367	0.23	0.149	0.114	0.1	0.093	1.014	0.995	0.874	0.829	0.779	0.629	0.371	0.25	0.166	0.115	0.1	0.092	1.017	0.982	0.864	0.8	0.773	0.642	0.408	0.25	0.163	0.117	0.101	0.092
15:39:16	1.02	1.018	0.911	0.848	0.766	0.545	0.283	0.176	0.133	0.105	0.097	0.092	1.018	0.962	0.889	0.864	0.783	0.641	0.375	0.234	0.15	0.114	0.101	0.093	1.014	0.995	0.874	0.829	0.782	0.633	0.37	0.249	0.168	0.115	0.1	0.092	1.016	0.982	0.863	0.8	0.774	0.645	0.417	0.255	0.163	0.118	0.101	0.092
15:44:16	1.018	1.018	0.91	0.848	0.768	0.552	0.286	0.178	0.134	0.105	0.097	0.092	1.017	0.961	0.887	0.863	0.783	0.644	0.375	0.235	0.151	0.114	0.1	0.093	1.014	0.994	0.873	0.829	0.782	0.637	0.382	0.258	0.168	0.115	0.1	0.092	1.016	0.98	0.862	0.8	0.775	0.647	0.416	0.255	0.162	0.118	0.101	0.092
15:49:16	1.018	1.017	0.909	0.847	0.768	0.556	0.287	0.18	0.134	0.105	0.097	0.092	1.017	0.961	0.886	0.864	0.784	0.645	0.379	0.237	0.152	0.115	0.101	0.094	1.013	0.994	0.872	0.828	0.783	0.638	0.383	0.262	0.169	0.116	0.101	0.092	1.016	0.979	0.861	0.8	0.778	0.65	0.42	0.26	0.162	0.119	0.101	0.092
15:54:16	1.018	1.016	0.909	0.847	0.77	0.564	0.29	0.181	0.135	0.105	0.098	0.092	1.017	0.961	0.886	0.863	0.786	0.649	0.383	0.239	0.153	0.115	0.101	0.093	1.013	0.993	0.871	0.828	0.786	0.641	0.387	0.263	0.171	0.116	0.101	0.093	1.015	0.979	0.861	0.8	0.782	0.652	0.424	0.26	0.161	0.12	0.101	0.092
15:59:16	1.017	1.016	0.907	0.847	0.772	0.567	0.29	0.182	0.135	0.105	0.098	0.092	1.016	0.96	0.884	0.863	0.786	0.651	0.384	0.241	0.154	0.115	0.101	0.093	1.012	0.993	0.87	0.828	0.785	0.644	0.389	0.263	0.168	0.116	0.101	0.092	1.014	0.978	0.859	0.799	0.781	0.655	0.422	0.261	0.161	0.118	0.102	0.092
16:04:16	1.016	1.015	0.907	0.847	0.773	0.573	0.291	0.184	0.136	0.106	0.098	0.092	1.015	0.96	0.884	0.862	0.788	0.654	0.391	0.245	0.153	0.116	0.101	0.093	1.011	0.993	0.87	0.827	0.787	0.646	0.386	0.262	0.171	0.116	0.101	0.092	1.014	0.979	0.858	0.799	0.782	0.658	0.433	0.267	0.161	0.12	0.102	0.092
16:09:16	1.015	1.015	0.906	0.847	0.774	0.577	0.291	0.185	0.136	0.106	0.098	0.092	1.015	0.959	0.883	0.863	0.787	0.656	0.394	0.246	0.156	0.115	0.101	0.093	1.011	0.991	0.869	0.827	0.788	0.648	0.397	0.268	0.171	0.116	0.101	0.092	1.014	0.977	0.858	0.798	0.782	0.66	0.433	0.262	0.16	0.12	0.102	0.092
16:14:16	1.014	1.014	0.905	0.846	0.774	0.581	0.294	0.186	0.137	0.106	0.098	0.092	1.014	0.959	0.882	0.862	0.788	0.657	0.394	0.248	0.155	0.116	0.101	0.093	1.01	0.991	0.867	0.827	0.79	0.651	0.399	0.269	0.172	0.116	0.101	0.092	1.013	0.977	0.857	0.798	0.782	0.662	0.434	0.266	0.16	0.12	0.102	0.092
16:19:16	1.014	1.014	0.904	0.846	0.776	0.587	0.294	0.188	0.137	0.106	0.098	0.092	1.014	0.958	0.882	0.861	0.791	0.662	0.399	0.253	0.156	0.116	0.101	0.094	1.01	0.991	0.866	0.826	0.792	0.654	0.397	0.264	0.175	0.117	0.101	0.092	1.012	0.977	0.856	0.798	0.782	0.665	0.44	0.274	0.161	0.12	0.102	0.092
16:24:16	1.013	1.013	0.904	0.846	0.777	0.589	0.296	0.189	0.137	0.106	0.098	0.092	1.012	0.957	0.88	0.861	0.792	0.661	0.401	0.253	0.156	0.116	0.101	0.093	1.009	0.99	0.866	0.826	0.791	0.655	0.402	0.272	0.173	0.117	0.101	0.092	1.012	0.976	0.855	0.797	0.781	0.666	0.442	0.268	0.161	0.12	0.102	0.092
16:29:16	1.013	1.012	0.902	0.846	0.779	0.594	0.297	0.19	0.138	0.106	0.098	0.092	1.012	0.957	0.88	0.86	0.793	0.664	0.407	0.256	0.157	0.116	0.101	0.094	1.009	0.99	0.865	0.825	0.792	0.658	0.408	0.268	0.175	0.117	0.101	0.092	1.011	0.976	0.854	0.797	0.782	0.668	0.446	0.273	0.161	0.121	0.102	0.092
16:34:16	1.013	1.012	0.902	0.845	0.781	0.597	0.3	0.191	0.138	0.106	0.098	0.092	1.011	0.956	0.879	0.859	0.792	0.665	0.407	0.256	0.158	0.116	0.101	0.093	1.008	0.989	0.864	0.824	0.79	0.66	0.411	0.273	0.174	0.117	0.101	0.092	1.011	0.974	0.853	0.797	0.781	0.67	0.448	0.272	0.162	0.121	0.102	0.092
16:39:16	1.012	1.011	0.901	0.845	0.782	0.6	0.301	0.193	0.138	0.107	0.098	0.092	1.011	0.957	0.878	0.859	0.792	0.671	0.412	0.26	0.16	0.117	0.101	0.093	1.007	0.989	0.863	0.824	0.791	0.663	0.415	0.271	0.175	0.117	0.101	0.093	1.01	0.974	0.852	0.797	0.781	0.672	0.45	0.275	0.161	0.121	0.102	0.092
16:44:16	1.012	1.011	0.901	0.844	0.782	0.603	0.304	0.195	0.139	0.107	0.098	0.092	1.011	0.956	0.877	0.859	0.791	0.672	0.416	0.259	0.161	0.117	0.101	0.093	1.007	0.988	0.862	0.823	0.788	0.665	0.416	0.273	0.173	0.118	0.101	0.093	1.01	0.974	0.852	0.797	0.781	0.674	0.447	0.271	0.164	0.121	0.102	0.093
16:49:16	1.011	1.01	0.9	0.844	0.782	0.606	0.304	0.195	0.139	0.107	0.098	0.092	1.01	0.956	0.877	0.858	0.792	0.673	0.417	0.263	0.16	0.117	0.101	0.094	1.006	0.988	0.862	0.823	0.79	0.667	0.422	0.271	0.177	0.118	0.102	0.093	1.009	0.973	0.851	0.796	0.782	0.677	0.455	0.276	0.163	0.122	0.102	0.092
16:54:16	1.011	1.01	0.899	0.843	0.782	0.608	0.307	0.198	0.14	0.107	0.098	0.092	1.009	0.955	0.876	0.858	0.791	0.677	0.422	0.266	0.163	0.117	0.101	0.093	1.006	0.987	0.861	0.823	0.79	0.669	0.42	0.268	0.178	0.118	0.102	0.092	1.008	0.973	0.85	0.795	0.781	0.679	0.46	0.283	0.166	0.122	0.102	0.092
16:59:16	1.011	1.009	0.898	0.843	0.782	0.61	0.31	0.199	0.14	0.107	0.098	0.092	1.009	0.955	0.875	0.857	0.791	0.678	0.424	0.261	0.161	0.117	0.102	0.094	1.005	0.986	0.86	0.822	0.789	0.67	0.424	0.275	0.175	0.118	0.102	0.093	1.008	0.972	0.849	0.795	0.781	0.681	0.46	0.278	0.166	0.122	0.102	0.093
17:04:16	1.01	1.008	0.898	0.842	0.782	0.612	0.312	0.2	0.141	0.107	0.098	0.092	1.008	0.955	0.875	0.856	0.791	0.681	0.429	0.265	0.162	0.118	0.102	0.093	1.004	0.986	0.859	0.821	0.79	0.674	0.42	0.267	0.179	0.119	0.102	0.093	1.007	0.972	0.849	0.795	0.781	0.682	0.467	0.289	0.166	0.122	0.102	0.092
17:09:16	1.011	1.007	0.897	0.842	0.782	0.612	0.314	0.202	0.141	0.107	0.098	0.092	1.008	0.954	0.873	0.855	0.79	0.682	0.43	0.265	0.165	0.118	0.102	0.094	1.005	0.986	0.858	0.82	0.788	0.675	0.432	0.277	0.176	0.119	0.101	0.093	1.007	0.971	0.848	0.794	0.781	0.683	0.46	0.28	0.167	0.122	0.102	0.092
17:14:16	1.01	1.007	0.896	0.841	0.781	0.613	0.317	0.203	0.142	0.107	0.098	0.092	1.008	0.954	0.873	0.854	0.789	0.683	0.431	0.263	0.163	0.117	0.102	0.094	1.004	0.985	0.857	0.82	0.787	0.677	0.431	0.28	0.176	0.119	0.102	0.093	1.007	0.971	0.847	0.795	0.78	0.685	0.465	0.28	0.168	0.122	0.103	0.093
17:19:16	1.01	1.007	0.895	0.84	0.781	0.617	0.322	0.206	0.142	0.108	0.098	0.092	1.007	0.953	0.872	0.853	0.79	0.688	0.438	0.268	0.167	0.119	0.102	0.094	1.004	0.984	0.857	0.82	0.788	0.68	0.439	0.278	0.177	0.12	0.102	0.092	1.006	0.97	0.846	0.795	0.781	0.688	0.469	0.283	0.168	0.123	0.103	0.092
17:24:16	1.01	1.006	0.895	0.839	0.781	0.618	0.322	0.206	0.143	0.107	0.099	0.092	1.007	0.953	0.871	0.853	0.789	0.687	0.437	0.265	0.167	0.118	0.102	0.094	1.003	0.984	0.856	0.819	0.787	0.681	0.438	0.279	0.177	0.119	0.102	0.093	1.006	0.969	0.845	0.793	0.78	0.69	0.47	0.281	0.17	0.122	0.103	0.093
17:29:16	1.01	1.006	0.894	0.838	0.781	0.62	0.322	0.207	0.143	0.108	0.098	0.092	1.006	0.953	0.871	0.852	0.789	0.691	0.443	0.267	0.167	0.118	0.102	0.094	1.002	0.984	0.856	0.819	0.788	0.683	0.436	0.27	0.18	0.12	0.102	0.093	1.004	0.97	0.844	0.792	0.78	0.693	0.476	0.296	0.172	0.124	0.103	0.092
17:34:16	1.01	1.005	0.893	0.838	0.781	0.621	0.325	0.208	0.143	0.108	0.099	0.092	1.005	0.952	0.87	0.85	0.787	0.691	0.447	0.268	0.167	0.118	0.102	0.094	1.002	0.983	0.855	0.817	0.786	0.683	0.443	0.282	0.178	0.12	0.102	0.093	1.004	0.968	0.844	0.792	0.779	0.694	0.474	0.29	0.172	0.123	0.103	0.092
17:39:16	1.01	1.004	0.893	0.837	0.781	0.623	0.328	0.209	0.143	0.108	0.098	0.092	1.004	0.951	0.869	0.85	0.787	0.691	0.445	0.266	0.167	0.118	0.102	0.094	1.001	0.983	0.854	0.817	0.786	0.685	0.445	0.281	0.178	0.12	0.102	0.093	1.003	0.968	0.843	0.791	0.779	0.695	0.479	0.292	0.173	0.123	0.103	0.093
17:44:16	1.01	1.004	0.892	0.836	0.781	0.626	0.331	0.211	0.144	0.108	0.099	0.092	1.004	0.951	0.868	0.849	0.788	0.695	0.452	0.268	0.169	0.119	0.102	0.094	1	0.982	0.854	0.817	0.786	0.687	0.435	0.273	0.185	0.12	0.103	0.093	1.003	0.969	0.843	0.791	0.78	0.698	0.484	0.298	0.174	0.125	0.103	0.092
17:49:16	1.009	1.004	0.891	0.835	0.781	0.628	0.334	0.214	0.144	0.108	0.099	0.092	1.004	0.95	0.868	0.848	0.788	0.697	0.451	0.269	0.17	0.119	0.102	0.094	1	0.981	0.853	0.815	0.786	0.689	0.451	0.277	0.181	0.12	0.102	0.093	1.002	0.967	0.842	0.79	0.779	0.698	0.485	0.295	0.174	0.124	0.103	0.093
17:54:16	1.009	1.003	0.89	0.834	0.78	0.628	0.336	0.214	0.145	0.108	0.099	0.092	1.004	0.95	0.867	0.847	0.786	0.696	0.456	0.268	0.17	0.119	0.102	0.094	1	0.98	0.851	0.815	0.785	0.69	0.453	0.285	0.181	0.12	0.102	0.093	1.002	0.966	0.841	0.79	0.779	0.699	0.485	0.296	0.176	0.124	0.103	0.093
17:59:16	1.008	1.003	0.89	0.833	0.78	0.631	0.341	0.217	0.146	0.108	0.099	0.092	1.003	0.95	0.867	0.846	0.787	0.699	0.458	0.27	0.171	0.119	0.102	0.094	0.999	0.98	0.851	0.814	0.785	0.693	0.445	0.275	0.186	0.121	0.102	0.093	1.001	0.967	0.84	0.789	0.779	0.701	0.492	0.305	0.176	0.125	0.103	0.092
18:04:16	1.007	1.002	0.889	0.832	0.779	0.632	0.344	0.218	0.146	0.108	0.099	0.092	1.002	0.949	0.865	0.845	0.786	0.701	0.457	0.269	0.17	0.12	0.103	0.094	0.999	0.98	0.85	0.813	0.784	0.693	0.453	0.279	0.182	0.121	0.103	0.093	1	0.966	0.839	0.788	0.778	0.702	0.493	0.3	0.178	0.125	0.104	0.092
18:09:16	1.007	1.001	0.888	0.831	0.779	0.633	0.346	0.22	0.147	0.108	0.099	0.092	1.002	0.949	0.865	0.844	0.784	0.699	0.459	0.268	0.17	0.12	0.102	0.094	0.999	0.979	0.849	0.812	0.783	0.694	0.455	0.287	0.183	0.121	0.102	0.093	1.001	0.965	0.838	0.788	0.777	0.703	0.493	0.3	0.178	0.125	0.103	0.093
18:14:16	1.006	1	0.887	0.83	0.779	0.636	0.348	0.222	0.148	0.108	0.099	0.092	1.001	0.949	0.865	0.844	0.785	0.704	0.463	0.274	0.171	0.12	0.103	0.094	0.998	0.979	0.849	0.811	0.783	0.697	0.446	0.274	0.187	0.122	0.103	0.093	1	0.965	0.838	0.787	0.777	0.705	0.5	0.307	0.18	0.126	0.104	0.093
18:19:16	1.006	1	0.887	0.829	0.778	0.635	0.352	0.223	0.148	0.109	0.099	0.092	1.002	0.948	0.863	0.841	0.783	0.704	0.465	0.271	0.172	0.12	0.102	0.094	0.997	0.978	0.847	0.81	0.782	0.697	0.459	0.287	0.184	0.121	0.103	0.093	1	0.964	0.836	0.787	0.776	0.704	0.498	0.299	0.182	0.124	0.104	0.093
18:24:16	1.004	1	0.886	0.829	0.778	0.638	0.354	0.225	0.148	0.109	0.099	0.092	1	0.948	0.863	0.841	0.784	0.707	0.47	0.277	0.171	0.12	0.103	0.094	0.996	0.978	0.848	0.809	0.782	0.698	0.451	0.276	0.187	0.122	0.103	0.093	0.999	0.964	0.836	0.786	0.777	0.707	0.505	0.31	0.184	0.126	0.104	0.093
18:29:16	1.004	0.999	0.886	0.828	0.778	0.639	0.359	0.226	0.148	0.109	0.099	0.092	1	0.947	0.862	0.84	0.784	0.707	0.469	0.273	0.173	0.121	0.103	0.094	0.996	0.977	0.847	0.809	0.782	0.699	0.464	0.281	0.187	0.123	0.103	0.093	0.998	0.963	0.835	0.784	0.777	0.708	0.506	0.306	0.184	0.126	0.104	0.093
18:34:16	1.002	0.999	0.885	0.826	0.778	0.639	0.359	0.228	0.149	0.109	0.099	0.092	1	0.947	0.861	0.839	0.782	0.707	0.472	0.273	0.173	0.121	0.103	0.094	0.996	0.977	0.845	0.807	0.78	0.699	0.466	0.288	0.186	0.121	0.103	0.093	0.998	0.963	0.834	0.784	0.776	0.711	0.501	0.302	0.186	0.125	0.104	0.093
18:39:16	1.002	0.998	0.884	0.826	0.777	0.641	0.362	0.229	0.149	0.109	0.099	0.092	0.998	0.946	0.86	0.838	0.782	0.709	0.476	0.273	0.172	0.121	0.103	0.094	0.995	0.976	0.845	0.806	0.78	0.701	0.464	0.284	0.191	0.122	0.103	0.093	0.998	0.962	0.833	0.782	0.775	0.711	0.511	0.308	0.188	0.126	0.104	0.093
18:44:16	1.001	0.998	0.883	0.825	0.777	0.644	0.364	0.23	0.15	0.109	0.099	0.092	0.998	0.946	0.86	0.838	0.782	0.711	0.479	0.277	0.175	0.121	0.104	0.094	0.995	0.975	0.844	0.805	0.78	0.702	0.463	0.281	0.19	0.123	0.103	0.093	0.997	0.962	0.833	0.782	0.776	0.712	0.512	0.31	0.187	0.127	0.104	0.093
18:49:16	1	0.997	0.882	0.824	0.777	0.643	0.368	0.23	0.15	0.109	0.099	0.092	0.999	0.946	0.859	0.836	0.781	0.711	0.481	0.275	0.176	0.121	0.103	0.094	0.995	0.975	0.842	0.803	0.777	0.702	0.471	0.296	0.188	0.122	0.103	0.093	0.997	0.962	0.832	0.781	0.775	0.712	0.509	0.307	0.187	0.125	0.104	0.093
18:54:16	1	0.997	0.882	0.823	0.777	0.644	0.372	0.233	0.15	0.109	0.099	0.092	0.998	0.945	0.858	0.835	0.78	0.71	0.482	0.274	0.176	0.122	0.103	0.094	0.995	0.974	0.841	0.803	0.777	0.702	0.475	0.299	0.192	0.123	0.103	0.093	0.997	0.961	0.831	0.78	0.775	0.712	0.512	0.31	0.188	0.126	0.104	0.093
18:59:16	1	0.997	0.881	0.823	0.776	0.647	0.376	0.232	0.153	0.11	0.099	0.092	0.997	0.945	0.858	0.834	0.78	0.712	0.484	0.278	0.176	0.121	0.104	0.094	0.993	0.973	0.842	0.802	0.778	0.705	0.472	0.287	0.193	0.123	0.104	0.093	0.995	0.96	0.83	0.779	0.774	0.712	0.521	0.313	0.188	0.127	0.104	0.093
19:04:16	0.999	0.995	0.88	0.822	0.776	0.647	0.377	0.235	0.153	0.11	0.1	0.092	0.997	0.943	0.856	0.833	0.778	0.712	0.487	0.275	0.179	0.121	0.103	0.094	0.993	0.974	0.84	0.801	0.776	0.705	0.477	0.293	0.189	0.123	0.103	0.093	0.995	0.959	0.829	0.778	0.773	0.71	0.514	0.308	0.19	0.126	0.104	0.093
19:09:16	0.998	0.995	0.879	0.821	0.776	0.649	0.379	0.234	0.153	0.11	0.1	0.092	0.996	0.943	0.856	0.832	0.779	0.712	0.486	0.275	0.177	0.121	0.104	0.094	0.992	0.972	0.84	0.801	0.776	0.704	0.468	0.284	0.195	0.123	0.104	0.093	0.994	0.959	0.828	0.776	0.773	0.711	0.522	0.316	0.192	0.127	0.105	0.093
19:14:16	0.998	0.994	0.879	0.82	0.775	0.649	0.382	0.236	0.153	0.109	0.099	0.092	0.995	0.942	0.854	0.831	0.778	0.713	0.491	0.277	0.179	0.122	0.103	0.094	0.992	0.972	0.839	0.799	0.775	0.705	0.48	0.293	0.193	0.124	0.104	0.093	0.994	0.958	0.827	0.775	0.772	0.71	0.521	0.314	0.193	0.126	0.104	0.093
19:19:16	0.998	0.994	0.877	0.818	0.775	0.65	0.384	0.238	0.154	0.11	0.1	0.092	0.996	0.942	0.853	0.83	0.777	0.713	0.492	0.278	0.182	0.123	0.104	0.094	0.992	0.972	0.837	0.797	0.774	0.706	0.478	0.299	0.192	0.124	0.103	0.093	0.994	0.957	0.826	0.774	0.771	0.71	0.518	0.312	0.193	0.126	0.105	0.093
19:24:16	0.997	0.993	0.877	0.818	0.775	0.651	0.385	0.238	0.154	0.11	0.1	0.092	0.994	0.942	0.853	0.829	0.777	0.714	0.493	0.281	0.179	0.123	0.104	0.094	0.99	0.971	0.837	0.797	0.774	0.709	0.47	0.286	0.196	0.124	0.104	0.093	0.992	0.958	0.825	0.774	0.772	0.71	0.525	0.32	0.195	0.128	0.104	0.093
19:29:16	0.997	0.993	0.876	0.817	0.775	0.653	0.388	0.241	0.155	0.11	0.1	0.092	0.994	0.942	0.852	0.828	0.776	0.713	0.498	0.281	0.182	0.123	0.104	0.094	0.991	0.97	0.835	0.796	0.773	0.71	0.484	0.302	0.195	0.124	0.104	0.093	0.993	0.956	0.823	0.773	0.771	0.709	0.522	0.314	0.195	0.126	0.104	0.093
19:34:16	0.997	0.992	0.875	0.816	0.774	0.654	0.39	0.24	0.155	0.11	0.1	0.092	0.993	0.94	0.851	0.827	0.775	0.714	0.499	0.281	0.182	0.123	0.104	0.094	0.989	0.97	0.835	0.795	0.774	0.709	0.474	0.292	0.199	0.124	0.104	0.093	0.991	0.956	0.823	0.772	0.771	0.709	0.525	0.321	0.195	0.127	0.105	0.093
19:39:16	0.996	0.992	0.874	0.815	0.773	0.654	0.389	0.24	0.156	0.11	0.1	0.092	0.993	0.94	0.849	0.826	0.774	0.714	0.497	0.281	0.182	0.122	0.104	0.094	0.99	0.969	0.833	0.794	0.771	0.707	0.484	0.303	0.194	0.124	0.104	0.093	0.991	0.955	0.821	0.771	0.77	0.708	0.52	0.317	0.197	0.126	0.105	0.093
19:44:16	0.996	0.991	0.873	0.815	0.773	0.656	0.392	0.242	0.156	0.11	0.1	0.092	0.991	0.939	0.85	0.825	0.774	0.716	0.499	0.282	0.183	0.123	0.104	0.094	0.988	0.968	0.833	0.793	0.772	0.707	0.477	0.294	0.201	0.124	0.104	0.093	0.989	0.954	0.82	0.77	0.769	0.708	0.528	0.321	0.197	0.128	0.105	0.093
19:49:16	0.995	0.99	0.872	0.814	0.772	0.657	0.395	0.243	0.156	0.11	0.1	0.092	0.992	0.938	0.848	0.824	0.773	0.717	0.5	0.283	0.187	0.123	0.104	0.094	0.989	0.968	0.831	0.792	0.769	0.707	0.489	0.308	0.196	0.125	0.104	0.093	0.99	0.954	0.819	0.769	0.769	0.707	0.522	0.317	0.196	0.126	0.105	0.093
19:54:16	0.995	0.99	0.872	0.813	0.772	0.655	0.393	0.243	0.156	0.11	0.1	0.092	0.992	0.938	0.847	0.823	0.772	0.715	0.501	0.284	0.186	0.123	0.104	0.094	0.988	0.967	0.83	0.79	0.768	0.705	0.487	0.309	0.199	0.125	0.104	0.093	0.99	0.953	0.818	0.767	0.767	0.706	0.522	0.317	0.197	0.126	0.105	0.093
19:59:16	0.995	0.99	0.871	0.812	0.771	0.658	0.398	0.245	0.158	0.111	0.1	0.092	0.992	0.939	0.846	0.822	0.772	0.716	0.504	0.288	0.189	0.124	0.105	0.094	0.988	0.966	0.829	0.79	0.768	0.705	0.493	0.307	0.2	0.125	0.105	0.093	0.989	0.953	0.817	0.767	0.768	0.707	0.524	0.319	0.197	0.126	0.105	0.093
20:04:16	0.994	0.989	0.87	0.811	0.771	0.656	0.397	0.243	0.157	0.111	0.1	0.093	0.991	0.937	0.846	0.82	0.771	0.713	0.501	0.285	0.186	0.124	0.105	0.094	0.987	0.966	0.828	0.789	0.767	0.703	0.49	0.308	0.197	0.125	0.104	0.093	0.988	0.952	0.816	0.766	0.766	0.705	0.524	0.321	0.199	0.127	0.105	0.093
20:09:16	0.993	0.988	0.869	0.81	0.77	0.658	0.4	0.246	0.159	0.111	0.1	0.092	0.99	0.937	0.844	0.819	0.77	0.712	0.507	0.286	0.188	0.124	0.104	0.094	0.986	0.965	0.827	0.788	0.766	0.703	0.491	0.307	0.2	0.125	0.104	0.093	0.987	0.951	0.814	0.765	0.766	0.706	0.53	0.322	0.2	0.126	0.106	0.093
20:14:16	0.993	0.987	0.868	0.809	0.77	0.658	0.4	0.244	0.158	0.111	0.1	0.092	0.989	0.937	0.843	0.818	0.769	0.712	0.507	0.289	0.188	0.124	0.104	0.094	0.986	0.964	0.826	0.786	0.765	0.699	0.493	0.313	0.2	0.125	0.104	0.093	0.988	0.951	0.814	0.764	0.765	0.705	0.525	0.321	0.198	0.126	0.105	0.093
20:19:16	0.992	0.987	0.867	0.808	0.769	0.659	0.405	0.246	0.159	0.111	0.1	0.092	0.988	0.936	0.842	0.818	0.769	0.711	0.508	0.29	0.19	0.124	0.105	0.094	0.985	0.963	0.825	0.786	0.765	0.7	0.489	0.305	0.203	0.125	0.104	0.093	0.986	0.95	0.812	0.763	0.764	0.704	0.53	0.326	0.2	0.126	0.105	0.093
20:24:16	0.992	0.986	0.866	0.807	0.768	0.658	0.401	0.247	0.159	0.111	0.1	0.092	0.989	0.936	0.841	0.816	0.767	0.709	0.505	0.291	0.189	0.124	0.104	0.094	0.985	0.963	0.823	0.784	0.763	0.698	0.493	0.311	0.201	0.126	0.105	0.093	0.986	0.95	0.811	0.762	0.763	0.703	0.525	0.323	0.201	0.127	0.105	0.093
20:29:16	0.992	0.986	0.865	0.806	0.767	0.657	0.402	0.246	0.158	0.111	0.1	0.092	0.988	0.935	0.84	0.815	0.767	0.709	0.506	0.295	0.193	0.124	0.105	0.094	0.984	0.962	0.822	0.782	0.762	0.697	0.489	0.316	0.201	0.126	0.104	0.093	0.986	0.949	0.81	0.761	0.762	0.702	0.522	0.32	0.202	0.126	0.105	0.093
20:34:16	0.991	0.985	0.864	0.805	0.767	0.66	0.413	0.249	0.161	0.112	0.101	0.092	0.987	0.933	0.839	0.814	0.766	0.709	0.509	0.296	0.193	0.125	0.105	0.094	0.983	0.961	0.822	0.782	0.763	0.697	0.489	0.308	0.207	0.127	0.105	0.093	0.985	0.948	0.808	0.76	0.762	0.703	0.534	0.322	0.203	0.127	0.106	0.093
20:39:16	0.99	0.985	0.863	0.804	0.766	0.659	0.406	0.247	0.16	0.111	0.1	0.092	0.986	0.933	0.837	0.812	0.764	0.705	0.506	0.289	0.191	0.124	0.105	0.094	0.982	0.961	0.82	0.781	0.76	0.695	0.49	0.313	0.201	0.126	0.105	0.093	0.983	0.947	0.806	0.759	0.76	0.702	0.529	0.324	0.203	0.126	0.105	0.093
20:44:16	0.99	0.984	0.862	0.803	0.766	0.661	0.414	0.249	0.161	0.112	0.1	0.092	0.985	0.932	0.838	0.812	0.764	0.706	0.507	0.294	0.194	0.125	0.105	0.094	0.981	0.96	0.82	0.78	0.761	0.693	0.483	0.304	0.206	0.126	0.105	0.094	0.982	0.947	0.806	0.757	0.759	0.702	0.539	0.326	0.206	0.127	0.106	0.093
20:49:16	0.989	0.983	0.861	0.802	0.763	0.659	0.409	0.249	0.162	0.111	0.101	0.092	0.985	0.931	0.835	0.81	0.762	0.703	0.507	0.296	0.192	0.125	0.105	0.094	0.981	0.959	0.818	0.778	0.758	0.692	0.49	0.316	0.202	0.126	0.105	0.093	0.982	0.946	0.804	0.756	0.758	0.7	0.53	0.324	0.202	0.127	0.105	0.093
20:54:16	0.989	0.983	0.86	0.801	0.763	0.66	0.412	0.253	0.162	0.112	0.101	0.092	0.985	0.931	0.835	0.808	0.761	0.702	0.509	0.297	0.194	0.125	0.105	0.094	0.981	0.959	0.817	0.777	0.757	0.693	0.494	0.319	0.203	0.127	0.105	0.094	0.982	0.944	0.803	0.755	0.758	0.699	0.531	0.324	0.204	0.126	0.106	0.093
20:59:16	0.988	0.983	0.859	0.8	0.763	0.662	0.419	0.256	0.164	0.112	0.101	0.092	0.984	0.931	0.834	0.807	0.761	0.702	0.511	0.299	0.196	0.126	0.106	0.094	0.98	0.958	0.816	0.776	0.756	0.692	0.492	0.316	0.205	0.126	0.105	0.094	0.981	0.944	0.801	0.754	0.757	0.7	0.535	0.327	0.205	0.127	0.106	0.093
21:04:16	0.988	0.982	0.858	0.799	0.762	0.663	0.417	0.256	0.164	0.112	0.101	0.093	0.984	0.929	0.832	0.805	0.76	0.701	0.511	0.302	0.197	0.126	0.106	0.094	0.98	0.957	0.815	0.774	0.755	0.692	0.494	0.317	0.204	0.127	0.105	0.094	0.981	0.943	0.801	0.753	0.756	0.7	0.534	0.325	0.205	0.127	0.106	0.093
21:09:16	0.987	0.981	0.857	0.798	0.76	0.662	0.413	0.251	0.163	0.112	0.101	0.092	0.983	0.929	0.831	0.804	0.758	0.698	0.509	0.3	0.195	0.125	0.105	0.094	0.979	0.956	0.813	0.773	0.753	0.689	0.492	0.32	0.204	0.127	0.105	0.094	0.98	0.943	0.799	0.752	0.754	0.699	0.531	0.324	0.206	0.126	0.106	0.093
21:14:16	0.987	0.98	0.856	0.797	0.759	0.663	0.416	0.252	0.164	0.112	0.101	0.092	0.983	0.929	0.83	0.802	0.757	0.698	0.508	0.299	0.198	0.126	0.105	0.094	0.979	0.955	0.812	0.771	0.752	0.688	0.491	0.319	0.202	0.127	0.106	0.094	0.979	0.942	0.798	0.75	0.753	0.698	0.534	0.323	0.209	0.127	0.106	0.093
21:19:16	0.986	0.98	0.855	0.797	0.759	0.664	0.422	0.256	0.166	0.113	0.101	0.092	0.981	0.927	0.83	0.801	0.757	0.697	0.511	0.303	0.198	0.126	0.106	0.094	0.977	0.954	0.812	0.77	0.752	0.687	0.488	0.316	0.204	0.127	0.106	0.094	0.978	0.94	0.796	0.749	0.753	0.698	0.538	0.327	0.209	0.127	0.106	0.093
21:24:16	0.986	0.979	0.854	0.795	0.758	0.664	0.418	0.255	0.166	0.112	0.101	0.092	0.981	0.927	0.828	0.799	0.755	0.696	0.513	0.305	0.199	0.127	0.106	0.094	0.977	0.954	0.809	0.768	0.75	0.686	0.494	0.321	0.204	0.127	0.105	0.094	0.978	0.94	0.795	0.748	0.751	0.697	0.536	0.327	0.207	0.127	0.106	0.093
21:29:16	0.985	0.978	0.852	0.793	0.757	0.66	0.416	0.254	0.163	0.112	0.101	0.092	0.98	0.926	0.827	0.798	0.753	0.693	0.51	0.304	0.199	0.126	0.105	0.094	0.976	0.952	0.808	0.767	0.748	0.684	0.491	0.319	0.204	0.128	0.106	0.094	0.977	0.938	0.793	0.746	0.75	0.696	0.531	0.324	0.207	0.127	0.106	0.093
21:34:16	0.985	0.978	0.852	0.793	0.756	0.661	0.425	0.255	0.167	0.113	0.101	0.092	0.977	0.926	0.827	0.796	0.753	0.693	0.511	0.308	0.196	0.126	0.106	0.094	0.974	0.952	0.807	0.765	0.749	0.683	0.482	0.312	0.21	0.128	0.106	0.094	0.975	0.937	0.791	0.745	0.749	0.697	0.545	0.328	0.212	0.128	0.107	0.093
21:39:16	0.984	0.977	0.851	0.792	0.755	0.661	0.424	0.257	0.166	0.112	0.101	0.092	0.978	0.925	0.825	0.795	0.751	0.691	0.51	0.305	0.198	0.126	0.106	0.094	0.974	0.951	0.806	0.764	0.746	0.681	0.488	0.32	0.211	0.128	0.106	0.094	0.975	0.936	0.79	0.744	0.748	0.696	0.536	0.329	0.208	0.128	0.106	0.093
21:44:16	0.983	0.976	0.849	0.79	0.754	0.66	0.424	0.258	0.167	0.112	0.101	0.092	0.977	0.924	0.824	0.793	0.751	0.691	0.509	0.308	0.198	0.126	0.106	0.094	0.972	0.949	0.805	0.762	0.746	0.681	0.483	0.32	0.209	0.128	0.106	0.094	0.974	0.936	0.789	0.742	0.747	0.696	0.541	0.329	0.21	0.128	0.107	0.093
21:49:16	0.983	0.976	0.848	0.789	0.754	0.659	0.424	0.258	0.167	0.113	0.101	0.092	0.977	0.923	0.823	0.791	0.75	0.69	0.51	0.307	0.198	0.126	0.106	0.094	0.972	0.949	0.804	0.762	0.745	0.681	0.483	0.317	0.206	0.128	0.106	0.094	0.973	0.934	0.788	0.741	0.746	0.694	0.542	0.329	0.21	0.128	0.107	0.093
21:54:16	0.982	0.975	0.847	0.788	0.752	0.658	0.423	0.26	0.167	0.113	0.101	0.092	0.977	0.923	0.822	0.79	0.749	0.688	0.512	0.31	0.205	0.127	0.106	0.094	0.972	0.947	0.801	0.759	0.742	0.679	0.491	0.322	0.206	0.128	0.106	0.094	0.973	0.934	0.786	0.74	0.745	0.693	0.534	0.328	0.211	0.128	0.106	0.093
21:59:16	0.982	0.974	0.846	0.786	0.751	0.658	0.431	0.26	0.168	0.113	0.101	0.093	0.974	0.923	0.821	0.788	0.748	0.688	0.513	0.31	0.2	0.128	0.106	0.094	0.97	0.946	0.801	0.758	0.743	0.679	0.485	0.315	0.208	0.129	0.106	0.094	0.971	0.933	0.785	0.738	0.744	0.694	0.547	0.326	0.213	0.128	0.107	0.093
22:04:16	0.981	0.974	0.846	0.785	0.751	0.657	0.426	0.261	0.168	0.113	0.101	0.092	0.975	0.921	0.819	0.787	0.746	0.687	0.511	0.309	0.206	0.128	0.106	0.094	0.97	0.946	0.798	0.756	0.74	0.678	0.492	0.322	0.206	0.128	0.106	0.094	0.971	0.931	0.783	0.737	0.743	0.694	0.538	0.328	0.211	0.128	0.107	0.093
22:09:16	0.981	0.973	0.844	0.783	0.749	0.656	0.426	0.261	0.169	0.113	0.102	0.093	0.975	0.921	0.818	0.785	0.745	0.685	0.508	0.309	0.206	0.127	0.106	0.094	0.969	0.944	0.797	0.755	0.739	0.676	0.49	0.32	0.205	0.128	0.106	0.094	0.97	0.93	0.781	0.736	0.742	0.692	0.536	0.327	0.212	0.129	0.107	0.093
22:14:16	0.979	0.972	0.843	0.782	0.748	0.654	0.423	0.262	0.167	0.112	0.101	0.092	0.973	0.92	0.816	0.783	0.743	0.683	0.507	0.31	0.202	0.127	0.106	0.094	0.968	0.943	0.795	0.753	0.737	0.674	0.488	0.321	0.203	0.128	0.106	0.094	0.968	0.929	0.78	0.734	0.74	0.692	0.535	0.329	0.211	0.129	0.107	0.093
22:19:16	0.979	0.971	0.842	0.781	0.748	0.656	0.431	0.264	0.17	0.113	0.102	0.092	0.972	0.919	0.816	0.782	0.743	0.683	0.511	0.313	0.204	0.128	0.106	0.094	0.966	0.942	0.795	0.752	0.737	0.675	0.486	0.318	0.208	0.128	0.106	0.094	0.967	0.927	0.778	0.732	0.74	0.691	0.539	0.33	0.214	0.129	0.107	0.093
22:24:16	0.978	0.971	0.841	0.78	0.747	0.656	0.431	0.266	0.171	0.114	0.102	0.093	0.971	0.918	0.815	0.781	0.742	0.682	0.512	0.311	0.209	0.128	0.107	0.094	0.966	0.94	0.794	0.75	0.736	0.674	0.49	0.319	0.207	0.129	0.106	0.094	0.966	0.927	0.777	0.731	0.739	0.691	0.541	0.328	0.212	0.129	0.107	0.093
22:29:16	0.978	0.97	0.84	0.778	0.746	0.653	0.431	0.265	0.171	0.114	0.102	0.093	0.971	0.918	0.813	0.778	0.741	0.681	0.509	0.313	0.206	0.128	0.106	0.094	0.965	0.94	0.792	0.748	0.734	0.672	0.491	0.321	0.208	0.129	0.106	0.094	0.966	0.925	0.776	0.73	0.737	0.689	0.537	0.326	0.213	0.129	0.107	0.093
22:34:16	0.977	0.969	0.839	0.777	0.744	0.652	0.427	0.263	0.168	0.113	0.102	0.093	0.97	0.917	0.812	0.777	0.739	0.677	0.507	0.31	0.205	0.127	0.106	0.095	0.964	0.939	0.79	0.746	0.732	0.671	0.487	0.318	0.206	0.129	0.106	0.094	0.964	0.924	0.775	0.728	0.736	0.689	0.536	0.329	0.214	0.13	0.107	0.093
22:39:16	0.976	0.968	0.838	0.776	0.744	0.653	0.431	0.269	0.171	0.114	0.102	0.093	0.97	0.916	0.811	0.776	0.739	0.679	0.51	0.313	0.207	0.129	0.107	0.094	0.963	0.937	0.789	0.745	0.733	0.672	0.487	0.319	0.209	0.129	0.106	0.094	0.963	0.923	0.773	0.727	0.735	0.689	0.538	0.329	0.212	0.13	0.107	0.093
22:44:16	0.975	0.967	0.836	0.774	0.743	0.651	0.427	0.266	0.169	0.113	0.101	0.093	0.968	0.915	0.809	0.774	0.737	0.677	0.505	0.311	0.203	0.128	0.106	0.094	0.962	0.936	0.787	0.743	0.73	0.668	0.487	0.319	0.208	0.129	0.106	0.094	0.961	0.922	0.771	0.725	0.734	0.687	0.536	0.329	0.213	0.13	0.107	0.093
22:49:16	0.974	0.967	0.836	0.773	0.742	0.651	0.432	0.269	0.172	0.113	0.102	0.093	0.965	0.914	0.809	0.772	0.737	0.676	0.506	0.311	0.2	0.127	0.106	0.095	0.96	0.935	0.787	0.743	0.73	0.668	0.478	0.316	0.206	0.129	0.107	0.094	0.96	0.92	0.77	0.723	0.732	0.687	0.545	0.328	0.218	0.13	0.108	0.093
22:54:16	0.973	0.965	0.834	0.771	0.741	0.649	0.428	0.266	0.17	0.113	0.102	0.093	0.966	0.913	0.807	0.771	0.735	0.674	0.505	0.31	0.203	0.128	0.106	0.094	0.96	0.934	0.784	0.741	0.728	0.667	0.483	0.319	0.205	0.129	0.106	0.094	0.959	0.919	0.768	0.722	0.732	0.686	0.537	0.329	0.213	0.13	0.107	0.093
22:59:16	0.973	0.965	0.834	0.77	0.741	0.65	0.434	0.274	0.173	0.114	0.102	0.093	0.965	0.912	0.806	0.769	0.734	0.675	0.509	0.314	0.205	0.128	0.107	0.094	0.959	0.932	0.784	0.739	0.728	0.667	0.481	0.317	0.208	0.13	0.106	0.094	0.958	0.918	0.767	0.721	0.731	0.686	0.538	0.331	0.215	0.131	0.108	0.093
23:04:16	0.972	0.964	0.833	0.769	0.739	0.649	0.436	0.274	0.174	0.114	0.102	0.093	0.964	0.911	0.805	0.767	0.734	0.674	0.508	0.314	0.204	0.129	0.107	0.095	0.957	0.931	0.783	0.738	0.727	0.666	0.479	0.314	0.207	0.13	0.107	0.094	0.957	0.916	0.766	0.719	0.729	0.685	0.542	0.331	0.217	0.131	0.108	0.093
23:09:16	0.971	0.963	0.831	0.768	0.738	0.647	0.432	0.272	0.172	0.115	0.102	0.092	0.963	0.911	0.803	0.766	0.733	0.672	0.506	0.315	0.205	0.129	0.107	0.095	0.957	0.93	0.781	0.736	0.724	0.665	0.485	0.319	0.208	0.13	0.106	0.094	0.956	0.915	0.764	0.718	0.728	0.684	0.537	0.329	0.213	0.131	0.108	0.093
23:14:16	0.97	0.962	0.83	0.766	0.737	0.646	0.428	0.269	0.171	0.113	0.102	0.093	0.962	0.91	0.802	0.764	0.731	0.67	0.502	0.313	0.203	0.128	0.107	0.094	0.955	0.929	0.78	0.734	0.722	0.663	0.482	0.319	0.208	0.129	0.106	0.094	0.954	0.914	0.763	0.717	0.727	0.683	0.534	0.33	0.212	0.131	0.108	0.093
23:19:16	0.97	0.961	0.829	0.765	0.737	0.648	0.436	0.276	0.176	0.115	0.102	0.093	0.961	0.909	0.801	0.763	0.731	0.671	0.507	0.316	0.207	0.129	0.107	0.095	0.954	0.927	0.779	0.732	0.723	0.663	0.48	0.317	0.209	0.131	0.107	0.094	0.953	0.913	0.761	0.716	0.727	0.684	0.538	0.331	0.216	0.132	0.108	0.093
23:24:16	0.969	0.96	0.828	0.764	0.736	0.645	0.433	0.276	0.174	0.115	0.102	0.092	0.96	0.908	0.799	0.76	0.73	0.669	0.505	0.315	0.206	0.129	0.107	0.094	0.954	0.926	0.776	0.731	0.72	0.662	0.485	0.319	0.208	0.13	0.106	0.094	0.952	0.911	0.761	0.714	0.725	0.682	0.533	0.328	0.213	0.132	0.108	0.093
23:29:16	0.967	0.959	0.827	0.762	0.735	0.644	0.427	0.274	0.173	0.113	0.102	0.093	0.959	0.907	0.798	0.759	0.729	0.668	0.505	0.314	0.207	0.13	0.107	0.095	0.952	0.925	0.774	0.729	0.72	0.661	0.483	0.319	0.209	0.131	0.107	0.094	0.952	0.91	0.759	0.713	0.723	0.68	0.528	0.327	0.208	0.131	0.108	0.093
23:34:16	0.966	0.959	0.826	0.76	0.735	0.645	0.435	0.279	0.175	0.115	0.102	0.093	0.957	0.905	0.796	0.758	0.727	0.668	0.504	0.314	0.205	0.13	0.107	0.095	0.95	0.923	0.774	0.729	0.719	0.661	0.476	0.313	0.206	0.131	0.107	0.094	0.949	0.908	0.757	0.711	0.722	0.68	0.539	0.332	0.217	0.131	0.108	0.094
23:39:16	0.966	0.958	0.824	0.76	0.733	0.644	0.43	0.278	0.176	0.115	0.102	0.093	0.957	0.904	0.795	0.756	0.726	0.666	0.502	0.312	0.205	0.129	0.107	0.095	0.95	0.923	0.772	0.727	0.716	0.658	0.481	0.316	0.206	0.13	0.107	0.094	0.948	0.907	0.756	0.709	0.721	0.679	0.533	0.329	0.213	0.132	0.108	0.094
23:44:16	0.965	0.956	0.823	0.758	0.733	0.641	0.428	0.277	0.174	0.114	0.102	0.093	0.955	0.903	0.794	0.754	0.725	0.664	0.501	0.314	0.206	0.129	0.107	0.095	0.948	0.921	0.771	0.725	0.715	0.657	0.48	0.316	0.208	0.13	0.107	0.094	0.946	0.906	0.755	0.708	0.719	0.679	0.533	0.332	0.212	0.133	0.108	0.094
23:49:16	0.964	0.956	0.823	0.757	0.732	0.643	0.434	0.28	0.177	0.114	0.102	0.093	0.953	0.902	0.793	0.753	0.724	0.664	0.502	0.313	0.204	0.13	0.108	0.095	0.945	0.92	0.771	0.724	0.715	0.657	0.472	0.309	0.206	0.131	0.107	0.094	0.945	0.904	0.754	0.706	0.719	0.678	0.537	0.334	0.216	0.133	0.109	0.094
23:54:16	0.963	0.955	0.821	0.756	0.731	0.641	0.433	0.281	0.177	0.114	0.102	0.093	0.953	0.902	0.792	0.751	0.723	0.663	0.5	0.315	0.209	0.13	0.108	0.095	0.946	0.918	0.769	0.722	0.713	0.656	0.479	0.317	0.207	0.131	0.107	0.094	0.944	0.903	0.753	0.706	0.717	0.677	0.533	0.33	0.213	0.134	0.109	0.094
23:59:16	0.962	0.953	0.82	0.754	0.73	0.641	0.435	0.282	0.177	0.114	0.102	0.093	0.951	0.901	0.791	0.75	0.722	0.662	0.5	0.314	0.206	0.13	0.108	0.095	0.943	0.917	0.768	0.721	0.713	0.654	0.47	0.313	0.21	0.131	0.107	0.094	0.942	0.901	0.751	0.704	0.716	0.677	0.538	0.332	0.217	0.135	0.109	0.094
1 day, 0:04:16	0.961	0.953	0.819	0.753	0.729	0.64	0.433	0.281	0.176	0.114	0.102	0.093	0.949	0.899	0.79	0.749	0.721	0.659	0.497	0.312	0.204	0.129	0.108	0.095	0.941	0.916	0.767	0.719	0.711	0.654	0.468	0.308	0.208	0.131	0.108	0.094	0.94	0.9	0.75	0.702	0.714	0.676	0.541	0.33	0.217	0.135	0.109	0.094
