# Supplementary material for: Using cellular fitness to map the structure and function of a major facilitator superfamily effluxer
Source: Mol Syst Biol. 2017 Dec 1;13(12):964. doi: 10.15252/msb.20177635 (PMC5740499; doi:10.15252/msb.20177635)
Supplement: Supplementary file 9 — Source Data for Figure 2 [file MSB-13-964-s007.zip]

Archive with 4 entries (3 files):
- SourceData_Figure2/
- SourceData_Figure2/MSB-17-7635_AnalyzedDataforFigure2B.xlsx
- SourceData_Figure2/MSB-17-7635_SourceDataforFigure2B.xlsx
- SourceData_Figure2/README.txt
