# Supplementary material for: Using cellular fitness to map the structure and function of a major facilitator superfamily effluxer
Source: Mol Syst Biol. 2017 Dec 1;13(12):964. doi: 10.15252/msb.20177635 (PMC5740499; doi:10.15252/msb.20177635)
Supplement: Supplementary file 9 — Source Data for Figure 2 [file MSB-13-964-s007.zip › SourceData_Figure2/MSB-17-7635_AnalyzedDataforFigure2B.xlsx]

## Sheet: TET Growth Rates
Absolute growth rates (min-1) of TetBWT in TET
TET (µg/mL)	TetBWT_1	TetBWT_2	TetBWT_3
0	0.0259297	0.0266964	0.0292672
5	0.0241589	0.0266831	0.0298608
10	0.0250605	0.0255164	0.0289255
15	0.0245463	0.0251034	0.0294961
20	0.0245208	0.0237957	0.0277084
25	0.0237027	0.0239986	0.0274206
30	0.0210589	0.0213661	0.0258489
35	0.0194066	0.0199171	0.022439
45	0.0142175	0.0165665	0.0183992
60	0.0110496	0.0120885	0.0156471
80	0.00869811	0.00924614	0.0109335
100	0.00557115	0.00706679	0.00905778
Normalized growth rates of TetBWT in TET
TET (µg/mL)	TetBWT_1	TetBWT_2	TetBWT_3
0	1	1	1
5	0.931708	0.999504	1.02028
10	0.96648	0.955801	0.988326
15	0.94665	0.94033	1.00782
20	0.945666	0.891347	0.94674
25	0.914114	0.898946	0.936905
30	0.812155	0.800338	0.883203
35	0.748431	0.746061	0.766695
45	0.548309	0.620551	0.628662
60	0.426139	0.452813	0.534631
80	0.33545	0.346344	0.373575
100	0.214856	0.26471	0.309486

## Sheet: DOX Growth Rates
Absolute growth rates (min-1) of TetBWT in DOX
DOX (µg/mL)	TetBWT_1	TetBWT_2	TetBWT_3
0	0.026348	0.0274772	0.0275706
0.5	0.0252952	0.0264178	0.0285172
1	0.025371	0.0263479	0.0286918
2	0.0256815	0.0261438	0.0281701
3	0.0257644	0.0269584	0.0280267
6	0.0233461	0.0248865	0.0237702
8	0.0201231	0.021343	0.0213839
10	0.0172938	0.0186547	0.0176135
12	0.01379	0.0157647	0.0146321
16	0.00976869	0.0113942	0.0112097
20	0.00817691	0.00776655	0.00921884
30	0.00412825	0.00546889	0.00591655
Normalized growth rates of TetBWT in DOX
DOX (µg/mL)	TetBWT_1	TetBWT_2	TetBWT_3
0	1	1	1
0.5	0.960042	0.961444	1.03433
1	0.962921	0.958898	1.04067
2	0.974706	0.951472	1.02174
3	0.977852	0.981118	1.01654
6	0.886069	0.905714	0.862158
8	0.763743	0.776751	0.775605
10	0.656363	0.678913	0.638853
12	0.523378	0.573736	0.530715
16	0.370756	0.414679	0.406581
20	0.310343	0.282654	0.334372
30	0.156682	0.199034	0.214596

## Sheet: MCN Growth Rates
Absolute growth rates (min-1) of TetBWT in MCN
MCN (µg/mL)	TetBWT_1	TetBWT_2	TetBWT_3
0	0.0294229	0.0297649	0.0284442
0.5	0.0294525	0.0296823	0.028551
1	0.0296345	0.0281803	0.027152
1.5	0.029155	0.0289511	0.0268112
2	0.0248545	0.02601	0.0245239
2.5	0.0231167	0.0216133	0.0224594
3	0.0181759	0.0189435	0.0188848
3.5	0.0158641	0.0150499	0.0154985
4	0.0132368	0.0109497	0.0120988
5	0.0102769	0.00882549	0.00794069
6	0.00849961	0.00844101	0.00631713
10	0.00380658	0.00266206	0.00267572
Normalized growth rates of TetBWT in MCN
MCN (µg/mL)	TetBWT_1	TetBWT_2	TetBWT_3
0	1	1	1
0.5	1.00101	0.997226	1.00375
1	1.00719	0.946765	0.954572
1.5	0.990896	0.97266	0.942589
2	0.844734	0.87385	0.862177
2.5	0.785672	0.726133	0.789595
3	0.617748	0.636439	0.663923
3.5	0.539175	0.505625	0.544872
4	0.449881	0.367873	0.425351
5	0.349281	0.296507	0.279167
6	0.288878	0.28359	0.222088
10	0.129375	0.0894365	0.0940689
