# Supplementary material for: Using cellular fitness to map the structure and function of a major facilitator superfamily effluxer
Source: Mol Syst Biol. 2017 Dec 1;13(12):964. doi: 10.15252/msb.20177635 (PMC5740499; doi:10.15252/msb.20177635)
Supplement: Supplementary file 9 — Source Data for Figure 2 [file MSB-13-964-s007.zip › SourceData_Figure2/MSB-17-7635_SourceDataforFigure2B.xlsx]

## Sheet: TET_1
	TetBWT
TET (µg/mL)	0	5	10	15	20	25	30	35	45	60	80	100
Time	A1	A2	A3	A4	A5	A6	A7	A8	A9	A10	A11	A12
00:00:00	0.098	0.1	0.097	0.096	0.097	0.096	0.095	0.097	0.099	0.096	0.096	0.099
00:04:16	0.097	0.1	0.097	0.097	0.096	0.095	0.096	0.095	0.098	0.096	0.095	0.097
00:09:16	0.096	0.099	0.096	0.097	0.095	0.094	0.095	0.095	0.098	0.095	0.095	0.096
00:14:16	0.096	0.099	0.096	0.097	0.096	0.094	0.095	0.095	0.098	0.095	0.095	0.097
00:19:16	0.096	0.099	0.096	0.097	0.095	0.095	0.095	0.095	0.098	0.095	0.095	0.096
00:24:16	0.097	0.1	0.097	0.097	0.096	0.095	0.095	0.095	0.098	0.095	0.095	0.097
00:29:16	0.097	0.1	0.097	0.097	0.096	0.095	0.096	0.095	0.098	0.095	0.095	0.097
00:34:16	0.098	0.1	0.097	0.098	0.096	0.095	0.096	0.096	0.099	0.096	0.095	0.097
00:39:16	0.098	0.101	0.098	0.098	0.097	0.096	0.096	0.096	0.099	0.096	0.096	0.097
00:44:16	0.099	0.101	0.099	0.099	0.097	0.096	0.097	0.097	0.099	0.097	0.096	0.097
00:49:16	0.099	0.102	0.099	0.099	0.098	0.097	0.098	0.097	0.1	0.097	0.096	0.098
00:54:16	0.1	0.103	0.1	0.1	0.099	0.098	0.098	0.098	0.101	0.098	0.097	0.098
00:59:16	0.101	0.104	0.101	0.101	0.099	0.099	0.099	0.099	0.101	0.098	0.097	0.098
01:04:16	0.102	0.105	0.102	0.102	0.101	0.1	0.1	0.099	0.102	0.099	0.098	0.099
01:09:16	0.104	0.107	0.104	0.104	0.102	0.101	0.101	0.101	0.103	0.1	0.098	0.099
01:14:16	0.106	0.109	0.106	0.105	0.103	0.102	0.102	0.101	0.104	0.1	0.099	0.099
01:19:16	0.109	0.111	0.108	0.108	0.106	0.105	0.104	0.103	0.105	0.104	0.099	0.1
01:24:16	0.112	0.114	0.111	0.11	0.108	0.107	0.106	0.104	0.107	0.102	0.1	0.1
01:29:16	0.116	0.118	0.114	0.113	0.11	0.109	0.108	0.106	0.108	0.103	0.1	0.101
01:34:16	0.12	0.122	0.117	0.116	0.113	0.112	0.11	0.108	0.109	0.104	0.102	0.101
01:39:16	0.125	0.127	0.122	0.12	0.117	0.116	0.113	0.111	0.111	0.105	0.102	0.102
01:44:16	0.131	0.132	0.127	0.125	0.122	0.119	0.116	0.113	0.113	0.106	0.103	0.102
01:49:16	0.138	0.139	0.134	0.131	0.126	0.124	0.119	0.116	0.115	0.107	0.103	0.102
01:54:16	0.146	0.146	0.141	0.137	0.132	0.129	0.123	0.119	0.117	0.109	0.104	0.103
01:59:16	0.156	0.156	0.149	0.145	0.139	0.134	0.127	0.122	0.119	0.11	0.105	0.104
02:04:16	0.166	0.165	0.158	0.153	0.146	0.141	0.132	0.126	0.122	0.112	0.106	0.104
02:09:16	0.177	0.177	0.169	0.163	0.155	0.148	0.137	0.13	0.125	0.113	0.107	0.104
02:14:16	0.186	0.189	0.181	0.173	0.165	0.157	0.143	0.135	0.128	0.116	0.108	0.105
02:19:16	0.196	0.196	0.19	0.187	0.175	0.166	0.15	0.14	0.13	0.116	0.108	0.106
02:24:16	0.211	0.208	0.199	0.193	0.187	0.176	0.158	0.146	0.134	0.118	0.109	0.106
02:29:16	0.229	0.226	0.215	0.205	0.194	0.188	0.166	0.152	0.138	0.12	0.11	0.106
02:34:16	0.248	0.245	0.233	0.222	0.207	0.195	0.175	0.159	0.142	0.121	0.111	0.107
02:39:16	0.268	0.263	0.251	0.24	0.223	0.207	0.185	0.166	0.146	0.123	0.112	0.107
02:44:16	0.286	0.282	0.27	0.258	0.24	0.223	0.192	0.175	0.15	0.125	0.112	0.107
02:49:16	0.31	0.304	0.289	0.275	0.257	0.24	0.202	0.183	0.154	0.127	0.113	0.108
02:54:16	0.332	0.327	0.314	0.297	0.273	0.255	0.215	0.189	0.159	0.128	0.114	0.109
02:59:16	0.354	0.35	0.336	0.32	0.295	0.269	0.229	0.198	0.164	0.13	0.115	0.109
03:04:16	0.385	0.376	0.359	0.343	0.318	0.291	0.242	0.21	0.17	0.132	0.116	0.109
03:09:16	0.406	0.406	0.391	0.367	0.34	0.314	0.255	0.223	0.176	0.134	0.116	0.109
03:14:16	0.422	0.423	0.412	0.399	0.363	0.336	0.27	0.233	0.182	0.135	0.116	0.11
03:19:16	0.441	0.441	0.429	0.417	0.394	0.359	0.29	0.245	0.186	0.137	0.117	0.11
03:24:16	0.462	0.462	0.448	0.435	0.414	0.393	0.31	0.259	0.192	0.139	0.118	0.11
03:29:16	0.48	0.482	0.467	0.453	0.429	0.411	0.328	0.276	0.199	0.14	0.118	0.11
03:34:16	0.499	0.502	0.486	0.473	0.447	0.428	0.351	0.293	0.207	0.142	0.118	0.111
03:39:16	0.516	0.52	0.505	0.493	0.467	0.448	0.381	0.31	0.215	0.144	0.119	0.111
03:44:16	0.535	0.539	0.523	0.511	0.488	0.47	0.399	0.33	0.222	0.145	0.12	0.111
03:49:16	0.555	0.559	0.543	0.531	0.506	0.493	0.412	0.357	0.231	0.148	0.12	0.111
03:54:16	0.572	0.578	0.562	0.553	0.527	0.517	0.431	0.381	0.242	0.149	0.121	0.112
03:59:16	0.587	0.596	0.579	0.572	0.549	0.543	0.451	0.393	0.253	0.151	0.121	0.112
04:04:16	0.605	0.61	0.594	0.587	0.567	0.561	0.473	0.409	0.265	0.153	0.121	0.112
04:09:16	0.619	0.623	0.605	0.599	0.583	0.581	0.493	0.429	0.277	0.155	0.122	0.112
04:14:16	0.633	0.635	0.617	0.61	0.593	0.598	0.514	0.451	0.291	0.157	0.122	0.112
04:19:16	0.649	0.648	0.628	0.621	0.604	0.61	0.537	0.473	0.304	0.159	0.122	0.112
04:24:16	0.661	0.663	0.643	0.631	0.615	0.621	0.554	0.497	0.321	0.162	0.123	0.112
04:29:16	0.672	0.674	0.655	0.644	0.625	0.632	0.571	0.522	0.34	0.164	0.123	0.112
04:34:16	0.682	0.684	0.665	0.657	0.635	0.644	0.587	0.539	0.362	0.166	0.123	0.113
04:39:16	0.692	0.695	0.675	0.667	0.647	0.656	0.6	0.557	0.372	0.169	0.124	0.113
04:44:16	0.701	0.704	0.685	0.676	0.661	0.666	0.61	0.576	0.384	0.171	0.125	0.113
04:49:16	0.708	0.713	0.694	0.685	0.672	0.677	0.62	0.595	0.4	0.173	0.125	0.113
04:54:16	0.716	0.72	0.702	0.695	0.68	0.686	0.631	0.609	0.417	0.175	0.125	0.113
04:59:16	0.724	0.728	0.71	0.703	0.687	0.697	0.641	0.62	0.435	0.178	0.125	0.113
05:04:16	0.733	0.737	0.717	0.71	0.696	0.707	0.65	0.632	0.452	0.179	0.125	0.113
05:09:16	0.74	0.745	0.724	0.718	0.703	0.716	0.66	0.643	0.47	0.183	0.126	0.113
05:14:16	0.747	0.752	0.732	0.725	0.71	0.725	0.67	0.654	0.496	0.186	0.126	0.113
05:19:16	0.753	0.76	0.739	0.733	0.717	0.734	0.678	0.663	0.509	0.189	0.126	0.114
05:24:16	0.759	0.767	0.746	0.74	0.724	0.741	0.687	0.674	0.523	0.192	0.126	0.114
05:29:16	0.765	0.774	0.753	0.746	0.731	0.751	0.696	0.682	0.538	0.197	0.127	0.113
05:34:16	0.769	0.779	0.758	0.752	0.738	0.758	0.704	0.693	0.554	0.201	0.127	0.114
05:39:16	0.774	0.784	0.764	0.758	0.743	0.764	0.711	0.701	0.568	0.206	0.127	0.114
05:44:16	0.778	0.79	0.769	0.763	0.749	0.77	0.719	0.709	0.584	0.211	0.127	0.114
05:49:16	0.781	0.793	0.774	0.769	0.755	0.775	0.729	0.717	0.598	0.216	0.127	0.114
05:54:16	0.785	0.798	0.779	0.774	0.759	0.781	0.734	0.724	0.606	0.222	0.128	0.114
05:59:16	0.789	0.803	0.783	0.778	0.765	0.787	0.738	0.731	0.615	0.228	0.128	0.114
06:04:16	0.792	0.806	0.787	0.782	0.768	0.793	0.744	0.738	0.624	0.236	0.129	0.114
06:09:16	0.796	0.81	0.79	0.787	0.772	0.797	0.75	0.743	0.632	0.244	0.129	0.114
06:14:16	0.799	0.814	0.795	0.792	0.777	0.803	0.755	0.749	0.639	0.251	0.128	0.114
06:19:16	0.803	0.818	0.799	0.796	0.782	0.808	0.76	0.755	0.648	0.261	0.129	0.115
06:24:16	0.806	0.822	0.803	0.799	0.785	0.813	0.765	0.761	0.656	0.272	0.13	0.114
06:29:16	0.81	0.826	0.807	0.803	0.79	0.819	0.771	0.768	0.663	0.282	0.13	0.114
06:34:16	0.813	0.83	0.81	0.807	0.794	0.824	0.776	0.774	0.67	0.295	0.13	0.115
06:39:16	0.816	0.833	0.815	0.812	0.799	0.829	0.78	0.78	0.676	0.311	0.131	0.115
06:44:16	0.819	0.837	0.818	0.815	0.803	0.834	0.787	0.785	0.683	0.321	0.13	0.115
06:49:16	0.823	0.841	0.823	0.82	0.808	0.838	0.791	0.793	0.691	0.328	0.131	0.115
06:54:16	0.826	0.845	0.827	0.823	0.812	0.843	0.797	0.798	0.697	0.337	0.131	0.115
06:59:16	0.828	0.848	0.83	0.826	0.816	0.848	0.801	0.804	0.702	0.349	0.131	0.115
07:04:16	0.832	0.851	0.833	0.83	0.822	0.852	0.806	0.811	0.707	0.363	0.132	0.115
07:09:16	0.835	0.854	0.836	0.834	0.825	0.856	0.811	0.816	0.712	0.378	0.132	0.115
07:14:16	0.837	0.857	0.84	0.838	0.829	0.859	0.816	0.821	0.717	0.387	0.132	0.115
07:19:16	0.84	0.86	0.843	0.841	0.833	0.863	0.819	0.827	0.722	0.4	0.132	0.115
07:24:16	0.843	0.863	0.847	0.844	0.836	0.867	0.824	0.833	0.727	0.415	0.133	0.115
07:29:16	0.845	0.866	0.849	0.847	0.838	0.87	0.829	0.837	0.732	0.435	0.133	0.115
07:34:16	0.848	0.869	0.853	0.85	0.84	0.874	0.832	0.842	0.738	0.449	0.133	0.115
07:39:16	0.851	0.872	0.855	0.853	0.843	0.878	0.836	0.846	0.744	0.461	0.133	0.115
07:44:16	0.853	0.874	0.858	0.856	0.846	0.882	0.84	0.85	0.75	0.475	0.134	0.115
07:49:16	0.856	0.877	0.861	0.859	0.849	0.886	0.844	0.855	0.756	0.489	0.134	0.115
07:54:16	0.858	0.879	0.863	0.862	0.852	0.889	0.846	0.86	0.762	0.503	0.135	0.115
07:59:16	0.86	0.881	0.866	0.865	0.856	0.893	0.851	0.864	0.767	0.518	0.136	0.115
08:04:16	0.862	0.884	0.869	0.868	0.859	0.897	0.855	0.867	0.771	0.532	0.136	0.115
08:09:16	0.865	0.887	0.871	0.871	0.864	0.901	0.858	0.872	0.775	0.546	0.137	0.115
08:14:16	0.866	0.889	0.874	0.873	0.867	0.903	0.863	0.876	0.779	0.561	0.138	0.115
08:19:16	0.869	0.892	0.877	0.876	0.87	0.906	0.867	0.88	0.783	0.574	0.138	0.116
08:24:16	0.87	0.894	0.88	0.879	0.873	0.909	0.87	0.884	0.787	0.582	0.139	0.116
08:29:16	0.872	0.897	0.882	0.882	0.876	0.911	0.874	0.887	0.791	0.588	0.139	0.116
08:34:16	0.873	0.9	0.885	0.886	0.878	0.914	0.877	0.891	0.795	0.595	0.14	0.116
08:39:16	0.875	0.902	0.887	0.887	0.881	0.917	0.879	0.893	0.798	0.602	0.141	0.116
08:44:16	0.878	0.905	0.89	0.889	0.884	0.918	0.883	0.896	0.801	0.608	0.141	0.116
08:49:16	0.879	0.907	0.892	0.892	0.887	0.921	0.886	0.898	0.805	0.614	0.142	0.116
08:54:16	0.881	0.91	0.895	0.894	0.888	0.923	0.889	0.902	0.808	0.618	0.143	0.116
08:59:16	0.883	0.912	0.897	0.897	0.89	0.925	0.891	0.905	0.812	0.624	0.145	0.116
09:04:16	0.885	0.913	0.899	0.898	0.891	0.927	0.894	0.906	0.816	0.63	0.146	0.116
09:09:16	0.887	0.916	0.901	0.9	0.893	0.929	0.897	0.909	0.82	0.637	0.147	0.116
09:14:16	0.889	0.918	0.903	0.902	0.895	0.931	0.898	0.912	0.824	0.642	0.149	0.116
09:19:16	0.891	0.92	0.905	0.903	0.896	0.932	0.901	0.913	0.828	0.647	0.15	0.117
09:24:16	0.893	0.921	0.907	0.906	0.898	0.935	0.903	0.914	0.831	0.653	0.152	0.117
09:29:16	0.894	0.923	0.909	0.907	0.901	0.936	0.905	0.915	0.835	0.658	0.154	0.117
09:34:16	0.896	0.925	0.91	0.908	0.904	0.938	0.906	0.917	0.838	0.664	0.155	0.117
09:39:16	0.897	0.926	0.912	0.91	0.905	0.939	0.908	0.919	0.841	0.669	0.158	0.117
09:44:16	0.899	0.927	0.913	0.912	0.907	0.94	0.91	0.921	0.844	0.675	0.16	0.117
09:49:16	0.9	0.93	0.915	0.913	0.908	0.942	0.913	0.923	0.847	0.679	0.163	0.118
09:54:16	0.902	0.931	0.917	0.915	0.91	0.944	0.913	0.925	0.85	0.684	0.165	0.118
09:59:16	0.903	0.933	0.918	0.916	0.911	0.945	0.914	0.927	0.852	0.689	0.168	0.118
10:04:16	0.904	0.934	0.92	0.917	0.912	0.945	0.916	0.928	0.855	0.694	0.171	0.119
10:09:16	0.906	0.936	0.921	0.919	0.914	0.946	0.917	0.929	0.856	0.699	0.173	0.119
10:14:16	0.906	0.937	0.923	0.92	0.915	0.947	0.919	0.93	0.859	0.703	0.176	0.12
10:19:16	0.908	0.938	0.923	0.922	0.916	0.948	0.919	0.932	0.862	0.707	0.179	0.12
10:24:16	0.909	0.939	0.924	0.922	0.917	0.949	0.921	0.934	0.863	0.711	0.182	0.121
10:29:16	0.911	0.941	0.926	0.924	0.919	0.95	0.922	0.934	0.865	0.716	0.187	0.122
10:34:16	0.912	0.942	0.927	0.925	0.921	0.953	0.923	0.935	0.867	0.721	0.191	0.122
10:39:16	0.912	0.943	0.928	0.927	0.922	0.953	0.925	0.936	0.869	0.724	0.195	0.123
10:44:16	0.913	0.944	0.929	0.928	0.923	0.953	0.926	0.936	0.871	0.729	0.2	0.124
10:49:16	0.914	0.945	0.93	0.928	0.922	0.954	0.926	0.937	0.873	0.733	0.206	0.125
10:54:16	0.915	0.946	0.932	0.929	0.923	0.954	0.927	0.936	0.874	0.737	0.209	0.126
10:59:16	0.917	0.947	0.932	0.93	0.923	0.955	0.928	0.937	0.876	0.741	0.215	0.127
11:04:16	0.917	0.948	0.933	0.931	0.923	0.956	0.928	0.938	0.878	0.743	0.221	0.128
11:09:16	0.918	0.949	0.934	0.932	0.924	0.957	0.929	0.938	0.879	0.748	0.228	0.13
11:14:16	0.919	0.95	0.935	0.932	0.924	0.958	0.929	0.938	0.88	0.75	0.236	0.132
11:19:16	0.919	0.951	0.936	0.933	0.924	0.958	0.93	0.939	0.882	0.754	0.241	0.133
11:24:16	0.921	0.951	0.937	0.934	0.925	0.958	0.931	0.939	0.883	0.757	0.25	0.136
11:29:16	0.921	0.952	0.937	0.934	0.925	0.959	0.932	0.939	0.884	0.761	0.259	0.138
11:34:16	0.922	0.952	0.938	0.936	0.927	0.96	0.933	0.939	0.885	0.764	0.268	0.141
11:39:16	0.922	0.952	0.939	0.936	0.926	0.96	0.934	0.94	0.887	0.767	0.279	0.144
11:44:16	0.923	0.954	0.939	0.936	0.927	0.961	0.934	0.94	0.888	0.771	0.29	0.147
11:49:16	0.924	0.954	0.94	0.937	0.928	0.961	0.935	0.94	0.889	0.774	0.297	0.152
11:54:16	0.924	0.954	0.941	0.938	0.928	0.96	0.936	0.941	0.89	0.777	0.304	0.156
11:59:16	0.925	0.955	0.941	0.938	0.929	0.96	0.936	0.941	0.891	0.78	0.31	0.161
12:04:16	0.925	0.955	0.941	0.938	0.929	0.962	0.937	0.941	0.893	0.782	0.318	0.166
12:09:16	0.926	0.956	0.942	0.939	0.93	0.962	0.936	0.942	0.894	0.785	0.328	0.172
12:14:16	0.926	0.956	0.942	0.939	0.93	0.96	0.937	0.941	0.895	0.787	0.338	0.177
12:19:16	0.927	0.957	0.943	0.939	0.931	0.961	0.937	0.942	0.895	0.789	0.351	0.181
12:24:16	0.928	0.957	0.944	0.94	0.932	0.961	0.937	0.942	0.896	0.792	0.36	0.187
12:29:16	0.928	0.957	0.944	0.94	0.932	0.96	0.938	0.942	0.897	0.794	0.369	0.197
12:34:16	0.928	0.958	0.944	0.94	0.933	0.961	0.938	0.942	0.897	0.796	0.379	0.202
12:39:16	0.929	0.958	0.944	0.941	0.934	0.962	0.938	0.942	0.898	0.797	0.392	0.209
12:44:16	0.929	0.958	0.944	0.94	0.934	0.963	0.937	0.943	0.898	0.799	0.406	0.218
12:49:16	0.929	0.958	0.945	0.942	0.934	0.962	0.938	0.943	0.899	0.801	0.421	0.23
12:54:16	0.929	0.959	0.945	0.941	0.934	0.963	0.939	0.944	0.899	0.803	0.428	0.242
12:59:16	0.93	0.959	0.945	0.942	0.935	0.963	0.939	0.944	0.9	0.804	0.438	0.256
13:04:16	0.93	0.96	0.945	0.942	0.935	0.963	0.939	0.944	0.901	0.806	0.448	0.268
13:09:16	0.93	0.96	0.946	0.942	0.935	0.964	0.939	0.944	0.901	0.808	0.456	0.282
13:14:16	0.931	0.96	0.946	0.942	0.936	0.963	0.94	0.944	0.901	0.808	0.461	0.296
13:19:16	0.931	0.96	0.947	0.942	0.937	0.963	0.94	0.945	0.902	0.81	0.467	0.314
13:24:16	0.931	0.961	0.947	0.943	0.937	0.963	0.94	0.945	0.902	0.811	0.47	0.336
13:29:16	0.931	0.961	0.947	0.943	0.938	0.963	0.941	0.944	0.902	0.813	0.474	0.354
13:34:16	0.932	0.961	0.948	0.944	0.938	0.962	0.941	0.944	0.903	0.815	0.476	0.364
13:39:16	0.932	0.962	0.949	0.945	0.938	0.962	0.942	0.944	0.903	0.815	0.478	0.378
13:44:16	0.932	0.963	0.949	0.945	0.938	0.962	0.941	0.944	0.903	0.816	0.481	0.396
13:49:16	0.933	0.964	0.949	0.946	0.939	0.962	0.942	0.944	0.903	0.818	0.484	0.416
13:54:16	0.933	0.963	0.95	0.946	0.939	0.961	0.942	0.944	0.904	0.819	0.487	0.431
13:59:16	0.934	0.964	0.95	0.947	0.94	0.961	0.942	0.943	0.903	0.819	0.489	0.453
14:04:16	0.934	0.964	0.951	0.947	0.94	0.96	0.942	0.943	0.904	0.821	0.493	0.473
14:09:16	0.935	0.965	0.951	0.948	0.94	0.96	0.942	0.942	0.904	0.823	0.496	0.487
14:14:16	0.936	0.964	0.951	0.948	0.94	0.959	0.942	0.942	0.905	0.824	0.499	0.503
14:19:16	0.936	0.965	0.951	0.948	0.94	0.959	0.941	0.941	0.905	0.825	0.501	0.518
14:24:16	0.936	0.965	0.951	0.948	0.939	0.958	0.941	0.941	0.905	0.826	0.504	0.53
14:29:16	0.937	0.966	0.951	0.949	0.939	0.957	0.941	0.94	0.905	0.827	0.508	0.541
14:34:16	0.937	0.965	0.951	0.948	0.938	0.957	0.941	0.939	0.906	0.827	0.51	0.547
14:39:16	0.937	0.965	0.951	0.949	0.938	0.956	0.94	0.939	0.906	0.829	0.513	0.552
14:44:16	0.936	0.965	0.951	0.948	0.937	0.955	0.94	0.938	0.907	0.829	0.516	0.555
14:49:16	0.936	0.965	0.951	0.947	0.937	0.955	0.94	0.938	0.907	0.83	0.52	0.56
14:54:16	0.937	0.964	0.951	0.947	0.937	0.954	0.939	0.937	0.908	0.83	0.522	0.564
14:59:16	0.937	0.964	0.95	0.947	0.936	0.953	0.939	0.936	0.907	0.83	0.525	0.568
15:04:16	0.937	0.964	0.95	0.947	0.935	0.953	0.939	0.936	0.907	0.831	0.528	0.57
15:09:16	0.936	0.965	0.95	0.947	0.935	0.953	0.938	0.936	0.908	0.831	0.53	0.574
15:14:16	0.936	0.964	0.949	0.946	0.934	0.952	0.937	0.935	0.907	0.832	0.534	0.578
15:19:16	0.937	0.964	0.949	0.946	0.934	0.951	0.937	0.934	0.908	0.832	0.536	0.583
15:24:16	0.936	0.964	0.949	0.945	0.933	0.951	0.937	0.933	0.908	0.832	0.538	0.588
15:29:16	0.936	0.964	0.949	0.945	0.932	0.95	0.936	0.933	0.907	0.833	0.541	0.588
15:34:16	0.936	0.963	0.948	0.945	0.932	0.949	0.936	0.932	0.907	0.832	0.544	0.593
15:39:16	0.936	0.963	0.948	0.945	0.932	0.949	0.935	0.932	0.906	0.833	0.546	0.597
15:44:16	0.936	0.962	0.948	0.944	0.931	0.948	0.935	0.931	0.906	0.833	0.549	0.602
15:49:16	0.935	0.962	0.947	0.944	0.93	0.948	0.934	0.931	0.906	0.833	0.551	0.606
15:54:16	0.935	0.962	0.947	0.943	0.93	0.948	0.934	0.93	0.906	0.834	0.553	0.61
15:59:16	0.935	0.962	0.947	0.943	0.929	0.947	0.934	0.93	0.906	0.834	0.556	0.612
16:04:16	0.934	0.961	0.947	0.943	0.929	0.947	0.933	0.929	0.905	0.834	0.557	0.615
16:09:16	0.934	0.961	0.946	0.942	0.929	0.946	0.933	0.929	0.905	0.834	0.559	0.618
16:14:16	0.933	0.961	0.945	0.942	0.928	0.946	0.932	0.928	0.904	0.835	0.562	0.621
16:19:16	0.934	0.961	0.945	0.942	0.928	0.945	0.932	0.928	0.905	0.835	0.564	0.624
16:24:16	0.933	0.961	0.945	0.942	0.927	0.944	0.931	0.927	0.904	0.836	0.566	0.628
16:29:16	0.933	0.961	0.944	0.942	0.927	0.944	0.931	0.927	0.903	0.836	0.568	0.63
16:34:16	0.933	0.96	0.944	0.941	0.927	0.943	0.931	0.927	0.903	0.836	0.57	0.633
16:39:16	0.932	0.96	0.944	0.94	0.926	0.943	0.93	0.926	0.902	0.837	0.572	0.636
16:44:16	0.932	0.959	0.944	0.94	0.926	0.943	0.93	0.925	0.902	0.837	0.573	0.639
16:49:16	0.932	0.959	0.943	0.939	0.925	0.942	0.93	0.926	0.902	0.838	0.575	0.641
16:54:16	0.931	0.959	0.943	0.939	0.924	0.941	0.929	0.926	0.902	0.838	0.575	0.643
16:59:16	0.931	0.958	0.943	0.939	0.924	0.941	0.929	0.926	0.9	0.838	0.578	0.646
17:04:16	0.93	0.958	0.943	0.939	0.924	0.941	0.928	0.925	0.9	0.838	0.579	0.648
17:09:16	0.93	0.957	0.943	0.938	0.924	0.94	0.928	0.925	0.9	0.838	0.58	0.65
17:14:16	0.93	0.957	0.942	0.938	0.923	0.939	0.927	0.924	0.9	0.838	0.581	0.653
17:19:16	0.929	0.957	0.941	0.937	0.923	0.939	0.927	0.923	0.899	0.838	0.583	0.656
17:24:16	0.929	0.956	0.941	0.937	0.922	0.939	0.927	0.923	0.898	0.838	0.584	0.658
17:29:16	0.929	0.956	0.941	0.937	0.922	0.939	0.926	0.922	0.898	0.838	0.584	0.66
17:34:16	0.928	0.956	0.94	0.936	0.922	0.94	0.926	0.922	0.898	0.838	0.586	0.663
17:39:16	0.928	0.955	0.94	0.936	0.922	0.939	0.926	0.922	0.897	0.838	0.588	0.665
17:44:16	0.928	0.956	0.94	0.936	0.921	0.939	0.925	0.921	0.897	0.838	0.589	0.668
17:49:16	0.927	0.955	0.94	0.935	0.92	0.939	0.925	0.92	0.897	0.839	0.59	0.67
17:54:16	0.927	0.955	0.939	0.935	0.92	0.938	0.925	0.92	0.898	0.839	0.591	0.673
17:59:16	0.927	0.955	0.939	0.935	0.921	0.937	0.926	0.92	0.898	0.839	0.592	0.675
18:04:16	0.927	0.955	0.939	0.935	0.92	0.937	0.926	0.919	0.897	0.838	0.593	0.677
18:09:16	0.927	0.954	0.938	0.934	0.919	0.936	0.926	0.918	0.896	0.837	0.593	0.678
18:14:16	0.926	0.953	0.938	0.934	0.919	0.935	0.926	0.918	0.896	0.838	0.594	0.681
18:19:16	0.927	0.954	0.937	0.934	0.919	0.936	0.925	0.918	0.895	0.838	0.596	0.683
18:24:16	0.926	0.953	0.937	0.933	0.919	0.935	0.925	0.917	0.895	0.838	0.595	0.684
18:29:16	0.926	0.953	0.937	0.933	0.918	0.934	0.925	0.917	0.895	0.838	0.597	0.686
18:34:16	0.926	0.953	0.937	0.933	0.917	0.934	0.925	0.917	0.895	0.837	0.597	0.687
18:39:16	0.925	0.952	0.936	0.931	0.917	0.933	0.924	0.916	0.894	0.836	0.597	0.689
18:44:16	0.925	0.952	0.936	0.931	0.917	0.933	0.923	0.916	0.893	0.837	0.597	0.69
18:49:16	0.925	0.952	0.935	0.931	0.916	0.933	0.923	0.916	0.893	0.836	0.596	0.691
18:54:16	0.925	0.952	0.935	0.931	0.916	0.932	0.923	0.915	0.892	0.836	0.597	0.692
18:59:16	0.924	0.951	0.935	0.931	0.915	0.931	0.922	0.915	0.893	0.836	0.596	0.694
19:04:16	0.924	0.951	0.934	0.932	0.916	0.931	0.922	0.914	0.892	0.836	0.597	0.695
19:09:16	0.923	0.951	0.934	0.932	0.915	0.931	0.921	0.914	0.892	0.835	0.597	0.696
19:14:16	0.923	0.95	0.934	0.932	0.916	0.93	0.921	0.913	0.891	0.835	0.596	0.697
19:19:16	0.923	0.95	0.933	0.932	0.916	0.93	0.92	0.913	0.891	0.835	0.597	0.699
19:24:16	0.922	0.95	0.933	0.933	0.917	0.929	0.921	0.913	0.891	0.834	0.598	0.699
19:29:16	0.923	0.95	0.933	0.932	0.916	0.929	0.921	0.912	0.89	0.833	0.597	0.7
19:34:16	0.922	0.95	0.932	0.931	0.916	0.929	0.92	0.912	0.89	0.834	0.596	0.701
19:39:16	0.922	0.951	0.932	0.931	0.916	0.928	0.919	0.912	0.889	0.833	0.597	0.702
19:44:16	0.922	0.952	0.931	0.931	0.916	0.928	0.919	0.911	0.889	0.832	0.597	0.703
19:49:16	0.921	0.951	0.931	0.93	0.915	0.928	0.919	0.911	0.889	0.833	0.598	0.704
19:54:16	0.921	0.951	0.931	0.93	0.915	0.927	0.918	0.91	0.889	0.832	0.598	0.705
19:59:16	0.92	0.951	0.93	0.93	0.914	0.926	0.918	0.911	0.888	0.831	0.598	0.707
20:04:16	0.92	0.951	0.932	0.929	0.914	0.926	0.917	0.91	0.888	0.831	0.598	0.708
20:09:16	0.92	0.951	0.932	0.929	0.914	0.926	0.917	0.91	0.888	0.831	0.598	0.709
20:14:16	0.92	0.95	0.933	0.929	0.913	0.926	0.917	0.91	0.887	0.83	0.599	0.71
20:19:16	0.919	0.95	0.933	0.928	0.913	0.925	0.918	0.909	0.887	0.829	0.599	0.711
20:24:16	0.919	0.95	0.933	0.928	0.913	0.925	0.916	0.909	0.887	0.829	0.599	0.712
20:29:16	0.919	0.949	0.932	0.928	0.912	0.925	0.917	0.909	0.886	0.828	0.599	0.713
20:34:16	0.919	0.949	0.931	0.927	0.912	0.924	0.917	0.909	0.887	0.828	0.6	0.715
20:39:16	0.919	0.949	0.932	0.927	0.912	0.924	0.916	0.908	0.885	0.827	0.6	0.715
20:44:16	0.919	0.948	0.931	0.927	0.911	0.924	0.916	0.908	0.886	0.826	0.6	0.716
20:49:16	0.919	0.948	0.931	0.926	0.91	0.924	0.916	0.907	0.885	0.826	0.601	0.717
20:54:16	0.918	0.947	0.931	0.926	0.911	0.923	0.916	0.907	0.885	0.825	0.601	0.718
20:59:16	0.918	0.947	0.93	0.926	0.91	0.923	0.915	0.907	0.884	0.824	0.601	0.719
21:04:16	0.918	0.947	0.93	0.926	0.91	0.923	0.915	0.907	0.884	0.824	0.602	0.721
21:09:16	0.917	0.946	0.929	0.926	0.91	0.922	0.915	0.906	0.884	0.823	0.602	0.721
21:14:16	0.917	0.946	0.929	0.925	0.91	0.922	0.915	0.906	0.884	0.823	0.602	0.722
21:19:16	0.917	0.946	0.929	0.925	0.909	0.922	0.915	0.906	0.883	0.823	0.602	0.723
21:24:16	0.916	0.946	0.929	0.924	0.909	0.921	0.914	0.905	0.882	0.822	0.602	0.724
21:29:16	0.916	0.945	0.928	0.924	0.909	0.921	0.914	0.905	0.882	0.821	0.603	0.725
21:34:16	0.916	0.945	0.928	0.924	0.909	0.921	0.914	0.905	0.882	0.821	0.603	0.726
21:39:16	0.916	0.945	0.928	0.924	0.909	0.92	0.914	0.904	0.881	0.819	0.604	0.727
21:44:16	0.917	0.945	0.927	0.924	0.908	0.92	0.914	0.904	0.881	0.819	0.604	0.727
21:49:16	0.918	0.944	0.927	0.923	0.908	0.92	0.913	0.904	0.881	0.818	0.604	0.729
21:54:16	0.917	0.943	0.927	0.923	0.908	0.92	0.913	0.904	0.881	0.818	0.605	0.729
21:59:16	0.918	0.944	0.927	0.923	0.908	0.919	0.913	0.903	0.879	0.816	0.605	0.73
22:04:16	0.917	0.943	0.926	0.923	0.907	0.919	0.913	0.902	0.879	0.815	0.604	0.731
22:09:16	0.918	0.943	0.926	0.922	0.908	0.919	0.912	0.902	0.879	0.815	0.605	0.732
22:14:16	0.917	0.943	0.926	0.922	0.907	0.919	0.912	0.902	0.878	0.814	0.606	0.733
22:19:16	0.917	0.942	0.926	0.922	0.907	0.918	0.912	0.902	0.878	0.812	0.606	0.733
22:24:16	0.916	0.942	0.926	0.922	0.906	0.918	0.912	0.901	0.878	0.811	0.607	0.734
22:29:16	0.915	0.942	0.925	0.921	0.906	0.918	0.912	0.901	0.877	0.811	0.606	0.735
22:34:16	0.916	0.942	0.925	0.921	0.906	0.917	0.911	0.901	0.876	0.81	0.607	0.735
22:39:16	0.916	0.942	0.924	0.922	0.906	0.917	0.911	0.901	0.876	0.81	0.608	0.736
22:44:16	0.915	0.941	0.924	0.921	0.905	0.916	0.91	0.9	0.876	0.808	0.608	0.737
22:49:16	0.915	0.941	0.924	0.921	0.905	0.916	0.911	0.9	0.875	0.808	0.608	0.736
22:54:16	0.915	0.941	0.924	0.921	0.905	0.916	0.911	0.9	0.875	0.807	0.609	0.738
22:59:16	0.914	0.941	0.924	0.92	0.905	0.916	0.91	0.899	0.875	0.806	0.609	0.739
23:04:16	0.914	0.941	0.924	0.92	0.905	0.915	0.91	0.899	0.874	0.804	0.608	0.739
23:09:16	0.914	0.94	0.924	0.92	0.904	0.915	0.91	0.9	0.874	0.804	0.609	0.74
23:14:16	0.913	0.94	0.923	0.92	0.905	0.915	0.909	0.899	0.873	0.803	0.608	0.74
23:19:16	0.913	0.94	0.924	0.92	0.904	0.914	0.909	0.899	0.873	0.802	0.609	0.74
23:24:16	0.913	0.94	0.923	0.92	0.904	0.914	0.91	0.898	0.873	0.801	0.61	0.741
23:29:16	0.912	0.939	0.923	0.92	0.904	0.913	0.909	0.898	0.872	0.8	0.61	0.741
23:34:16	0.912	0.94	0.923	0.919	0.903	0.913	0.909	0.898	0.871	0.8	0.61	0.742
23:39:16	0.912	0.939	0.922	0.919	0.903	0.913	0.909	0.897	0.871	0.798	0.609	0.741
23:44:16	0.912	0.939	0.923	0.919	0.903	0.913	0.908	0.897	0.871	0.797	0.61	0.743
23:49:16	0.911	0.939	0.922	0.919	0.903	0.912	0.908	0.896	0.87	0.796	0.61	0.743
23:54:16	0.911	0.939	0.922	0.919	0.903	0.912	0.908	0.897	0.87	0.796	0.611	0.743
23:59:16	0.911	0.938	0.922	0.918	0.903	0.912	0.908	0.896	0.869	0.795	0.61	0.744
1 day, 0:04:16	0.911	0.938	0.922	0.918	0.903	0.912	0.908	0.896	0.869	0.795	0.61	0.745

## Sheet: TET_2
	TetBWT
TET (µg/mL)	0	5	10	15	20	25	30	35	45	60	80	100
Time	C1	C2	C3	C4	C5	C6	C7	C8	C9	C10	C11	C12
00:00:00	0.093	0.095	0.095	0.096	0.096	0.095	0.095	0.094	0.094	0.094	0.093	0.092
00:04:16	0.093	0.094	0.095	0.096	0.096	0.095	0.095	0.094	0.094	0.094	0.093	0.093
00:09:16	0.093	0.094	0.095	0.095	0.096	0.095	0.095	0.094	0.094	0.094	0.093	0.094
00:14:16	0.093	0.094	0.095	0.095	0.097	0.096	0.095	0.094	0.094	0.094	0.093	0.093
00:19:16	0.093	0.094	0.095	0.095	0.096	0.095	0.095	0.094	0.094	0.094	0.093	0.093
00:24:16	0.094	0.094	0.095	0.095	0.096	0.095	0.095	0.094	0.094	0.094	0.093	0.093
00:29:16	0.094	0.094	0.095	0.096	0.097	0.095	0.095	0.095	0.094	0.094	0.094	0.094
00:34:16	0.094	0.095	0.096	0.096	0.097	0.096	0.096	0.095	0.095	0.094	0.094	0.094
00:39:16	0.095	0.095	0.096	0.097	0.098	0.096	0.096	0.095	0.095	0.095	0.094	0.094
00:44:16	0.095	0.096	0.097	0.097	0.098	0.097	0.096	0.096	0.095	0.095	0.094	0.094
00:49:16	0.096	0.096	0.097	0.098	0.099	0.097	0.097	0.096	0.096	0.096	0.095	0.095
00:54:16	0.097	0.097	0.098	0.098	0.099	0.098	0.097	0.097	0.096	0.096	0.095	0.095
00:59:16	0.098	0.098	0.099	0.099	0.1	0.098	0.098	0.098	0.097	0.097	0.096	0.095
01:04:16	0.099	0.099	0.1	0.1	0.101	0.099	0.099	0.098	0.098	0.097	0.096	0.096
01:09:16	0.1	0.1	0.101	0.102	0.102	0.101	0.1	0.099	0.099	0.098	0.097	0.096
01:14:16	0.102	0.102	0.103	0.103	0.104	0.102	0.102	0.101	0.1	0.099	0.097	0.097
01:19:16	0.104	0.104	0.105	0.105	0.105	0.103	0.103	0.102	0.101	0.099	0.098	0.097
01:24:16	0.106	0.106	0.107	0.107	0.107	0.106	0.105	0.104	0.102	0.1	0.098	0.098
01:29:16	0.109	0.109	0.109	0.11	0.11	0.108	0.107	0.105	0.104	0.101	0.099	0.098
01:34:16	0.112	0.112	0.113	0.113	0.113	0.111	0.109	0.108	0.105	0.102	0.1	0.099
01:39:16	0.116	0.116	0.116	0.116	0.116	0.114	0.111	0.11	0.107	0.103	0.1	0.099
01:44:16	0.121	0.121	0.121	0.121	0.12	0.117	0.115	0.112	0.109	0.105	0.101	0.099
01:49:16	0.126	0.127	0.126	0.126	0.124	0.122	0.118	0.115	0.111	0.106	0.102	0.1
01:54:16	0.132	0.133	0.132	0.132	0.129	0.126	0.121	0.118	0.113	0.107	0.102	0.1
01:59:16	0.14	0.141	0.139	0.138	0.135	0.132	0.126	0.122	0.115	0.109	0.103	0.101
02:04:16	0.148	0.149	0.147	0.146	0.142	0.139	0.13	0.125	0.118	0.11	0.104	0.101
02:09:16	0.158	0.158	0.156	0.155	0.149	0.146	0.136	0.129	0.121	0.111	0.104	0.101
02:14:16	0.169	0.17	0.167	0.165	0.158	0.154	0.142	0.134	0.124	0.113	0.105	0.102
02:19:16	0.177	0.18	0.179	0.177	0.169	0.164	0.148	0.139	0.127	0.114	0.106	0.102
02:24:16	0.187	0.188	0.186	0.186	0.181	0.174	0.156	0.145	0.131	0.115	0.107	0.102
02:29:16	0.202	0.202	0.197	0.195	0.188	0.186	0.164	0.151	0.135	0.117	0.107	0.103
02:34:16	0.22	0.219	0.214	0.21	0.198	0.192	0.173	0.159	0.138	0.118	0.108	0.103
02:39:16	0.238	0.238	0.231	0.227	0.213	0.204	0.183	0.166	0.143	0.12	0.108	0.103
02:44:16	0.257	0.256	0.25	0.246	0.23	0.22	0.19	0.175	0.147	0.121	0.109	0.103
02:49:16	0.276	0.274	0.266	0.262	0.248	0.235	0.199	0.184	0.152	0.123	0.11	0.104
02:54:16	0.298	0.296	0.286	0.28	0.262	0.251	0.211	0.189	0.157	0.124	0.11	0.104
02:59:16	0.322	0.32	0.311	0.303	0.28	0.265	0.226	0.198	0.163	0.126	0.111	0.104
03:04:16	0.346	0.342	0.334	0.327	0.304	0.284	0.237	0.209	0.169	0.128	0.111	0.104
03:09:16	0.378	0.369	0.357	0.349	0.328	0.307	0.249	0.221	0.176	0.129	0.112	0.105
03:14:16	0.4	0.397	0.387	0.375	0.35	0.328	0.265	0.232	0.181	0.131	0.112	0.105
03:19:16	0.418	0.413	0.41	0.404	0.378	0.349	0.283	0.243	0.185	0.132	0.113	0.105
03:24:16	0.439	0.431	0.426	0.42	0.407	0.376	0.302	0.257	0.192	0.134	0.113	0.105
03:29:16	0.459	0.45	0.443	0.436	0.423	0.404	0.321	0.273	0.2	0.135	0.113	0.105
03:34:16	0.48	0.47	0.463	0.455	0.442	0.419	0.342	0.291	0.207	0.137	0.114	0.105
03:39:16	0.501	0.488	0.483	0.474	0.463	0.437	0.368	0.308	0.215	0.139	0.114	0.106
03:44:16	0.527	0.506	0.501	0.493	0.485	0.454	0.392	0.327	0.224	0.14	0.114	0.106
03:49:16	0.548	0.524	0.52	0.511	0.507	0.472	0.406	0.348	0.234	0.142	0.115	0.106
03:54:16	0.568	0.544	0.541	0.531	0.533	0.493	0.422	0.376	0.246	0.143	0.115	0.106
03:59:16	0.587	0.564	0.561	0.551	0.552	0.516	0.441	0.39	0.256	0.145	0.115	0.106
04:04:16	0.604	0.582	0.577	0.57	0.571	0.535	0.461	0.403	0.269	0.147	0.116	0.107
04:09:16	0.621	0.595	0.59	0.584	0.588	0.552	0.48	0.422	0.282	0.148	0.116	0.106
04:14:16	0.634	0.607	0.601	0.594	0.601	0.571	0.503	0.442	0.296	0.15	0.116	0.107
04:19:16	0.649	0.619	0.611	0.603	0.613	0.587	0.521	0.462	0.312	0.152	0.117	0.107
04:24:16	0.663	0.634	0.624	0.613	0.623	0.596	0.538	0.481	0.33	0.154	0.117	0.107
04:29:16	0.676	0.645	0.636	0.628	0.635	0.604	0.553	0.507	0.354	0.156	0.117	0.107
04:34:16	0.691	0.655	0.647	0.637	0.645	0.613	0.572	0.522	0.369	0.158	0.117	0.107
04:39:16	0.705	0.666	0.656	0.646	0.657	0.623	0.584	0.537	0.379	0.16	0.117	0.107
04:44:16	0.714	0.676	0.665	0.654	0.667	0.634	0.593	0.553	0.394	0.163	0.118	0.107
04:49:16	0.723	0.686	0.675	0.663	0.677	0.643	0.603	0.571	0.412	0.165	0.118	0.107
04:54:16	0.732	0.693	0.683	0.672	0.691	0.652	0.613	0.588	0.431	0.167	0.118	0.107
04:59:16	0.741	0.701	0.691	0.68	0.701	0.665	0.622	0.598	0.449	0.17	0.118	0.107
05:04:16	0.749	0.709	0.698	0.689	0.71	0.675	0.632	0.608	0.472	0.171	0.119	0.107
05:09:16	0.758	0.717	0.705	0.696	0.719	0.681	0.64	0.618	0.492	0.173	0.119	0.107
05:14:16	0.766	0.725	0.713	0.702	0.727	0.689	0.649	0.627	0.507	0.175	0.119	0.107
05:19:16	0.772	0.735	0.721	0.71	0.734	0.696	0.657	0.636	0.522	0.178	0.119	0.107
05:24:16	0.78	0.744	0.729	0.719	0.741	0.703	0.666	0.645	0.539	0.18	0.119	0.107
05:29:16	0.784	0.751	0.736	0.727	0.748	0.711	0.674	0.654	0.554	0.183	0.12	0.108
05:34:16	0.789	0.758	0.744	0.733	0.754	0.718	0.686	0.662	0.57	0.187	0.12	0.107
05:39:16	0.795	0.763	0.751	0.74	0.76	0.726	0.695	0.671	0.589	0.189	0.12	0.108
05:44:16	0.8	0.768	0.758	0.747	0.766	0.732	0.701	0.679	0.601	0.191	0.12	0.108
05:49:16	0.804	0.772	0.763	0.752	0.772	0.739	0.707	0.687	0.611	0.197	0.12	0.108
05:54:16	0.808	0.777	0.768	0.758	0.778	0.744	0.713	0.694	0.621	0.2	0.121	0.108
05:59:16	0.813	0.78	0.773	0.763	0.784	0.749	0.719	0.702	0.63	0.205	0.12	0.108
06:04:16	0.816	0.784	0.777	0.768	0.788	0.755	0.724	0.708	0.638	0.209	0.121	0.108
06:09:16	0.82	0.789	0.781	0.773	0.794	0.761	0.73	0.713	0.647	0.214	0.121	0.108
06:14:16	0.824	0.792	0.786	0.776	0.799	0.765	0.734	0.725	0.655	0.22	0.121	0.108
06:19:16	0.828	0.796	0.789	0.781	0.805	0.771	0.739	0.734	0.664	0.226	0.121	0.108
06:24:16	0.832	0.8	0.793	0.786	0.81	0.776	0.745	0.738	0.671	0.232	0.122	0.108
06:29:16	0.836	0.803	0.795	0.79	0.815	0.781	0.75	0.743	0.679	0.238	0.121	0.108
06:34:16	0.839	0.805	0.799	0.794	0.819	0.786	0.755	0.749	0.686	0.247	0.122	0.108
06:39:16	0.843	0.809	0.803	0.798	0.825	0.791	0.76	0.754	0.693	0.254	0.122	0.108
06:44:16	0.846	0.811	0.805	0.802	0.828	0.796	0.765	0.758	0.699	0.264	0.122	0.108
06:49:16	0.85	0.814	0.808	0.806	0.834	0.8	0.77	0.763	0.705	0.273	0.122	0.108
06:54:16	0.853	0.817	0.811	0.81	0.838	0.805	0.775	0.771	0.71	0.284	0.122	0.108
06:59:16	0.857	0.82	0.813	0.814	0.843	0.81	0.78	0.772	0.715	0.295	0.122	0.108
07:04:16	0.86	0.822	0.815	0.818	0.847	0.814	0.785	0.778	0.72	0.31	0.123	0.108
07:09:16	0.863	0.825	0.818	0.822	0.85	0.819	0.79	0.781	0.725	0.323	0.123	0.108
07:14:16	0.866	0.828	0.82	0.826	0.855	0.824	0.794	0.785	0.731	0.33	0.123	0.108
07:19:16	0.869	0.83	0.823	0.83	0.858	0.827	0.798	0.791	0.736	0.338	0.123	0.108
07:24:16	0.872	0.833	0.824	0.834	0.863	0.83	0.803	0.793	0.742	0.348	0.123	0.108
07:29:16	0.875	0.836	0.826	0.837	0.866	0.834	0.808	0.8	0.748	0.36	0.123	0.108
07:34:16	0.878	0.838	0.829	0.841	0.87	0.838	0.812	0.801	0.753	0.373	0.124	0.108
07:39:16	0.88	0.84	0.831	0.844	0.873	0.841	0.815	0.807	0.758	0.386	0.124	0.108
07:44:16	0.883	0.843	0.833	0.847	0.877	0.844	0.819	0.809	0.764	0.398	0.124	0.109
07:49:16	0.885	0.845	0.835	0.851	0.881	0.848	0.824	0.813	0.77	0.411	0.124	0.109
07:54:16	0.888	0.847	0.837	0.854	0.884	0.852	0.827	0.814	0.775	0.427	0.124	0.108
07:59:16	0.89	0.849	0.839	0.856	0.888	0.856	0.831	0.82	0.78	0.442	0.125	0.108
08:04:16	0.893	0.852	0.841	0.86	0.892	0.86	0.835	0.824	0.787	0.455	0.125	0.108
08:09:16	0.895	0.853	0.843	0.864	0.896	0.865	0.839	0.827	0.792	0.469	0.125	0.109
08:14:16	0.897	0.856	0.846	0.868	0.9	0.869	0.844	0.831	0.796	0.482	0.125	0.109
08:19:16	0.9	0.858	0.848	0.87	0.902	0.873	0.848	0.836	0.801	0.495	0.126	0.109
08:24:16	0.902	0.861	0.85	0.874	0.905	0.877	0.852	0.839	0.804	0.509	0.126	0.109
08:29:16	0.905	0.863	0.853	0.877	0.909	0.881	0.857	0.844	0.809	0.522	0.127	0.109
08:34:16	0.907	0.866	0.856	0.881	0.912	0.884	0.861	0.85	0.813	0.535	0.127	0.109
08:39:16	0.91	0.867	0.858	0.884	0.914	0.887	0.865	0.851	0.816	0.549	0.127	0.109
08:44:16	0.912	0.869	0.86	0.887	0.918	0.89	0.868	0.854	0.82	0.564	0.128	0.109
08:49:16	0.914	0.872	0.862	0.889	0.92	0.893	0.872	0.859	0.824	0.574	0.128	0.109
08:54:16	0.916	0.874	0.864	0.891	0.923	0.895	0.874	0.864	0.828	0.582	0.129	0.109
08:59:16	0.918	0.877	0.866	0.893	0.925	0.898	0.878	0.865	0.833	0.588	0.129	0.109
09:04:16	0.921	0.879	0.868	0.895	0.927	0.9	0.88	0.867	0.837	0.594	0.13	0.109
09:09:16	0.922	0.881	0.87	0.895	0.929	0.903	0.884	0.87	0.843	0.6	0.131	0.11
09:14:16	0.924	0.882	0.872	0.896	0.931	0.904	0.886	0.873	0.846	0.606	0.132	0.11
09:19:16	0.925	0.884	0.873	0.895	0.933	0.908	0.89	0.877	0.85	0.612	0.133	0.11
09:24:16	0.928	0.886	0.875	0.895	0.935	0.909	0.892	0.879	0.854	0.618	0.134	0.11
09:29:16	0.93	0.888	0.877	0.896	0.938	0.911	0.895	0.882	0.858	0.624	0.135	0.11
09:34:16	0.931	0.889	0.878	0.896	0.94	0.914	0.897	0.885	0.861	0.63	0.136	0.11
09:39:16	0.932	0.891	0.879	0.896	0.942	0.915	0.9	0.887	0.864	0.634	0.137	0.11
09:44:16	0.934	0.892	0.881	0.897	0.944	0.918	0.902	0.888	0.866	0.639	0.138	0.111
09:49:16	0.936	0.894	0.883	0.897	0.945	0.92	0.904	0.89	0.869	0.644	0.14	0.111
09:54:16	0.937	0.895	0.884	0.897	0.947	0.921	0.906	0.891	0.871	0.65	0.142	0.111
09:59:16	0.939	0.897	0.886	0.898	0.948	0.923	0.909	0.893	0.874	0.654	0.144	0.112
10:04:16	0.94	0.899	0.887	0.898	0.949	0.925	0.911	0.894	0.877	0.658	0.146	0.112
10:09:16	0.941	0.9	0.888	0.899	0.951	0.926	0.913	0.896	0.88	0.663	0.148	0.113
10:14:16	0.942	0.901	0.889	0.899	0.953	0.928	0.915	0.898	0.882	0.668	0.151	0.113
10:19:16	0.944	0.902	0.891	0.9	0.955	0.929	0.916	0.899	0.883	0.671	0.154	0.113
10:24:16	0.944	0.904	0.891	0.901	0.956	0.931	0.917	0.901	0.885	0.677	0.156	0.114
10:29:16	0.946	0.905	0.893	0.901	0.957	0.933	0.919	0.902	0.888	0.681	0.16	0.115
10:34:16	0.947	0.906	0.895	0.901	0.958	0.934	0.92	0.903	0.89	0.684	0.164	0.115
10:39:16	0.948	0.907	0.895	0.901	0.959	0.935	0.922	0.904	0.892	0.688	0.168	0.116
10:44:16	0.949	0.908	0.896	0.901	0.961	0.936	0.924	0.905	0.894	0.692	0.171	0.117
10:49:16	0.95	0.909	0.897	0.902	0.962	0.938	0.924	0.905	0.896	0.696	0.174	0.118
10:54:16	0.951	0.911	0.897	0.902	0.962	0.939	0.926	0.906	0.898	0.7	0.178	0.119
10:59:16	0.953	0.911	0.899	0.902	0.963	0.94	0.927	0.907	0.899	0.704	0.183	0.12
11:04:16	0.953	0.912	0.9	0.902	0.964	0.941	0.928	0.908	0.901	0.709	0.188	0.121
11:09:16	0.954	0.913	0.901	0.903	0.965	0.942	0.929	0.909	0.903	0.712	0.193	0.123
11:14:16	0.955	0.914	0.901	0.904	0.966	0.943	0.93	0.909	0.904	0.716	0.199	0.125
11:19:16	0.956	0.915	0.902	0.904	0.967	0.944	0.931	0.911	0.906	0.72	0.205	0.127
11:24:16	0.957	0.916	0.903	0.904	0.968	0.945	0.932	0.911	0.907	0.724	0.211	0.129
11:29:16	0.957	0.917	0.903	0.905	0.969	0.945	0.933	0.912	0.909	0.728	0.219	0.132
11:34:16	0.957	0.918	0.904	0.905	0.969	0.946	0.935	0.913	0.91	0.732	0.227	0.134
11:39:16	0.958	0.919	0.904	0.905	0.97	0.947	0.936	0.915	0.912	0.735	0.235	0.137
11:44:16	0.959	0.919	0.905	0.905	0.97	0.948	0.936	0.915	0.913	0.738	0.244	0.141
11:49:16	0.959	0.92	0.905	0.905	0.971	0.949	0.937	0.916	0.915	0.741	0.253	0.145
11:54:16	0.96	0.921	0.906	0.905	0.972	0.949	0.937	0.916	0.915	0.745	0.264	0.15
11:59:16	0.961	0.921	0.907	0.906	0.972	0.95	0.938	0.916	0.917	0.747	0.275	0.154
12:04:16	0.961	0.922	0.906	0.906	0.973	0.951	0.939	0.917	0.917	0.751	0.287	0.16
12:09:16	0.961	0.922	0.908	0.906	0.973	0.952	0.939	0.917	0.918	0.755	0.301	0.166
12:14:16	0.962	0.923	0.907	0.907	0.974	0.953	0.94	0.918	0.919	0.759	0.313	0.174
12:19:16	0.962	0.923	0.908	0.907	0.974	0.953	0.941	0.918	0.92	0.762	0.319	0.179
12:24:16	0.962	0.923	0.908	0.906	0.975	0.953	0.942	0.918	0.92	0.765	0.328	0.185
12:29:16	0.963	0.924	0.908	0.907	0.975	0.953	0.943	0.918	0.92	0.769	0.339	0.193
12:34:16	0.963	0.925	0.909	0.907	0.976	0.954	0.943	0.919	0.921	0.772	0.35	0.201
12:39:16	0.964	0.925	0.909	0.907	0.977	0.955	0.944	0.92	0.923	0.775	0.364	0.208
12:44:16	0.963	0.925	0.909	0.907	0.977	0.956	0.944	0.92	0.922	0.779	0.376	0.219
12:49:16	0.964	0.925	0.91	0.907	0.978	0.956	0.945	0.92	0.923	0.782	0.389	0.231
12:54:16	0.965	0.925	0.909	0.908	0.979	0.957	0.946	0.92	0.924	0.784	0.402	0.244
12:59:16	0.965	0.926	0.91	0.907	0.98	0.958	0.946	0.92	0.924	0.788	0.417	0.259
13:04:16	0.966	0.926	0.91	0.907	0.98	0.958	0.947	0.92	0.924	0.79	0.433	0.275
13:09:16	0.966	0.926	0.911	0.908	0.981	0.958	0.947	0.92	0.925	0.793	0.451	0.292
13:14:16	0.966	0.927	0.912	0.909	0.981	0.959	0.947	0.921	0.925	0.795	0.465	0.308
13:19:16	0.968	0.927	0.912	0.909	0.981	0.96	0.947	0.921	0.926	0.797	0.475	0.327
13:24:16	0.968	0.927	0.912	0.909	0.982	0.96	0.948	0.921	0.926	0.799	0.482	0.351
13:29:16	0.968	0.929	0.913	0.91	0.982	0.961	0.949	0.921	0.927	0.801	0.486	0.368
13:34:16	0.969	0.928	0.913	0.91	0.981	0.961	0.949	0.921	0.927	0.804	0.489	0.381
13:39:16	0.969	0.929	0.913	0.911	0.982	0.962	0.95	0.922	0.928	0.806	0.492	0.396
13:44:16	0.969	0.929	0.914	0.911	0.981	0.963	0.951	0.923	0.928	0.808	0.497	0.412
13:49:16	0.969	0.93	0.914	0.911	0.981	0.963	0.952	0.923	0.929	0.81	0.5	0.432
13:54:16	0.97	0.929	0.914	0.912	0.98	0.963	0.952	0.924	0.929	0.812	0.504	0.451
13:59:16	0.97	0.93	0.915	0.912	0.98	0.963	0.952	0.924	0.93	0.813	0.508	0.474
14:04:16	0.97	0.931	0.916	0.912	0.98	0.963	0.952	0.924	0.93	0.815	0.511	0.488
14:09:16	0.971	0.931	0.915	0.913	0.979	0.963	0.952	0.925	0.931	0.818	0.514	0.503
14:14:16	0.971	0.931	0.915	0.912	0.98	0.964	0.953	0.925	0.931	0.819	0.518	0.521
14:19:16	0.97	0.932	0.915	0.913	0.978	0.964	0.953	0.925	0.932	0.821	0.521	0.536
14:24:16	0.97	0.933	0.916	0.912	0.978	0.963	0.953	0.925	0.932	0.822	0.523	0.549
14:29:16	0.97	0.933	0.916	0.912	0.978	0.963	0.952	0.924	0.932	0.824	0.528	0.559
14:34:16	0.97	0.933	0.915	0.912	0.977	0.963	0.953	0.924	0.933	0.826	0.53	0.568
14:39:16	0.969	0.933	0.916	0.912	0.977	0.963	0.952	0.923	0.933	0.827	0.534	0.576
14:44:16	0.969	0.933	0.915	0.913	0.976	0.962	0.952	0.923	0.933	0.828	0.536	0.584
14:49:16	0.969	0.933	0.916	0.912	0.975	0.962	0.952	0.923	0.933	0.83	0.54	0.591
14:54:16	0.969	0.933	0.915	0.912	0.976	0.961	0.952	0.923	0.933	0.831	0.543	0.597
14:59:16	0.969	0.933	0.915	0.912	0.975	0.961	0.951	0.923	0.933	0.834	0.545	0.602
15:04:16	0.968	0.933	0.915	0.912	0.974	0.96	0.951	0.922	0.933	0.836	0.548	0.607
15:09:16	0.968	0.934	0.915	0.911	0.974	0.96	0.951	0.921	0.933	0.838	0.552	0.613
15:14:16	0.968	0.934	0.915	0.911	0.974	0.96	0.95	0.921	0.932	0.839	0.553	0.616
15:19:16	0.967	0.933	0.915	0.911	0.973	0.96	0.95	0.92	0.932	0.84	0.556	0.622
15:24:16	0.967	0.933	0.914	0.911	0.972	0.959	0.949	0.92	0.932	0.841	0.558	0.627
15:29:16	0.967	0.934	0.915	0.911	0.972	0.958	0.949	0.919	0.931	0.842	0.561	0.63
15:34:16	0.966	0.934	0.914	0.91	0.972	0.958	0.949	0.919	0.931	0.842	0.563	0.634
15:39:16	0.967	0.934	0.914	0.91	0.972	0.958	0.948	0.918	0.93	0.843	0.566	0.637
15:44:16	0.966	0.933	0.914	0.91	0.972	0.957	0.947	0.918	0.93	0.844	0.567	0.642
15:49:16	0.965	0.933	0.914	0.909	0.971	0.956	0.947	0.917	0.929	0.845	0.57	0.646
15:54:16	0.965	0.934	0.914	0.909	0.97	0.956	0.947	0.917	0.929	0.846	0.571	0.65
15:59:16	0.965	0.934	0.913	0.91	0.97	0.957	0.947	0.916	0.928	0.846	0.574	0.654
16:04:16	0.964	0.934	0.914	0.909	0.97	0.956	0.946	0.916	0.927	0.847	0.576	0.657
16:09:16	0.964	0.934	0.913	0.909	0.97	0.956	0.946	0.916	0.928	0.847	0.578	0.66
16:14:16	0.964	0.934	0.913	0.909	0.969	0.955	0.945	0.916	0.927	0.848	0.58	0.663
16:19:16	0.963	0.934	0.913	0.908	0.969	0.955	0.945	0.915	0.927	0.848	0.582	0.667
16:24:16	0.963	0.934	0.913	0.909	0.968	0.955	0.945	0.915	0.926	0.848	0.584	0.671
16:29:16	0.963	0.934	0.913	0.908	0.969	0.954	0.944	0.914	0.926	0.849	0.586	0.676
16:34:16	0.963	0.934	0.913	0.908	0.968	0.954	0.944	0.914	0.925	0.85	0.588	0.68
16:39:16	0.962	0.934	0.912	0.908	0.967	0.954	0.944	0.913	0.925	0.85	0.591	0.684
16:44:16	0.962	0.934	0.913	0.908	0.967	0.954	0.943	0.913	0.924	0.85	0.593	0.688
16:49:16	0.962	0.934	0.912	0.907	0.967	0.954	0.943	0.914	0.925	0.85	0.595	0.691
16:54:16	0.962	0.934	0.913	0.907	0.966	0.953	0.943	0.912	0.924	0.851	0.597	0.695
16:59:16	0.961	0.934	0.912	0.907	0.967	0.953	0.942	0.912	0.923	0.851	0.598	0.698
17:04:16	0.961	0.934	0.913	0.906	0.966	0.953	0.942	0.912	0.923	0.851	0.6	0.701
17:09:16	0.961	0.934	0.912	0.906	0.966	0.952	0.942	0.911	0.923	0.851	0.602	0.705
17:14:16	0.96	0.934	0.912	0.906	0.965	0.952	0.941	0.911	0.923	0.851	0.603	0.708
17:19:16	0.96	0.934	0.912	0.905	0.965	0.952	0.941	0.91	0.923	0.851	0.605	0.711
17:24:16	0.96	0.934	0.912	0.905	0.965	0.952	0.941	0.91	0.922	0.852	0.607	0.714
17:29:16	0.959	0.934	0.912	0.905	0.965	0.952	0.941	0.91	0.922	0.851	0.609	0.717
17:34:16	0.96	0.934	0.912	0.905	0.964	0.951	0.94	0.91	0.921	0.852	0.61	0.719
17:39:16	0.959	0.934	0.911	0.905	0.964	0.951	0.94	0.909	0.92	0.852	0.612	0.723
17:44:16	0.958	0.934	0.911	0.905	0.964	0.951	0.94	0.909	0.919	0.853	0.613	0.725
17:49:16	0.958	0.935	0.911	0.905	0.965	0.951	0.939	0.91	0.919	0.853	0.614	0.728
17:54:16	0.958	0.934	0.911	0.905	0.966	0.95	0.939	0.91	0.918	0.853	0.616	0.73
17:59:16	0.958	0.934	0.911	0.904	0.966	0.95	0.939	0.91	0.918	0.854	0.618	0.732
18:04:16	0.957	0.934	0.911	0.904	0.966	0.95	0.939	0.909	0.917	0.854	0.62	0.734
18:09:16	0.957	0.933	0.911	0.904	0.965	0.95	0.938	0.909	0.917	0.854	0.621	0.737
18:14:16	0.957	0.934	0.911	0.904	0.965	0.949	0.938	0.909	0.917	0.855	0.622	0.74
18:19:16	0.956	0.933	0.911	0.903	0.964	0.949	0.938	0.908	0.916	0.854	0.624	0.743
18:24:16	0.956	0.933	0.912	0.904	0.964	0.949	0.937	0.908	0.916	0.855	0.625	0.746
18:29:16	0.957	0.933	0.913	0.903	0.963	0.95	0.938	0.907	0.916	0.855	0.626	0.747
18:34:16	0.958	0.935	0.914	0.904	0.963	0.951	0.939	0.907	0.915	0.855	0.628	0.75
18:39:15	0.958	0.936	0.915	0.903	0.963	0.95	0.939	0.907	0.915	0.855	0.629	0.752
18:44:16	0.958	0.937	0.915	0.904	0.962	0.951	0.939	0.906	0.914	0.854	0.629	0.753
18:49:16	0.958	0.937	0.915	0.906	0.961	0.95	0.938	0.906	0.914	0.855	0.63	0.755
18:54:16	0.958	0.937	0.915	0.906	0.961	0.95	0.938	0.905	0.913	0.855	0.632	0.758
18:59:16	0.957	0.937	0.914	0.907	0.961	0.95	0.938	0.906	0.913	0.855	0.634	0.76
19:04:16	0.957	0.937	0.914	0.907	0.96	0.949	0.936	0.905	0.913	0.854	0.635	0.762
19:09:16	0.957	0.937	0.913	0.908	0.96	0.948	0.936	0.904	0.913	0.854	0.636	0.764
19:14:16	0.956	0.936	0.913	0.907	0.96	0.949	0.936	0.904	0.912	0.854	0.636	0.767
19:19:16	0.956	0.936	0.913	0.907	0.96	0.948	0.935	0.904	0.912	0.854	0.638	0.769
19:24:16	0.955	0.936	0.912	0.906	0.959	0.948	0.935	0.904	0.912	0.854	0.639	0.77
19:29:16	0.955	0.936	0.912	0.906	0.958	0.948	0.936	0.903	0.911	0.853	0.639	0.771
19:34:16	0.954	0.936	0.912	0.905	0.958	0.947	0.935	0.903	0.911	0.854	0.64	0.773
19:39:16	0.954	0.935	0.912	0.906	0.958	0.947	0.935	0.903	0.911	0.853	0.642	0.775
19:44:16	0.954	0.934	0.91	0.905	0.958	0.945	0.934	0.903	0.911	0.853	0.643	0.777
19:49:16	0.954	0.934	0.911	0.905	0.957	0.947	0.934	0.901	0.91	0.852	0.643	0.778
19:54:16	0.953	0.934	0.911	0.905	0.957	0.946	0.933	0.902	0.91	0.852	0.643	0.778
19:59:16	0.953	0.934	0.91	0.905	0.957	0.946	0.933	0.901	0.91	0.852	0.644	0.779
20:04:16	0.952	0.934	0.91	0.904	0.957	0.945	0.932	0.901	0.909	0.852	0.645	0.781
20:09:16	0.951	0.933	0.91	0.904	0.957	0.945	0.932	0.901	0.909	0.851	0.645	0.782
20:14:16	0.951	0.933	0.91	0.904	0.956	0.944	0.932	0.9	0.909	0.851	0.645	0.784
20:19:16	0.951	0.932	0.91	0.903	0.956	0.944	0.932	0.901	0.909	0.852	0.646	0.785
20:24:16	0.951	0.932	0.909	0.903	0.956	0.944	0.931	0.9	0.908	0.851	0.646	0.786
20:29:16	0.95	0.931	0.909	0.903	0.955	0.943	0.931	0.9	0.907	0.851	0.646	0.788
20:34:16	0.95	0.931	0.909	0.903	0.955	0.943	0.93	0.9	0.908	0.851	0.647	0.789
20:39:16	0.95	0.931	0.908	0.902	0.955	0.943	0.931	0.9	0.907	0.85	0.647	0.79
20:44:16	0.949	0.931	0.908	0.902	0.955	0.942	0.93	0.9	0.907	0.85	0.648	0.791
20:49:16	0.949	0.93	0.908	0.902	0.954	0.942	0.93	0.899	0.907	0.849	0.648	0.793
20:54:16	0.948	0.93	0.908	0.902	0.954	0.942	0.93	0.899	0.907	0.849	0.647	0.794
20:59:16	0.949	0.931	0.908	0.902	0.954	0.942	0.929	0.899	0.906	0.848	0.648	0.795
21:04:16	0.948	0.93	0.908	0.902	0.954	0.942	0.93	0.899	0.906	0.848	0.649	0.796
21:09:16	0.948	0.93	0.908	0.902	0.953	0.942	0.929	0.899	0.906	0.848	0.649	0.797
21:14:16	0.948	0.929	0.907	0.902	0.953	0.941	0.929	0.898	0.905	0.847	0.649	0.798
21:19:16	0.947	0.93	0.908	0.901	0.953	0.941	0.929	0.899	0.905	0.848	0.65	0.799
21:24:16	0.947	0.929	0.907	0.901	0.953	0.941	0.929	0.898	0.905	0.847	0.65	0.8
21:29:16	0.946	0.929	0.907	0.901	0.952	0.941	0.928	0.898	0.905	0.847	0.651	0.801
21:34:16	0.946	0.929	0.907	0.901	0.952	0.941	0.928	0.898	0.905	0.847	0.651	0.801
21:39:16	0.946	0.929	0.907	0.901	0.952	0.941	0.928	0.898	0.904	0.846	0.652	0.802
21:44:16	0.945	0.929	0.907	0.901	0.952	0.94	0.928	0.898	0.904	0.846	0.652	0.802
21:49:16	0.945	0.929	0.906	0.901	0.952	0.94	0.928	0.897	0.904	0.846	0.653	0.803
21:54:16	0.945	0.929	0.906	0.901	0.952	0.94	0.927	0.897	0.903	0.845	0.653	0.804
21:59:16	0.945	0.928	0.906	0.9	0.951	0.94	0.927	0.897	0.903	0.845	0.654	0.804
22:04:16	0.945	0.929	0.906	0.901	0.951	0.94	0.927	0.897	0.903	0.845	0.653	0.805
22:09:16	0.944	0.929	0.906	0.9	0.951	0.939	0.926	0.897	0.902	0.845	0.654	0.805
22:14:16	0.945	0.928	0.906	0.9	0.951	0.939	0.926	0.896	0.902	0.844	0.655	0.806
22:19:16	0.944	0.928	0.906	0.9	0.951	0.939	0.926	0.897	0.902	0.844	0.655	0.806
22:24:16	0.944	0.927	0.906	0.9	0.95	0.939	0.926	0.896	0.902	0.843	0.656	0.808
22:29:16	0.944	0.927	0.906	0.899	0.951	0.939	0.926	0.896	0.901	0.843	0.656	0.808
22:34:16	0.943	0.927	0.905	0.9	0.949	0.939	0.926	0.896	0.902	0.842	0.657	0.809
22:39:16	0.943	0.927	0.905	0.899	0.949	0.938	0.925	0.896	0.901	0.841	0.657	0.809
22:44:16	0.943	0.927	0.905	0.899	0.949	0.938	0.925	0.896	0.901	0.841	0.657	0.809
22:49:16	0.942	0.927	0.905	0.899	0.949	0.938	0.925	0.896	0.901	0.84	0.658	0.811
22:54:16	0.942	0.926	0.905	0.899	0.949	0.938	0.925	0.895	0.9	0.84	0.658	0.812
22:59:16	0.942	0.926	0.905	0.899	0.949	0.938	0.925	0.895	0.9	0.839	0.658	0.811
23:04:16	0.942	0.927	0.905	0.899	0.949	0.938	0.924	0.895	0.9	0.839	0.659	0.813
23:09:16	0.941	0.926	0.904	0.898	0.949	0.937	0.924	0.895	0.899	0.838	0.66	0.812
23:14:16	0.941	0.926	0.904	0.898	0.948	0.937	0.924	0.895	0.9	0.838	0.66	0.813
23:19:16	0.941	0.926	0.904	0.899	0.948	0.937	0.924	0.895	0.899	0.837	0.66	0.814
23:24:16	0.941	0.926	0.904	0.898	0.948	0.937	0.923	0.894	0.899	0.836	0.66	0.814
23:29:16	0.941	0.925	0.904	0.898	0.947	0.937	0.923	0.894	0.898	0.836	0.661	0.815
23:34:16	0.941	0.925	0.904	0.899	0.947	0.936	0.923	0.894	0.899	0.835	0.662	0.815
23:39:16	0.94	0.925	0.904	0.898	0.947	0.935	0.923	0.893	0.898	0.834	0.662	0.815
23:44:16	0.94	0.925	0.904	0.898	0.947	0.936	0.923	0.894	0.898	0.833	0.663	0.816
23:49:16	0.94	0.924	0.903	0.898	0.947	0.936	0.923	0.893	0.897	0.833	0.663	0.816
23:54:16	0.94	0.925	0.903	0.897	0.947	0.935	0.922	0.893	0.897	0.832	0.664	0.817
23:59:16	0.94	0.924	0.904	0.897	0.946	0.936	0.922	0.893	0.897	0.831	0.664	0.817
1 day, 0:04:16	0.939	0.923	0.903	0.897	0.947	0.935	0.922	0.893	0.897	0.831	0.664	0.817

## Sheet: TET_3
	TetBWT
TET (µg/mL)	0	5	10	15	20	25	30	35	45	60	80	100
Time	E1	E2	E3	E4	E5	E6	E7	E8	E9	E10	E11	E12
00:00:00	0.096	0.096	0.096	0.095	0.096	0.095	0.094	0.095	0.095	0.094	0.095	0.093
00:04:16	0.091	0.09	0.091	0.09	0.091	0.09	0.09	0.092	0.091	0.091	0.093	0.092
00:09:16	0.09	0.09	0.091	0.09	0.091	0.09	0.09	0.091	0.091	0.091	0.092	0.092
00:14:16	0.09	0.09	0.091	0.09	0.091	0.09	0.09	0.091	0.091	0.091	0.092	0.092
00:19:16	0.09	0.09	0.091	0.09	0.091	0.09	0.09	0.092	0.091	0.091	0.092	0.092
00:24:16	0.091	0.09	0.091	0.09	0.091	0.09	0.09	0.092	0.091	0.091	0.092	0.092
00:29:16	0.091	0.091	0.091	0.091	0.091	0.09	0.09	0.092	0.092	0.091	0.092	0.092
00:34:16	0.091	0.091	0.091	0.091	0.091	0.091	0.091	0.092	0.092	0.091	0.093	0.093
00:39:16	0.092	0.092	0.092	0.091	0.092	0.091	0.091	0.093	0.092	0.092	0.093	0.093
00:44:16	0.092	0.092	0.092	0.092	0.092	0.092	0.092	0.093	0.093	0.092	0.093	0.093
00:49:16	0.093	0.093	0.093	0.093	0.093	0.092	0.092	0.094	0.094	0.093	0.094	0.094
00:54:16	0.094	0.093	0.094	0.093	0.094	0.093	0.093	0.095	0.094	0.093	0.094	0.094
00:59:16	0.095	0.094	0.095	0.094	0.095	0.094	0.094	0.095	0.095	0.094	0.095	0.095
01:04:16	0.096	0.095	0.096	0.095	0.096	0.095	0.095	0.096	0.096	0.095	0.095	0.095
01:09:16	0.097	0.097	0.097	0.097	0.097	0.096	0.096	0.097	0.097	0.095	0.096	0.096
01:14:16	0.099	0.098	0.098	0.098	0.098	0.097	0.097	0.099	0.098	0.096	0.097	0.096
01:19:16	0.101	0.1	0.1	0.1	0.1	0.099	0.099	0.1	0.099	0.097	0.097	0.097
01:24:16	0.103	0.103	0.102	0.102	0.102	0.101	0.101	0.102	0.1	0.098	0.098	0.097
01:29:16	0.106	0.105	0.105	0.105	0.105	0.103	0.103	0.104	0.101	0.099	0.098	0.098
01:34:16	0.11	0.109	0.108	0.108	0.107	0.106	0.105	0.106	0.103	0.1	0.099	0.098
01:39:16	0.114	0.112	0.112	0.112	0.111	0.108	0.108	0.108	0.105	0.101	0.1	0.099
01:44:16	0.118	0.117	0.116	0.116	0.115	0.112	0.111	0.111	0.107	0.102	0.101	0.099
01:49:16	0.124	0.122	0.121	0.121	0.119	0.116	0.114	0.114	0.109	0.104	0.101	0.099
01:54:16	0.13	0.128	0.127	0.127	0.124	0.121	0.118	0.117	0.111	0.105	0.102	0.1
01:59:16	0.137	0.135	0.134	0.134	0.131	0.126	0.123	0.121	0.113	0.107	0.103	0.1
02:04:16	0.146	0.144	0.142	0.142	0.138	0.132	0.128	0.125	0.116	0.108	0.103	0.101
02:09:16	0.156	0.154	0.151	0.151	0.146	0.139	0.134	0.13	0.119	0.11	0.104	0.101
02:14:16	0.168	0.165	0.162	0.162	0.156	0.147	0.141	0.135	0.123	0.111	0.105	0.101
02:19:16	0.181	0.179	0.175	0.175	0.167	0.156	0.148	0.141	0.126	0.113	0.105	0.102
02:24:16	0.188	0.187	0.186	0.187	0.179	0.166	0.156	0.147	0.129	0.114	0.106	0.102
02:29:16	0.2	0.197	0.193	0.194	0.189	0.178	0.166	0.154	0.133	0.116	0.107	0.102
02:34:16	0.218	0.214	0.209	0.208	0.197	0.19	0.176	0.162	0.137	0.117	0.107	0.103
02:39:16	0.238	0.234	0.228	0.228	0.212	0.197	0.187	0.171	0.141	0.119	0.108	0.103
02:44:16	0.258	0.254	0.248	0.248	0.231	0.207	0.194	0.18	0.146	0.12	0.109	0.103
02:49:16	0.275	0.271	0.266	0.265	0.249	0.225	0.203	0.19	0.151	0.122	0.109	0.103
02:54:16	0.294	0.291	0.282	0.282	0.265	0.241	0.217	0.196	0.156	0.124	0.11	0.104
02:59:16	0.318	0.314	0.306	0.305	0.283	0.256	0.232	0.204	0.162	0.125	0.11	0.104
03:04:16	0.34	0.336	0.33	0.329	0.306	0.27	0.246	0.215	0.168	0.127	0.11	0.104
03:09:16	0.367	0.362	0.351	0.35	0.33	0.288	0.259	0.229	0.174	0.129	0.111	0.104
03:14:16	0.392	0.391	0.384	0.382	0.353	0.311	0.274	0.241	0.18	0.131	0.111	0.104
03:19:16	0.407	0.406	0.403	0.405	0.385	0.332	0.293	0.253	0.185	0.132	0.112	0.105
03:24:16	0.424	0.422	0.418	0.419	0.405	0.353	0.313	0.267	0.19	0.134	0.112	0.105
03:29:16	0.443	0.44	0.436	0.436	0.422	0.384	0.332	0.283	0.195	0.135	0.112	0.105
03:34:16	0.459	0.46	0.455	0.455	0.44	0.403	0.355	0.3	0.203	0.137	0.113	0.105
03:39:16	0.477	0.477	0.474	0.473	0.457	0.417	0.383	0.317	0.211	0.139	0.113	0.105
03:44:16	0.495	0.495	0.492	0.492	0.476	0.433	0.397	0.336	0.219	0.141	0.114	0.105
03:49:16	0.513	0.515	0.515	0.514	0.501	0.452	0.412	0.359	0.227	0.142	0.113	0.106
03:54:16	0.532	0.535	0.533	0.532	0.523	0.47	0.428	0.383	0.235	0.144	0.114	0.105
03:59:16	0.551	0.55	0.551	0.548	0.54	0.493	0.444	0.394	0.246	0.145	0.114	0.106
04:04:16	0.568	0.567	0.568	0.565	0.559	0.513	0.464	0.408	0.257	0.147	0.114	0.106
04:09:16	0.587	0.582	0.583	0.579	0.579	0.53	0.488	0.423	0.268	0.149	0.114	0.106
04:14:16	0.602	0.595	0.595	0.591	0.594	0.546	0.505	0.439	0.28	0.151	0.115	0.106
04:19:16	0.62	0.607	0.606	0.602	0.603	0.563	0.522	0.459	0.293	0.153	0.115	0.106
04:24:16	0.634	0.622	0.618	0.613	0.614	0.579	0.538	0.483	0.307	0.154	0.115	0.106
04:29:16	0.646	0.634	0.632	0.626	0.625	0.591	0.554	0.498	0.323	0.157	0.116	0.106
04:34:16	0.658	0.644	0.642	0.638	0.637	0.601	0.571	0.514	0.345	0.158	0.116	0.106
04:39:16	0.667	0.653	0.652	0.647	0.647	0.611	0.585	0.53	0.36	0.16	0.115	0.106
04:44:16	0.675	0.662	0.661	0.656	0.658	0.622	0.595	0.546	0.368	0.162	0.116	0.107
04:49:16	0.684	0.669	0.67	0.664	0.671	0.632	0.604	0.562	0.38	0.163	0.116	0.107
04:54:16	0.694	0.678	0.677	0.672	0.681	0.642	0.615	0.578	0.394	0.165	0.116	0.107
04:59:16	0.704	0.686	0.686	0.68	0.69	0.651	0.624	0.591	0.41	0.168	0.117	0.107
05:04:16	0.713	0.694	0.693	0.687	0.698	0.66	0.634	0.601	0.425	0.169	0.117	0.107
05:09:16	0.72	0.702	0.701	0.694	0.707	0.672	0.642	0.61	0.451	0.171	0.117	0.107
05:14:16	0.727	0.711	0.709	0.702	0.717	0.679	0.651	0.619	0.466	0.173	0.117	0.107
05:19:16	0.733	0.719	0.717	0.709	0.725	0.686	0.659	0.629	0.48	0.175	0.117	0.107
05:24:16	0.739	0.728	0.725	0.716	0.732	0.693	0.667	0.638	0.494	0.176	0.117	0.107
05:29:16	0.744	0.735	0.732	0.722	0.739	0.7	0.676	0.646	0.509	0.178	0.117	0.107
05:34:16	0.749	0.743	0.738	0.729	0.746	0.707	0.688	0.655	0.524	0.18	0.117	0.107
05:39:16	0.753	0.748	0.746	0.735	0.752	0.712	0.694	0.662	0.539	0.183	0.118	0.108
05:44:16	0.757	0.754	0.752	0.741	0.758	0.718	0.7	0.67	0.554	0.185	0.118	0.107
05:49:16	0.762	0.759	0.756	0.747	0.763	0.724	0.706	0.677	0.569	0.187	0.118	0.107
05:54:16	0.765	0.763	0.762	0.752	0.768	0.73	0.711	0.684	0.582	0.191	0.118	0.107
05:59:16	0.769	0.768	0.767	0.757	0.773	0.736	0.717	0.691	0.593	0.194	0.118	0.107
06:04:16	0.772	0.772	0.772	0.761	0.779	0.741	0.722	0.702	0.602	0.197	0.118	0.108
06:09:16	0.776	0.776	0.776	0.766	0.784	0.746	0.728	0.709	0.61	0.201	0.118	0.108
06:14:16	0.779	0.78	0.781	0.771	0.788	0.752	0.733	0.714	0.618	0.205	0.118	0.108
06:19:16	0.783	0.784	0.785	0.776	0.793	0.757	0.739	0.719	0.626	0.208	0.118	0.107
06:24:16	0.787	0.788	0.789	0.78	0.797	0.762	0.745	0.724	0.635	0.214	0.118	0.108
06:29:16	0.79	0.791	0.793	0.785	0.802	0.766	0.75	0.73	0.642	0.219	0.118	0.108
06:34:16	0.794	0.795	0.797	0.789	0.807	0.77	0.755	0.735	0.649	0.224	0.118	0.108
06:39:16	0.797	0.798	0.802	0.793	0.81	0.774	0.76	0.74	0.656	0.231	0.119	0.108
06:44:16	0.801	0.803	0.806	0.797	0.814	0.779	0.766	0.746	0.662	0.237	0.119	0.108
06:49:16	0.803	0.805	0.811	0.801	0.818	0.783	0.77	0.751	0.667	0.244	0.119	0.108
06:54:16	0.806	0.809	0.815	0.804	0.82	0.788	0.776	0.756	0.674	0.252	0.119	0.108
06:59:16	0.81	0.812	0.818	0.808	0.825	0.792	0.782	0.762	0.679	0.26	0.119	0.108
07:04:16	0.813	0.815	0.822	0.811	0.829	0.796	0.786	0.767	0.685	0.271	0.119	0.108
07:09:16	0.817	0.818	0.826	0.814	0.832	0.8	0.792	0.771	0.691	0.283	0.119	0.108
07:14:16	0.82	0.821	0.83	0.817	0.835	0.805	0.796	0.776	0.696	0.293	0.119	0.108
07:19:16	0.823	0.823	0.833	0.82	0.837	0.808	0.801	0.781	0.702	0.307	0.119	0.108
07:24:16	0.826	0.826	0.836	0.823	0.84	0.812	0.805	0.785	0.708	0.317	0.119	0.108
07:29:16	0.828	0.829	0.838	0.826	0.843	0.815	0.81	0.79	0.714	0.324	0.119	0.108
07:34:16	0.831	0.831	0.841	0.829	0.845	0.818	0.813	0.795	0.719	0.332	0.119	0.108
07:39:16	0.834	0.833	0.843	0.832	0.848	0.823	0.816	0.799	0.726	0.341	0.12	0.108
07:44:16	0.837	0.835	0.845	0.835	0.852	0.827	0.819	0.803	0.733	0.352	0.12	0.108
07:49:16	0.839	0.838	0.847	0.838	0.854	0.831	0.823	0.807	0.739	0.363	0.12	0.108
07:54:16	0.842	0.84	0.848	0.84	0.858	0.834	0.826	0.809	0.745	0.377	0.12	0.108
07:59:16	0.844	0.841	0.849	0.842	0.861	0.837	0.829	0.811	0.75	0.389	0.12	0.108
08:04:16	0.847	0.843	0.852	0.844	0.864	0.84	0.834	0.813	0.754	0.405	0.12	0.108
08:09:16	0.849	0.846	0.854	0.848	0.868	0.843	0.837	0.816	0.759	0.419	0.12	0.108
08:14:16	0.852	0.849	0.856	0.85	0.87	0.847	0.84	0.819	0.764	0.433	0.12	0.108
08:19:16	0.856	0.851	0.858	0.853	0.873	0.849	0.842	0.822	0.769	0.447	0.12	0.108
08:24:16	0.859	0.853	0.86	0.855	0.875	0.851	0.845	0.825	0.773	0.459	0.12	0.108
08:29:16	0.861	0.856	0.862	0.857	0.877	0.854	0.847	0.828	0.777	0.473	0.121	0.108
08:34:16	0.863	0.857	0.864	0.859	0.879	0.857	0.849	0.831	0.781	0.486	0.121	0.108
08:39:16	0.866	0.861	0.865	0.862	0.881	0.859	0.852	0.834	0.786	0.499	0.121	0.108
08:44:16	0.869	0.863	0.867	0.863	0.884	0.861	0.854	0.836	0.789	0.511	0.121	0.108
08:49:16	0.872	0.865	0.868	0.865	0.886	0.863	0.856	0.838	0.793	0.525	0.121	0.109
08:54:16	0.875	0.867	0.87	0.868	0.888	0.865	0.857	0.841	0.798	0.538	0.122	0.109
08:59:16	0.877	0.869	0.872	0.869	0.89	0.867	0.859	0.844	0.803	0.553	0.122	0.109
09:04:16	0.878	0.871	0.872	0.87	0.891	0.869	0.861	0.846	0.806	0.568	0.122	0.109
09:09:16	0.879	0.873	0.874	0.872	0.894	0.87	0.863	0.848	0.811	0.576	0.122	0.109
09:14:16	0.881	0.875	0.875	0.872	0.896	0.872	0.864	0.85	0.816	0.583	0.122	0.109
09:19:16	0.884	0.876	0.876	0.874	0.897	0.874	0.866	0.852	0.82	0.589	0.122	0.109
09:24:16	0.886	0.878	0.877	0.876	0.899	0.875	0.867	0.853	0.823	0.596	0.122	0.109
09:29:16	0.889	0.88	0.879	0.877	0.9	0.877	0.869	0.856	0.827	0.601	0.123	0.109
09:34:16	0.889	0.88	0.88	0.877	0.901	0.878	0.87	0.857	0.83	0.607	0.123	0.109
09:39:16	0.892	0.884	0.881	0.879	0.903	0.881	0.872	0.859	0.834	0.613	0.124	0.109
09:44:16	0.893	0.885	0.883	0.881	0.905	0.882	0.873	0.861	0.837	0.618	0.124	0.109
09:49:16	0.895	0.886	0.884	0.882	0.907	0.883	0.875	0.862	0.84	0.625	0.124	0.109
09:54:16	0.896	0.888	0.885	0.883	0.908	0.885	0.876	0.864	0.843	0.629	0.125	0.109
09:59:16	0.896	0.889	0.887	0.884	0.91	0.886	0.877	0.866	0.846	0.634	0.125	0.109
10:04:16	0.896	0.89	0.888	0.885	0.911	0.887	0.879	0.868	0.849	0.64	0.125	0.109
10:09:16	0.898	0.893	0.888	0.886	0.912	0.888	0.88	0.87	0.852	0.645	0.126	0.109
10:14:16	0.899	0.893	0.889	0.887	0.913	0.89	0.881	0.871	0.854	0.652	0.126	0.109
10:19:16	0.901	0.895	0.89	0.888	0.915	0.891	0.882	0.873	0.857	0.656	0.127	0.109
10:24:16	0.901	0.896	0.892	0.889	0.916	0.892	0.883	0.874	0.86	0.661	0.128	0.109
10:29:16	0.903	0.897	0.892	0.89	0.917	0.893	0.884	0.875	0.862	0.668	0.128	0.109
10:34:16	0.904	0.898	0.892	0.892	0.918	0.894	0.885	0.877	0.864	0.673	0.129	0.109
10:39:16	0.905	0.9	0.894	0.892	0.919	0.894	0.886	0.878	0.867	0.677	0.129	0.109
10:44:16	0.905	0.9	0.896	0.892	0.92	0.895	0.887	0.879	0.869	0.682	0.13	0.109
10:49:16	0.905	0.901	0.896	0.894	0.919	0.897	0.887	0.879	0.871	0.688	0.131	0.109
10:54:16	0.907	0.902	0.896	0.895	0.921	0.897	0.889	0.881	0.873	0.692	0.132	0.109
10:59:16	0.908	0.903	0.897	0.896	0.922	0.898	0.889	0.882	0.875	0.696	0.133	0.109
11:04:16	0.909	0.904	0.898	0.897	0.922	0.899	0.89	0.883	0.877	0.704	0.135	0.109
11:09:16	0.91	0.905	0.898	0.897	0.923	0.899	0.89	0.883	0.879	0.707	0.136	0.11
11:14:16	0.912	0.906	0.899	0.897	0.924	0.899	0.891	0.884	0.881	0.711	0.138	0.109
11:19:16	0.912	0.907	0.899	0.899	0.924	0.901	0.891	0.884	0.882	0.717	0.139	0.11
11:24:16	0.915	0.908	0.901	0.898	0.926	0.901	0.893	0.885	0.885	0.721	0.14	0.11
11:29:16	0.915	0.909	0.901	0.899	0.926	0.901	0.893	0.886	0.886	0.725	0.142	0.11
11:34:16	0.916	0.909	0.901	0.899	0.927	0.902	0.894	0.886	0.887	0.73	0.145	0.11
11:39:16	0.918	0.91	0.902	0.9	0.928	0.903	0.894	0.887	0.888	0.734	0.147	0.11
11:44:16	0.919	0.91	0.902	0.9	0.928	0.903	0.895	0.887	0.89	0.737	0.149	0.11
11:49:16	0.92	0.91	0.903	0.9	0.928	0.904	0.895	0.889	0.892	0.741	0.152	0.11
11:54:16	0.921	0.911	0.903	0.902	0.928	0.905	0.895	0.889	0.894	0.747	0.156	0.11
11:59:16	0.923	0.912	0.904	0.902	0.93	0.905	0.896	0.89	0.896	0.75	0.16	0.11
12:04:16	0.923	0.912	0.904	0.901	0.93	0.905	0.896	0.89	0.897	0.753	0.163	0.11
12:09:16	0.923	0.912	0.903	0.902	0.93	0.906	0.896	0.89	0.897	0.758	0.166	0.11
12:14:16	0.924	0.913	0.904	0.903	0.932	0.907	0.896	0.891	0.899	0.761	0.169	0.11
12:19:16	0.925	0.914	0.905	0.903	0.933	0.906	0.897	0.891	0.9	0.764	0.173	0.11
12:24:16	0.926	0.914	0.905	0.904	0.933	0.907	0.897	0.891	0.9	0.769	0.179	0.11
12:29:16	0.926	0.915	0.905	0.905	0.934	0.908	0.898	0.892	0.901	0.773	0.183	0.111
12:34:16	0.927	0.915	0.907	0.904	0.934	0.908	0.898	0.892	0.901	0.776	0.188	0.11
12:39:16	0.927	0.915	0.907	0.906	0.934	0.909	0.899	0.892	0.901	0.781	0.194	0.11
12:44:16	0.928	0.916	0.907	0.906	0.935	0.91	0.899	0.892	0.9	0.785	0.199	0.11
12:49:16	0.929	0.916	0.908	0.907	0.935	0.91	0.9	0.893	0.9	0.786	0.205	0.111
12:54:16	0.929	0.916	0.908	0.906	0.935	0.91	0.9	0.894	0.899	0.789	0.212	0.111
12:59:16	0.93	0.917	0.91	0.907	0.935	0.91	0.901	0.894	0.899	0.793	0.219	0.111
13:04:16	0.931	0.918	0.91	0.907	0.936	0.909	0.9	0.895	0.899	0.795	0.227	0.111
13:09:16	0.93	0.918	0.91	0.908	0.934	0.911	0.901	0.895	0.899	0.798	0.236	0.111
13:14:16	0.931	0.919	0.91	0.908	0.935	0.909	0.9	0.896	0.898	0.801	0.244	0.111
13:19:16	0.932	0.92	0.911	0.908	0.935	0.909	0.901	0.896	0.898	0.803	0.254	0.111
13:24:16	0.932	0.921	0.91	0.91	0.933	0.91	0.901	0.896	0.898	0.808	0.266	0.111
13:29:16	0.931	0.92	0.91	0.909	0.933	0.909	0.9	0.896	0.898	0.81	0.278	0.112
13:34:16	0.931	0.92	0.91	0.908	0.933	0.909	0.9	0.896	0.897	0.811	0.287	0.111
13:39:16	0.933	0.921	0.912	0.908	0.933	0.908	0.899	0.896	0.897	0.813	0.293	0.112
13:44:16	0.932	0.921	0.91	0.909	0.931	0.909	0.899	0.895	0.898	0.816	0.304	0.112
13:49:16	0.934	0.921	0.911	0.908	0.932	0.908	0.898	0.894	0.897	0.818	0.312	0.112
13:54:16	0.935	0.921	0.91	0.907	0.931	0.907	0.897	0.894	0.897	0.819	0.321	0.112
13:59:16	0.936	0.921	0.909	0.908	0.93	0.907	0.897	0.894	0.898	0.822	0.334	0.112
14:04:16	0.937	0.921	0.91	0.907	0.93	0.905	0.896	0.894	0.897	0.823	0.346	0.112
14:09:16	0.937	0.922	0.909	0.907	0.929	0.905	0.896	0.893	0.898	0.826	0.357	0.112
14:14:16	0.938	0.921	0.91	0.906	0.929	0.904	0.895	0.892	0.898	0.826	0.369	0.112
14:19:16	0.939	0.921	0.91	0.906	0.928	0.904	0.895	0.892	0.897	0.829	0.383	0.113
14:24:16	0.938	0.921	0.908	0.905	0.929	0.904	0.895	0.891	0.897	0.829	0.395	0.113
14:29:16	0.938	0.921	0.909	0.905	0.928	0.903	0.894	0.89	0.896	0.831	0.405	0.113
14:34:16	0.936	0.921	0.908	0.905	0.927	0.903	0.893	0.891	0.896	0.834	0.415	0.113
14:39:16	0.938	0.921	0.908	0.905	0.927	0.902	0.893	0.89	0.895	0.835	0.423	0.114
14:44:16	0.937	0.921	0.908	0.904	0.926	0.901	0.892	0.889	0.894	0.835	0.429	0.113
14:49:16	0.936	0.921	0.907	0.905	0.926	0.902	0.892	0.889	0.894	0.839	0.435	0.114
14:54:16	0.936	0.921	0.906	0.904	0.926	0.902	0.891	0.889	0.893	0.84	0.438	0.114
14:59:16	0.936	0.92	0.907	0.903	0.925	0.9	0.891	0.888	0.892	0.841	0.44	0.114
15:04:16	0.936	0.92	0.906	0.903	0.925	0.9	0.89	0.887	0.892	0.843	0.443	0.115
15:09:16	0.936	0.92	0.906	0.902	0.925	0.9	0.89	0.886	0.891	0.844	0.444	0.115
15:14:16	0.936	0.92	0.906	0.902	0.924	0.9	0.889	0.886	0.89	0.845	0.447	0.115
15:19:16	0.934	0.92	0.905	0.903	0.924	0.899	0.889	0.885	0.89	0.846	0.45	0.115
15:24:16	0.935	0.921	0.906	0.902	0.924	0.899	0.889	0.886	0.889	0.848	0.453	0.116
15:29:16	0.935	0.92	0.905	0.901	0.923	0.898	0.888	0.885	0.889	0.848	0.455	0.116
15:34:16	0.933	0.919	0.904	0.902	0.922	0.899	0.888	0.884	0.888	0.85	0.458	0.117
15:39:16	0.934	0.919	0.904	0.902	0.923	0.898	0.887	0.885	0.887	0.85	0.461	0.117
15:44:16	0.934	0.919	0.905	0.901	0.922	0.898	0.887	0.884	0.887	0.851	0.463	0.117
15:49:16	0.933	0.919	0.904	0.902	0.922	0.898	0.887	0.884	0.886	0.852	0.466	0.117
15:54:16	0.934	0.919	0.904	0.901	0.922	0.897	0.887	0.884	0.885	0.853	0.467	0.118
15:59:16	0.932	0.919	0.903	0.901	0.921	0.897	0.887	0.883	0.884	0.855	0.471	0.118
16:04:16	0.933	0.919	0.904	0.901	0.922	0.897	0.885	0.883	0.885	0.856	0.474	0.119
16:09:16	0.933	0.918	0.904	0.9	0.922	0.896	0.885	0.882	0.884	0.855	0.476	0.12
16:14:16	0.933	0.918	0.904	0.9	0.923	0.896	0.886	0.882	0.883	0.856	0.479	0.12
16:19:16	0.933	0.918	0.904	0.9	0.923	0.896	0.886	0.882	0.882	0.856	0.48	0.121
16:24:16	0.932	0.918	0.903	0.9	0.922	0.897	0.886	0.883	0.881	0.859	0.484	0.121
16:29:16	0.931	0.918	0.903	0.9	0.923	0.897	0.887	0.882	0.88	0.859	0.485	0.122
16:34:16	0.932	0.917	0.904	0.899	0.923	0.896	0.886	0.882	0.879	0.857	0.487	0.123
16:39:16	0.932	0.917	0.904	0.899	0.923	0.897	0.886	0.882	0.878	0.858	0.488	0.123
16:44:16	0.93	0.918	0.904	0.9	0.921	0.897	0.886	0.882	0.878	0.86	0.491	0.123
16:49:16	0.929	0.917	0.905	0.901	0.921	0.896	0.885	0.881	0.876	0.86	0.492	0.124
16:54:16	0.93	0.917	0.906	0.901	0.921	0.896	0.884	0.881	0.875	0.859	0.495	0.125
16:59:16	0.93	0.917	0.907	0.901	0.921	0.895	0.884	0.88	0.874	0.859	0.495	0.126
17:04:16	0.929	0.917	0.905	0.902	0.919	0.896	0.884	0.88	0.874	0.861	0.498	0.127
17:09:16	0.928	0.917	0.905	0.902	0.919	0.895	0.883	0.879	0.873	0.86	0.5	0.128
17:14:16	0.928	0.916	0.905	0.901	0.919	0.893	0.883	0.878	0.871	0.86	0.5	0.129
17:19:16	0.928	0.916	0.906	0.901	0.918	0.893	0.882	0.878	0.87	0.859	0.502	0.13
17:24:16	0.927	0.916	0.905	0.9	0.918	0.893	0.881	0.877	0.869	0.859	0.503	0.131
17:29:16	0.928	0.916	0.904	0.9	0.917	0.892	0.881	0.877	0.869	0.859	0.504	0.132
17:34:16	0.926	0.918	0.903	0.9	0.916	0.892	0.88	0.876	0.868	0.859	0.507	0.133
17:39:16	0.926	0.918	0.902	0.9	0.916	0.891	0.88	0.875	0.867	0.859	0.509	0.135
17:44:16	0.925	0.919	0.903	0.898	0.915	0.89	0.879	0.875	0.866	0.858	0.509	0.137
17:49:16	0.926	0.919	0.902	0.898	0.915	0.89	0.878	0.874	0.866	0.858	0.509	0.137
17:54:16	0.924	0.919	0.901	0.898	0.914	0.89	0.878	0.874	0.864	0.859	0.513	0.139
17:59:16	0.926	0.918	0.901	0.896	0.915	0.888	0.877	0.873	0.864	0.858	0.513	0.141
18:04:16	0.925	0.919	0.901	0.896	0.914	0.888	0.877	0.872	0.863	0.858	0.513	0.144
18:09:16	0.924	0.917	0.9	0.895	0.913	0.887	0.876	0.872	0.862	0.858	0.516	0.144
18:14:16	0.923	0.917	0.899	0.896	0.912	0.888	0.876	0.872	0.861	0.857	0.519	0.148
18:19:16	0.924	0.917	0.899	0.895	0.912	0.887	0.876	0.871	0.86	0.857	0.519	0.151
18:24:16	0.924	0.916	0.898	0.894	0.911	0.886	0.875	0.87	0.859	0.856	0.52	0.154
18:29:16	0.923	0.916	0.898	0.894	0.911	0.885	0.874	0.87	0.858	0.857	0.521	0.156
18:34:16	0.923	0.915	0.898	0.893	0.91	0.885	0.874	0.868	0.857	0.856	0.522	0.157
18:39:16	0.922	0.916	0.896	0.893	0.91	0.885	0.874	0.869	0.856	0.857	0.526	0.16
18:44:16	0.921	0.914	0.896	0.893	0.909	0.885	0.873	0.867	0.856	0.856	0.526	0.163
18:49:16	0.922	0.913	0.896	0.891	0.909	0.883	0.872	0.866	0.854	0.855	0.526	0.166
18:54:16	0.921	0.913	0.894	0.892	0.907	0.883	0.872	0.867	0.853	0.856	0.528	0.169
18:59:16	0.921	0.912	0.894	0.89	0.907	0.882	0.87	0.866	0.852	0.856	0.53	0.171
19:04:16	0.922	0.912	0.894	0.889	0.906	0.881	0.87	0.865	0.85	0.855	0.531	0.176
19:09:16	0.921	0.911	0.894	0.889	0.905	0.88	0.869	0.864	0.849	0.854	0.532	0.18
19:14:16	0.922	0.911	0.893	0.888	0.905	0.88	0.868	0.864	0.848	0.852	0.531	0.185
19:19:16	0.922	0.91	0.892	0.887	0.904	0.878	0.867	0.862	0.847	0.851	0.533	0.189
19:24:16	0.922	0.91	0.891	0.887	0.903	0.879	0.867	0.862	0.846	0.85	0.535	0.192
19:29:16	0.923	0.909	0.89	0.886	0.902	0.878	0.866	0.862	0.845	0.849	0.536	0.196
19:34:16	0.923	0.908	0.891	0.885	0.901	0.876	0.865	0.86	0.843	0.847	0.536	0.2
19:39:16	0.922	0.908	0.889	0.884	0.9	0.875	0.864	0.86	0.842	0.845	0.538	0.206
19:44:16	0.922	0.908	0.887	0.883	0.899	0.875	0.862	0.859	0.841	0.845	0.539	0.214
19:49:16	0.923	0.907	0.887	0.882	0.897	0.873	0.861	0.858	0.839	0.843	0.54	0.22
19:54:16	0.922	0.906	0.886	0.881	0.897	0.871	0.86	0.857	0.837	0.842	0.54	0.227
19:59:16	0.922	0.905	0.885	0.879	0.895	0.871	0.859	0.856	0.836	0.841	0.54	0.234
20:04:16	0.921	0.905	0.884	0.878	0.894	0.869	0.858	0.855	0.835	0.84	0.54	0.242
20:09:16	0.92	0.905	0.882	0.878	0.892	0.868	0.857	0.854	0.833	0.84	0.543	0.248
20:14:16	0.92	0.904	0.882	0.876	0.891	0.866	0.856	0.852	0.832	0.838	0.544	0.25
20:19:16	0.92	0.903	0.881	0.874	0.889	0.865	0.854	0.851	0.83	0.837	0.543	0.253
20:24:16	0.919	0.903	0.88	0.873	0.887	0.864	0.853	0.849	0.829	0.836	0.544	0.256
20:29:16	0.918	0.901	0.877	0.872	0.885	0.862	0.852	0.848	0.826	0.834	0.545	0.263
20:34:16	0.918	0.901	0.877	0.87	0.884	0.86	0.85	0.847	0.825	0.833	0.544	0.268
20:39:16	0.917	0.901	0.875	0.868	0.882	0.859	0.849	0.847	0.823	0.831	0.545	0.273
20:44:16	0.916	0.9	0.873	0.867	0.881	0.858	0.847	0.845	0.822	0.831	0.546	0.28
20:49:16	0.915	0.899	0.872	0.865	0.879	0.855	0.846	0.843	0.82	0.829	0.545	0.286
20:54:16	0.914	0.898	0.87	0.864	0.877	0.854	0.844	0.842	0.819	0.828	0.546	0.292
20:59:16	0.914	0.897	0.869	0.862	0.875	0.852	0.843	0.841	0.817	0.826	0.547	0.301
21:04:16	0.913	0.896	0.867	0.86	0.874	0.85	0.841	0.839	0.815	0.824	0.546	0.309
21:09:15	0.912	0.895	0.866	0.858	0.871	0.849	0.839	0.838	0.814	0.823	0.547	0.315
21:14:16	0.912	0.893	0.864	0.856	0.87	0.846	0.838	0.837	0.812	0.821	0.546	0.323
21:19:16	0.911	0.892	0.862	0.854	0.868	0.845	0.836	0.835	0.81	0.819	0.546	0.331
21:24:16	0.91	0.891	0.859	0.852	0.866	0.843	0.835	0.834	0.809	0.817	0.547	0.34
21:29:16	0.909	0.89	0.858	0.85	0.864	0.841	0.833	0.832	0.807	0.815	0.547	0.347
21:34:16	0.909	0.889	0.856	0.848	0.862	0.839	0.831	0.831	0.805	0.813	0.547	0.356
21:39:16	0.908	0.888	0.854	0.847	0.86	0.838	0.83	0.83	0.804	0.812	0.548	0.362
21:44:16	0.908	0.886	0.852	0.844	0.858	0.836	0.828	0.828	0.802	0.809	0.549	0.368
21:49:16	0.907	0.884	0.85	0.842	0.856	0.834	0.827	0.826	0.801	0.806	0.548	0.372
21:54:16	0.906	0.883	0.848	0.841	0.854	0.833	0.825	0.825	0.799	0.805	0.549	0.372
21:59:16	0.906	0.882	0.847	0.838	0.852	0.83	0.823	0.823	0.798	0.801	0.548	0.374
22:04:16	0.906	0.88	0.845	0.837	0.85	0.828	0.822	0.822	0.796	0.8	0.549	0.375
22:09:16	0.905	0.879	0.843	0.835	0.848	0.828	0.82	0.821	0.794	0.799	0.55	0.377
22:14:16	0.905	0.877	0.841	0.833	0.846	0.826	0.819	0.819	0.792	0.797	0.55	0.379
22:19:16	0.905	0.875	0.84	0.831	0.845	0.823	0.817	0.817	0.791	0.794	0.55	0.376
22:24:16	0.904	0.874	0.838	0.829	0.844	0.821	0.816	0.815	0.79	0.792	0.55	0.378
22:29:16	0.903	0.872	0.835	0.828	0.841	0.821	0.814	0.815	0.789	0.79	0.551	0.382
22:34:16	0.903	0.871	0.834	0.825	0.84	0.819	0.812	0.814	0.787	0.788	0.552	0.382
22:39:16	0.903	0.869	0.832	0.823	0.838	0.817	0.811	0.811	0.786	0.786	0.552	0.383
22:44:16	0.902	0.868	0.83	0.822	0.836	0.815	0.809	0.811	0.784	0.784	0.552	0.384
22:49:16	0.902	0.866	0.829	0.82	0.835	0.813	0.807	0.809	0.783	0.783	0.553	0.385
22:54:16	0.903	0.864	0.827	0.818	0.833	0.812	0.806	0.807	0.782	0.781	0.553	0.386
22:59:16	0.901	0.862	0.825	0.817	0.831	0.811	0.804	0.806	0.78	0.779	0.554	0.388
23:04:16	0.901	0.86	0.824	0.815	0.83	0.809	0.803	0.804	0.779	0.777	0.554	0.389
23:09:16	0.901	0.859	0.822	0.814	0.828	0.808	0.802	0.803	0.778	0.776	0.554	0.39
23:14:16	0.901	0.857	0.82	0.812	0.827	0.806	0.8	0.801	0.777	0.775	0.554	0.391
23:19:16	0.901	0.855	0.819	0.811	0.826	0.804	0.798	0.8	0.776	0.773	0.554	0.391
23:24:16	0.899	0.854	0.818	0.809	0.824	0.802	0.797	0.799	0.774	0.771	0.554	0.392
23:29:16	0.898	0.852	0.816	0.808	0.822	0.802	0.796	0.798	0.774	0.77	0.555	0.394
23:34:16	0.899	0.85	0.815	0.806	0.821	0.8	0.794	0.796	0.773	0.769	0.555	0.393
23:39:16	0.897	0.849	0.813	0.805	0.82	0.799	0.794	0.796	0.772	0.768	0.556	0.396
23:44:16	0.897	0.847	0.812	0.803	0.819	0.797	0.792	0.794	0.771	0.767	0.555	0.398
23:49:16	0.896	0.846	0.811	0.802	0.817	0.796	0.79	0.793	0.77	0.765	0.556	0.397
23:54:16	0.895	0.844	0.809	0.801	0.816	0.796	0.79	0.792	0.77	0.764	0.556	0.4
23:59:16	0.893	0.843	0.807	0.8	0.815	0.794	0.788	0.791	0.769	0.764	0.557	0.401
1 day, 0:04:16	0.893	0.841	0.806	0.798	0.814	0.792	0.787	0.789	0.767	0.762	0.557	0.402

## Sheet: DOX_1
	TetBWT
DOX (µg/mL)	0	0.5	1	2	3	6	8	10	12	16	20	30
Time	A1	A2	A3	A4	A5	A6	A7	A8	A9	A10	A11	A12
00:00:00	0.094	0.097	0.096	0.095	0.096	0.093	0.095	0.096	0.094	0.095	0.094	0.096
00:04:16	0.095	0.097	0.096	0.096	0.095	0.095	0.096	0.095	0.096	0.097	0.095	0.098
00:09:16	0.095	0.097	0.096	0.096	0.095	0.095	0.095	0.095	0.096	0.096	0.095	0.098
00:14:16	0.095	0.097	0.096	0.096	0.094	0.095	0.095	0.095	0.095	0.096	0.095	0.097
00:19:16	0.095	0.097	0.096	0.096	0.095	0.095	0.095	0.095	0.095	0.096	0.095	0.097
00:24:16	0.095	0.097	0.096	0.096	0.095	0.095	0.095	0.095	0.095	0.096	0.095	0.097
00:29:16	0.095	0.097	0.096	0.096	0.095	0.095	0.095	0.095	0.095	0.096	0.095	0.097
00:34:16	0.096	0.098	0.097	0.096	0.095	0.095	0.095	0.096	0.096	0.096	0.095	0.098
00:39:16	0.096	0.098	0.097	0.097	0.096	0.096	0.096	0.096	0.096	0.097	0.095	0.098
00:44:16	0.097	0.099	0.098	0.097	0.096	0.096	0.096	0.096	0.096	0.097	0.096	0.098
00:49:16	0.097	0.099	0.098	0.098	0.097	0.097	0.097	0.097	0.097	0.098	0.096	0.098
00:54:16	0.098	0.1	0.099	0.099	0.098	0.097	0.097	0.098	0.098	0.098	0.097	0.099
00:59:16	0.099	0.101	0.1	0.1	0.098	0.098	0.098	0.098	0.098	0.099	0.097	0.099
01:04:16	0.1	0.102	0.101	0.101	0.1	0.099	0.099	0.099	0.099	0.099	0.097	0.099
01:09:16	0.102	0.104	0.102	0.102	0.1	0.1	0.1	0.1	0.1	0.1	0.098	0.1
01:14:16	0.104	0.106	0.104	0.104	0.102	0.101	0.101	0.101	0.1	0.101	0.098	0.1
01:19:16	0.106	0.108	0.106	0.106	0.104	0.103	0.102	0.102	0.101	0.101	0.099	0.1
01:24:16	0.109	0.111	0.109	0.108	0.106	0.105	0.104	0.103	0.102	0.102	0.099	0.101
01:29:16	0.112	0.114	0.111	0.111	0.108	0.107	0.105	0.105	0.103	0.103	0.1	0.101
01:34:16	0.116	0.118	0.115	0.115	0.111	0.11	0.107	0.106	0.104	0.103	0.1	0.101
01:39:16	0.12	0.122	0.118	0.119	0.115	0.113	0.11	0.108	0.106	0.104	0.101	0.102
01:44:16	0.126	0.128	0.123	0.124	0.119	0.116	0.112	0.109	0.107	0.106	0.102	0.102
01:49:16	0.132	0.134	0.129	0.129	0.124	0.119	0.115	0.112	0.109	0.106	0.103	0.102
01:54:15	0.139	0.142	0.136	0.136	0.13	0.124	0.117	0.114	0.111	0.108	0.103	0.102
01:59:16	0.148	0.151	0.143	0.144	0.137	0.129	0.121	0.116	0.112	0.109	0.104	0.103
02:04:16	0.158	0.161	0.152	0.153	0.145	0.134	0.125	0.119	0.114	0.11	0.105	0.103
02:09:16	0.168	0.171	0.161	0.162	0.153	0.141	0.129	0.122	0.116	0.111	0.106	0.103
02:14:16	0.182	0.185	0.172	0.174	0.164	0.149	0.134	0.126	0.118	0.112	0.106	0.104
02:19:16	0.189	0.192	0.182	0.187	0.176	0.157	0.139	0.13	0.121	0.114	0.107	0.104
02:24:16	0.199	0.203	0.19	0.192	0.184	0.167	0.146	0.134	0.123	0.115	0.108	0.104
02:29:16	0.216	0.219	0.204	0.205	0.192	0.176	0.152	0.138	0.126	0.116	0.109	0.104
02:34:16	0.234	0.238	0.222	0.223	0.209	0.188	0.159	0.143	0.129	0.118	0.109	0.105
02:39:16	0.253	0.257	0.241	0.242	0.227	0.195	0.167	0.148	0.132	0.119	0.11	0.105
02:44:16	0.272	0.275	0.259	0.261	0.245	0.207	0.176	0.153	0.135	0.121	0.111	0.105
02:49:16	0.293	0.295	0.277	0.279	0.263	0.222	0.186	0.16	0.138	0.122	0.112	0.106
02:54:16	0.315	0.318	0.3	0.3	0.282	0.238	0.192	0.166	0.141	0.123	0.112	0.106
02:59:16	0.339	0.34	0.323	0.322	0.306	0.253	0.2	0.172	0.145	0.124	0.113	0.106
03:04:16	0.369	0.365	0.349	0.344	0.329	0.268	0.212	0.181	0.148	0.126	0.113	0.106
03:09:16	0.393	0.393	0.381	0.374	0.359	0.287	0.226	0.186	0.152	0.127	0.114	0.106
03:14:16	0.409	0.407	0.396	0.395	0.388	0.309	0.239	0.192	0.156	0.128	0.114	0.106
03:19:16	0.428	0.426	0.415	0.41	0.404	0.328	0.25	0.2	0.16	0.13	0.115	0.107
03:24:16	0.45	0.445	0.435	0.428	0.422	0.349	0.264	0.21	0.165	0.131	0.116	0.107
03:29:16	0.471	0.465	0.457	0.448	0.444	0.381	0.281	0.221	0.169	0.133	0.116	0.107
03:34:16	0.493	0.486	0.479	0.468	0.468	0.397	0.297	0.23	0.174	0.134	0.117	0.107
03:39:16	0.515	0.504	0.501	0.487	0.49	0.412	0.314	0.239	0.179	0.135	0.117	0.107
03:44:16	0.54	0.522	0.527	0.507	0.518	0.431	0.333	0.253	0.183	0.137	0.117	0.107
03:49:16	0.56	0.542	0.548	0.527	0.539	0.45	0.36	0.265	0.186	0.138	0.118	0.108
03:54:16	0.579	0.563	0.566	0.546	0.56	0.471	0.38	0.278	0.191	0.139	0.119	0.107
03:59:16	0.597	0.58	0.584	0.564	0.578	0.49	0.39	0.291	0.197	0.14	0.119	0.108
04:04:16	0.613	0.596	0.599	0.581	0.595	0.517	0.405	0.306	0.203	0.142	0.119	0.108
04:09:16	0.627	0.61	0.614	0.594	0.609	0.534	0.424	0.323	0.208	0.143	0.12	0.108
04:14:16	0.642	0.622	0.628	0.608	0.623	0.551	0.443	0.346	0.214	0.144	0.12	0.108
04:19:16	0.656	0.634	0.641	0.62	0.636	0.57	0.463	0.366	0.222	0.146	0.121	0.108
04:24:16	0.669	0.65	0.655	0.635	0.65	0.586	0.487	0.376	0.229	0.147	0.121	0.108
04:29:16	0.682	0.663	0.667	0.649	0.663	0.598	0.504	0.388	0.237	0.148	0.121	0.108
04:34:16	0.693	0.674	0.679	0.659	0.674	0.609	0.52	0.403	0.246	0.149	0.122	0.108
04:39:16	0.705	0.684	0.69	0.67	0.686	0.62	0.536	0.422	0.254	0.151	0.122	0.108
04:44:16	0.717	0.692	0.702	0.679	0.697	0.631	0.553	0.44	0.263	0.152	0.122	0.108
04:49:16	0.727	0.7	0.713	0.688	0.707	0.642	0.571	0.461	0.273	0.154	0.123	0.108
04:54:16	0.736	0.71	0.722	0.695	0.72	0.652	0.587	0.479	0.284	0.156	0.123	0.108
04:59:16	0.743	0.716	0.73	0.702	0.728	0.661	0.6	0.495	0.294	0.157	0.123	0.108
05:04:16	0.751	0.724	0.738	0.71	0.736	0.671	0.611	0.511	0.307	0.158	0.123	0.108
05:09:16	0.758	0.733	0.745	0.717	0.744	0.68	0.622	0.527	0.322	0.16	0.124	0.108
05:14:16	0.766	0.74	0.751	0.725	0.751	0.691	0.633	0.545	0.34	0.161	0.124	0.108
05:19:16	0.773	0.748	0.759	0.733	0.758	0.703	0.643	0.561	0.351	0.163	0.125	0.109
05:24:16	0.778	0.755	0.765	0.739	0.763	0.71	0.652	0.579	0.359	0.165	0.125	0.109
05:29:16	0.784	0.761	0.77	0.746	0.769	0.717	0.66	0.597	0.37	0.167	0.125	0.109
05:34:16	0.79	0.767	0.776	0.752	0.775	0.724	0.669	0.612	0.383	0.169	0.125	0.109
05:39:16	0.794	0.771	0.782	0.757	0.781	0.728	0.676	0.622	0.396	0.171	0.126	0.109
05:44:16	0.799	0.775	0.787	0.761	0.786	0.734	0.684	0.633	0.411	0.173	0.126	0.109
05:49:16	0.804	0.78	0.791	0.765	0.791	0.74	0.691	0.642	0.425	0.174	0.126	0.109
05:54:16	0.809	0.784	0.796	0.769	0.796	0.745	0.698	0.651	0.438	0.175	0.126	0.109
05:59:16	0.813	0.788	0.801	0.773	0.802	0.751	0.706	0.66	0.453	0.177	0.126	0.109
06:04:16	0.817	0.791	0.805	0.777	0.806	0.756	0.713	0.669	0.467	0.178	0.126	0.109
06:09:16	0.821	0.796	0.81	0.781	0.811	0.761	0.72	0.677	0.479	0.18	0.126	0.109
06:14:16	0.825	0.799	0.814	0.784	0.816	0.767	0.726	0.686	0.493	0.183	0.127	0.109
06:19:16	0.829	0.803	0.818	0.789	0.821	0.771	0.73	0.693	0.507	0.185	0.127	0.109
06:24:16	0.833	0.807	0.823	0.792	0.825	0.776	0.736	0.699	0.521	0.187	0.127	0.109
06:29:16	0.836	0.81	0.826	0.796	0.83	0.781	0.742	0.706	0.535	0.19	0.127	0.109
06:34:16	0.84	0.813	0.83	0.799	0.833	0.786	0.75	0.713	0.548	0.193	0.128	0.109
06:39:16	0.843	0.818	0.833	0.803	0.838	0.791	0.756	0.718	0.561	0.195	0.128	0.109
06:44:16	0.846	0.821	0.837	0.807	0.842	0.795	0.761	0.723	0.574	0.198	0.128	0.109
06:49:16	0.85	0.824	0.841	0.81	0.846	0.8	0.768	0.728	0.587	0.202	0.129	0.109
06:54:16	0.853	0.827	0.844	0.814	0.851	0.804	0.771	0.734	0.597	0.206	0.129	0.109
06:59:16	0.856	0.831	0.849	0.818	0.853	0.808	0.777	0.739	0.604	0.21	0.129	0.109
07:04:16	0.86	0.834	0.852	0.821	0.856	0.813	0.781	0.745	0.61	0.215	0.129	0.109
07:09:16	0.863	0.837	0.854	0.825	0.861	0.816	0.786	0.751	0.617	0.219	0.129	0.109
07:14:16	0.865	0.841	0.857	0.828	0.863	0.821	0.791	0.756	0.623	0.223	0.13	0.109
07:19:16	0.868	0.844	0.859	0.831	0.867	0.824	0.794	0.762	0.63	0.229	0.13	0.109
07:24:16	0.871	0.846	0.863	0.834	0.87	0.828	0.798	0.767	0.636	0.235	0.131	0.109
07:29:16	0.873	0.849	0.867	0.838	0.873	0.831	0.802	0.772	0.641	0.242	0.13	0.109
07:34:16	0.876	0.852	0.868	0.84	0.877	0.835	0.807	0.778	0.647	0.249	0.131	0.109
07:39:16	0.878	0.854	0.871	0.843	0.879	0.838	0.811	0.782	0.653	0.257	0.131	0.109
07:44:16	0.881	0.857	0.874	0.846	0.883	0.842	0.815	0.786	0.659	0.266	0.132	0.109
07:49:16	0.884	0.859	0.876	0.849	0.887	0.846	0.819	0.791	0.663	0.275	0.133	0.109
07:54:16	0.885	0.863	0.878	0.851	0.89	0.85	0.823	0.796	0.669	0.287	0.133	0.109
07:59:16	0.888	0.864	0.881	0.853	0.893	0.853	0.827	0.799	0.673	0.297	0.133	0.109
08:04:16	0.891	0.867	0.884	0.856	0.896	0.857	0.831	0.805	0.678	0.306	0.133	0.109
08:09:16	0.893	0.869	0.887	0.859	0.899	0.861	0.834	0.81	0.683	0.313	0.134	0.109
08:14:16	0.895	0.871	0.89	0.861	0.903	0.865	0.838	0.814	0.687	0.319	0.135	0.109
08:19:16	0.898	0.874	0.893	0.864	0.904	0.868	0.842	0.819	0.69	0.328	0.135	0.11
08:24:16	0.9	0.876	0.894	0.866	0.908	0.871	0.845	0.825	0.694	0.336	0.135	0.109
08:29:16	0.902	0.878	0.897	0.869	0.91	0.873	0.848	0.83	0.698	0.344	0.136	0.109
08:34:16	0.905	0.88	0.9	0.872	0.912	0.876	0.852	0.833	0.702	0.355	0.136	0.11
08:39:16	0.907	0.883	0.903	0.875	0.914	0.879	0.856	0.839	0.706	0.367	0.138	0.11
08:44:16	0.909	0.885	0.905	0.877	0.917	0.882	0.86	0.844	0.711	0.379	0.138	0.109
08:49:16	0.91	0.887	0.908	0.879	0.918	0.884	0.864	0.848	0.715	0.388	0.139	0.11
08:54:16	0.913	0.89	0.91	0.882	0.921	0.887	0.867	0.851	0.719	0.398	0.14	0.11
08:59:16	0.915	0.893	0.911	0.884	0.923	0.889	0.871	0.854	0.723	0.409	0.14	0.11
09:04:16	0.916	0.894	0.913	0.886	0.924	0.891	0.873	0.858	0.727	0.422	0.142	0.11
09:09:16	0.919	0.896	0.916	0.888	0.926	0.893	0.875	0.861	0.73	0.434	0.143	0.11
09:14:16	0.92	0.898	0.917	0.89	0.928	0.895	0.876	0.864	0.734	0.444	0.145	0.11
09:19:16	0.921	0.9	0.919	0.892	0.931	0.898	0.877	0.867	0.738	0.456	0.146	0.11
09:24:16	0.923	0.901	0.92	0.894	0.932	0.899	0.879	0.871	0.741	0.467	0.147	0.11
09:29:16	0.925	0.903	0.922	0.896	0.933	0.901	0.882	0.873	0.746	0.478	0.149	0.11
09:34:16	0.926	0.904	0.924	0.897	0.935	0.903	0.884	0.875	0.75	0.491	0.151	0.11
09:39:16	0.927	0.907	0.926	0.899	0.936	0.904	0.888	0.875	0.754	0.503	0.152	0.11
09:44:16	0.929	0.908	0.927	0.9	0.939	0.906	0.891	0.876	0.759	0.515	0.154	0.11
09:49:16	0.93	0.909	0.929	0.902	0.939	0.907	0.893	0.878	0.763	0.527	0.156	0.11
09:54:16	0.932	0.911	0.93	0.904	0.941	0.909	0.895	0.881	0.767	0.538	0.158	0.11
09:59:16	0.933	0.912	0.931	0.906	0.942	0.911	0.897	0.884	0.771	0.548	0.161	0.11
10:04:16	0.933	0.914	0.933	0.906	0.943	0.912	0.897	0.887	0.775	0.554	0.165	0.11
10:09:16	0.935	0.914	0.935	0.907	0.945	0.913	0.897	0.89	0.779	0.559	0.168	0.11
10:14:16	0.937	0.916	0.936	0.909	0.945	0.914	0.899	0.891	0.783	0.564	0.17	0.11
10:19:16	0.938	0.917	0.937	0.91	0.948	0.916	0.9	0.894	0.785	0.57	0.172	0.11
10:24:16	0.939	0.918	0.939	0.912	0.947	0.917	0.901	0.894	0.788	0.575	0.177	0.11
10:29:16	0.939	0.92	0.94	0.913	0.949	0.919	0.903	0.895	0.792	0.581	0.18	0.11
10:34:16	0.94	0.921	0.941	0.914	0.949	0.92	0.905	0.896	0.794	0.585	0.182	0.11
10:39:16	0.942	0.922	0.941	0.915	0.95	0.921	0.907	0.897	0.797	0.59	0.186	0.11
10:44:16	0.943	0.923	0.942	0.916	0.951	0.922	0.907	0.898	0.799	0.595	0.189	0.11
10:49:16	0.944	0.924	0.942	0.917	0.951	0.923	0.908	0.899	0.801	0.599	0.197	0.11
10:54:16	0.944	0.925	0.943	0.919	0.952	0.924	0.908	0.898	0.804	0.605	0.203	0.11
10:59:16	0.945	0.926	0.944	0.919	0.953	0.924	0.909	0.899	0.807	0.609	0.207	0.111
11:04:16	0.945	0.927	0.945	0.92	0.956	0.925	0.91	0.9	0.808	0.615	0.216	0.111
11:09:16	0.946	0.928	0.945	0.921	0.954	0.925	0.91	0.9	0.811	0.618	0.22	0.111
11:14:16	0.947	0.928	0.946	0.922	0.954	0.926	0.91	0.9	0.813	0.623	0.227	0.11
11:19:16	0.948	0.929	0.947	0.922	0.956	0.927	0.909	0.9	0.815	0.628	0.234	0.111
11:24:16	0.948	0.93	0.948	0.923	0.955	0.927	0.909	0.9	0.817	0.633	0.243	0.111
11:29:16	0.95	0.931	0.948	0.924	0.959	0.927	0.909	0.9	0.819	0.637	0.25	0.111
11:34:16	0.949	0.931	0.948	0.924	0.956	0.927	0.909	0.901	0.821	0.64	0.261	0.111
11:39:16	0.95	0.932	0.948	0.925	0.96	0.928	0.91	0.901	0.823	0.644	0.269	0.111
11:44:16	0.95	0.932	0.949	0.926	0.957	0.928	0.91	0.901	0.825	0.648	0.279	0.11
11:49:16	0.951	0.933	0.949	0.926	0.958	0.929	0.91	0.901	0.827	0.652	0.286	0.111
11:54:16	0.951	0.934	0.951	0.927	0.959	0.929	0.911	0.901	0.829	0.655	0.295	0.111
11:59:16	0.951	0.935	0.952	0.928	0.959	0.929	0.911	0.902	0.83	0.659	0.304	0.111
12:04:16	0.951	0.935	0.952	0.928	0.96	0.929	0.913	0.902	0.831	0.661	0.311	0.111
12:09:16	0.952	0.935	0.952	0.928	0.96	0.929	0.913	0.903	0.832	0.665	0.321	0.111
12:14:16	0.952	0.935	0.952	0.929	0.963	0.929	0.914	0.903	0.833	0.668	0.333	0.111
12:19:16	0.952	0.936	0.953	0.929	0.961	0.93	0.914	0.904	0.834	0.671	0.345	0.111
12:24:16	0.953	0.936	0.953	0.93	0.961	0.93	0.914	0.903	0.834	0.674	0.354	0.111
12:29:16	0.953	0.936	0.954	0.93	0.964	0.93	0.914	0.905	0.835	0.677	0.363	0.111
12:34:16	0.953	0.937	0.955	0.931	0.962	0.93	0.914	0.906	0.836	0.681	0.375	0.111
12:39:16	0.954	0.937	0.955	0.931	0.963	0.931	0.913	0.906	0.836	0.684	0.386	0.111
12:44:16	0.955	0.937	0.954	0.93	0.966	0.931	0.913	0.907	0.836	0.688	0.405	0.111
12:49:16	0.956	0.938	0.955	0.932	0.964	0.932	0.914	0.908	0.837	0.692	0.417	0.111
12:54:16	0.956	0.938	0.955	0.932	0.963	0.933	0.915	0.909	0.837	0.695	0.426	0.111
12:59:16	0.956	0.938	0.956	0.933	0.963	0.933	0.915	0.909	0.838	0.699	0.438	0.111
13:04:16	0.957	0.938	0.957	0.933	0.966	0.933	0.916	0.909	0.838	0.703	0.447	0.111
13:09:16	0.957	0.939	0.957	0.934	0.963	0.934	0.916	0.909	0.839	0.707	0.457	0.112
13:14:16	0.958	0.939	0.958	0.935	0.962	0.934	0.917	0.909	0.839	0.71	0.464	0.112
13:19:16	0.959	0.94	0.957	0.935	0.962	0.934	0.918	0.909	0.84	0.713	0.469	0.112
13:24:16	0.959	0.94	0.958	0.936	0.965	0.934	0.918	0.909	0.84	0.717	0.473	0.112
13:29:16	0.96	0.941	0.958	0.936	0.962	0.934	0.917	0.908	0.84	0.719	0.477	0.112
13:34:16	0.96	0.942	0.958	0.937	0.96	0.934	0.917	0.907	0.84	0.723	0.479	0.112
13:39:16	0.96	0.941	0.957	0.937	0.961	0.934	0.916	0.907	0.84	0.725	0.482	0.112
13:44:16	0.96	0.942	0.957	0.937	0.962	0.933	0.916	0.906	0.841	0.727	0.484	0.112
13:49:16	0.96	0.942	0.958	0.938	0.959	0.933	0.916	0.906	0.841	0.729	0.487	0.112
13:54:16	0.96	0.943	0.957	0.938	0.958	0.933	0.916	0.904	0.841	0.731	0.489	0.112
13:59:16	0.96	0.943	0.957	0.938	0.957	0.934	0.915	0.904	0.842	0.734	0.493	0.113
14:04:16	0.96	0.944	0.957	0.938	0.96	0.933	0.914	0.902	0.842	0.735	0.495	0.113
14:09:16	0.96	0.943	0.956	0.938	0.956	0.932	0.913	0.901	0.842	0.737	0.498	0.113
14:14:16	0.959	0.944	0.956	0.938	0.955	0.931	0.912	0.9	0.842	0.739	0.501	0.113
14:19:16	0.959	0.944	0.956	0.937	0.954	0.931	0.911	0.899	0.842	0.741	0.503	0.113
14:24:16	0.959	0.944	0.955	0.938	0.956	0.93	0.911	0.899	0.843	0.742	0.505	0.113
14:29:16	0.959	0.943	0.953	0.937	0.956	0.929	0.91	0.898	0.843	0.744	0.509	0.113
14:34:16	0.958	0.944	0.953	0.937	0.953	0.928	0.91	0.897	0.843	0.746	0.511	0.113
14:39:16	0.957	0.944	0.952	0.937	0.952	0.928	0.909	0.896	0.843	0.748	0.514	0.113
14:44:16	0.957	0.943	0.952	0.936	0.951	0.927	0.909	0.895	0.844	0.749	0.516	0.114
14:49:16	0.956	0.943	0.951	0.936	0.953	0.927	0.909	0.895	0.844	0.75	0.519	0.114
14:54:16	0.956	0.943	0.951	0.936	0.954	0.926	0.908	0.894	0.845	0.752	0.521	0.114
14:59:16	0.955	0.942	0.95	0.935	0.95	0.925	0.908	0.892	0.846	0.753	0.524	0.114
15:04:16	0.955	0.943	0.95	0.935	0.949	0.925	0.907	0.892	0.847	0.754	0.524	0.114
15:09:16	0.954	0.942	0.949	0.935	0.948	0.924	0.907	0.891	0.847	0.756	0.525	0.114
15:14:16	0.954	0.942	0.949	0.934	0.948	0.924	0.906	0.891	0.847	0.757	0.529	0.114
15:19:16	0.952	0.941	0.948	0.933	0.949	0.923	0.905	0.891	0.848	0.759	0.531	0.115
15:24:16	0.953	0.942	0.948	0.933	0.949	0.923	0.904	0.889	0.848	0.761	0.534	0.115
15:29:16	0.952	0.942	0.948	0.933	0.95	0.922	0.903	0.888	0.847	0.762	0.533	0.115
15:34:16	0.952	0.941	0.948	0.932	0.947	0.921	0.903	0.887	0.848	0.763	0.536	0.115
15:39:16	0.951	0.94	0.947	0.932	0.946	0.921	0.902	0.885	0.847	0.764	0.539	0.115
15:44:16	0.95	0.94	0.947	0.931	0.945	0.921	0.902	0.882	0.848	0.765	0.541	0.116
15:49:16	0.95	0.94	0.947	0.931	0.944	0.92	0.901	0.88	0.848	0.766	0.542	0.116
15:54:16	0.95	0.939	0.946	0.931	0.943	0.919	0.9	0.878	0.847	0.766	0.543	0.116
15:59:16	0.949	0.94	0.946	0.93	0.943	0.919	0.899	0.876	0.847	0.766	0.544	0.116
16:04:16	0.949	0.939	0.945	0.93	0.942	0.918	0.897	0.874	0.847	0.767	0.546	0.116
16:09:16	0.948	0.938	0.945	0.929	0.942	0.918	0.896	0.872	0.847	0.768	0.546	0.117
16:14:16	0.948	0.938	0.944	0.929	0.942	0.919	0.895	0.869	0.846	0.769	0.549	0.117
16:19:16	0.948	0.938	0.943	0.928	0.943	0.918	0.893	0.867	0.846	0.769	0.549	0.117
16:24:16	0.947	0.937	0.943	0.928	0.944	0.917	0.891	0.864	0.845	0.769	0.552	0.118
16:29:16	0.946	0.937	0.942	0.928	0.944	0.917	0.889	0.862	0.844	0.77	0.552	0.118
16:34:16	0.946	0.936	0.942	0.927	0.943	0.917	0.888	0.859	0.844	0.771	0.555	0.118
16:39:16	0.946	0.936	0.941	0.927	0.942	0.916	0.886	0.857	0.843	0.771	0.555	0.119
16:44:16	0.945	0.935	0.941	0.927	0.941	0.915	0.885	0.854	0.843	0.772	0.557	0.119
16:49:16	0.945	0.936	0.94	0.926	0.94	0.914	0.883	0.851	0.842	0.771	0.559	0.12
16:54:16	0.944	0.935	0.94	0.925	0.939	0.913	0.882	0.848	0.842	0.772	0.56	0.12
16:59:16	0.944	0.934	0.939	0.925	0.939	0.912	0.881	0.846	0.841	0.772	0.561	0.12
17:04:16	0.943	0.935	0.939	0.925	0.939	0.911	0.88	0.843	0.841	0.773	0.562	0.121
17:09:16	0.944	0.934	0.938	0.924	0.939	0.91	0.878	0.84	0.841	0.774	0.564	0.122
17:14:16	0.943	0.933	0.938	0.924	0.938	0.908	0.876	0.837	0.838	0.774	0.564	0.122
17:19:16	0.943	0.934	0.937	0.924	0.938	0.908	0.874	0.834	0.836	0.774	0.565	0.122
17:24:16	0.942	0.933	0.937	0.923	0.937	0.907	0.873	0.832	0.831	0.773	0.566	0.123
17:29:16	0.942	0.932	0.936	0.923	0.936	0.906	0.871	0.829	0.827	0.775	0.569	0.123
17:34:16	0.941	0.933	0.936	0.923	0.936	0.904	0.869	0.826	0.823	0.774	0.569	0.124
17:39:16	0.941	0.932	0.936	0.923	0.936	0.903	0.867	0.824	0.819	0.775	0.57	0.125
17:44:16	0.94	0.932	0.935	0.922	0.936	0.902	0.865	0.821	0.816	0.775	0.572	0.125
17:49:16	0.94	0.931	0.936	0.922	0.936	0.901	0.862	0.818	0.813	0.776	0.573	0.126
17:54:16	0.939	0.932	0.936	0.921	0.936	0.899	0.86	0.816	0.81	0.776	0.574	0.127
17:59:16	0.939	0.931	0.936	0.921	0.935	0.898	0.857	0.813	0.806	0.777	0.574	0.128
18:04:16	0.939	0.931	0.936	0.92	0.934	0.896	0.854	0.81	0.804	0.777	0.575	0.129
18:09:16	0.938	0.93	0.936	0.92	0.934	0.895	0.852	0.808	0.8	0.778	0.577	0.13
18:14:16	0.938	0.93	0.936	0.92	0.933	0.894	0.85	0.805	0.797	0.778	0.578	0.131
18:19:16	0.938	0.93	0.935	0.92	0.932	0.892	0.848	0.802	0.794	0.779	0.578	0.132
18:24:16	0.937	0.929	0.935	0.919	0.931	0.891	0.846	0.8	0.79	0.779	0.578	0.133
18:29:16	0.937	0.929	0.934	0.919	0.929	0.889	0.843	0.798	0.787	0.78	0.58	0.135
18:34:16	0.936	0.928	0.934	0.918	0.928	0.888	0.841	0.794	0.784	0.78	0.58	0.136
18:39:16	0.936	0.928	0.933	0.918	0.927	0.886	0.839	0.792	0.781	0.78	0.581	0.137
18:44:16	0.936	0.928	0.933	0.918	0.926	0.885	0.837	0.79	0.778	0.781	0.583	0.139
18:49:16	0.935	0.928	0.932	0.918	0.926	0.883	0.835	0.787	0.774	0.781	0.582	0.14
18:54:16	0.935	0.927	0.931	0.919	0.925	0.882	0.833	0.785	0.772	0.782	0.584	0.142
18:59:16	0.934	0.927	0.931	0.919	0.924	0.88	0.831	0.782	0.769	0.782	0.586	0.145
19:04:16	0.934	0.928	0.93	0.919	0.923	0.878	0.828	0.78	0.766	0.781	0.585	0.146
19:09:16	0.934	0.928	0.93	0.918	0.922	0.876	0.826	0.777	0.763	0.781	0.585	0.147
19:14:16	0.935	0.928	0.929	0.918	0.921	0.874	0.824	0.775	0.761	0.781	0.586	0.15
19:19:16	0.934	0.928	0.929	0.918	0.92	0.873	0.822	0.773	0.758	0.782	0.587	0.153
19:24:16	0.934	0.928	0.928	0.917	0.92	0.871	0.82	0.77	0.756	0.781	0.589	0.155
19:29:16	0.934	0.929	0.928	0.917	0.918	0.868	0.817	0.769	0.753	0.782	0.589	0.157
19:34:16	0.934	0.927	0.927	0.916	0.918	0.866	0.814	0.767	0.75	0.781	0.59	0.159
19:39:16	0.934	0.927	0.926	0.916	0.916	0.864	0.812	0.764	0.748	0.781	0.59	0.162
19:44:16	0.934	0.927	0.926	0.915	0.916	0.862	0.81	0.762	0.747	0.78	0.59	0.163
19:49:16	0.933	0.927	0.926	0.914	0.915	0.86	0.808	0.76	0.744	0.78	0.591	0.167
19:54:16	0.933	0.926	0.925	0.914	0.914	0.858	0.806	0.759	0.742	0.779	0.591	0.169
19:59:16	0.932	0.925	0.925	0.913	0.913	0.856	0.803	0.757	0.74	0.78	0.592	0.172
20:04:16	0.932	0.925	0.924	0.912	0.912	0.854	0.8	0.755	0.738	0.779	0.592	0.175
20:09:16	0.932	0.924	0.923	0.912	0.91	0.852	0.798	0.753	0.735	0.779	0.593	0.179
20:14:16	0.931	0.924	0.922	0.912	0.909	0.85	0.796	0.752	0.734	0.778	0.594	0.182
20:19:16	0.931	0.923	0.923	0.911	0.908	0.847	0.793	0.751	0.732	0.778	0.593	0.187
20:24:16	0.93	0.923	0.922	0.91	0.907	0.846	0.792	0.749	0.73	0.778	0.594	0.19
20:29:16	0.929	0.922	0.921	0.91	0.905	0.843	0.789	0.748	0.729	0.778	0.595	0.195
20:34:15	0.929	0.921	0.921	0.909	0.904	0.841	0.787	0.747	0.727	0.777	0.595	0.199
20:39:16	0.929	0.921	0.921	0.908	0.903	0.839	0.785	0.745	0.725	0.777	0.596	0.204
20:44:16	0.928	0.92	0.92	0.908	0.902	0.837	0.783	0.744	0.724	0.776	0.596	0.21
20:49:16	0.927	0.92	0.919	0.907	0.9	0.834	0.78	0.743	0.722	0.775	0.596	0.215
20:54:16	0.927	0.919	0.919	0.907	0.899	0.832	0.779	0.742	0.721	0.775	0.597	0.223
20:59:16	0.926	0.919	0.919	0.906	0.897	0.83	0.776	0.741	0.719	0.774	0.598	0.228
21:04:16	0.926	0.919	0.917	0.905	0.895	0.827	0.775	0.74	0.718	0.773	0.598	0.237
21:09:16	0.926	0.918	0.917	0.904	0.894	0.825	0.772	0.739	0.717	0.773	0.598	0.246
21:14:16	0.925	0.918	0.916	0.904	0.892	0.823	0.771	0.737	0.716	0.772	0.599	0.251
21:19:16	0.925	0.917	0.915	0.903	0.89	0.821	0.769	0.737	0.715	0.772	0.6	0.255
21:24:16	0.924	0.917	0.915	0.902	0.889	0.819	0.768	0.736	0.714	0.771	0.601	0.261
21:29:16	0.924	0.916	0.914	0.902	0.887	0.816	0.766	0.735	0.713	0.77	0.6	0.265
21:34:16	0.924	0.916	0.913	0.901	0.886	0.814	0.764	0.734	0.712	0.77	0.601	0.272
21:39:16	0.923	0.915	0.913	0.9	0.884	0.811	0.762	0.733	0.711	0.769	0.601	0.279
21:44:16	0.923	0.915	0.912	0.899	0.882	0.81	0.761	0.733	0.71	0.768	0.601	0.284
21:49:16	0.922	0.914	0.911	0.899	0.88	0.808	0.76	0.732	0.709	0.768	0.601	0.291
21:54:16	0.922	0.914	0.91	0.898	0.878	0.806	0.758	0.732	0.709	0.767	0.603	0.297
21:59:16	0.921	0.913	0.909	0.897	0.876	0.804	0.757	0.731	0.708	0.767	0.603	0.306
22:04:16	0.921	0.913	0.908	0.896	0.875	0.802	0.756	0.731	0.707	0.766	0.604	0.314
22:09:16	0.92	0.912	0.907	0.895	0.873	0.8	0.755	0.73	0.706	0.765	0.603	0.32
22:14:16	0.92	0.912	0.906	0.894	0.871	0.798	0.753	0.729	0.706	0.765	0.605	0.329
22:19:16	0.92	0.912	0.905	0.893	0.868	0.796	0.752	0.728	0.705	0.764	0.604	0.338
22:24:16	0.919	0.911	0.904	0.892	0.867	0.795	0.751	0.728	0.704	0.763	0.605	0.345
22:29:16	0.919	0.91	0.903	0.89	0.865	0.792	0.75	0.727	0.703	0.763	0.604	0.351
22:34:16	0.918	0.909	0.901	0.889	0.863	0.791	0.748	0.727	0.702	0.762	0.605	0.357
22:39:16	0.917	0.908	0.9	0.888	0.861	0.789	0.748	0.726	0.701	0.761	0.605	0.361
22:44:16	0.918	0.908	0.899	0.887	0.859	0.787	0.747	0.726	0.7	0.762	0.606	0.366
22:49:16	0.917	0.907	0.897	0.885	0.857	0.786	0.746	0.726	0.699	0.76	0.606	0.37
22:54:16	0.916	0.907	0.896	0.884	0.855	0.784	0.745	0.725	0.698	0.76	0.606	0.373
22:59:16	0.915	0.906	0.894	0.882	0.854	0.782	0.744	0.724	0.698	0.759	0.607	0.375
23:04:16	0.916	0.905	0.893	0.881	0.851	0.781	0.743	0.724	0.697	0.758	0.607	0.376
23:09:16	0.915	0.904	0.891	0.879	0.85	0.78	0.743	0.723	0.696	0.757	0.607	0.377
23:14:16	0.914	0.903	0.89	0.878	0.848	0.779	0.742	0.723	0.696	0.758	0.608	0.378
23:19:16	0.914	0.902	0.889	0.876	0.846	0.777	0.741	0.722	0.694	0.756	0.608	0.38
23:24:16	0.913	0.902	0.887	0.874	0.845	0.776	0.741	0.722	0.693	0.755	0.608	0.382
23:29:16	0.912	0.9	0.885	0.873	0.843	0.775	0.739	0.721	0.692	0.752	0.609	0.381
23:34:16	0.912	0.899	0.884	0.87	0.841	0.773	0.739	0.721	0.692	0.749	0.609	0.384
23:39:16	0.912	0.898	0.882	0.869	0.839	0.772	0.738	0.721	0.691	0.745	0.609	0.384
23:44:16	0.911	0.897	0.88	0.868	0.837	0.771	0.737	0.72	0.689	0.74	0.61	0.384
23:49:16	0.91	0.896	0.879	0.866	0.836	0.77	0.737	0.72	0.689	0.736	0.609	0.386
23:54:16	0.91	0.895	0.877	0.864	0.834	0.769	0.737	0.719	0.688	0.732	0.61	0.387
23:59:16	0.909	0.893	0.876	0.861	0.832	0.768	0.736	0.719	0.686	0.728	0.61	0.386
1 day, 0:04:16	0.909	0.893	0.874	0.86	0.83	0.766	0.735	0.719	0.685	0.725	0.61	0.388

## Sheet: DOX_2
	TetBWT
DOX (µg/mL)	0	0.5	1	2	3	6	8	10	12	16	20	30
Time	C1	C2	C3	C4	C5	C6	C7	C8	C9	C10	C11	C12
00:00:00	0.093	0.096	0.098	0.096	0.093	0.093	0.094	0.094	0.093	0.097	0.096	0.095
00:04:16	0.093	0.095	0.095	0.095	0.093	0.093	0.093	0.093	0.093	0.093	0.094	0.094
00:09:16	0.093	0.095	0.095	0.095	0.093	0.093	0.093	0.093	0.093	0.093	0.094	0.094
00:14:16	0.093	0.095	0.095	0.095	0.093	0.093	0.093	0.093	0.093	0.093	0.094	0.094
00:19:16	0.093	0.095	0.095	0.095	0.093	0.093	0.093	0.093	0.093	0.093	0.094	0.094
00:24:16	0.093	0.095	0.095	0.095	0.093	0.093	0.093	0.093	0.093	0.093	0.094	0.094
00:29:16	0.093	0.095	0.095	0.095	0.093	0.093	0.094	0.093	0.094	0.093	0.095	0.094
00:34:16	0.094	0.096	0.096	0.096	0.094	0.094	0.094	0.094	0.094	0.094	0.095	0.094
00:39:16	0.094	0.096	0.096	0.096	0.094	0.094	0.094	0.094	0.094	0.094	0.095	0.094
00:44:16	0.095	0.096	0.096	0.096	0.095	0.094	0.095	0.094	0.095	0.094	0.095	0.095
00:49:16	0.095	0.097	0.097	0.097	0.095	0.095	0.095	0.095	0.095	0.094	0.096	0.095
00:54:16	0.096	0.098	0.098	0.097	0.096	0.095	0.096	0.095	0.095	0.095	0.096	0.095
00:59:16	0.097	0.099	0.098	0.098	0.097	0.096	0.096	0.096	0.096	0.096	0.096	0.096
01:04:16	0.098	0.099	0.099	0.099	0.097	0.097	0.097	0.097	0.097	0.096	0.097	0.096
01:09:16	0.099	0.1	0.101	0.101	0.099	0.098	0.098	0.098	0.098	0.097	0.097	0.096
01:14:16	0.101	0.102	0.102	0.102	0.1	0.099	0.099	0.098	0.098	0.097	0.098	0.097
01:19:16	0.102	0.104	0.104	0.103	0.102	0.1	0.1	0.099	0.099	0.098	0.098	0.097
01:24:16	0.105	0.107	0.106	0.106	0.104	0.102	0.102	0.101	0.1	0.098	0.098	0.097
01:29:16	0.108	0.109	0.109	0.108	0.106	0.104	0.103	0.102	0.102	0.099	0.099	0.097
01:34:16	0.111	0.112	0.113	0.112	0.109	0.107	0.105	0.103	0.103	0.1	0.1	0.098
01:39:16	0.115	0.116	0.116	0.115	0.113	0.109	0.107	0.105	0.104	0.101	0.1	0.098
01:44:16	0.12	0.121	0.121	0.12	0.117	0.112	0.11	0.107	0.105	0.102	0.101	0.098
01:49:16	0.125	0.126	0.126	0.125	0.122	0.116	0.112	0.109	0.107	0.103	0.102	0.098
01:54:16	0.132	0.132	0.132	0.13	0.128	0.121	0.115	0.111	0.11	0.104	0.102	0.099
01:59:16	0.139	0.139	0.14	0.137	0.134	0.125	0.119	0.113	0.111	0.105	0.103	0.099
02:04:16	0.147	0.147	0.148	0.146	0.142	0.131	0.123	0.116	0.113	0.106	0.103	0.099
02:09:16	0.158	0.157	0.158	0.155	0.151	0.137	0.127	0.12	0.115	0.107	0.104	0.1
02:14:16	0.169	0.168	0.169	0.165	0.16	0.145	0.132	0.123	0.118	0.108	0.104	0.1
02:19:16	0.178	0.179	0.179	0.178	0.172	0.153	0.137	0.127	0.12	0.109	0.105	0.1
02:24:16	0.186	0.186	0.186	0.184	0.182	0.162	0.143	0.131	0.123	0.111	0.106	0.1
02:29:16	0.201	0.2	0.2	0.195	0.189	0.172	0.149	0.135	0.126	0.112	0.106	0.1
02:34:16	0.218	0.217	0.218	0.211	0.204	0.183	0.156	0.14	0.129	0.113	0.107	0.1
02:39:16	0.236	0.236	0.237	0.23	0.222	0.189	0.164	0.145	0.133	0.114	0.107	0.1
02:44:16	0.255	0.255	0.255	0.249	0.241	0.2	0.173	0.15	0.136	0.115	0.108	0.101
02:49:16	0.273	0.272	0.272	0.265	0.258	0.215	0.183	0.156	0.14	0.116	0.108	0.101
02:54:16	0.294	0.295	0.294	0.285	0.276	0.231	0.188	0.162	0.144	0.118	0.109	0.101
02:59:16	0.317	0.318	0.318	0.31	0.3	0.245	0.196	0.169	0.148	0.119	0.109	0.101
03:04:16	0.339	0.341	0.341	0.333	0.323	0.259	0.207	0.177	0.152	0.121	0.109	0.101
03:09:16	0.367	0.371	0.37	0.357	0.346	0.276	0.22	0.182	0.157	0.122	0.11	0.102
03:14:16	0.394	0.399	0.397	0.39	0.376	0.299	0.231	0.188	0.162	0.123	0.11	0.102
03:19:16	0.41	0.415	0.412	0.408	0.402	0.319	0.244	0.195	0.167	0.124	0.111	0.102
03:24:16	0.426	0.434	0.431	0.425	0.418	0.339	0.258	0.204	0.173	0.126	0.111	0.102
03:29:16	0.444	0.455	0.453	0.446	0.438	0.364	0.274	0.214	0.177	0.127	0.112	0.102
03:34:16	0.463	0.477	0.474	0.468	0.459	0.396	0.291	0.223	0.182	0.128	0.112	0.102
03:39:16	0.481	0.498	0.495	0.488	0.48	0.411	0.308	0.234	0.187	0.13	0.112	0.102
03:44:16	0.498	0.523	0.518	0.511	0.501	0.426	0.326	0.246	0.193	0.131	0.112	0.102
03:49:16	0.516	0.546	0.542	0.536	0.528	0.446	0.346	0.258	0.2	0.132	0.113	0.102
03:54:16	0.536	0.566	0.561	0.556	0.547	0.467	0.373	0.272	0.206	0.133	0.113	0.103
03:59:16	0.555	0.585	0.58	0.574	0.567	0.487	0.392	0.285	0.214	0.135	0.113	0.103
04:04:16	0.574	0.602	0.597	0.59	0.584	0.514	0.404	0.299	0.221	0.136	0.114	0.103
04:09:16	0.59	0.617	0.611	0.604	0.598	0.53	0.419	0.314	0.23	0.138	0.114	0.103
04:14:16	0.602	0.631	0.624	0.618	0.611	0.548	0.438	0.331	0.239	0.139	0.115	0.103
04:19:16	0.614	0.645	0.638	0.63	0.624	0.567	0.457	0.351	0.25	0.141	0.115	0.103
04:24:16	0.63	0.659	0.651	0.643	0.637	0.585	0.48	0.376	0.26	0.142	0.115	0.103
04:29:16	0.644	0.672	0.664	0.655	0.648	0.598	0.5	0.387	0.271	0.144	0.116	0.103
04:34:16	0.654	0.685	0.677	0.669	0.661	0.609	0.513	0.398	0.281	0.145	0.116	0.103
04:39:16	0.664	0.698	0.691	0.683	0.672	0.621	0.527	0.413	0.294	0.146	0.116	0.103
04:44:16	0.673	0.709	0.701	0.692	0.686	0.632	0.543	0.43	0.307	0.148	0.116	0.104
04:49:16	0.68	0.719	0.71	0.701	0.697	0.642	0.558	0.448	0.322	0.15	0.117	0.104
04:54:16	0.689	0.728	0.719	0.709	0.705	0.652	0.576	0.47	0.339	0.152	0.117	0.104
04:59:16	0.697	0.737	0.728	0.719	0.713	0.662	0.591	0.485	0.361	0.154	0.117	0.104
05:04:16	0.706	0.746	0.737	0.727	0.722	0.672	0.602	0.498	0.373	0.155	0.117	0.104
05:09:16	0.714	0.754	0.745	0.735	0.73	0.681	0.611	0.512	0.383	0.157	0.117	0.104
05:14:16	0.722	0.761	0.752	0.744	0.738	0.69	0.621	0.526	0.395	0.159	0.118	0.104
05:19:16	0.731	0.769	0.76	0.75	0.745	0.705	0.63	0.54	0.41	0.161	0.118	0.104
05:24:16	0.739	0.776	0.767	0.758	0.751	0.714	0.639	0.555	0.424	0.163	0.119	0.104
05:29:16	0.746	0.782	0.773	0.764	0.758	0.72	0.648	0.57	0.441	0.166	0.119	0.104
05:34:16	0.751	0.788	0.779	0.77	0.764	0.726	0.656	0.586	0.459	0.167	0.119	0.104
05:39:16	0.758	0.794	0.784	0.775	0.77	0.731	0.663	0.598	0.474	0.17	0.119	0.104
05:44:16	0.763	0.798	0.789	0.781	0.775	0.737	0.672	0.607	0.486	0.173	0.119	0.104
05:49:16	0.768	0.803	0.794	0.786	0.78	0.743	0.679	0.615	0.501	0.174	0.12	0.104
05:54:16	0.772	0.808	0.799	0.791	0.785	0.748	0.685	0.624	0.518	0.176	0.12	0.104
05:59:16	0.777	0.812	0.803	0.796	0.79	0.753	0.692	0.632	0.534	0.179	0.12	0.104
06:04:16	0.78	0.816	0.807	0.801	0.796	0.757	0.697	0.639	0.549	0.181	0.12	0.104
06:09:16	0.784	0.82	0.812	0.805	0.799	0.762	0.707	0.647	0.564	0.184	0.121	0.105
06:14:16	0.788	0.824	0.816	0.81	0.804	0.766	0.717	0.654	0.579	0.187	0.121	0.105
06:19:16	0.792	0.829	0.82	0.815	0.809	0.771	0.721	0.66	0.596	0.189	0.121	0.105
06:24:16	0.795	0.833	0.824	0.819	0.813	0.775	0.726	0.667	0.609	0.193	0.121	0.105
06:29:16	0.799	0.837	0.829	0.823	0.816	0.78	0.731	0.673	0.619	0.196	0.122	0.104
06:34:16	0.802	0.841	0.832	0.827	0.82	0.784	0.736	0.679	0.628	0.2	0.122	0.105
06:39:16	0.807	0.845	0.837	0.832	0.823	0.789	0.74	0.684	0.635	0.204	0.122	0.105
06:44:16	0.81	0.849	0.841	0.836	0.826	0.793	0.745	0.689	0.642	0.209	0.122	0.105
06:49:16	0.813	0.852	0.844	0.84	0.83	0.797	0.75	0.694	0.65	0.213	0.122	0.105
06:54:16	0.817	0.855	0.848	0.844	0.833	0.802	0.754	0.699	0.657	0.218	0.123	0.105
06:59:16	0.82	0.859	0.852	0.847	0.836	0.806	0.757	0.701	0.663	0.225	0.123	0.105
07:04:16	0.823	0.863	0.855	0.851	0.839	0.81	0.762	0.706	0.67	0.231	0.123	0.105
07:09:16	0.826	0.867	0.859	0.855	0.842	0.815	0.767	0.711	0.677	0.238	0.123	0.105
07:14:16	0.83	0.87	0.862	0.858	0.844	0.818	0.77	0.716	0.683	0.244	0.123	0.105
07:19:16	0.831	0.873	0.866	0.862	0.848	0.822	0.775	0.722	0.689	0.252	0.123	0.105
07:24:16	0.835	0.876	0.869	0.865	0.851	0.826	0.779	0.727	0.694	0.26	0.124	0.105
07:29:16	0.838	0.879	0.872	0.868	0.853	0.829	0.782	0.732	0.698	0.27	0.124	0.105
07:34:16	0.84	0.882	0.875	0.871	0.856	0.832	0.787	0.736	0.703	0.279	0.124	0.105
07:39:16	0.843	0.884	0.877	0.875	0.859	0.836	0.79	0.74	0.708	0.29	0.125	0.105
07:44:16	0.845	0.887	0.881	0.878	0.862	0.841	0.795	0.744	0.712	0.302	0.125	0.105
07:49:16	0.848	0.89	0.884	0.882	0.866	0.844	0.799	0.749	0.716	0.316	0.125	0.105
07:54:16	0.85	0.893	0.887	0.885	0.869	0.848	0.802	0.751	0.721	0.329	0.125	0.105
07:59:16	0.853	0.896	0.89	0.888	0.872	0.851	0.805	0.755	0.727	0.337	0.126	0.105
08:04:16	0.855	0.898	0.893	0.892	0.875	0.856	0.81	0.758	0.731	0.341	0.126	0.105
08:09:16	0.857	0.902	0.897	0.895	0.878	0.86	0.814	0.765	0.735	0.351	0.126	0.105
08:14:16	0.86	0.905	0.899	0.898	0.881	0.863	0.819	0.767	0.74	0.361	0.126	0.105
08:19:16	0.862	0.907	0.902	0.901	0.884	0.867	0.823	0.769	0.745	0.372	0.127	0.105
08:24:16	0.864	0.91	0.905	0.904	0.886	0.869	0.828	0.773	0.749	0.383	0.127	0.105
08:29:16	0.866	0.913	0.908	0.907	0.889	0.872	0.833	0.775	0.753	0.397	0.127	0.106
08:34:16	0.869	0.915	0.911	0.909	0.891	0.875	0.836	0.779	0.758	0.408	0.128	0.105
08:39:16	0.871	0.918	0.913	0.913	0.893	0.878	0.84	0.784	0.761	0.419	0.128	0.105
08:44:16	0.874	0.921	0.915	0.915	0.896	0.881	0.844	0.788	0.766	0.432	0.129	0.105
08:49:16	0.875	0.922	0.917	0.918	0.898	0.884	0.848	0.794	0.77	0.445	0.129	0.106
08:54:16	0.877	0.925	0.92	0.92	0.9	0.886	0.852	0.797	0.774	0.457	0.13	0.105
08:59:16	0.879	0.927	0.922	0.922	0.902	0.889	0.855	0.802	0.778	0.47	0.13	0.106
09:04:16	0.882	0.929	0.924	0.924	0.903	0.891	0.859	0.805	0.782	0.483	0.131	0.105
09:09:16	0.883	0.931	0.926	0.926	0.906	0.893	0.861	0.81	0.788	0.496	0.132	0.106
09:14:16	0.885	0.933	0.928	0.928	0.908	0.895	0.864	0.813	0.792	0.509	0.132	0.106
09:19:16	0.888	0.935	0.93	0.93	0.909	0.897	0.867	0.817	0.798	0.523	0.133	0.106
09:24:16	0.889	0.937	0.932	0.932	0.911	0.899	0.869	0.821	0.804	0.536	0.134	0.106
09:29:16	0.891	0.939	0.934	0.934	0.913	0.901	0.872	0.824	0.808	0.549	0.135	0.106
09:34:16	0.893	0.94	0.935	0.935	0.914	0.903	0.874	0.828	0.812	0.561	0.136	0.106
09:39:16	0.895	0.942	0.937	0.937	0.916	0.905	0.876	0.829	0.817	0.57	0.137	0.106
09:44:16	0.897	0.944	0.939	0.939	0.917	0.907	0.878	0.831	0.821	0.578	0.138	0.106
09:49:16	0.898	0.946	0.941	0.941	0.919	0.908	0.88	0.834	0.825	0.584	0.139	0.106
09:54:16	0.9	0.947	0.942	0.943	0.921	0.909	0.882	0.837	0.829	0.59	0.141	0.106
09:59:16	0.901	0.949	0.944	0.945	0.922	0.911	0.885	0.839	0.832	0.595	0.143	0.106
10:04:16	0.902	0.949	0.945	0.946	0.923	0.913	0.887	0.841	0.836	0.602	0.144	0.106
10:09:16	0.904	0.951	0.947	0.948	0.925	0.914	0.889	0.844	0.839	0.606	0.147	0.106
10:14:16	0.905	0.953	0.948	0.949	0.926	0.915	0.891	0.848	0.842	0.611	0.148	0.107
10:19:16	0.906	0.953	0.949	0.95	0.927	0.916	0.893	0.848	0.845	0.616	0.15	0.106
10:24:16	0.908	0.954	0.951	0.952	0.928	0.918	0.894	0.85	0.848	0.621	0.154	0.106
10:29:16	0.909	0.956	0.952	0.952	0.929	0.918	0.895	0.852	0.852	0.625	0.157	0.106
10:34:16	0.91	0.957	0.953	0.954	0.93	0.92	0.897	0.853	0.855	0.631	0.159	0.106
10:39:16	0.911	0.958	0.954	0.954	0.931	0.921	0.899	0.856	0.857	0.636	0.163	0.106
10:44:16	0.912	0.96	0.955	0.955	0.932	0.921	0.9	0.858	0.86	0.64	0.166	0.107
10:49:16	0.913	0.961	0.956	0.956	0.933	0.922	0.901	0.86	0.863	0.644	0.171	0.106
10:54:16	0.914	0.962	0.957	0.957	0.934	0.923	0.902	0.863	0.866	0.648	0.173	0.107
10:59:16	0.915	0.963	0.959	0.958	0.935	0.924	0.903	0.864	0.868	0.652	0.177	0.107
11:04:16	0.916	0.964	0.959	0.959	0.935	0.925	0.903	0.866	0.87	0.655	0.182	0.107
11:09:16	0.917	0.964	0.96	0.96	0.936	0.925	0.904	0.867	0.872	0.659	0.187	0.107
11:14:16	0.918	0.965	0.961	0.961	0.937	0.925	0.904	0.868	0.875	0.662	0.193	0.107
11:19:16	0.919	0.966	0.962	0.961	0.937	0.926	0.904	0.869	0.877	0.665	0.198	0.107
11:24:16	0.921	0.966	0.962	0.962	0.938	0.927	0.905	0.87	0.88	0.669	0.204	0.107
11:29:16	0.92	0.966	0.963	0.963	0.938	0.927	0.905	0.87	0.882	0.672	0.21	0.107
11:34:16	0.921	0.968	0.963	0.964	0.939	0.929	0.905	0.872	0.884	0.677	0.218	0.107
11:39:16	0.922	0.969	0.964	0.964	0.939	0.929	0.906	0.872	0.885	0.681	0.225	0.107
11:44:16	0.923	0.969	0.964	0.964	0.94	0.93	0.906	0.872	0.886	0.685	0.233	0.108
11:49:16	0.923	0.97	0.965	0.965	0.94	0.93	0.906	0.873	0.887	0.688	0.241	0.108
11:54:16	0.924	0.971	0.965	0.965	0.94	0.93	0.905	0.873	0.888	0.691	0.25	0.108
11:59:16	0.924	0.971	0.966	0.966	0.941	0.93	0.905	0.874	0.889	0.695	0.259	0.108
12:04:16	0.925	0.971	0.967	0.967	0.941	0.93	0.906	0.874	0.89	0.698	0.27	0.108
12:09:16	0.925	0.971	0.967	0.968	0.942	0.931	0.906	0.874	0.891	0.702	0.282	0.108
12:14:16	0.926	0.972	0.968	0.968	0.942	0.93	0.906	0.875	0.891	0.705	0.295	0.108
12:19:16	0.927	0.973	0.969	0.969	0.943	0.928	0.906	0.875	0.892	0.707	0.31	0.108
12:24:16	0.927	0.973	0.968	0.969	0.944	0.928	0.907	0.875	0.893	0.711	0.322	0.108
12:29:16	0.928	0.973	0.97	0.97	0.944	0.927	0.908	0.875	0.894	0.715	0.33	0.109
12:34:16	0.928	0.974	0.97	0.97	0.944	0.927	0.907	0.875	0.894	0.718	0.338	0.109
12:39:16	0.928	0.976	0.97	0.971	0.945	0.926	0.907	0.875	0.895	0.722	0.349	0.109
12:44:16	0.928	0.976	0.971	0.971	0.945	0.926	0.908	0.876	0.895	0.726	0.363	0.109
12:49:16	0.928	0.977	0.972	0.972	0.946	0.926	0.907	0.876	0.895	0.731	0.374	0.109
12:54:16	0.929	0.977	0.973	0.972	0.946	0.926	0.908	0.876	0.897	0.735	0.387	0.11
12:59:16	0.929	0.978	0.973	0.973	0.946	0.926	0.907	0.877	0.897	0.738	0.399	0.11
13:04:16	0.93	0.978	0.973	0.973	0.947	0.925	0.908	0.877	0.898	0.741	0.414	0.11
13:09:16	0.93	0.979	0.973	0.973	0.947	0.925	0.908	0.877	0.898	0.744	0.433	0.11
13:14:16	0.93	0.978	0.973	0.973	0.947	0.924	0.909	0.877	0.899	0.747	0.452	0.11
13:19:16	0.931	0.979	0.974	0.974	0.946	0.924	0.909	0.878	0.9	0.75	0.463	0.111
13:24:16	0.931	0.98	0.973	0.973	0.946	0.923	0.91	0.878	0.901	0.753	0.475	0.111
13:29:16	0.931	0.979	0.974	0.972	0.945	0.923	0.91	0.877	0.9	0.756	0.487	0.111
13:34:16	0.932	0.979	0.974	0.971	0.945	0.922	0.91	0.878	0.901	0.759	0.495	0.111
13:39:16	0.934	0.978	0.974	0.969	0.944	0.921	0.911	0.878	0.901	0.761	0.502	0.112
13:44:16	0.934	0.979	0.974	0.969	0.944	0.92	0.911	0.878	0.901	0.765	0.506	0.112
13:49:16	0.935	0.98	0.974	0.967	0.943	0.92	0.91	0.879	0.902	0.766	0.508	0.113
13:54:16	0.935	0.98	0.974	0.966	0.942	0.919	0.911	0.88	0.903	0.769	0.513	0.113
13:59:16	0.935	0.98	0.973	0.965	0.942	0.918	0.911	0.879	0.904	0.771	0.516	0.113
14:04:16	0.935	0.979	0.973	0.963	0.941	0.917	0.911	0.88	0.904	0.774	0.519	0.114
14:09:16	0.935	0.978	0.973	0.962	0.94	0.916	0.91	0.88	0.904	0.776	0.522	0.114
14:14:16	0.935	0.978	0.973	0.961	0.94	0.916	0.909	0.882	0.905	0.778	0.524	0.115
14:19:16	0.936	0.978	0.973	0.961	0.94	0.915	0.909	0.881	0.906	0.781	0.528	0.116
14:24:16	0.936	0.977	0.972	0.96	0.938	0.914	0.909	0.881	0.906	0.783	0.53	0.116
14:29:16	0.936	0.977	0.972	0.959	0.938	0.913	0.908	0.881	0.906	0.784	0.533	0.117
14:34:16	0.936	0.977	0.972	0.958	0.938	0.912	0.907	0.882	0.907	0.787	0.537	0.117
14:39:16	0.936	0.976	0.971	0.957	0.938	0.911	0.906	0.88	0.906	0.788	0.539	0.118
14:44:16	0.936	0.977	0.971	0.956	0.937	0.911	0.905	0.881	0.905	0.79	0.542	0.119
14:49:16	0.936	0.976	0.97	0.956	0.936	0.911	0.904	0.881	0.906	0.793	0.546	0.12
14:54:16	0.936	0.976	0.97	0.955	0.936	0.91	0.904	0.879	0.905	0.795	0.547	0.121
14:59:16	0.936	0.975	0.97	0.954	0.936	0.909	0.904	0.879	0.905	0.796	0.549	0.122
15:04:16	0.935	0.975	0.969	0.953	0.936	0.908	0.903	0.879	0.905	0.799	0.552	0.123
15:09:16	0.935	0.974	0.969	0.953	0.935	0.907	0.903	0.878	0.903	0.8	0.553	0.124
15:14:16	0.936	0.974	0.969	0.952	0.935	0.907	0.901	0.878	0.902	0.802	0.555	0.126
15:19:16	0.935	0.974	0.968	0.952	0.935	0.907	0.901	0.877	0.902	0.804	0.558	0.127
15:24:16	0.935	0.974	0.968	0.951	0.934	0.906	0.9	0.876	0.9	0.804	0.559	0.129
15:29:16	0.935	0.974	0.968	0.951	0.934	0.906	0.901	0.875	0.9	0.806	0.562	0.131
15:34:16	0.934	0.973	0.967	0.95	0.934	0.905	0.899	0.875	0.899	0.807	0.563	0.132
15:39:16	0.935	0.973	0.968	0.95	0.933	0.904	0.899	0.873	0.897	0.808	0.566	0.134
15:44:16	0.934	0.973	0.967	0.949	0.933	0.904	0.898	0.873	0.898	0.809	0.567	0.135
15:49:16	0.934	0.972	0.967	0.949	0.933	0.904	0.898	0.872	0.897	0.809	0.569	0.138
15:54:16	0.934	0.972	0.966	0.948	0.932	0.903	0.898	0.872	0.896	0.811	0.572	0.141
15:59:16	0.933	0.972	0.966	0.948	0.932	0.902	0.897	0.871	0.895	0.811	0.574	0.142
16:04:16	0.934	0.971	0.966	0.947	0.931	0.903	0.896	0.87	0.892	0.811	0.575	0.146
16:09:16	0.933	0.971	0.966	0.947	0.932	0.903	0.898	0.87	0.89	0.812	0.577	0.149
16:14:16	0.933	0.971	0.966	0.947	0.931	0.903	0.897	0.869	0.887	0.814	0.579	0.153
16:19:16	0.932	0.971	0.965	0.947	0.931	0.902	0.896	0.868	0.883	0.814	0.582	0.156
16:24:16	0.933	0.97	0.965	0.947	0.931	0.901	0.896	0.867	0.88	0.816	0.583	0.161
16:29:16	0.932	0.971	0.965	0.949	0.932	0.901	0.895	0.865	0.877	0.816	0.585	0.167
16:34:16	0.932	0.97	0.966	0.949	0.931	0.902	0.894	0.863	0.874	0.817	0.587	0.17
16:39:16	0.932	0.97	0.967	0.949	0.932	0.902	0.892	0.861	0.871	0.817	0.588	0.172
16:44:16	0.932	0.971	0.966	0.949	0.932	0.902	0.891	0.859	0.868	0.817	0.59	0.178
16:49:16	0.932	0.972	0.967	0.948	0.933	0.902	0.89	0.856	0.865	0.818	0.593	0.184
16:54:16	0.931	0.972	0.967	0.948	0.932	0.902	0.888	0.855	0.863	0.818	0.594	0.19
16:59:16	0.931	0.972	0.966	0.947	0.932	0.901	0.887	0.853	0.861	0.819	0.595	0.195
17:04:16	0.93	0.971	0.966	0.947	0.931	0.9	0.885	0.85	0.857	0.82	0.597	0.203
17:09:16	0.93	0.971	0.965	0.946	0.931	0.9	0.884	0.849	0.854	0.821	0.598	0.211
17:14:16	0.929	0.971	0.965	0.945	0.93	0.899	0.882	0.847	0.852	0.821	0.6	0.22
17:19:16	0.929	0.97	0.965	0.945	0.93	0.898	0.881	0.845	0.849	0.821	0.601	0.229
17:24:16	0.929	0.97	0.964	0.944	0.929	0.897	0.879	0.842	0.846	0.822	0.604	0.237
17:29:16	0.929	0.969	0.963	0.943	0.929	0.897	0.878	0.84	0.845	0.823	0.604	0.247
17:34:16	0.928	0.969	0.963	0.942	0.927	0.895	0.876	0.838	0.842	0.823	0.606	0.256
17:39:16	0.928	0.968	0.962	0.941	0.927	0.894	0.875	0.835	0.839	0.824	0.608	0.263
17:44:16	0.928	0.967	0.961	0.941	0.926	0.893	0.874	0.833	0.836	0.824	0.61	0.272
17:49:16	0.928	0.966	0.96	0.94	0.925	0.892	0.872	0.832	0.835	0.824	0.612	0.287
17:54:16	0.927	0.966	0.96	0.94	0.925	0.891	0.87	0.83	0.832	0.825	0.613	0.296
17:59:16	0.927	0.965	0.959	0.938	0.924	0.89	0.869	0.827	0.829	0.825	0.614	0.301
18:04:16	0.927	0.965	0.957	0.938	0.923	0.889	0.867	0.825	0.827	0.825	0.615	0.308
18:09:16	0.927	0.965	0.958	0.937	0.923	0.888	0.865	0.823	0.824	0.827	0.618	0.318
18:14:16	0.926	0.964	0.957	0.936	0.922	0.887	0.864	0.822	0.822	0.827	0.62	0.329
18:19:16	0.926	0.963	0.956	0.936	0.921	0.886	0.863	0.82	0.82	0.828	0.62	0.339
18:24:16	0.926	0.963	0.956	0.935	0.921	0.884	0.861	0.818	0.817	0.827	0.622	0.35
18:29:16	0.925	0.962	0.955	0.934	0.92	0.883	0.86	0.816	0.814	0.827	0.622	0.36
18:34:16	0.926	0.961	0.954	0.933	0.92	0.883	0.858	0.814	0.812	0.827	0.624	0.371
18:39:16	0.925	0.961	0.954	0.932	0.919	0.882	0.856	0.813	0.809	0.828	0.625	0.385
18:44:16	0.925	0.96	0.953	0.932	0.918	0.88	0.855	0.81	0.806	0.828	0.628	0.398
18:49:16	0.924	0.96	0.952	0.931	0.918	0.879	0.853	0.809	0.805	0.827	0.628	0.412
18:54:16	0.924	0.959	0.952	0.93	0.917	0.879	0.852	0.808	0.802	0.828	0.629	0.426
18:59:16	0.924	0.959	0.951	0.929	0.916	0.878	0.85	0.807	0.799	0.827	0.63	0.44
19:04:16	0.924	0.958	0.95	0.928	0.915	0.876	0.85	0.804	0.797	0.827	0.632	0.452
19:09:16	0.923	0.957	0.95	0.927	0.914	0.874	0.848	0.802	0.795	0.827	0.632	0.461
19:14:16	0.923	0.956	0.948	0.926	0.913	0.872	0.846	0.8	0.793	0.827	0.634	0.466
19:19:16	0.922	0.956	0.948	0.925	0.913	0.871	0.845	0.799	0.79	0.826	0.634	0.469
19:24:16	0.922	0.955	0.947	0.925	0.912	0.87	0.843	0.798	0.788	0.826	0.635	0.471
19:29:16	0.923	0.954	0.946	0.923	0.911	0.868	0.843	0.796	0.785	0.825	0.637	0.474
19:34:16	0.922	0.954	0.946	0.922	0.91	0.866	0.841	0.795	0.783	0.824	0.637	0.476
19:39:16	0.922	0.953	0.944	0.921	0.908	0.865	0.841	0.794	0.781	0.824	0.638	0.479
19:44:16	0.922	0.952	0.944	0.92	0.908	0.863	0.842	0.795	0.778	0.824	0.639	0.48
19:49:16	0.923	0.952	0.943	0.919	0.907	0.862	0.847	0.799	0.776	0.823	0.64	0.484
19:54:16	0.922	0.951	0.942	0.918	0.905	0.86	0.844	0.796	0.775	0.822	0.641	0.486
19:59:16	0.923	0.95	0.941	0.916	0.904	0.859	0.842	0.794	0.773	0.821	0.642	0.489
20:04:16	0.923	0.95	0.94	0.914	0.903	0.857	0.84	0.792	0.771	0.821	0.643	0.491
20:09:16	0.923	0.949	0.939	0.913	0.901	0.856	0.838	0.79	0.768	0.82	0.644	0.493
20:14:16	0.923	0.948	0.937	0.912	0.9	0.854	0.836	0.787	0.767	0.819	0.645	0.495
20:19:16	0.922	0.947	0.937	0.91	0.899	0.853	0.832	0.785	0.765	0.819	0.645	0.497
20:24:16	0.923	0.946	0.936	0.908	0.898	0.852	0.83	0.783	0.763	0.818	0.647	0.5
20:29:16	0.922	0.946	0.934	0.907	0.896	0.85	0.827	0.78	0.761	0.817	0.648	0.502
20:34:16	0.921	0.945	0.932	0.905	0.894	0.849	0.825	0.778	0.759	0.817	0.648	0.504
20:39:16	0.921	0.944	0.931	0.903	0.893	0.848	0.821	0.775	0.758	0.817	0.649	0.506
20:44:16	0.921	0.943	0.93	0.902	0.892	0.847	0.819	0.773	0.756	0.816	0.65	0.506
20:49:16	0.92	0.942	0.928	0.9	0.889	0.846	0.817	0.77	0.755	0.815	0.649	0.509
20:54:16	0.919	0.941	0.927	0.898	0.887	0.848	0.814	0.769	0.753	0.813	0.651	0.509
20:59:16	0.918	0.939	0.925	0.897	0.885	0.849	0.811	0.766	0.752	0.808	0.651	0.511
21:04:16	0.918	0.938	0.923	0.894	0.884	0.853	0.809	0.764	0.75	0.804	0.652	0.513
21:09:16	0.918	0.937	0.921	0.893	0.882	0.852	0.806	0.762	0.75	0.799	0.653	0.514
21:14:16	0.917	0.935	0.919	0.891	0.881	0.853	0.803	0.759	0.748	0.794	0.654	0.516
21:19:16	0.917	0.934	0.917	0.889	0.878	0.856	0.8	0.758	0.747	0.79	0.653	0.516
21:24:16	0.916	0.933	0.916	0.887	0.877	0.854	0.798	0.756	0.745	0.787	0.655	0.518
21:29:16	0.916	0.931	0.914	0.886	0.875	0.852	0.795	0.754	0.745	0.785	0.655	0.519
21:34:16	0.915	0.929	0.912	0.884	0.873	0.849	0.793	0.751	0.744	0.782	0.655	0.52
21:39:16	0.915	0.928	0.911	0.881	0.872	0.847	0.79	0.75	0.743	0.779	0.657	0.523
21:44:16	0.914	0.927	0.909	0.88	0.87	0.845	0.789	0.748	0.742	0.776	0.658	0.522
21:49:16	0.914	0.925	0.906	0.877	0.868	0.842	0.785	0.746	0.741	0.773	0.658	0.524
21:54:16	0.913	0.924	0.905	0.875	0.866	0.84	0.783	0.745	0.74	0.77	0.659	0.526
21:59:16	0.913	0.922	0.903	0.873	0.864	0.837	0.781	0.744	0.739	0.768	0.66	0.527
22:04:16	0.912	0.92	0.9	0.871	0.863	0.834	0.779	0.741	0.738	0.764	0.66	0.527
22:09:16	0.911	0.919	0.899	0.869	0.86	0.832	0.777	0.74	0.737	0.761	0.661	0.527
22:14:16	0.912	0.917	0.897	0.867	0.859	0.83	0.774	0.739	0.737	0.759	0.66	0.529
22:19:16	0.911	0.915	0.895	0.865	0.857	0.828	0.772	0.737	0.736	0.757	0.662	0.53
22:24:16	0.911	0.914	0.893	0.863	0.855	0.825	0.77	0.736	0.735	0.754	0.662	0.532
22:29:16	0.91	0.911	0.891	0.861	0.853	0.823	0.768	0.735	0.734	0.751	0.662	0.533
22:34:16	0.91	0.91	0.89	0.86	0.851	0.821	0.767	0.734	0.735	0.749	0.663	0.533
22:39:16	0.909	0.908	0.887	0.858	0.849	0.819	0.765	0.732	0.734	0.746	0.664	0.536
22:44:16	0.909	0.906	0.885	0.856	0.848	0.816	0.763	0.731	0.733	0.744	0.663	0.535
22:49:16	0.908	0.904	0.883	0.854	0.846	0.815	0.76	0.73	0.732	0.741	0.664	0.535
22:54:16	0.908	0.902	0.881	0.852	0.844	0.813	0.76	0.729	0.732	0.739	0.665	0.537
22:59:16	0.908	0.901	0.879	0.851	0.842	0.811	0.758	0.728	0.732	0.737	0.666	0.538
23:04:16	0.908	0.899	0.878	0.85	0.84	0.809	0.757	0.727	0.731	0.735	0.665	0.539
23:09:16	0.907	0.897	0.876	0.848	0.838	0.808	0.755	0.727	0.731	0.733	0.666	0.54
23:14:16	0.906	0.895	0.874	0.847	0.837	0.806	0.754	0.726	0.73	0.731	0.667	0.542
23:19:16	0.905	0.894	0.872	0.846	0.835	0.804	0.753	0.725	0.73	0.729	0.667	0.543
23:24:16	0.905	0.892	0.871	0.844	0.833	0.802	0.751	0.724	0.729	0.727	0.668	0.544
23:29:16	0.905	0.89	0.869	0.844	0.831	0.801	0.751	0.724	0.729	0.725	0.668	0.544
23:34:16	0.904	0.889	0.867	0.842	0.83	0.8	0.75	0.723	0.729	0.723	0.67	0.545
23:39:16	0.904	0.887	0.866	0.84	0.829	0.798	0.749	0.723	0.728	0.721	0.669	0.547
23:44:16	0.903	0.885	0.864	0.84	0.827	0.797	0.748	0.722	0.728	0.72	0.671	0.547
23:49:16	0.902	0.883	0.863	0.838	0.826	0.795	0.747	0.722	0.727	0.718	0.67	0.548
23:54:16	0.902	0.882	0.861	0.837	0.825	0.794	0.746	0.722	0.727	0.716	0.671	0.548
23:59:16	0.901	0.88	0.859	0.836	0.823	0.793	0.746	0.722	0.727	0.715	0.672	0.549
1 day, 0:04:16	0.901	0.879	0.858	0.835	0.821	0.792	0.745	0.722	0.727	0.714	0.671	0.55

## Sheet: DOX_3
	TetBWT
DOX (µg/mL)	0	0.5	1	2	3	6	8	10	12	16	20	30
Time	E1	E2	E3	E4	E5	E6	E7	E8	E9	E10	E11	E12
00:00:00	0.093	0.098	0.096	0.098	0.097	0.1	0.098	0.096	0.097	0.096	0.093	0.092
00:04:16	0.092	0.092	0.091	0.092	0.092	0.093	0.092	0.093	0.093	0.092	0.092	0.093
00:09:16	0.092	0.092	0.091	0.092	0.092	0.093	0.092	0.093	0.093	0.092	0.092	0.093
00:14:16	0.092	0.091	0.091	0.092	0.092	0.093	0.092	0.092	0.093	0.092	0.092	0.093
00:19:16	0.092	0.092	0.091	0.092	0.092	0.094	0.092	0.093	0.093	0.092	0.092	0.093
00:24:16	0.093	0.092	0.092	0.092	0.092	0.094	0.092	0.093	0.094	0.093	0.092	0.093
00:29:16	0.093	0.092	0.092	0.093	0.092	0.094	0.093	0.094	0.094	0.093	0.093	0.094
00:34:16	0.094	0.093	0.093	0.093	0.093	0.094	0.093	0.094	0.095	0.093	0.093	0.094
00:39:16	0.094	0.093	0.093	0.094	0.093	0.095	0.093	0.094	0.095	0.094	0.093	0.094
00:44:16	0.095	0.094	0.094	0.094	0.094	0.095	0.094	0.095	0.095	0.094	0.094	0.094
00:49:16	0.095	0.095	0.095	0.095	0.095	0.096	0.095	0.095	0.096	0.095	0.094	0.095
00:54:16	0.096	0.095	0.095	0.096	0.095	0.097	0.095	0.096	0.096	0.095	0.094	0.095
00:59:16	0.097	0.096	0.096	0.096	0.096	0.097	0.096	0.096	0.097	0.096	0.095	0.095
01:04:16	0.099	0.098	0.098	0.098	0.098	0.099	0.097	0.097	0.098	0.096	0.095	0.096
01:09:16	0.101	0.1	0.1	0.1	0.099	0.1	0.098	0.098	0.099	0.097	0.096	0.096
01:14:16	0.103	0.101	0.102	0.101	0.101	0.102	0.099	0.099	0.099	0.097	0.096	0.096
01:19:16	0.105	0.104	0.104	0.103	0.103	0.103	0.101	0.1	0.1	0.098	0.097	0.096
01:24:16	0.108	0.106	0.107	0.106	0.106	0.105	0.102	0.102	0.101	0.099	0.097	0.096
01:29:16	0.111	0.11	0.11	0.109	0.109	0.108	0.104	0.103	0.102	0.1	0.098	0.097
01:34:16	0.115	0.114	0.114	0.113	0.112	0.11	0.106	0.105	0.104	0.101	0.098	0.097
01:39:16	0.119	0.118	0.118	0.117	0.116	0.114	0.108	0.106	0.106	0.101	0.099	0.097
01:44:16	0.125	0.123	0.124	0.122	0.121	0.117	0.111	0.108	0.107	0.102	0.099	0.097
01:49:16	0.131	0.13	0.131	0.129	0.127	0.121	0.114	0.11	0.108	0.103	0.1	0.097
01:54:16	0.139	0.137	0.138	0.136	0.134	0.126	0.117	0.112	0.11	0.104	0.1	0.098
01:59:16	0.147	0.146	0.147	0.144	0.142	0.131	0.121	0.115	0.112	0.105	0.101	0.098
02:04:16	0.157	0.155	0.156	0.153	0.151	0.138	0.125	0.118	0.114	0.106	0.101	0.098
02:09:16	0.168	0.167	0.168	0.164	0.161	0.145	0.129	0.121	0.117	0.107	0.102	0.098
02:14:16	0.175	0.174	0.178	0.176	0.173	0.153	0.134	0.124	0.119	0.108	0.102	0.098
02:19:16	0.185	0.183	0.185	0.182	0.181	0.161	0.14	0.127	0.121	0.109	0.103	0.098
02:24:16	0.2	0.198	0.2	0.193	0.191	0.171	0.145	0.131	0.123	0.11	0.103	0.098
02:29:16	0.218	0.216	0.219	0.21	0.206	0.182	0.152	0.135	0.126	0.111	0.104	0.099
02:34:16	0.236	0.233	0.237	0.229	0.225	0.188	0.159	0.139	0.129	0.112	0.104	0.099
02:39:16	0.253	0.25	0.255	0.248	0.244	0.198	0.167	0.144	0.132	0.113	0.105	0.099
02:44:16	0.27	0.267	0.272	0.263	0.258	0.212	0.176	0.148	0.136	0.114	0.105	0.099
02:49:16	0.293	0.291	0.295	0.284	0.279	0.228	0.182	0.153	0.139	0.115	0.105	0.099
02:54:16	0.315	0.312	0.319	0.31	0.304	0.24	0.189	0.158	0.142	0.116	0.106	0.099
02:59:16	0.338	0.334	0.342	0.329	0.325	0.253	0.198	0.164	0.146	0.117	0.106	0.099
03:04:16	0.369	0.365	0.373	0.357	0.347	0.27	0.209	0.171	0.149	0.117	0.106	0.099
03:09:16	0.386	0.382	0.393	0.385	0.381	0.291	0.221	0.177	0.153	0.118	0.106	0.099
03:14:16	0.401	0.397	0.41	0.401	0.399	0.311	0.231	0.18	0.158	0.119	0.107	0.1
03:19:16	0.419	0.416	0.429	0.417	0.414	0.331	0.244	0.186	0.162	0.12	0.107	0.099
03:24:16	0.438	0.435	0.449	0.436	0.432	0.355	0.258	0.194	0.167	0.121	0.108	0.1
03:29:16	0.456	0.454	0.468	0.456	0.452	0.383	0.273	0.202	0.172	0.122	0.108	0.1
03:34:16	0.474	0.473	0.487	0.476	0.472	0.397	0.288	0.209	0.176	0.123	0.108	0.1
03:39:16	0.494	0.493	0.511	0.496	0.493	0.412	0.304	0.218	0.179	0.124	0.109	0.1
03:44:16	0.515	0.514	0.534	0.518	0.516	0.429	0.322	0.227	0.184	0.125	0.109	0.1
03:49:16	0.534	0.532	0.555	0.536	0.534	0.45	0.344	0.238	0.189	0.126	0.109	0.1
03:54:16	0.552	0.55	0.574	0.556	0.552	0.469	0.37	0.249	0.195	0.127	0.11	0.1
03:59:16	0.567	0.564	0.589	0.571	0.568	0.494	0.381	0.26	0.201	0.128	0.11	0.1
04:04:16	0.58	0.577	0.602	0.582	0.579	0.511	0.394	0.272	0.207	0.129	0.11	0.1
04:09:16	0.593	0.588	0.614	0.594	0.592	0.528	0.41	0.285	0.215	0.13	0.11	0.1
04:14:16	0.605	0.602	0.627	0.606	0.603	0.545	0.429	0.299	0.223	0.131	0.111	0.1
04:19:16	0.617	0.613	0.64	0.618	0.615	0.563	0.446	0.314	0.231	0.131	0.111	0.1
04:24:16	0.632	0.627	0.652	0.63	0.627	0.577	0.47	0.333	0.241	0.133	0.111	0.101
04:29:16	0.645	0.639	0.665	0.645	0.64	0.588	0.485	0.355	0.25	0.133	0.111	0.101
04:34:16	0.653	0.648	0.679	0.654	0.651	0.599	0.499	0.365	0.26	0.134	0.111	0.101
04:39:16	0.662	0.656	0.689	0.663	0.66	0.61	0.514	0.376	0.271	0.135	0.112	0.101
04:44:16	0.67	0.665	0.699	0.671	0.668	0.621	0.53	0.391	0.283	0.137	0.112	0.101
04:49:16	0.678	0.674	0.708	0.679	0.676	0.631	0.545	0.407	0.295	0.138	0.112	0.101
04:54:16	0.687	0.683	0.716	0.688	0.685	0.641	0.562	0.424	0.309	0.139	0.112	0.101
04:59:16	0.695	0.691	0.725	0.696	0.693	0.65	0.576	0.443	0.325	0.14	0.112	0.101
05:04:16	0.703	0.699	0.734	0.704	0.701	0.659	0.586	0.459	0.346	0.14	0.113	0.101
05:09:15	0.712	0.707	0.741	0.713	0.708	0.667	0.596	0.47	0.357	0.141	0.113	0.101
05:14:16	0.719	0.715	0.748	0.72	0.715	0.675	0.606	0.484	0.365	0.143	0.113	0.101
05:19:16	0.726	0.722	0.754	0.727	0.723	0.686	0.615	0.499	0.377	0.144	0.114	0.101
05:24:16	0.732	0.728	0.76	0.733	0.729	0.696	0.624	0.513	0.391	0.146	0.114	0.101
05:29:16	0.738	0.735	0.765	0.739	0.735	0.703	0.632	0.527	0.406	0.147	0.114	0.101
05:34:16	0.744	0.74	0.77	0.745	0.741	0.709	0.64	0.541	0.422	0.148	0.114	0.101
05:39:16	0.749	0.746	0.774	0.75	0.746	0.714	0.648	0.557	0.438	0.15	0.114	0.101
05:44:16	0.754	0.75	0.779	0.754	0.751	0.72	0.655	0.572	0.453	0.15	0.114	0.101
05:49:16	0.758	0.755	0.783	0.759	0.756	0.725	0.662	0.583	0.466	0.152	0.115	0.101
05:54:16	0.762	0.759	0.787	0.764	0.762	0.731	0.667	0.59	0.477	0.154	0.115	0.101
05:59:16	0.766	0.764	0.79	0.767	0.767	0.736	0.673	0.599	0.491	0.155	0.115	0.101
06:04:16	0.771	0.768	0.794	0.771	0.772	0.742	0.68	0.607	0.504	0.158	0.115	0.101
06:09:16	0.775	0.772	0.797	0.776	0.775	0.747	0.687	0.615	0.518	0.159	0.116	0.102
06:14:16	0.778	0.776	0.8	0.78	0.779	0.753	0.695	0.622	0.53	0.161	0.116	0.101
06:19:16	0.781	0.78	0.804	0.784	0.783	0.758	0.705	0.629	0.544	0.164	0.116	0.102
06:24:16	0.785	0.783	0.807	0.787	0.786	0.763	0.712	0.635	0.558	0.166	0.116	0.101
06:29:16	0.788	0.787	0.811	0.792	0.79	0.768	0.717	0.641	0.572	0.168	0.116	0.101
06:34:16	0.792	0.791	0.814	0.795	0.793	0.773	0.722	0.647	0.583	0.17	0.116	0.101
06:39:16	0.796	0.795	0.819	0.799	0.797	0.776	0.727	0.653	0.59	0.173	0.116	0.101
06:44:16	0.798	0.798	0.822	0.802	0.8	0.78	0.731	0.658	0.598	0.174	0.117	0.102
06:49:16	0.802	0.803	0.824	0.806	0.803	0.784	0.736	0.663	0.605	0.177	0.117	0.101
06:54:16	0.805	0.806	0.829	0.81	0.806	0.788	0.743	0.668	0.612	0.179	0.117	0.102
06:59:16	0.808	0.809	0.832	0.813	0.808	0.792	0.749	0.672	0.617	0.182	0.117	0.101
07:04:16	0.812	0.813	0.835	0.817	0.811	0.796	0.754	0.678	0.624	0.186	0.117	0.102
07:09:16	0.814	0.816	0.839	0.82	0.814	0.8	0.758	0.682	0.629	0.189	0.118	0.102
07:14:16	0.817	0.82	0.842	0.823	0.816	0.803	0.762	0.687	0.635	0.192	0.118	0.102
07:19:16	0.82	0.822	0.845	0.826	0.819	0.807	0.765	0.691	0.641	0.197	0.118	0.101
07:24:16	0.823	0.825	0.848	0.829	0.822	0.811	0.77	0.697	0.646	0.202	0.118	0.102
07:29:16	0.825	0.828	0.851	0.832	0.823	0.814	0.775	0.702	0.651	0.207	0.119	0.102
07:34:16	0.828	0.831	0.853	0.835	0.826	0.818	0.779	0.707	0.655	0.212	0.118	0.102
07:39:16	0.831	0.833	0.856	0.838	0.829	0.822	0.781	0.711	0.66	0.219	0.119	0.102
07:44:16	0.833	0.836	0.859	0.841	0.832	0.827	0.784	0.716	0.664	0.224	0.119	0.102
07:49:16	0.835	0.84	0.861	0.844	0.834	0.83	0.786	0.721	0.667	0.231	0.12	0.102
07:54:16	0.838	0.842	0.864	0.847	0.838	0.835	0.79	0.725	0.671	0.238	0.12	0.102
07:59:16	0.84	0.845	0.867	0.85	0.841	0.84	0.794	0.731	0.675	0.247	0.12	0.102
08:04:16	0.842	0.848	0.87	0.854	0.844	0.844	0.799	0.736	0.68	0.256	0.12	0.102
08:09:16	0.844	0.85	0.872	0.857	0.847	0.848	0.804	0.74	0.684	0.263	0.12	0.102
08:14:16	0.847	0.853	0.876	0.86	0.851	0.852	0.809	0.744	0.689	0.274	0.121	0.102
08:19:16	0.849	0.856	0.879	0.863	0.853	0.855	0.813	0.748	0.692	0.285	0.121	0.102
08:24:16	0.852	0.858	0.881	0.866	0.856	0.858	0.818	0.751	0.697	0.3	0.122	0.102
08:29:16	0.853	0.861	0.883	0.868	0.859	0.862	0.82	0.754	0.702	0.311	0.122	0.102
08:34:16	0.856	0.863	0.887	0.87	0.861	0.864	0.824	0.758	0.706	0.318	0.122	0.102
08:39:16	0.858	0.866	0.889	0.873	0.864	0.867	0.828	0.763	0.71	0.325	0.123	0.102
08:44:16	0.86	0.868	0.891	0.874	0.866	0.869	0.833	0.768	0.714	0.334	0.123	0.102
08:49:16	0.862	0.87	0.893	0.876	0.868	0.871	0.836	0.772	0.718	0.344	0.124	0.102
08:54:16	0.864	0.873	0.895	0.876	0.87	0.874	0.839	0.776	0.722	0.355	0.124	0.102
08:59:16	0.866	0.875	0.897	0.877	0.872	0.875	0.841	0.781	0.725	0.366	0.125	0.102
09:04:16	0.867	0.877	0.899	0.879	0.874	0.877	0.842	0.785	0.729	0.379	0.126	0.102
09:09:16	0.87	0.879	0.901	0.881	0.876	0.879	0.844	0.789	0.733	0.391	0.126	0.102
09:14:16	0.872	0.881	0.903	0.881	0.877	0.881	0.846	0.793	0.736	0.402	0.128	0.102
09:19:16	0.873	0.883	0.905	0.883	0.88	0.884	0.848	0.797	0.741	0.414	0.128	0.102
09:24:16	0.875	0.885	0.906	0.885	0.881	0.886	0.85	0.801	0.745	0.427	0.13	0.102
09:29:16	0.877	0.886	0.908	0.885	0.883	0.887	0.852	0.804	0.75	0.439	0.131	0.102
09:34:16	0.878	0.888	0.91	0.888	0.884	0.89	0.855	0.808	0.754	0.451	0.133	0.102
09:39:16	0.881	0.89	0.912	0.889	0.886	0.891	0.857	0.81	0.759	0.463	0.134	0.102
09:44:16	0.882	0.892	0.913	0.89	0.887	0.894	0.859	0.814	0.763	0.474	0.135	0.102
09:49:16	0.883	0.893	0.915	0.891	0.889	0.895	0.862	0.817	0.768	0.485	0.137	0.103
09:54:16	0.883	0.895	0.916	0.892	0.89	0.897	0.864	0.82	0.772	0.496	0.139	0.103
09:59:16	0.885	0.896	0.918	0.893	0.891	0.898	0.865	0.823	0.776	0.507	0.141	0.102
10:04:16	0.886	0.898	0.92	0.895	0.892	0.9	0.868	0.826	0.78	0.52	0.144	0.102
10:09:16	0.888	0.899	0.921	0.896	0.894	0.901	0.869	0.828	0.784	0.535	0.147	0.103
10:14:16	0.889	0.901	0.922	0.897	0.895	0.903	0.871	0.831	0.787	0.549	0.151	0.103
10:19:16	0.89	0.902	0.923	0.898	0.896	0.903	0.872	0.833	0.791	0.556	0.154	0.103
10:24:16	0.892	0.903	0.924	0.899	0.897	0.905	0.874	0.836	0.794	0.56	0.159	0.103
10:29:16	0.892	0.904	0.926	0.9	0.898	0.906	0.875	0.838	0.797	0.566	0.163	0.103
10:34:16	0.893	0.905	0.927	0.901	0.899	0.907	0.875	0.841	0.799	0.569	0.168	0.103
10:39:16	0.895	0.906	0.928	0.902	0.9	0.907	0.876	0.843	0.802	0.574	0.172	0.103
10:44:16	0.895	0.908	0.929	0.903	0.901	0.908	0.878	0.846	0.804	0.578	0.175	0.103
10:49:16	0.896	0.908	0.93	0.904	0.901	0.909	0.88	0.849	0.807	0.583	0.182	0.103
10:54:16	0.898	0.91	0.93	0.905	0.902	0.91	0.881	0.853	0.81	0.587	0.189	0.103
10:59:16	0.899	0.91	0.931	0.905	0.903	0.911	0.882	0.854	0.812	0.59	0.194	0.103
11:04:16	0.9	0.911	0.932	0.906	0.903	0.912	0.883	0.856	0.815	0.595	0.202	0.103
11:09:16	0.9	0.912	0.933	0.907	0.904	0.913	0.884	0.858	0.817	0.599	0.209	0.103
11:14:16	0.901	0.913	0.934	0.907	0.904	0.913	0.884	0.86	0.819	0.603	0.218	0.103
11:19:16	0.902	0.913	0.934	0.908	0.905	0.914	0.885	0.861	0.822	0.607	0.228	0.103
11:24:16	0.902	0.914	0.935	0.909	0.905	0.914	0.886	0.863	0.825	0.611	0.239	0.103
11:29:16	0.904	0.915	0.935	0.909	0.906	0.914	0.886	0.865	0.827	0.615	0.251	0.103
11:34:16	0.904	0.915	0.936	0.909	0.905	0.915	0.887	0.866	0.829	0.618	0.262	0.103
11:39:16	0.904	0.916	0.936	0.91	0.905	0.915	0.886	0.868	0.832	0.621	0.275	0.103
11:44:16	0.905	0.916	0.936	0.911	0.906	0.915	0.886	0.869	0.835	0.625	0.289	0.104
11:49:16	0.906	0.916	0.937	0.91	0.907	0.915	0.887	0.871	0.838	0.628	0.307	0.103
11:54:16	0.905	0.917	0.937	0.911	0.906	0.915	0.888	0.871	0.84	0.633	0.323	0.103
11:59:16	0.906	0.918	0.938	0.911	0.907	0.916	0.887	0.872	0.843	0.636	0.333	0.104
12:04:16	0.907	0.918	0.938	0.912	0.907	0.916	0.887	0.874	0.845	0.639	0.344	0.104
12:09:16	0.907	0.919	0.939	0.912	0.907	0.916	0.887	0.874	0.846	0.642	0.358	0.104
12:14:16	0.908	0.918	0.94	0.913	0.907	0.916	0.888	0.875	0.848	0.647	0.374	0.104
12:19:16	0.908	0.919	0.94	0.913	0.907	0.916	0.887	0.875	0.849	0.649	0.39	0.104
12:24:16	0.909	0.919	0.941	0.914	0.908	0.917	0.888	0.876	0.851	0.653	0.406	0.104
12:29:16	0.91	0.921	0.942	0.915	0.909	0.918	0.888	0.877	0.852	0.658	0.421	0.104
12:34:16	0.909	0.921	0.942	0.915	0.91	0.918	0.889	0.878	0.853	0.661	0.443	0.104
12:39:16	0.909	0.921	0.943	0.916	0.91	0.919	0.888	0.878	0.854	0.664	0.46	0.104
12:44:16	0.91	0.922	0.943	0.916	0.91	0.92	0.888	0.88	0.855	0.667	0.473	0.105
12:49:16	0.909	0.922	0.944	0.916	0.91	0.92	0.888	0.879	0.856	0.67	0.492	0.105
12:54:16	0.91	0.923	0.944	0.918	0.911	0.919	0.889	0.88	0.857	0.673	0.504	0.105
12:59:16	0.911	0.924	0.945	0.918	0.912	0.92	0.889	0.881	0.858	0.676	0.516	0.105
13:04:16	0.912	0.924	0.945	0.918	0.911	0.92	0.89	0.882	0.858	0.68	0.524	0.105
13:09:16	0.912	0.925	0.945	0.918	0.912	0.919	0.89	0.882	0.86	0.684	0.53	0.105
13:14:16	0.912	0.925	0.944	0.918	0.912	0.92	0.891	0.882	0.86	0.688	0.539	0.106
13:19:16	0.913	0.925	0.945	0.918	0.912	0.92	0.891	0.883	0.861	0.691	0.544	0.106
13:24:16	0.914	0.926	0.945	0.918	0.911	0.92	0.891	0.883	0.861	0.695	0.551	0.106
13:29:16	0.915	0.926	0.945	0.918	0.912	0.918	0.891	0.883	0.862	0.699	0.556	0.106
13:34:16	0.914	0.925	0.945	0.917	0.912	0.918	0.89	0.884	0.863	0.703	0.561	0.106
13:39:16	0.915	0.926	0.944	0.918	0.912	0.917	0.891	0.886	0.863	0.707	0.567	0.107
13:44:16	0.915	0.926	0.945	0.918	0.911	0.917	0.891	0.886	0.864	0.712	0.571	0.107
13:49:16	0.915	0.926	0.944	0.918	0.911	0.916	0.89	0.887	0.865	0.715	0.576	0.108
13:54:16	0.915	0.926	0.944	0.917	0.911	0.916	0.889	0.887	0.865	0.719	0.581	0.108
13:59:16	0.915	0.925	0.944	0.917	0.911	0.914	0.888	0.887	0.865	0.722	0.586	0.108
14:04:16	0.916	0.926	0.944	0.916	0.91	0.913	0.887	0.887	0.866	0.726	0.589	0.109
14:09:16	0.915	0.926	0.943	0.916	0.91	0.913	0.887	0.887	0.866	0.728	0.593	0.109
14:14:16	0.916	0.925	0.943	0.917	0.909	0.912	0.886	0.887	0.866	0.732	0.596	0.11
14:19:16	0.916	0.925	0.943	0.916	0.909	0.911	0.885	0.887	0.867	0.735	0.601	0.11
14:24:16	0.915	0.925	0.943	0.916	0.909	0.91	0.886	0.887	0.867	0.737	0.604	0.111
14:29:16	0.915	0.925	0.942	0.915	0.909	0.91	0.884	0.887	0.868	0.741	0.607	0.112
14:34:16	0.914	0.924	0.941	0.915	0.908	0.91	0.883	0.886	0.868	0.743	0.611	0.113
14:39:16	0.914	0.925	0.942	0.915	0.908	0.908	0.882	0.886	0.869	0.745	0.614	0.114
14:44:16	0.915	0.924	0.941	0.914	0.908	0.908	0.882	0.885	0.87	0.747	0.618	0.115
14:49:16	0.913	0.923	0.941	0.914	0.907	0.908	0.881	0.884	0.871	0.75	0.622	0.116
14:54:16	0.914	0.924	0.94	0.914	0.906	0.908	0.88	0.883	0.872	0.753	0.626	0.117
14:59:16	0.914	0.923	0.94	0.913	0.906	0.907	0.879	0.884	0.873	0.755	0.63	0.119
15:04:16	0.913	0.923	0.94	0.913	0.905	0.906	0.878	0.883	0.873	0.757	0.634	0.12
15:09:16	0.913	0.923	0.939	0.913	0.904	0.906	0.878	0.881	0.873	0.759	0.637	0.122
15:14:16	0.912	0.922	0.939	0.912	0.904	0.905	0.878	0.88	0.873	0.761	0.64	0.124
15:19:16	0.912	0.922	0.938	0.912	0.904	0.906	0.876	0.88	0.873	0.763	0.645	0.126
15:24:16	0.912	0.922	0.939	0.912	0.904	0.905	0.876	0.88	0.873	0.765	0.648	0.128
15:29:16	0.911	0.921	0.938	0.911	0.903	0.904	0.876	0.879	0.873	0.767	0.652	0.131
15:34:16	0.911	0.921	0.937	0.911	0.902	0.904	0.875	0.877	0.872	0.77	0.655	0.134
15:39:16	0.91	0.921	0.937	0.911	0.902	0.904	0.875	0.876	0.872	0.772	0.659	0.137
15:44:16	0.91	0.92	0.937	0.911	0.902	0.903	0.874	0.873	0.871	0.775	0.661	0.141
15:49:15	0.909	0.92	0.937	0.911	0.901	0.903	0.873	0.871	0.871	0.778	0.666	0.144
15:54:16	0.909	0.92	0.936	0.911	0.901	0.902	0.873	0.868	0.87	0.78	0.669	0.148
15:59:16	0.908	0.92	0.936	0.91	0.901	0.902	0.872	0.865	0.87	0.781	0.673	0.154
16:04:16	0.908	0.92	0.935	0.91	0.901	0.902	0.873	0.863	0.869	0.782	0.676	0.158
16:09:16	0.908	0.919	0.936	0.91	0.901	0.902	0.872	0.86	0.868	0.784	0.679	0.164
16:14:16	0.908	0.919	0.935	0.91	0.9	0.901	0.872	0.858	0.867	0.785	0.682	0.171
16:19:16	0.907	0.919	0.935	0.909	0.9	0.901	0.871	0.855	0.866	0.785	0.685	0.178
16:24:16	0.907	0.918	0.934	0.909	0.9	0.902	0.87	0.853	0.865	0.787	0.688	0.183
16:29:16	0.907	0.919	0.934	0.909	0.899	0.902	0.87	0.85	0.866	0.787	0.692	0.188
16:34:16	0.907	0.918	0.934	0.909	0.899	0.901	0.868	0.849	0.865	0.789	0.694	0.197
16:39:16	0.906	0.918	0.933	0.909	0.898	0.901	0.867	0.845	0.863	0.788	0.697	0.206
16:44:16	0.905	0.918	0.934	0.909	0.899	0.9	0.865	0.843	0.861	0.79	0.7	0.215
16:49:16	0.905	0.918	0.934	0.909	0.898	0.9	0.864	0.841	0.858	0.791	0.702	0.223
16:54:16	0.905	0.918	0.936	0.908	0.898	0.898	0.862	0.838	0.855	0.792	0.705	0.233
16:59:16	0.905	0.917	0.935	0.908	0.898	0.898	0.861	0.836	0.851	0.792	0.707	0.246
17:04:16	0.904	0.917	0.936	0.909	0.898	0.897	0.859	0.833	0.847	0.792	0.709	0.26
17:09:16	0.904	0.917	0.935	0.911	0.898	0.896	0.858	0.833	0.845	0.793	0.712	0.275
17:14:16	0.904	0.916	0.935	0.91	0.899	0.894	0.857	0.83	0.841	0.795	0.714	0.292
17:19:16	0.903	0.916	0.935	0.911	0.899	0.894	0.855	0.828	0.839	0.795	0.716	0.309
17:24:16	0.903	0.917	0.935	0.912	0.899	0.892	0.853	0.825	0.836	0.795	0.719	0.327
17:29:16	0.902	0.918	0.934	0.911	0.899	0.891	0.853	0.823	0.833	0.796	0.721	0.346
17:34:16	0.902	0.917	0.933	0.911	0.899	0.89	0.85	0.821	0.83	0.796	0.723	0.374
17:39:16	0.902	0.918	0.932	0.911	0.899	0.889	0.849	0.82	0.828	0.797	0.724	0.391
17:44:16	0.902	0.918	0.931	0.91	0.899	0.888	0.847	0.817	0.826	0.798	0.727	0.403
17:49:16	0.901	0.917	0.931	0.91	0.897	0.887	0.846	0.814	0.822	0.798	0.73	0.419
17:54:16	0.901	0.917	0.93	0.909	0.897	0.886	0.845	0.813	0.821	0.798	0.731	0.438
17:59:16	0.901	0.917	0.929	0.908	0.896	0.885	0.843	0.81	0.818	0.799	0.733	0.459
18:04:16	0.901	0.916	0.929	0.907	0.896	0.884	0.842	0.808	0.815	0.799	0.736	0.471
18:09:16	0.9	0.916	0.928	0.907	0.894	0.883	0.84	0.806	0.813	0.8	0.737	0.483
18:14:16	0.9	0.915	0.927	0.906	0.894	0.882	0.839	0.803	0.81	0.8	0.74	0.497
18:19:16	0.899	0.914	0.927	0.905	0.893	0.881	0.838	0.801	0.808	0.8	0.741	0.511
18:24:16	0.9	0.914	0.926	0.905	0.893	0.88	0.836	0.798	0.806	0.801	0.743	0.532
18:29:16	0.898	0.913	0.925	0.903	0.892	0.879	0.834	0.795	0.803	0.802	0.745	0.549
18:34:16	0.898	0.912	0.924	0.903	0.891	0.877	0.832	0.793	0.801	0.802	0.747	0.559
18:39:16	0.898	0.912	0.924	0.902	0.891	0.876	0.831	0.79	0.798	0.803	0.749	0.567
18:44:16	0.898	0.911	0.923	0.901	0.89	0.875	0.83	0.788	0.797	0.804	0.75	0.572
18:49:16	0.897	0.911	0.922	0.9	0.89	0.874	0.828	0.786	0.794	0.804	0.753	0.578
18:54:16	0.897	0.91	0.922	0.899	0.889	0.873	0.827	0.782	0.792	0.805	0.754	0.582
18:59:16	0.897	0.909	0.921	0.898	0.887	0.871	0.826	0.78	0.789	0.804	0.755	0.587
19:04:16	0.896	0.909	0.92	0.897	0.886	0.87	0.824	0.778	0.786	0.805	0.757	0.593
19:09:16	0.896	0.908	0.92	0.897	0.886	0.868	0.823	0.775	0.784	0.805	0.759	0.598
19:14:16	0.895	0.907	0.92	0.896	0.885	0.867	0.822	0.773	0.781	0.806	0.76	0.603
19:19:16	0.895	0.907	0.919	0.895	0.885	0.865	0.822	0.77	0.779	0.806	0.761	0.608
19:24:16	0.895	0.906	0.918	0.894	0.884	0.864	0.821	0.767	0.777	0.806	0.764	0.613
19:29:16	0.895	0.906	0.918	0.895	0.883	0.863	0.82	0.765	0.774	0.806	0.765	0.617
19:34:16	0.894	0.905	0.917	0.894	0.881	0.861	0.819	0.762	0.771	0.806	0.766	0.622
19:39:16	0.895	0.905	0.916	0.893	0.881	0.859	0.817	0.759	0.769	0.806	0.767	0.627
19:44:16	0.895	0.904	0.916	0.892	0.88	0.858	0.816	0.757	0.766	0.805	0.769	0.631
19:49:16	0.895	0.903	0.914	0.89	0.879	0.856	0.815	0.754	0.764	0.805	0.77	0.635
19:54:16	0.895	0.903	0.913	0.889	0.879	0.855	0.816	0.752	0.761	0.805	0.771	0.639
19:59:16	0.895	0.902	0.913	0.888	0.877	0.854	0.818	0.749	0.759	0.804	0.772	0.644
20:04:16	0.895	0.901	0.911	0.887	0.875	0.853	0.819	0.747	0.755	0.804	0.773	0.647
20:09:16	0.895	0.901	0.911	0.886	0.875	0.852	0.817	0.745	0.754	0.804	0.775	0.651
20:14:16	0.895	0.9	0.91	0.885	0.873	0.851	0.815	0.743	0.751	0.804	0.775	0.654
20:19:16	0.894	0.899	0.908	0.883	0.873	0.851	0.812	0.741	0.749	0.803	0.777	0.658
20:24:16	0.893	0.899	0.907	0.882	0.871	0.85	0.81	0.739	0.747	0.803	0.778	0.661
20:29:16	0.893	0.898	0.906	0.881	0.869	0.849	0.807	0.737	0.745	0.802	0.779	0.664
20:34:16	0.892	0.897	0.905	0.88	0.869	0.848	0.805	0.735	0.742	0.802	0.779	0.667
20:39:16	0.892	0.896	0.903	0.878	0.868	0.85	0.802	0.733	0.74	0.802	0.781	0.669
20:44:16	0.891	0.896	0.902	0.876	0.865	0.852	0.8	0.731	0.738	0.801	0.781	0.672
20:49:16	0.89	0.895	0.901	0.875	0.864	0.85	0.798	0.729	0.736	0.8	0.782	0.675
20:54:16	0.89	0.893	0.899	0.873	0.862	0.847	0.795	0.727	0.733	0.8	0.784	0.677
20:59:16	0.89	0.893	0.897	0.872	0.861	0.845	0.793	0.726	0.732	0.799	0.784	0.68
21:04:16	0.889	0.893	0.895	0.87	0.858	0.843	0.791	0.724	0.73	0.796	0.784	0.682
21:09:16	0.889	0.891	0.894	0.868	0.858	0.84	0.788	0.723	0.728	0.791	0.786	0.685
21:14:16	0.888	0.89	0.893	0.867	0.855	0.838	0.785	0.721	0.727	0.786	0.786	0.687
21:19:16	0.887	0.889	0.891	0.865	0.853	0.835	0.783	0.72	0.725	0.781	0.787	0.69
21:24:16	0.887	0.888	0.889	0.864	0.851	0.833	0.78	0.718	0.723	0.776	0.787	0.692
21:29:16	0.886	0.887	0.887	0.861	0.85	0.83	0.778	0.718	0.721	0.772	0.788	0.694
21:34:16	0.886	0.886	0.886	0.859	0.848	0.828	0.775	0.716	0.72	0.769	0.789	0.696
21:39:16	0.886	0.884	0.884	0.858	0.846	0.826	0.773	0.715	0.718	0.766	0.789	0.697
21:44:16	0.885	0.884	0.882	0.856	0.845	0.822	0.771	0.714	0.717	0.763	0.789	0.7
21:49:16	0.884	0.882	0.88	0.854	0.843	0.82	0.769	0.713	0.716	0.76	0.79	0.701
21:54:16	0.884	0.881	0.878	0.852	0.841	0.818	0.767	0.712	0.715	0.757	0.791	0.703
21:59:16	0.884	0.879	0.875	0.85	0.839	0.815	0.765	0.712	0.713	0.754	0.792	0.705
22:04:16	0.883	0.878	0.874	0.848	0.837	0.813	0.763	0.71	0.712	0.75	0.792	0.707
22:09:16	0.882	0.876	0.872	0.846	0.835	0.811	0.761	0.709	0.71	0.748	0.792	0.709
22:14:16	0.882	0.875	0.871	0.844	0.834	0.808	0.758	0.709	0.709	0.745	0.793	0.711
22:19:16	0.882	0.873	0.869	0.842	0.832	0.807	0.756	0.708	0.708	0.742	0.793	0.713
22:24:16	0.881	0.872	0.867	0.841	0.83	0.804	0.755	0.708	0.707	0.738	0.794	0.714
22:29:16	0.881	0.869	0.865	0.838	0.828	0.802	0.753	0.707	0.706	0.736	0.794	0.716
22:34:16	0.881	0.868	0.863	0.836	0.826	0.8	0.752	0.707	0.706	0.734	0.795	0.719
22:39:16	0.88	0.867	0.861	0.834	0.825	0.798	0.75	0.705	0.705	0.73	0.795	0.72
22:44:16	0.88	0.865	0.859	0.832	0.823	0.796	0.748	0.705	0.705	0.728	0.795	0.722
22:49:16	0.879	0.864	0.857	0.831	0.821	0.794	0.746	0.705	0.703	0.727	0.795	0.723
22:54:16	0.878	0.862	0.856	0.828	0.819	0.792	0.744	0.705	0.703	0.723	0.796	0.725
22:59:16	0.878	0.86	0.854	0.827	0.817	0.79	0.743	0.704	0.702	0.72	0.797	0.727
23:04:16	0.878	0.858	0.852	0.825	0.815	0.789	0.741	0.704	0.702	0.718	0.797	0.728
23:09:16	0.877	0.857	0.85	0.823	0.814	0.787	0.74	0.703	0.701	0.716	0.797	0.73
23:14:16	0.877	0.855	0.849	0.821	0.812	0.785	0.739	0.703	0.701	0.713	0.797	0.731
23:19:16	0.876	0.854	0.847	0.82	0.81	0.784	0.737	0.703	0.7	0.712	0.797	0.732
23:24:16	0.875	0.851	0.845	0.818	0.808	0.782	0.737	0.702	0.7	0.709	0.797	0.733
23:29:16	0.875	0.85	0.843	0.816	0.807	0.781	0.736	0.702	0.699	0.707	0.797	0.735
23:34:16	0.874	0.848	0.841	0.814	0.805	0.779	0.734	0.702	0.699	0.705	0.798	0.736
23:39:16	0.874	0.846	0.839	0.813	0.803	0.778	0.733	0.701	0.698	0.703	0.798	0.737
23:44:16	0.873	0.844	0.838	0.811	0.801	0.777	0.732	0.701	0.699	0.701	0.798	0.739
23:49:16	0.872	0.842	0.836	0.81	0.8	0.775	0.731	0.701	0.697	0.699	0.797	0.74
23:54:16	0.872	0.841	0.835	0.808	0.798	0.774	0.731	0.7	0.697	0.698	0.797	0.741
23:59:16	0.871	0.84	0.834	0.807	0.797	0.774	0.73	0.7	0.697	0.696	0.797	0.743
1 day, 0:04:16	0.87	0.837	0.832	0.806	0.796	0.772	0.729	0.7	0.696	0.694	0.797	0.743

## Sheet: MCN_1
	TetBWT
MCN (µg/mL)	0	0.5	1	1.5	2	2.5	3	3.5	4	5	6	10
Time	A1	A2	A3	A4	A5	A6	A7	A8	A9	A10	A11	A12
00:00:00	0.091	0.093	0.092	0.092	0.091	0.09	0.09	0.092	0.092	0.09	0.092	0.092
00:04:16	0.092	0.093	0.092	0.092	0.091	0.091	0.091	0.092	0.092	0.091	0.093	0.092
00:09:16	0.091	0.092	0.091	0.092	0.091	0.09	0.091	0.092	0.092	0.091	0.092	0.092
00:14:16	0.091	0.092	0.091	0.091	0.09	0.09	0.09	0.092	0.092	0.091	0.092	0.091
00:19:16	0.091	0.092	0.091	0.092	0.09	0.09	0.09	0.092	0.092	0.09	0.092	0.091
00:24:16	0.091	0.092	0.091	0.092	0.09	0.09	0.09	0.092	0.092	0.09	0.092	0.091
00:29:16	0.091	0.092	0.091	0.092	0.091	0.09	0.09	0.092	0.092	0.09	0.092	0.091
00:34:16	0.092	0.093	0.092	0.092	0.091	0.09	0.09	0.092	0.092	0.09	0.092	0.091
00:39:16	0.092	0.093	0.092	0.092	0.091	0.09	0.091	0.092	0.092	0.09	0.092	0.091
00:44:16	0.092	0.093	0.092	0.093	0.091	0.09	0.091	0.092	0.092	0.09	0.092	0.091
00:49:16	0.093	0.093	0.093	0.093	0.091	0.091	0.091	0.093	0.092	0.09	0.092	0.091
00:54:16	0.094	0.094	0.093	0.093	0.092	0.091	0.091	0.093	0.092	0.091	0.092	0.091
00:59:16	0.094	0.095	0.094	0.094	0.092	0.091	0.092	0.093	0.093	0.091	0.092	0.092
01:04:16	0.095	0.095	0.094	0.095	0.093	0.092	0.092	0.094	0.093	0.091	0.092	0.092
01:09:16	0.096	0.096	0.096	0.096	0.093	0.092	0.092	0.094	0.093	0.091	0.092	0.092
01:14:16	0.098	0.097	0.097	0.096	0.094	0.093	0.093	0.094	0.094	0.092	0.092	0.092
01:19:16	0.099	0.099	0.098	0.098	0.095	0.093	0.093	0.095	0.094	0.092	0.093	0.092
01:24:16	0.101	0.1	0.1	0.099	0.096	0.094	0.094	0.095	0.094	0.092	0.093	0.092
01:29:16	0.104	0.102	0.102	0.101	0.097	0.095	0.094	0.096	0.095	0.092	0.093	0.092
01:34:16	0.106	0.105	0.104	0.103	0.099	0.096	0.095	0.096	0.095	0.093	0.093	0.092
01:39:16	0.11	0.108	0.107	0.105	0.1	0.097	0.096	0.097	0.095	0.093	0.094	0.092
01:44:16	0.114	0.111	0.11	0.108	0.103	0.098	0.097	0.098	0.096	0.093	0.094	0.092
01:49:16	0.118	0.115	0.114	0.111	0.105	0.099	0.098	0.098	0.097	0.094	0.094	0.092
01:54:16	0.123	0.12	0.119	0.115	0.108	0.101	0.099	0.099	0.097	0.094	0.094	0.092
01:59:16	0.129	0.125	0.124	0.119	0.111	0.102	0.101	0.1	0.098	0.095	0.095	0.092
02:04:16	0.136	0.132	0.131	0.124	0.114	0.104	0.102	0.101	0.099	0.095	0.095	0.092
02:09:16	0.144	0.139	0.138	0.13	0.118	0.106	0.103	0.102	0.1	0.095	0.095	0.092
02:14:16	0.154	0.147	0.147	0.138	0.123	0.108	0.105	0.103	0.1	0.096	0.095	0.092
02:19:16	0.164	0.157	0.157	0.145	0.128	0.111	0.107	0.105	0.101	0.096	0.096	0.092
02:24:16	0.176	0.168	0.168	0.155	0.134	0.113	0.109	0.106	0.102	0.097	0.096	0.093
02:29:16	0.182	0.176	0.18	0.165	0.141	0.116	0.111	0.107	0.102	0.097	0.096	0.093
02:34:16	0.194	0.186	0.186	0.177	0.149	0.12	0.113	0.108	0.104	0.097	0.096	0.093
02:39:16	0.21	0.201	0.199	0.185	0.157	0.123	0.116	0.11	0.104	0.098	0.097	0.093
02:44:16	0.228	0.219	0.216	0.195	0.166	0.127	0.118	0.112	0.106	0.098	0.097	0.093
02:49:16	0.247	0.237	0.236	0.211	0.176	0.131	0.121	0.113	0.107	0.099	0.097	0.093
02:54:16	0.265	0.256	0.253	0.228	0.183	0.136	0.124	0.115	0.107	0.099	0.097	0.093
02:59:16	0.284	0.273	0.272	0.246	0.192	0.141	0.127	0.117	0.108	0.1	0.098	0.093
03:04:16	0.308	0.296	0.292	0.262	0.204	0.147	0.131	0.119	0.11	0.1	0.098	0.093
03:09:16	0.328	0.32	0.317	0.279	0.219	0.153	0.135	0.121	0.111	0.101	0.099	0.093
03:14:16	0.352	0.344	0.339	0.301	0.234	0.159	0.139	0.123	0.112	0.101	0.099	0.093
03:19:16	0.382	0.377	0.367	0.324	0.246	0.165	0.143	0.125	0.113	0.102	0.099	0.093
03:24:16	0.398	0.395	0.394	0.345	0.259	0.172	0.147	0.127	0.114	0.102	0.1	0.093
03:29:16	0.414	0.413	0.408	0.373	0.273	0.177	0.152	0.13	0.115	0.103	0.1	0.093
03:34:16	0.435	0.433	0.427	0.4	0.292	0.182	0.157	0.132	0.117	0.103	0.1	0.093
03:39:16	0.455	0.455	0.447	0.414	0.309	0.19	0.161	0.134	0.118	0.104	0.1	0.093
03:44:16	0.475	0.476	0.466	0.43	0.327	0.199	0.168	0.137	0.119	0.104	0.101	0.093
03:49:16	0.494	0.497	0.486	0.45	0.348	0.209	0.172	0.14	0.121	0.105	0.101	0.093
03:54:16	0.513	0.522	0.506	0.469	0.377	0.218	0.176	0.142	0.122	0.105	0.101	0.093
03:59:16	0.537	0.542	0.526	0.488	0.392	0.227	0.18	0.145	0.123	0.106	0.102	0.093
04:04:16	0.556	0.562	0.546	0.515	0.404	0.237	0.187	0.148	0.125	0.106	0.102	0.094
04:09:16	0.573	0.581	0.563	0.532	0.419	0.248	0.194	0.152	0.126	0.107	0.102	0.094
04:14:16	0.59	0.598	0.58	0.548	0.439	0.26	0.201	0.155	0.127	0.107	0.103	0.094
04:19:16	0.604	0.613	0.595	0.563	0.459	0.272	0.208	0.158	0.129	0.108	0.103	0.094
04:24:16	0.618	0.627	0.608	0.581	0.478	0.283	0.215	0.161	0.13	0.108	0.103	0.094
04:29:16	0.631	0.641	0.62	0.598	0.493	0.294	0.223	0.165	0.132	0.109	0.103	0.094
04:34:16	0.643	0.654	0.634	0.611	0.507	0.307	0.231	0.168	0.133	0.109	0.104	0.094
04:39:16	0.66	0.668	0.649	0.623	0.522	0.32	0.24	0.17	0.135	0.11	0.104	0.094
04:44:16	0.673	0.684	0.661	0.635	0.537	0.337	0.249	0.173	0.136	0.111	0.104	0.094
04:49:16	0.684	0.696	0.672	0.648	0.551	0.36	0.258	0.177	0.138	0.111	0.105	0.094
04:54:16	0.692	0.706	0.681	0.664	0.566	0.378	0.267	0.181	0.14	0.112	0.105	0.094
04:59:16	0.7	0.714	0.689	0.675	0.581	0.387	0.276	0.185	0.141	0.113	0.106	0.094
05:04:16	0.709	0.724	0.697	0.684	0.598	0.396	0.285	0.189	0.143	0.113	0.106	0.094
05:09:16	0.717	0.732	0.706	0.695	0.612	0.406	0.296	0.194	0.144	0.113	0.106	0.094
05:14:16	0.724	0.741	0.713	0.703	0.625	0.417	0.308	0.199	0.146	0.114	0.107	0.094
05:19:16	0.733	0.749	0.721	0.711	0.635	0.43	0.322	0.204	0.147	0.115	0.107	0.094
05:24:16	0.74	0.757	0.73	0.718	0.646	0.445	0.34	0.209	0.149	0.116	0.107	0.094
05:29:16	0.748	0.764	0.737	0.725	0.657	0.458	0.357	0.215	0.151	0.116	0.107	0.094
05:34:16	0.754	0.771	0.744	0.733	0.667	0.469	0.366	0.22	0.153	0.116	0.108	0.094
05:39:16	0.761	0.776	0.751	0.741	0.676	0.481	0.373	0.226	0.155	0.117	0.108	0.094
05:44:16	0.767	0.783	0.757	0.748	0.684	0.493	0.38	0.232	0.157	0.117	0.108	0.094
05:49:16	0.773	0.788	0.763	0.755	0.693	0.506	0.389	0.238	0.16	0.118	0.109	0.094
05:54:16	0.777	0.792	0.768	0.762	0.7	0.519	0.398	0.244	0.162	0.118	0.109	0.095
05:59:16	0.782	0.798	0.773	0.768	0.71	0.53	0.408	0.251	0.163	0.119	0.11	0.094
06:04:16	0.787	0.801	0.777	0.774	0.717	0.542	0.418	0.258	0.165	0.12	0.11	0.095
06:09:16	0.791	0.806	0.781	0.78	0.724	0.555	0.432	0.265	0.167	0.12	0.11	0.095
06:14:16	0.793	0.811	0.786	0.785	0.73	0.567	0.443	0.272	0.169	0.121	0.11	0.095
06:19:16	0.798	0.814	0.79	0.789	0.736	0.58	0.455	0.281	0.171	0.122	0.111	0.095
06:24:16	0.802	0.818	0.794	0.795	0.742	0.591	0.465	0.291	0.173	0.122	0.111	0.095
06:29:16	0.804	0.822	0.798	0.799	0.747	0.606	0.476	0.301	0.176	0.122	0.112	0.095
06:34:16	0.808	0.826	0.802	0.804	0.752	0.619	0.487	0.314	0.178	0.123	0.112	0.095
06:39:16	0.813	0.83	0.805	0.808	0.758	0.629	0.499	0.328	0.181	0.124	0.112	0.095
06:44:16	0.816	0.834	0.809	0.813	0.764	0.638	0.512	0.338	0.184	0.124	0.113	0.095
06:49:16	0.819	0.837	0.813	0.817	0.769	0.646	0.524	0.345	0.187	0.125	0.113	0.095
06:54:16	0.822	0.842	0.817	0.822	0.775	0.655	0.536	0.35	0.19	0.125	0.113	0.095
06:59:16	0.826	0.844	0.821	0.825	0.779	0.663	0.547	0.357	0.193	0.126	0.113	0.095
07:04:16	0.83	0.848	0.824	0.829	0.784	0.671	0.56	0.365	0.197	0.127	0.114	0.095
07:09:16	0.832	0.855	0.827	0.834	0.788	0.678	0.572	0.372	0.2	0.127	0.114	0.095
07:14:16	0.834	0.855	0.831	0.836	0.793	0.684	0.584	0.38	0.203	0.128	0.114	0.095
07:19:16	0.837	0.858	0.834	0.84	0.797	0.69	0.597	0.387	0.207	0.128	0.115	0.095
07:24:16	0.841	0.861	0.838	0.844	0.802	0.696	0.611	0.396	0.211	0.129	0.115	0.095
07:29:16	0.843	0.866	0.841	0.847	0.806	0.702	0.622	0.407	0.214	0.13	0.115	0.095
07:34:16	0.846	0.869	0.844	0.85	0.809	0.707	0.631	0.419	0.218	0.13	0.116	0.095
07:39:16	0.849	0.87	0.846	0.853	0.813	0.712	0.641	0.427	0.222	0.13	0.116	0.095
07:44:16	0.851	0.872	0.849	0.856	0.816	0.718	0.648	0.438	0.227	0.131	0.116	0.095
07:49:16	0.854	0.876	0.852	0.859	0.82	0.725	0.656	0.448	0.232	0.132	0.117	0.096
07:54:16	0.856	0.88	0.855	0.862	0.823	0.731	0.664	0.458	0.237	0.133	0.117	0.096
07:59:16	0.858	0.881	0.858	0.865	0.827	0.735	0.671	0.469	0.242	0.134	0.117	0.096
08:04:16	0.861	0.883	0.86	0.868	0.831	0.742	0.677	0.48	0.248	0.134	0.117	0.096
08:09:16	0.863	0.886	0.862	0.872	0.834	0.747	0.682	0.491	0.254	0.135	0.118	0.096
08:14:16	0.865	0.889	0.866	0.875	0.837	0.752	0.687	0.504	0.262	0.136	0.118	0.096
08:19:16	0.867	0.893	0.868	0.879	0.841	0.757	0.693	0.516	0.268	0.136	0.118	0.096
08:24:16	0.87	0.896	0.871	0.883	0.845	0.763	0.699	0.527	0.277	0.137	0.118	0.096
08:29:16	0.871	0.897	0.873	0.887	0.848	0.769	0.704	0.54	0.286	0.138	0.119	0.096
08:34:16	0.873	0.9	0.876	0.89	0.852	0.774	0.71	0.552	0.296	0.138	0.119	0.096
08:39:16	0.876	0.903	0.879	0.892	0.855	0.778	0.716	0.563	0.306	0.14	0.12	0.096
08:44:16	0.878	0.905	0.882	0.894	0.858	0.782	0.722	0.575	0.311	0.141	0.121	0.096
08:49:16	0.88	0.908	0.884	0.897	0.861	0.787	0.726	0.587	0.317	0.141	0.12	0.096
08:54:16	0.881	0.909	0.887	0.899	0.864	0.792	0.731	0.6	0.321	0.142	0.121	0.096
08:59:16	0.885	0.912	0.889	0.901	0.866	0.796	0.735	0.612	0.328	0.144	0.121	0.096
09:04:16	0.886	0.915	0.892	0.904	0.869	0.801	0.741	0.622	0.333	0.145	0.121	0.096
09:09:16	0.888	0.917	0.894	0.907	0.871	0.806	0.744	0.631	0.34	0.146	0.122	0.096
09:14:16	0.891	0.919	0.896	0.91	0.873	0.81	0.749	0.639	0.345	0.147	0.121	0.096
09:19:16	0.891	0.922	0.898	0.914	0.876	0.815	0.753	0.647	0.352	0.149	0.122	0.096
09:24:16	0.895	0.924	0.9	0.915	0.877	0.818	0.759	0.654	0.358	0.15	0.123	0.096
09:29:16	0.895	0.925	0.902	0.918	0.88	0.823	0.762	0.66	0.367	0.152	0.123	0.096
09:34:16	0.898	0.926	0.904	0.921	0.881	0.826	0.767	0.666	0.374	0.153	0.123	0.096
09:39:16	0.898	0.927	0.905	0.922	0.883	0.83	0.772	0.671	0.384	0.154	0.124	0.096
09:44:16	0.899	0.93	0.908	0.921	0.885	0.832	0.777	0.676	0.393	0.156	0.124	0.096
09:49:16	0.903	0.931	0.909	0.921	0.887	0.835	0.781	0.682	0.402	0.158	0.124	0.096
09:54:16	0.902	0.934	0.91	0.922	0.888	0.837	0.785	0.687	0.41	0.159	0.125	0.096
09:59:16	0.904	0.936	0.912	0.924	0.89	0.84	0.79	0.693	0.42	0.161	0.126	0.097
10:04:16	0.906	0.937	0.914	0.926	0.892	0.842	0.794	0.697	0.43	0.162	0.125	0.097
10:09:16	0.907	0.938	0.915	0.927	0.893	0.845	0.798	0.702	0.441	0.163	0.126	0.097
10:14:16	0.907	0.939	0.917	0.93	0.895	0.847	0.802	0.708	0.451	0.164	0.126	0.097
10:19:16	0.908	0.941	0.918	0.931	0.897	0.849	0.806	0.712	0.464	0.167	0.127	0.097
10:24:16	0.911	0.942	0.92	0.932	0.898	0.85	0.809	0.716	0.473	0.168	0.127	0.097
10:29:16	0.912	0.943	0.921	0.934	0.899	0.852	0.812	0.721	0.486	0.172	0.127	0.097
10:34:16	0.912	0.944	0.921	0.935	0.901	0.854	0.815	0.725	0.499	0.173	0.128	0.097
10:39:16	0.913	0.946	0.923	0.936	0.902	0.856	0.817	0.73	0.51	0.175	0.128	0.097
10:44:16	0.914	0.947	0.925	0.938	0.904	0.858	0.82	0.735	0.521	0.178	0.128	0.097
10:49:16	0.917	0.949	0.927	0.938	0.905	0.86	0.823	0.74	0.533	0.181	0.129	0.097
10:54:16	0.918	0.951	0.927	0.94	0.907	0.862	0.824	0.744	0.546	0.187	0.129	0.097
10:59:16	0.918	0.952	0.928	0.942	0.907	0.863	0.826	0.75	0.557	0.188	0.13	0.097
11:04:16	0.918	0.953	0.929	0.944	0.908	0.865	0.828	0.754	0.57	0.191	0.13	0.097
11:09:16	0.919	0.953	0.93	0.946	0.909	0.866	0.83	0.758	0.583	0.194	0.13	0.097
11:14:16	0.92	0.953	0.931	0.948	0.911	0.869	0.831	0.763	0.592	0.197	0.131	0.097
11:19:16	0.922	0.953	0.932	0.95	0.912	0.871	0.834	0.767	0.602	0.202	0.131	0.097
11:24:16	0.923	0.954	0.932	0.952	0.912	0.872	0.836	0.771	0.608	0.207	0.132	0.097
11:29:16	0.924	0.955	0.933	0.952	0.913	0.874	0.837	0.775	0.618	0.211	0.132	0.097
11:34:16	0.923	0.956	0.934	0.953	0.914	0.874	0.839	0.779	0.623	0.216	0.132	0.097
11:39:16	0.924	0.957	0.935	0.953	0.915	0.875	0.84	0.782	0.631	0.223	0.134	0.097
11:44:16	0.924	0.958	0.935	0.954	0.915	0.876	0.842	0.785	0.637	0.23	0.134	0.097
11:49:16	0.925	0.959	0.936	0.956	0.916	0.877	0.844	0.788	0.641	0.235	0.135	0.097
11:54:16	0.925	0.961	0.937	0.956	0.917	0.878	0.846	0.791	0.647	0.242	0.136	0.098
11:59:16	0.927	0.961	0.937	0.957	0.917	0.879	0.847	0.794	0.65	0.25	0.136	0.097
12:04:16	0.929	0.962	0.938	0.958	0.917	0.88	0.849	0.796	0.657	0.26	0.137	0.098
12:09:16	0.929	0.962	0.938	0.957	0.917	0.88	0.851	0.799	0.659	0.268	0.138	0.098
12:14:16	0.929	0.962	0.939	0.958	0.918	0.88	0.853	0.803	0.665	0.275	0.139	0.098
12:19:16	0.929	0.96	0.939	0.957	0.918	0.881	0.854	0.804	0.668	0.282	0.14	0.098
12:24:16	0.929	0.96	0.94	0.958	0.919	0.882	0.854	0.807	0.674	0.292	0.141	0.098
12:29:16	0.929	0.96	0.94	0.958	0.919	0.882	0.856	0.809	0.677	0.298	0.141	0.098
12:34:16	0.929	0.96	0.941	0.958	0.919	0.883	0.857	0.811	0.683	0.307	0.143	0.098
12:39:16	0.929	0.96	0.941	0.958	0.919	0.884	0.858	0.813	0.686	0.317	0.144	0.098
12:44:16	0.929	0.961	0.942	0.958	0.919	0.884	0.858	0.815	0.692	0.326	0.144	0.098
12:49:16	0.93	0.961	0.942	0.957	0.92	0.885	0.859	0.818	0.695	0.336	0.146	0.098
12:54:16	0.93	0.962	0.942	0.957	0.92	0.885	0.86	0.819	0.701	0.348	0.147	0.098
12:59:16	0.931	0.963	0.943	0.957	0.92	0.885	0.861	0.822	0.705	0.359	0.149	0.098
13:04:16	0.932	0.964	0.943	0.958	0.921	0.885	0.861	0.823	0.711	0.372	0.151	0.098
13:09:16	0.933	0.966	0.944	0.959	0.921	0.886	0.861	0.825	0.715	0.38	0.153	0.098
13:14:16	0.934	0.968	0.945	0.959	0.921	0.887	0.862	0.827	0.719	0.392	0.155	0.098
13:19:16	0.933	0.969	0.945	0.959	0.922	0.887	0.863	0.828	0.724	0.403	0.157	0.098
13:24:16	0.933	0.968	0.947	0.96	0.922	0.887	0.863	0.829	0.728	0.416	0.159	0.098
13:29:16	0.933	0.969	0.948	0.96	0.922	0.887	0.863	0.831	0.732	0.425	0.161	0.098
13:34:16	0.933	0.969	0.948	0.961	0.923	0.887	0.864	0.833	0.735	0.433	0.165	0.098
13:39:16	0.934	0.969	0.949	0.961	0.924	0.888	0.865	0.834	0.739	0.446	0.168	0.098
13:44:16	0.934	0.969	0.95	0.961	0.924	0.888	0.865	0.836	0.741	0.456	0.17	0.098
13:49:16	0.935	0.969	0.951	0.961	0.924	0.888	0.865	0.838	0.745	0.468	0.173	0.099
13:54:16	0.935	0.968	0.951	0.961	0.924	0.888	0.866	0.838	0.747	0.471	0.176	0.098
13:59:16	0.935	0.968	0.951	0.962	0.925	0.888	0.866	0.84	0.75	0.482	0.179	0.098
14:04:16	0.936	0.967	0.951	0.962	0.925	0.889	0.867	0.84	0.752	0.483	0.182	0.098
14:09:16	0.936	0.967	0.952	0.961	0.925	0.889	0.867	0.841	0.755	0.487	0.186	0.098
14:14:16	0.937	0.967	0.952	0.962	0.925	0.889	0.867	0.842	0.757	0.491	0.191	0.099
14:19:16	0.937	0.967	0.953	0.962	0.925	0.889	0.868	0.843	0.76	0.496	0.195	0.099
14:24:16	0.938	0.967	0.952	0.961	0.925	0.889	0.867	0.844	0.762	0.5	0.199	0.099
14:29:16	0.938	0.967	0.951	0.961	0.924	0.889	0.867	0.844	0.764	0.503	0.203	0.099
14:34:16	0.939	0.966	0.952	0.961	0.924	0.889	0.868	0.845	0.766	0.506	0.209	0.099
14:39:16	0.94	0.966	0.952	0.96	0.924	0.889	0.868	0.846	0.768	0.511	0.215	0.099
14:44:16	0.94	0.966	0.952	0.96	0.923	0.89	0.869	0.846	0.771	0.515	0.222	0.099
14:49:16	0.94	0.966	0.951	0.959	0.922	0.89	0.869	0.847	0.772	0.517	0.228	0.099
14:54:16	0.94	0.965	0.951	0.959	0.923	0.891	0.869	0.847	0.774	0.524	0.237	0.099
14:59:16	0.94	0.965	0.951	0.959	0.922	0.892	0.869	0.848	0.776	0.525	0.245	0.099
15:04:16	0.94	0.964	0.951	0.958	0.922	0.891	0.869	0.848	0.777	0.527	0.253	0.099
15:09:16	0.941	0.964	0.951	0.958	0.922	0.891	0.869	0.848	0.78	0.531	0.26	0.099
15:14:16	0.94	0.963	0.95	0.957	0.921	0.893	0.869	0.849	0.781	0.533	0.262	0.099
15:19:16	0.94	0.962	0.949	0.957	0.921	0.892	0.87	0.849	0.783	0.536	0.27	0.099
15:24:16	0.94	0.961	0.949	0.956	0.92	0.893	0.87	0.849	0.784	0.537	0.277	0.099
15:29:16	0.94	0.961	0.949	0.955	0.92	0.893	0.871	0.849	0.786	0.541	0.285	0.099
15:34:16	0.939	0.961	0.949	0.955	0.92	0.893	0.871	0.85	0.787	0.543	0.292	0.099
15:39:16	0.938	0.96	0.948	0.955	0.92	0.893	0.871	0.851	0.789	0.544	0.304	0.099
15:44:16	0.938	0.959	0.948	0.955	0.918	0.892	0.871	0.851	0.79	0.546	0.314	0.099
15:49:16	0.937	0.959	0.948	0.954	0.918	0.892	0.871	0.852	0.792	0.55	0.324	0.099
15:54:16	0.936	0.959	0.947	0.953	0.917	0.893	0.872	0.852	0.793	0.551	0.333	0.099
15:59:16	0.935	0.959	0.947	0.954	0.917	0.892	0.872	0.852	0.795	0.551	0.341	0.099
16:04:16	0.935	0.959	0.946	0.953	0.916	0.892	0.873	0.852	0.796	0.556	0.353	0.099
16:09:16	0.934	0.959	0.946	0.953	0.916	0.892	0.873	0.853	0.798	0.556	0.365	0.1
16:14:16	0.933	0.959	0.945	0.952	0.915	0.892	0.873	0.852	0.799	0.557	0.381	0.099
16:19:16	0.932	0.959	0.945	0.952	0.915	0.891	0.873	0.853	0.801	0.561	0.395	0.099
16:24:16	0.932	0.959	0.944	0.951	0.915	0.891	0.873	0.853	0.802	0.562	0.413	0.1
16:29:16	0.932	0.96	0.945	0.951	0.914	0.89	0.873	0.854	0.803	0.565	0.425	0.1
16:34:16	0.932	0.959	0.944	0.95	0.914	0.89	0.873	0.854	0.803	0.565	0.432	0.099
16:39:16	0.931	0.958	0.944	0.951	0.914	0.89	0.873	0.854	0.805	0.569	0.438	0.1
16:44:16	0.931	0.958	0.944	0.95	0.913	0.891	0.873	0.854	0.805	0.569	0.439	0.099
16:49:16	0.93	0.957	0.943	0.95	0.913	0.891	0.873	0.854	0.806	0.572	0.445	0.099
16:54:16	0.931	0.957	0.943	0.95	0.913	0.89	0.873	0.854	0.807	0.573	0.448	0.1
16:59:16	0.931	0.956	0.943	0.949	0.912	0.889	0.873	0.854	0.808	0.574	0.448	0.1
17:04:16	0.93	0.956	0.942	0.948	0.912	0.888	0.872	0.855	0.809	0.578	0.453	0.1
17:09:16	0.93	0.955	0.942	0.948	0.912	0.887	0.872	0.855	0.809	0.578	0.454	0.099
17:14:16	0.93	0.955	0.942	0.948	0.912	0.887	0.872	0.856	0.809	0.58	0.456	0.1
17:19:16	0.929	0.954	0.941	0.948	0.912	0.886	0.872	0.856	0.81	0.58	0.458	0.1
17:24:16	0.928	0.954	0.941	0.947	0.912	0.885	0.871	0.856	0.811	0.583	0.463	0.1
17:29:16	0.927	0.953	0.941	0.947	0.912	0.884	0.872	0.856	0.811	0.583	0.464	0.1
17:34:16	0.927	0.953	0.94	0.947	0.911	0.883	0.872	0.856	0.812	0.586	0.468	0.1
17:39:16	0.926	0.953	0.94	0.947	0.911	0.883	0.872	0.857	0.813	0.585	0.469	0.1
17:44:16	0.926	0.953	0.94	0.947	0.911	0.882	0.87	0.858	0.813	0.589	0.476	0.1
17:49:16	0.924	0.952	0.94	0.948	0.909	0.881	0.869	0.857	0.813	0.588	0.476	0.1
17:54:16	0.925	0.952	0.939	0.947	0.909	0.88	0.869	0.858	0.815	0.592	0.482	0.1
17:59:16	0.924	0.951	0.939	0.948	0.908	0.879	0.868	0.858	0.814	0.59	0.481	0.1
18:04:16	0.924	0.951	0.939	0.947	0.908	0.879	0.867	0.858	0.815	0.593	0.484	0.1
18:09:16	0.923	0.951	0.938	0.947	0.908	0.878	0.867	0.858	0.816	0.594	0.488	0.1
18:14:16	0.923	0.95	0.938	0.947	0.907	0.877	0.865	0.858	0.816	0.597	0.491	0.1
18:19:16	0.923	0.95	0.938	0.947	0.906	0.876	0.864	0.859	0.816	0.596	0.492	0.1
18:24:16	0.923	0.949	0.938	0.946	0.905	0.876	0.864	0.858	0.816	0.599	0.492	0.1
18:29:16	0.923	0.95	0.937	0.945	0.905	0.875	0.863	0.859	0.817	0.598	0.493	0.1
18:34:16	0.923	0.949	0.937	0.945	0.904	0.874	0.862	0.858	0.817	0.598	0.495	0.1
18:39:16	0.922	0.949	0.937	0.945	0.904	0.874	0.861	0.858	0.817	0.601	0.498	0.1
18:44:16	0.922	0.949	0.936	0.944	0.904	0.872	0.86	0.857	0.818	0.601	0.499	0.1
18:49:16	0.921	0.949	0.936	0.943	0.903	0.872	0.86	0.859	0.818	0.604	0.5	0.101
18:54:16	0.921	0.95	0.936	0.943	0.902	0.871	0.859	0.859	0.818	0.603	0.501	0.1
18:59:16	0.92	0.95	0.937	0.942	0.901	0.87	0.858	0.859	0.818	0.603	0.502	0.101
19:04:16	0.92	0.95	0.937	0.942	0.901	0.869	0.857	0.858	0.819	0.603	0.504	0.101
19:09:16	0.919	0.95	0.936	0.942	0.901	0.869	0.856	0.858	0.819	0.605	0.504	0.1
19:14:16	0.919	0.95	0.937	0.941	0.9	0.867	0.856	0.856	0.819	0.606	0.507	0.101
19:19:16	0.918	0.95	0.937	0.94	0.9	0.867	0.854	0.855	0.819	0.607	0.508	0.101
19:24:16	0.917	0.949	0.937	0.94	0.899	0.866	0.854	0.854	0.819	0.606	0.508	0.1
19:29:16	0.917	0.949	0.937	0.939	0.899	0.865	0.852	0.853	0.819	0.608	0.511	0.101
19:34:16	0.917	0.948	0.937	0.94	0.899	0.864	0.852	0.852	0.82	0.607	0.512	0.101
19:39:16	0.916	0.947	0.937	0.938	0.897	0.863	0.851	0.85	0.82	0.609	0.514	0.101
19:44:16	0.916	0.947	0.936	0.938	0.897	0.862	0.85	0.85	0.821	0.609	0.515	0.101
19:49:16	0.915	0.946	0.936	0.938	0.896	0.861	0.849	0.849	0.821	0.609	0.517	0.101
19:54:16	0.915	0.945	0.935	0.937	0.896	0.861	0.848	0.848	0.821	0.611	0.518	0.101
19:59:16	0.915	0.944	0.935	0.937	0.895	0.859	0.848	0.847	0.822	0.611	0.518	0.101
20:04:16	0.914	0.943	0.934	0.936	0.895	0.859	0.847	0.846	0.822	0.613	0.519	0.101
20:09:16	0.914	0.943	0.934	0.936	0.894	0.857	0.845	0.845	0.823	0.611	0.521	0.101
20:14:16	0.914	0.942	0.933	0.935	0.894	0.856	0.844	0.844	0.823	0.613	0.523	0.101
20:19:16	0.913	0.942	0.933	0.934	0.893	0.856	0.844	0.843	0.822	0.614	0.523	0.101
20:24:16	0.913	0.941	0.933	0.934	0.893	0.854	0.843	0.842	0.823	0.613	0.524	0.101
20:29:16	0.913	0.941	0.932	0.933	0.892	0.853	0.842	0.841	0.823	0.614	0.525	0.101
20:34:16	0.913	0.939	0.932	0.933	0.891	0.851	0.84	0.84	0.823	0.614	0.526	0.101
20:39:16	0.911	0.939	0.931	0.932	0.891	0.85	0.839	0.839	0.823	0.614	0.527	0.1
20:44:16	0.912	0.939	0.931	0.932	0.89	0.849	0.838	0.838	0.822	0.614	0.528	0.101
20:49:16	0.91	0.938	0.93	0.931	0.89	0.847	0.838	0.837	0.822	0.616	0.528	0.101
20:54:16	0.911	0.937	0.929	0.931	0.888	0.846	0.836	0.836	0.821	0.615	0.531	0.101
20:59:16	0.91	0.937	0.929	0.93	0.888	0.845	0.835	0.835	0.822	0.617	0.532	0.101
21:04:16	0.91	0.936	0.929	0.93	0.887	0.842	0.834	0.833	0.822	0.615	0.532	0.101
21:09:16	0.91	0.936	0.929	0.929	0.886	0.841	0.833	0.833	0.821	0.617	0.534	0.101
21:14:16	0.909	0.936	0.928	0.929	0.886	0.84	0.831	0.832	0.821	0.616	0.534	0.101
21:19:16	0.909	0.936	0.927	0.929	0.885	0.838	0.83	0.83	0.821	0.617	0.536	0.101
21:24:16	0.909	0.935	0.927	0.928	0.884	0.836	0.829	0.829	0.821	0.618	0.536	0.101
21:29:16	0.909	0.935	0.926	0.927	0.883	0.834	0.828	0.828	0.821	0.617	0.537	0.101
21:34:16	0.909	0.934	0.926	0.926	0.882	0.832	0.826	0.827	0.819	0.616	0.538	0.101
21:39:16	0.908	0.934	0.926	0.926	0.881	0.831	0.825	0.826	0.819	0.618	0.54	0.101
21:44:16	0.907	0.933	0.925	0.926	0.88	0.829	0.823	0.825	0.819	0.618	0.541	0.101
21:49:16	0.907	0.933	0.925	0.924	0.879	0.827	0.822	0.823	0.821	0.618	0.542	0.101
21:54:16	0.907	0.933	0.924	0.924	0.878	0.825	0.82	0.822	0.82	0.619	0.543	0.101
21:59:16	0.907	0.932	0.924	0.923	0.877	0.823	0.819	0.821	0.82	0.619	0.543	0.101
22:04:16	0.907	0.932	0.924	0.922	0.875	0.821	0.817	0.819	0.819	0.618	0.545	0.101
22:09:16	0.907	0.931	0.923	0.922	0.875	0.819	0.815	0.818	0.819	0.619	0.545	0.101
22:14:16	0.906	0.931	0.923	0.921	0.873	0.817	0.814	0.817	0.818	0.62	0.547	0.101
22:19:16	0.906	0.93	0.922	0.92	0.872	0.814	0.812	0.816	0.817	0.619	0.547	0.102
22:24:16	0.905	0.93	0.922	0.92	0.87	0.812	0.81	0.814	0.815	0.617	0.547	0.101
22:29:16	0.905	0.929	0.921	0.919	0.87	0.81	0.808	0.813	0.815	0.619	0.549	0.101
22:34:16	0.905	0.929	0.921	0.918	0.867	0.808	0.806	0.812	0.814	0.618	0.549	0.101
22:39:16	0.904	0.929	0.92	0.917	0.867	0.806	0.805	0.81	0.812	0.62	0.552	0.101
22:44:16	0.905	0.929	0.919	0.917	0.865	0.804	0.802	0.809	0.812	0.617	0.551	0.102
22:49:16	0.904	0.928	0.919	0.915	0.864	0.801	0.801	0.808	0.811	0.619	0.552	0.102
22:54:16	0.904	0.928	0.919	0.914	0.862	0.799	0.799	0.806	0.81	0.619	0.554	0.102
22:59:16	0.904	0.927	0.918	0.913	0.86	0.797	0.797	0.804	0.809	0.618	0.553	0.101
23:04:16	0.903	0.926	0.918	0.912	0.858	0.794	0.795	0.803	0.808	0.619	0.555	0.101
23:09:16	0.903	0.926	0.917	0.911	0.857	0.792	0.793	0.801	0.807	0.619	0.556	0.102
23:14:16	0.903	0.926	0.917	0.909	0.855	0.791	0.791	0.8	0.806	0.62	0.557	0.101
23:19:16	0.902	0.925	0.916	0.908	0.854	0.788	0.789	0.799	0.804	0.617	0.555	0.102
23:24:16	0.902	0.924	0.916	0.907	0.852	0.786	0.787	0.797	0.803	0.619	0.558	0.101
23:29:16	0.901	0.924	0.914	0.905	0.85	0.783	0.785	0.795	0.803	0.619	0.557	0.102
23:34:16	0.902	0.923	0.914	0.904	0.848	0.781	0.783	0.794	0.801	0.62	0.56	0.102
23:39:16	0.901	0.923	0.913	0.903	0.846	0.778	0.781	0.792	0.801	0.619	0.56	0.102
23:44:16	0.9	0.922	0.912	0.901	0.845	0.776	0.779	0.791	0.799	0.619	0.56	0.101

## Sheet: MCN_2
	TetBWT
MCN (µg/mL)	0	0.5	1	1.5	2	2.5	3	3.5	4	5	6	10
Time	C1	C2	C3	C4	C5	C6	C7	C8	C9	C10	C11	C12
00:00:00	0.102	0.107	0.104	0.101	0.107	0.102	0.1	0.1	0.098	0.098	0.096	0.09
00:04:16	0.091	0.092	0.091	0.091	0.094	0.09	0.091	0.093	0.092	0.092	0.091	0.091
00:09:16	0.091	0.092	0.091	0.09	0.094	0.09	0.091	0.093	0.092	0.092	0.091	0.091
00:14:16	0.09	0.092	0.091	0.09	0.093	0.09	0.091	0.093	0.091	0.091	0.091	0.09
00:19:16	0.091	0.092	0.091	0.09	0.094	0.09	0.091	0.092	0.091	0.091	0.091	0.09
00:24:16	0.091	0.092	0.091	0.09	0.094	0.09	0.091	0.092	0.091	0.091	0.091	0.09
00:29:16	0.091	0.092	0.091	0.091	0.094	0.09	0.091	0.093	0.091	0.091	0.091	0.09
00:34:16	0.092	0.093	0.092	0.091	0.094	0.09	0.091	0.093	0.091	0.091	0.091	0.09
00:39:16	0.092	0.093	0.092	0.091	0.095	0.091	0.091	0.093	0.092	0.092	0.091	0.09
00:44:16	0.093	0.094	0.092	0.092	0.095	0.091	0.091	0.093	0.092	0.091	0.091	0.09
00:49:16	0.093	0.094	0.093	0.092	0.095	0.091	0.092	0.094	0.092	0.092	0.091	0.09
00:54:16	0.094	0.095	0.094	0.093	0.096	0.092	0.092	0.094	0.092	0.092	0.091	0.09
00:59:16	0.095	0.096	0.095	0.094	0.097	0.092	0.093	0.094	0.093	0.092	0.091	0.09
01:04:16	0.096	0.097	0.096	0.095	0.098	0.093	0.093	0.095	0.093	0.093	0.091	0.09
01:09:16	0.098	0.098	0.097	0.096	0.098	0.094	0.094	0.095	0.094	0.093	0.092	0.091
01:14:16	0.099	0.1	0.098	0.097	0.1	0.095	0.095	0.096	0.094	0.093	0.092	0.091
01:19:16	0.102	0.102	0.1	0.099	0.101	0.096	0.096	0.096	0.095	0.094	0.092	0.091
01:24:16	0.104	0.104	0.102	0.101	0.102	0.097	0.096	0.097	0.095	0.094	0.092	0.091
01:29:16	0.107	0.107	0.105	0.103	0.104	0.098	0.098	0.098	0.096	0.094	0.093	0.091
01:34:16	0.11	0.111	0.108	0.106	0.106	0.1	0.099	0.099	0.096	0.095	0.093	0.091
01:39:16	0.115	0.114	0.112	0.109	0.109	0.101	0.1	0.099	0.097	0.095	0.093	0.091
01:44:16	0.119	0.119	0.116	0.113	0.111	0.103	0.101	0.1	0.098	0.096	0.094	0.091
01:49:16	0.125	0.124	0.12	0.117	0.114	0.105	0.103	0.102	0.098	0.096	0.094	0.091
01:54:16	0.132	0.13	0.126	0.122	0.118	0.108	0.105	0.103	0.099	0.097	0.094	0.091
01:59:16	0.139	0.138	0.133	0.128	0.122	0.11	0.106	0.104	0.1	0.097	0.094	0.091
02:04:16	0.148	0.146	0.141	0.135	0.127	0.113	0.108	0.105	0.101	0.098	0.095	0.091
02:09:16	0.158	0.156	0.15	0.143	0.132	0.117	0.111	0.107	0.102	0.098	0.095	0.092
02:14:16	0.17	0.167	0.16	0.153	0.138	0.121	0.113	0.108	0.103	0.099	0.096	0.092
02:19:16	0.178	0.179	0.172	0.163	0.145	0.124	0.116	0.11	0.104	0.099	0.096	0.092
02:24:16	0.187	0.186	0.181	0.174	0.153	0.129	0.118	0.111	0.105	0.1	0.096	0.092
02:29:16	0.202	0.199	0.189	0.183	0.161	0.134	0.122	0.113	0.106	0.101	0.097	0.092
02:34:16	0.22	0.216	0.205	0.192	0.169	0.139	0.125	0.115	0.107	0.101	0.097	0.092
02:39:16	0.238	0.235	0.224	0.207	0.18	0.145	0.128	0.117	0.109	0.102	0.097	0.092
02:44:16	0.256	0.254	0.243	0.225	0.188	0.152	0.132	0.119	0.11	0.102	0.098	0.092
02:49:16	0.273	0.27	0.259	0.242	0.195	0.158	0.136	0.121	0.111	0.103	0.098	0.092
02:54:16	0.295	0.292	0.278	0.257	0.207	0.165	0.14	0.123	0.112	0.104	0.098	0.092
02:59:16	0.318	0.316	0.302	0.273	0.22	0.174	0.144	0.125	0.114	0.104	0.099	0.092
03:04:16	0.34	0.338	0.326	0.295	0.235	0.179	0.149	0.128	0.115	0.105	0.099	0.093
03:09:16	0.369	0.364	0.348	0.318	0.247	0.185	0.154	0.13	0.117	0.106	0.099	0.093
03:14:16	0.392	0.392	0.381	0.339	0.259	0.193	0.159	0.133	0.118	0.106	0.1	0.093
03:19:16	0.406	0.407	0.401	0.361	0.273	0.203	0.164	0.135	0.12	0.107	0.1	0.093
03:24:16	0.423	0.426	0.417	0.392	0.291	0.213	0.171	0.138	0.121	0.108	0.1	0.093
03:29:16	0.441	0.445	0.437	0.408	0.308	0.223	0.174	0.141	0.122	0.108	0.101	0.093
03:34:16	0.459	0.464	0.457	0.422	0.324	0.233	0.179	0.144	0.124	0.109	0.101	0.093
03:39:16	0.478	0.484	0.478	0.439	0.342	0.244	0.184	0.147	0.126	0.11	0.101	0.093
03:44:16	0.495	0.505	0.5	0.457	0.364	0.256	0.191	0.15	0.127	0.11	0.102	0.093
03:49:16	0.513	0.526	0.525	0.476	0.392	0.269	0.198	0.153	0.129	0.111	0.102	0.093
03:54:16	0.535	0.548	0.544	0.498	0.404	0.282	0.205	0.156	0.131	0.112	0.103	0.093
03:59:16	0.552	0.565	0.563	0.518	0.416	0.295	0.212	0.16	0.132	0.113	0.103	0.093
04:04:16	0.57	0.583	0.58	0.533	0.431	0.308	0.221	0.163	0.134	0.113	0.103	0.093
04:09:16	0.585	0.599	0.596	0.547	0.451	0.323	0.228	0.167	0.136	0.114	0.104	0.093
04:14:16	0.597	0.612	0.61	0.565	0.47	0.339	0.237	0.17	0.138	0.115	0.104	0.094
04:19:16	0.61	0.625	0.624	0.581	0.487	0.364	0.246	0.172	0.14	0.116	0.104	0.094
04:24:16	0.627	0.639	0.637	0.593	0.5	0.383	0.257	0.175	0.141	0.116	0.105	0.094
04:29:16	0.638	0.656	0.652	0.605	0.511	0.394	0.265	0.179	0.143	0.117	0.105	0.094
04:34:16	0.649	0.668	0.667	0.617	0.523	0.403	0.275	0.183	0.145	0.118	0.105	0.094
04:39:16	0.658	0.679	0.678	0.633	0.536	0.415	0.284	0.187	0.147	0.119	0.106	0.094
04:44:16	0.667	0.688	0.689	0.644	0.551	0.427	0.293	0.192	0.149	0.119	0.106	0.094
04:49:16	0.676	0.697	0.698	0.653	0.564	0.44	0.305	0.196	0.151	0.12	0.106	0.094
04:54:16	0.683	0.705	0.707	0.663	0.578	0.457	0.319	0.201	0.153	0.121	0.107	0.094
04:59:16	0.691	0.714	0.716	0.671	0.592	0.469	0.335	0.206	0.156	0.122	0.107	0.094
05:04:16	0.699	0.723	0.724	0.679	0.607	0.482	0.355	0.211	0.158	0.122	0.108	0.094
05:09:16	0.707	0.731	0.733	0.686	0.618	0.495	0.367	0.217	0.16	0.123	0.108	0.094
05:14:16	0.715	0.74	0.742	0.694	0.629	0.508	0.374	0.222	0.163	0.124	0.109	0.094
05:19:16	0.724	0.747	0.749	0.7	0.639	0.52	0.381	0.228	0.164	0.125	0.109	0.095
05:24:16	0.73	0.753	0.757	0.709	0.65	0.534	0.39	0.234	0.166	0.126	0.11	0.095
05:29:16	0.737	0.759	0.763	0.716	0.659	0.547	0.399	0.24	0.168	0.126	0.11	0.095
05:34:16	0.744	0.764	0.769	0.724	0.669	0.561	0.409	0.247	0.17	0.127	0.11	0.095
05:39:16	0.749	0.769	0.774	0.731	0.68	0.574	0.419	0.253	0.173	0.128	0.11	0.095
05:44:16	0.754	0.773	0.78	0.737	0.692	0.587	0.433	0.26	0.175	0.129	0.111	0.095
05:49:16	0.758	0.778	0.784	0.744	0.698	0.601	0.444	0.267	0.177	0.13	0.112	0.095
05:54:16	0.763	0.782	0.789	0.75	0.706	0.617	0.455	0.275	0.18	0.131	0.112	0.095
05:59:16	0.767	0.786	0.793	0.755	0.713	0.629	0.466	0.283	0.183	0.132	0.112	0.095
06:04:16	0.77	0.79	0.798	0.76	0.72	0.64	0.477	0.293	0.186	0.133	0.113	0.095
06:09:16	0.775	0.795	0.802	0.764	0.727	0.649	0.489	0.304	0.19	0.133	0.113	0.095
06:14:16	0.779	0.798	0.806	0.768	0.732	0.659	0.502	0.317	0.193	0.134	0.114	0.095
06:19:16	0.782	0.802	0.811	0.773	0.737	0.667	0.514	0.33	0.196	0.135	0.114	0.095
06:24:16	0.786	0.805	0.815	0.776	0.742	0.676	0.526	0.339	0.2	0.136	0.114	0.095
06:29:16	0.79	0.809	0.819	0.78	0.748	0.683	0.539	0.344	0.204	0.137	0.115	0.096
06:34:16	0.793	0.813	0.823	0.784	0.753	0.689	0.553	0.35	0.207	0.138	0.116	0.096
06:39:16	0.796	0.817	0.827	0.788	0.758	0.695	0.564	0.356	0.211	0.139	0.116	0.095
06:44:16	0.8	0.82	0.83	0.79	0.764	0.702	0.578	0.363	0.216	0.14	0.117	0.096
06:49:16	0.804	0.824	0.833	0.793	0.769	0.708	0.59	0.371	0.22	0.141	0.117	0.096
06:54:16	0.807	0.828	0.836	0.795	0.773	0.715	0.603	0.379	0.224	0.142	0.117	0.096
06:59:16	0.81	0.831	0.841	0.798	0.779	0.721	0.618	0.387	0.229	0.143	0.118	0.096
07:04:16	0.813	0.834	0.843	0.801	0.784	0.727	0.63	0.396	0.234	0.145	0.118	0.096
07:09:16	0.816	0.838	0.847	0.802	0.788	0.733	0.641	0.408	0.24	0.146	0.118	0.096
07:14:16	0.819	0.84	0.85	0.805	0.793	0.74	0.649	0.417	0.244	0.147	0.119	0.096
07:19:16	0.822	0.842	0.853	0.807	0.796	0.745	0.658	0.426	0.25	0.148	0.119	0.096
07:24:16	0.826	0.845	0.855	0.809	0.799	0.751	0.666	0.435	0.257	0.15	0.12	0.096
07:29:16	0.828	0.846	0.856	0.811	0.803	0.757	0.673	0.446	0.263	0.151	0.121	0.096
07:34:16	0.831	0.848	0.858	0.813	0.805	0.761	0.679	0.456	0.27	0.151	0.121	0.096
07:39:16	0.834	0.85	0.861	0.815	0.808	0.767	0.685	0.468	0.28	0.153	0.122	0.096
07:44:16	0.836	0.851	0.862	0.817	0.81	0.772	0.69	0.48	0.287	0.154	0.122	0.096
07:49:16	0.84	0.854	0.865	0.819	0.813	0.777	0.696	0.492	0.298	0.156	0.123	0.097
07:54:16	0.842	0.856	0.868	0.821	0.815	0.782	0.702	0.505	0.308	0.158	0.123	0.097
07:59:16	0.845	0.858	0.87	0.823	0.817	0.787	0.708	0.518	0.317	0.16	0.124	0.097
08:04:16	0.847	0.86	0.872	0.824	0.819	0.792	0.714	0.53	0.322	0.16	0.124	0.097
08:09:16	0.849	0.862	0.873	0.827	0.821	0.796	0.72	0.543	0.326	0.162	0.125	0.097
08:14:16	0.851	0.863	0.876	0.829	0.823	0.8	0.725	0.556	0.332	0.164	0.125	0.097
08:19:16	0.854	0.866	0.879	0.832	0.826	0.804	0.731	0.57	0.339	0.165	0.126	0.097
08:24:16	0.856	0.869	0.882	0.835	0.828	0.808	0.736	0.583	0.345	0.166	0.126	0.097
08:29:16	0.858	0.87	0.883	0.837	0.831	0.812	0.741	0.596	0.351	0.167	0.126	0.097
08:34:16	0.86	0.871	0.886	0.84	0.833	0.816	0.746	0.609	0.357	0.168	0.127	0.097
08:39:16	0.862	0.873	0.889	0.841	0.836	0.821	0.75	0.621	0.364	0.17	0.128	0.097
08:44:16	0.864	0.876	0.89	0.844	0.838	0.824	0.755	0.631	0.371	0.172	0.128	0.097
08:49:16	0.868	0.879	0.894	0.846	0.841	0.828	0.76	0.64	0.38	0.171	0.128	0.097
08:54:16	0.87	0.881	0.895	0.848	0.84	0.832	0.764	0.648	0.391	0.174	0.129	0.097
08:59:16	0.873	0.882	0.897	0.85	0.845	0.835	0.77	0.656	0.399	0.175	0.129	0.097
09:04:16	0.874	0.883	0.898	0.852	0.845	0.839	0.773	0.661	0.407	0.179	0.131	0.097
09:09:16	0.876	0.886	0.899	0.854	0.847	0.842	0.779	0.667	0.416	0.181	0.131	0.098
09:14:16	0.879	0.888	0.901	0.856	0.847	0.845	0.784	0.673	0.426	0.182	0.131	0.098
09:19:16	0.881	0.89	0.903	0.857	0.85	0.846	0.788	0.679	0.436	0.182	0.13	0.098
09:24:16	0.883	0.89	0.904	0.859	0.85	0.849	0.792	0.684	0.445	0.187	0.133	0.098
09:29:16	0.885	0.893	0.906	0.86	0.851	0.852	0.796	0.691	0.456	0.189	0.133	0.098
09:34:16	0.886	0.894	0.907	0.862	0.853	0.854	0.8	0.696	0.467	0.191	0.133	0.098
09:39:16	0.889	0.895	0.909	0.863	0.853	0.856	0.804	0.701	0.479	0.195	0.134	0.098
09:44:16	0.891	0.896	0.91	0.863	0.855	0.858	0.809	0.707	0.491	0.196	0.133	0.098
09:49:16	0.892	0.898	0.912	0.866	0.856	0.86	0.811	0.711	0.502	0.2	0.135	0.098
09:54:16	0.894	0.9	0.913	0.867	0.857	0.862	0.815	0.716	0.516	0.204	0.135	0.098
09:59:16	0.895	0.901	0.915	0.869	0.857	0.865	0.818	0.721	0.528	0.207	0.136	0.098
10:04:16	0.897	0.902	0.917	0.869	0.859	0.867	0.821	0.726	0.541	0.21	0.136	0.098
10:09:16	0.899	0.903	0.918	0.871	0.859	0.869	0.823	0.732	0.552	0.215	0.138	0.098
10:14:16	0.901	0.906	0.92	0.871	0.86	0.871	0.827	0.737	0.565	0.217	0.137	0.098
10:19:16	0.9	0.905	0.921	0.873	0.862	0.872	0.828	0.742	0.576	0.223	0.139	0.098
10:24:16	0.902	0.908	0.922	0.875	0.862	0.874	0.831	0.748	0.588	0.227	0.139	0.099
10:29:16	0.903	0.91	0.923	0.875	0.863	0.876	0.833	0.753	0.6	0.232	0.14	0.099
10:34:16	0.905	0.911	0.925	0.876	0.864	0.877	0.836	0.758	0.609	0.236	0.141	0.099
10:39:16	0.907	0.913	0.926	0.876	0.865	0.879	0.839	0.764	0.617	0.241	0.142	0.099
10:44:16	0.908	0.913	0.927	0.877	0.865	0.881	0.841	0.769	0.625	0.245	0.141	0.099
10:49:16	0.909	0.914	0.928	0.879	0.867	0.882	0.843	0.773	0.63	0.253	0.142	0.099
10:54:16	0.91	0.914	0.929	0.878	0.867	0.884	0.845	0.777	0.637	0.259	0.143	0.099
10:59:16	0.911	0.916	0.93	0.88	0.868	0.885	0.847	0.78	0.643	0.266	0.144	0.099
11:04:16	0.913	0.916	0.931	0.88	0.868	0.887	0.85	0.784	0.648	0.274	0.145	0.099
11:09:16	0.913	0.918	0.932	0.88	0.87	0.889	0.852	0.788	0.652	0.281	0.145	0.099
11:14:16	0.915	0.919	0.933	0.88	0.87	0.89	0.854	0.791	0.658	0.292	0.146	0.099
11:19:16	0.915	0.92	0.933	0.88	0.87	0.892	0.856	0.794	0.663	0.299	0.146	0.099
11:24:16	0.916	0.921	0.934	0.881	0.871	0.891	0.858	0.797	0.669	0.305	0.147	0.099
11:29:16	0.917	0.921	0.935	0.882	0.873	0.891	0.859	0.801	0.673	0.31	0.148	0.099
11:34:16	0.918	0.923	0.936	0.882	0.873	0.891	0.861	0.804	0.68	0.313	0.148	0.099
11:39:16	0.919	0.923	0.936	0.883	0.873	0.891	0.862	0.806	0.683	0.32	0.15	0.099
11:44:16	0.92	0.924	0.938	0.882	0.874	0.891	0.864	0.809	0.688	0.323	0.15	0.1
11:49:16	0.92	0.925	0.938	0.883	0.874	0.891	0.865	0.811	0.692	0.332	0.152	0.1
11:54:16	0.922	0.927	0.939	0.884	0.875	0.891	0.867	0.814	0.699	0.334	0.151	0.1
11:59:16	0.922	0.927	0.938	0.885	0.876	0.889	0.866	0.816	0.701	0.34	0.153	0.1
12:04:16	0.922	0.928	0.939	0.885	0.876	0.89	0.867	0.819	0.706	0.347	0.154	0.1
12:09:16	0.922	0.927	0.94	0.885	0.876	0.889	0.867	0.821	0.712	0.35	0.157	0.1
12:14:16	0.924	0.929	0.941	0.885	0.877	0.889	0.869	0.823	0.718	0.354	0.155	0.1
12:19:16	0.924	0.929	0.941	0.885	0.877	0.889	0.868	0.825	0.722	0.366	0.158	0.1
12:24:16	0.924	0.929	0.941	0.885	0.877	0.888	0.867	0.827	0.727	0.375	0.159	0.1
12:29:16	0.925	0.929	0.942	0.885	0.877	0.888	0.868	0.829	0.731	0.381	0.159	0.1
12:34:16	0.925	0.93	0.942	0.886	0.877	0.888	0.867	0.832	0.735	0.386	0.161	0.1
12:39:16	0.927	0.931	0.943	0.886	0.877	0.888	0.869	0.834	0.741	0.391	0.162	0.1
12:44:16	0.927	0.931	0.943	0.887	0.878	0.887	0.868	0.835	0.744	0.404	0.164	0.1
12:49:16	0.926	0.931	0.944	0.887	0.878	0.887	0.867	0.838	0.747	0.407	0.165	0.1
12:54:16	0.927	0.932	0.945	0.887	0.877	0.887	0.867	0.839	0.751	0.417	0.166	0.1
12:59:16	0.928	0.933	0.945	0.888	0.878	0.886	0.868	0.841	0.754	0.426	0.168	0.1
13:04:16	0.929	0.934	0.945	0.888	0.878	0.887	0.868	0.844	0.758	0.432	0.169	0.1
13:09:16	0.928	0.933	0.947	0.889	0.878	0.886	0.868	0.845	0.76	0.443	0.172	0.101
13:14:16	0.929	0.935	0.947	0.889	0.877	0.886	0.868	0.847	0.764	0.451	0.172	0.1
13:19:16	0.928	0.935	0.948	0.89	0.878	0.885	0.868	0.849	0.766	0.464	0.175	0.101
13:24:16	0.93	0.936	0.948	0.89	0.878	0.885	0.868	0.85	0.77	0.47	0.175	0.1
13:29:16	0.93	0.937	0.948	0.891	0.877	0.885	0.869	0.852	0.773	0.484	0.177	0.101
13:34:16	0.93	0.937	0.948	0.891	0.879	0.885	0.868	0.854	0.776	0.492	0.178	0.101
13:39:16	0.93	0.937	0.948	0.891	0.88	0.884	0.868	0.854	0.777	0.506	0.183	0.101
13:44:16	0.932	0.938	0.949	0.892	0.878	0.885	0.868	0.856	0.78	0.516	0.182	0.101
13:49:16	0.931	0.938	0.949	0.892	0.879	0.884	0.868	0.856	0.782	0.528	0.186	0.102
13:54:16	0.932	0.938	0.949	0.892	0.879	0.884	0.868	0.856	0.784	0.536	0.19	0.101
13:59:16	0.932	0.938	0.949	0.892	0.88	0.884	0.867	0.858	0.786	0.543	0.192	0.101
14:04:16	0.933	0.939	0.949	0.892	0.88	0.884	0.868	0.859	0.788	0.549	0.195	0.101
14:09:16	0.934	0.939	0.949	0.892	0.88	0.884	0.867	0.86	0.79	0.553	0.196	0.101
14:14:16	0.934	0.939	0.949	0.891	0.881	0.885	0.868	0.86	0.793	0.559	0.201	0.101
14:19:16	0.935	0.939	0.949	0.892	0.881	0.884	0.867	0.861	0.794	0.566	0.203	0.101
14:24:16	0.935	0.94	0.948	0.892	0.881	0.884	0.867	0.862	0.797	0.571	0.208	0.101
14:29:16	0.937	0.94	0.948	0.891	0.88	0.885	0.869	0.863	0.799	0.575	0.21	0.101
14:34:16	0.936	0.939	0.948	0.89	0.881	0.884	0.868	0.863	0.8	0.58	0.216	0.101
14:39:16	0.935	0.939	0.947	0.89	0.881	0.883	0.867	0.864	0.802	0.585	0.22	0.101
14:44:16	0.936	0.939	0.947	0.889	0.881	0.882	0.867	0.864	0.804	0.588	0.225	0.102
14:49:16	0.937	0.939	0.947	0.889	0.88	0.883	0.868	0.866	0.807	0.591	0.23	0.101
14:54:16	0.937	0.939	0.946	0.889	0.881	0.882	0.868	0.866	0.808	0.596	0.235	0.102
14:59:16	0.936	0.939	0.946	0.888	0.88	0.881	0.869	0.867	0.809	0.599	0.24	0.102
15:04:16	0.936	0.938	0.946	0.888	0.879	0.882	0.869	0.867	0.81	0.603	0.247	0.102
15:09:16	0.936	0.938	0.946	0.887	0.879	0.882	0.869	0.868	0.812	0.607	0.255	0.102
15:14:16	0.936	0.938	0.946	0.887	0.879	0.881	0.87	0.868	0.814	0.611	0.263	0.102
15:19:16	0.935	0.938	0.946	0.887	0.879	0.88	0.869	0.869	0.815	0.615	0.269	0.102
15:24:16	0.935	0.938	0.944	0.887	0.878	0.879	0.869	0.87	0.817	0.618	0.275	0.102
15:29:16	0.935	0.938	0.945	0.886	0.878	0.879	0.87	0.87	0.818	0.621	0.28	0.102
15:34:16	0.934	0.937	0.944	0.885	0.878	0.879	0.869	0.87	0.819	0.624	0.286	0.102
15:39:16	0.934	0.937	0.945	0.885	0.877	0.878	0.869	0.87	0.821	0.627	0.294	0.102
15:44:16	0.933	0.937	0.944	0.885	0.877	0.877	0.869	0.871	0.823	0.63	0.302	0.102
15:49:16	0.933	0.936	0.944	0.884	0.877	0.877	0.87	0.871	0.824	0.633	0.31	0.102
15:54:16	0.933	0.937	0.944	0.884	0.877	0.876	0.869	0.871	0.826	0.637	0.319	0.102
15:59:16	0.932	0.936	0.943	0.884	0.876	0.875	0.869	0.872	0.827	0.642	0.327	0.102
16:04:16	0.932	0.936	0.943	0.883	0.875	0.875	0.869	0.873	0.828	0.644	0.335	0.102
16:09:16	0.932	0.935	0.944	0.883	0.876	0.874	0.869	0.873	0.829	0.648	0.344	0.102
16:14:16	0.931	0.935	0.943	0.883	0.875	0.874	0.868	0.873	0.83	0.651	0.355	0.102
16:19:16	0.931	0.935	0.943	0.882	0.874	0.873	0.868	0.874	0.831	0.654	0.363	0.102
16:24:16	0.931	0.935	0.943	0.882	0.874	0.873	0.869	0.874	0.832	0.657	0.376	0.102
16:29:16	0.931	0.935	0.943	0.882	0.873	0.872	0.867	0.874	0.833	0.661	0.389	0.102
16:34:16	0.931	0.935	0.942	0.881	0.873	0.871	0.866	0.875	0.832	0.663	0.402	0.102
16:39:16	0.929	0.934	0.942	0.881	0.873	0.871	0.866	0.875	0.834	0.666	0.414	0.103
16:44:16	0.929	0.935	0.942	0.881	0.873	0.871	0.866	0.875	0.834	0.668	0.423	0.102
16:49:16	0.93	0.935	0.942	0.881	0.873	0.871	0.866	0.876	0.836	0.671	0.434	0.102
16:54:16	0.93	0.936	0.942	0.881	0.872	0.871	0.865	0.876	0.836	0.673	0.442	0.102
16:59:16	0.929	0.934	0.941	0.88	0.872	0.87	0.864	0.877	0.836	0.675	0.449	0.102
17:04:16	0.929	0.935	0.941	0.88	0.872	0.871	0.864	0.876	0.837	0.677	0.455	0.102
17:09:16	0.928	0.935	0.941	0.88	0.871	0.87	0.863	0.877	0.838	0.679	0.461	0.103
17:14:16	0.928	0.934	0.941	0.88	0.871	0.87	0.863	0.878	0.838	0.681	0.464	0.103
17:19:16	0.928	0.934	0.94	0.879	0.871	0.869	0.863	0.877	0.839	0.682	0.467	0.102
17:24:16	0.927	0.934	0.941	0.88	0.871	0.869	0.863	0.877	0.839	0.685	0.468	0.103
17:29:16	0.927	0.934	0.941	0.88	0.871	0.868	0.862	0.877	0.84	0.687	0.472	0.103
17:34:16	0.926	0.934	0.942	0.879	0.871	0.868	0.862	0.877	0.84	0.688	0.476	0.103
17:39:16	0.927	0.933	0.943	0.879	0.871	0.867	0.86	0.877	0.841	0.69	0.476	0.103
17:44:16	0.926	0.933	0.942	0.879	0.871	0.866	0.86	0.876	0.841	0.691	0.481	0.103
17:49:16	0.925	0.933	0.942	0.879	0.871	0.865	0.859	0.876	0.842	0.693	0.484	0.103
17:54:16	0.925	0.933	0.943	0.88	0.871	0.865	0.858	0.876	0.841	0.695	0.485	0.103
17:59:16	0.925	0.932	0.943	0.879	0.871	0.864	0.858	0.876	0.842	0.696	0.49	0.103
18:04:16	0.925	0.933	0.943	0.879	0.871	0.864	0.857	0.876	0.843	0.697	0.491	0.103
18:09:16	0.925	0.932	0.942	0.88	0.871	0.863	0.856	0.876	0.843	0.699	0.493	0.103
18:14:16	0.924	0.932	0.942	0.881	0.869	0.862	0.855	0.876	0.842	0.701	0.496	0.103
18:19:16	0.924	0.932	0.942	0.88	0.87	0.862	0.854	0.875	0.843	0.701	0.499	0.103
18:24:16	0.924	0.933	0.941	0.881	0.869	0.862	0.854	0.875	0.843	0.703	0.499	0.103
18:29:16	0.923	0.934	0.941	0.881	0.868	0.861	0.853	0.874	0.844	0.704	0.501	0.104
18:34:16	0.923	0.934	0.941	0.881	0.868	0.86	0.853	0.872	0.844	0.705	0.504	0.103
18:39:16	0.922	0.935	0.939	0.881	0.868	0.86	0.852	0.872	0.843	0.707	0.507	0.103
18:44:16	0.922	0.935	0.939	0.881	0.867	0.859	0.851	0.871	0.845	0.708	0.51	0.103
18:49:16	0.922	0.935	0.938	0.879	0.866	0.859	0.85	0.87	0.845	0.709	0.511	0.103
18:54:16	0.922	0.935	0.938	0.879	0.866	0.859	0.85	0.869	0.846	0.711	0.512	0.103
18:59:16	0.921	0.934	0.937	0.879	0.866	0.858	0.849	0.868	0.845	0.71	0.513	0.103
19:04:16	0.92	0.934	0.937	0.878	0.865	0.858	0.849	0.867	0.846	0.713	0.516	0.103
19:09:16	0.921	0.933	0.936	0.877	0.864	0.857	0.848	0.866	0.846	0.715	0.517	0.103
19:14:16	0.92	0.934	0.936	0.878	0.864	0.857	0.849	0.866	0.848	0.714	0.515	0.103
19:19:16	0.92	0.933	0.936	0.877	0.864	0.857	0.848	0.865	0.848	0.716	0.519	0.103
19:24:16	0.92	0.932	0.934	0.877	0.863	0.856	0.847	0.864	0.848	0.717	0.52	0.103
19:29:16	0.92	0.931	0.934	0.876	0.863	0.855	0.846	0.863	0.847	0.718	0.524	0.103
19:34:16	0.92	0.931	0.934	0.875	0.863	0.855	0.846	0.862	0.847	0.719	0.526	0.104
19:39:16	0.919	0.93	0.934	0.875	0.862	0.854	0.845	0.861	0.847	0.72	0.528	0.103
19:44:16	0.919	0.93	0.933	0.875	0.861	0.854	0.845	0.86	0.848	0.72	0.528	0.103
19:49:16	0.919	0.929	0.932	0.873	0.861	0.852	0.844	0.859	0.847	0.721	0.531	0.104
19:54:16	0.918	0.929	0.932	0.874	0.86	0.853	0.844	0.858	0.847	0.722	0.531	0.103
19:59:16	0.918	0.927	0.931	0.873	0.86	0.852	0.843	0.858	0.846	0.723	0.534	0.103
20:04:16	0.918	0.927	0.931	0.873	0.86	0.851	0.842	0.857	0.846	0.724	0.535	0.104
20:09:16	0.918	0.927	0.931	0.872	0.86	0.851	0.842	0.857	0.847	0.724	0.536	0.104
20:14:16	0.917	0.927	0.93	0.872	0.858	0.851	0.841	0.857	0.848	0.725	0.536	0.103
20:19:16	0.917	0.926	0.929	0.871	0.858	0.849	0.84	0.855	0.845	0.725	0.54	0.104
20:24:16	0.916	0.925	0.929	0.871	0.857	0.849	0.84	0.855	0.845	0.726	0.541	0.104
20:29:16	0.916	0.925	0.928	0.87	0.857	0.848	0.839	0.854	0.845	0.727	0.542	0.104
20:34:16	0.916	0.925	0.928	0.87	0.855	0.848	0.838	0.853	0.845	0.727	0.538	0.103
20:39:16	0.916	0.924	0.927	0.87	0.856	0.847	0.838	0.853	0.845	0.729	0.543	0.104
20:44:16	0.917	0.923	0.927	0.87	0.856	0.846	0.837	0.852	0.844	0.728	0.545	0.104
20:49:16	0.917	0.923	0.926	0.869	0.855	0.846	0.836	0.851	0.843	0.729	0.548	0.104
20:54:16	0.917	0.922	0.926	0.868	0.854	0.844	0.835	0.85	0.843	0.73	0.548	0.104
20:59:16	0.917	0.922	0.925	0.868	0.854	0.843	0.834	0.849	0.844	0.73	0.549	0.104
21:04:16	0.918	0.921	0.925	0.867	0.853	0.843	0.834	0.848	0.844	0.731	0.551	0.104
21:09:16	0.918	0.921	0.924	0.867	0.852	0.843	0.833	0.848	0.844	0.731	0.55	0.104
21:14:16	0.917	0.92	0.923	0.866	0.852	0.841	0.831	0.846	0.842	0.731	0.552	0.104
21:19:16	0.917	0.92	0.923	0.865	0.852	0.84	0.83	0.846	0.842	0.732	0.553	0.104
21:24:16	0.916	0.92	0.922	0.865	0.851	0.839	0.83	0.845	0.842	0.733	0.554	0.104
21:29:16	0.916	0.919	0.921	0.865	0.85	0.839	0.829	0.844	0.84	0.732	0.555	0.104
21:34:16	0.916	0.919	0.921	0.864	0.849	0.838	0.828	0.844	0.84	0.733	0.554	0.104
21:39:16	0.915	0.918	0.92	0.863	0.848	0.837	0.827	0.842	0.838	0.733	0.557	0.104
21:44:16	0.915	0.917	0.918	0.861	0.847	0.835	0.826	0.842	0.837	0.733	0.56	0.104
21:49:16	0.915	0.916	0.918	0.861	0.846	0.834	0.825	0.84	0.836	0.734	0.561	0.104
21:54:16	0.915	0.915	0.918	0.861	0.846	0.833	0.824	0.84	0.835	0.734	0.56	0.104
21:59:16	0.914	0.915	0.917	0.86	0.845	0.832	0.823	0.839	0.835	0.734	0.561	0.104
22:04:16	0.913	0.915	0.916	0.859	0.844	0.831	0.822	0.838	0.834	0.734	0.56	0.104
22:09:16	0.912	0.915	0.915	0.859	0.843	0.829	0.821	0.837	0.834	0.735	0.564	0.104
22:14:16	0.913	0.913	0.914	0.857	0.842	0.828	0.82	0.836	0.832	0.735	0.564	0.104
22:19:16	0.912	0.913	0.913	0.857	0.84	0.827	0.818	0.835	0.831	0.736	0.563	0.104
22:24:16	0.912	0.913	0.912	0.856	0.84	0.825	0.817	0.835	0.831	0.735	0.564	0.104
22:29:16	0.912	0.912	0.91	0.855	0.838	0.823	0.815	0.833	0.829	0.735	0.566	0.104
22:34:16	0.912	0.911	0.91	0.854	0.837	0.822	0.814	0.833	0.829	0.736	0.567	0.104
22:39:16	0.911	0.91	0.909	0.853	0.836	0.821	0.814	0.831	0.828	0.737	0.568	0.104
22:44:16	0.912	0.91	0.908	0.852	0.835	0.819	0.813	0.83	0.827	0.736	0.568	0.104
22:49:16	0.911	0.909	0.906	0.851	0.833	0.818	0.811	0.829	0.827	0.737	0.57	0.104
22:54:16	0.91	0.908	0.905	0.85	0.831	0.816	0.81	0.828	0.826	0.736	0.57	0.104
22:59:16	0.91	0.907	0.904	0.849	0.83	0.814	0.808	0.827	0.824	0.737	0.571	0.104
23:04:16	0.91	0.906	0.903	0.848	0.829	0.812	0.807	0.826	0.824	0.737	0.571	0.104
23:09:16	0.909	0.905	0.901	0.847	0.827	0.811	0.806	0.825	0.823	0.736	0.571	0.104
23:14:16	0.909	0.904	0.9	0.845	0.826	0.809	0.804	0.824	0.822	0.736	0.572	0.104
23:19:16	0.909	0.903	0.898	0.844	0.824	0.808	0.803	0.823	0.822	0.736	0.572	0.104
23:24:16	0.909	0.901	0.896	0.843	0.823	0.805	0.802	0.822	0.821	0.736	0.574	0.104
23:29:16	0.907	0.901	0.895	0.841	0.821	0.804	0.8	0.821	0.82	0.736	0.574	0.104
23:34:16	0.908	0.899	0.894	0.84	0.82	0.801	0.799	0.82	0.819	0.736	0.574	0.105
23:39:16	0.908	0.898	0.892	0.839	0.818	0.8	0.798	0.819	0.819	0.736	0.575	0.104
23:44:16	0.908	0.897	0.891	0.837	0.816	0.798	0.796	0.817	0.818	0.737	0.575	0.104
23:49:16	0.906	0.896	0.889	0.836	0.815	0.796	0.795	0.816	0.817	0.736	0.576	0.104
23:54:16	0.906	0.894	0.888	0.835	0.814	0.795	0.793	0.815	0.817	0.736	0.578	0.104
23:59:16	0.905	0.893	0.886	0.833	0.812	0.794	0.791	0.814	0.816	0.736	0.577	0.104
1 day, 0:04:16	0.906	0.892	0.884	0.831	0.81	0.791	0.79	0.812	0.815	0.735	0.58	0.105

## Sheet: MCN_3
	TetBWT
MCN (µg/mL)	0	0.5	1	1.5	2	2.5	3	3.5	4	5	6	10
Time	E1	E2	E3	E4	E5	E6	E7	E8	E9	E10	E11	E12
00:00:00	0.091	0.09	0.09	0.09	0.091	0.09	0.091	0.092	0.091	0.092	0.091	0.091
00:04:16	0.09	0.09	0.09	0.09	0.09	0.09	0.09	0.091	0.091	0.091	0.091	0.09
00:09:16	0.09	0.09	0.09	0.09	0.091	0.09	0.09	0.091	0.09	0.091	0.091	0.09
00:14:16	0.09	0.09	0.09	0.09	0.092	0.09	0.09	0.091	0.09	0.091	0.09	0.09
00:19:16	0.09	0.09	0.09	0.09	0.09	0.09	0.09	0.091	0.09	0.091	0.09	0.09
00:24:16	0.091	0.09	0.09	0.09	0.09	0.09	0.09	0.091	0.09	0.091	0.09	0.09
00:29:16	0.091	0.09	0.09	0.09	0.09	0.09	0.09	0.091	0.09	0.091	0.09	0.09
00:34:16	0.091	0.091	0.09	0.09	0.09	0.09	0.09	0.091	0.09	0.091	0.09	0.09
00:39:16	0.092	0.091	0.091	0.091	0.091	0.09	0.09	0.092	0.091	0.091	0.09	0.09
00:44:16	0.092	0.092	0.091	0.091	0.091	0.09	0.09	0.092	0.091	0.091	0.09	0.09
00:49:16	0.093	0.092	0.092	0.092	0.091	0.091	0.091	0.092	0.091	0.091	0.091	0.09
00:54:16	0.093	0.093	0.092	0.092	0.092	0.091	0.091	0.092	0.091	0.092	0.091	0.09
00:59:16	0.094	0.094	0.093	0.092	0.092	0.091	0.091	0.093	0.091	0.092	0.091	0.09
01:04:16	0.095	0.095	0.094	0.093	0.093	0.092	0.092	0.093	0.092	0.092	0.091	0.09
01:09:16	0.097	0.096	0.095	0.094	0.094	0.093	0.092	0.094	0.092	0.092	0.091	0.091
01:14:16	0.098	0.097	0.096	0.095	0.095	0.093	0.093	0.094	0.093	0.093	0.092	0.091
01:19:16	0.1	0.099	0.098	0.097	0.096	0.094	0.094	0.095	0.093	0.093	0.092	0.091
01:24:16	0.102	0.101	0.099	0.098	0.097	0.095	0.094	0.096	0.094	0.093	0.092	0.091
01:29:16	0.104	0.104	0.101	0.1	0.099	0.096	0.095	0.096	0.094	0.094	0.092	0.091
01:34:16	0.107	0.107	0.104	0.102	0.1	0.097	0.096	0.097	0.095	0.094	0.092	0.091
01:39:16	0.111	0.11	0.107	0.105	0.102	0.099	0.098	0.098	0.096	0.095	0.093	0.091
01:44:16	0.115	0.114	0.11	0.108	0.105	0.101	0.099	0.099	0.096	0.095	0.093	0.091
01:49:16	0.12	0.119	0.114	0.112	0.108	0.102	0.1	0.1	0.097	0.096	0.094	0.091
01:54:16	0.125	0.125	0.119	0.115	0.111	0.104	0.102	0.101	0.098	0.096	0.094	0.091
01:59:16	0.132	0.132	0.125	0.121	0.114	0.107	0.103	0.103	0.099	0.097	0.094	0.091
02:04:16	0.14	0.14	0.132	0.126	0.119	0.11	0.106	0.104	0.1	0.097	0.094	0.092
02:09:16	0.149	0.148	0.14	0.133	0.124	0.112	0.108	0.105	0.101	0.098	0.095	0.092
02:14:16	0.159	0.159	0.149	0.141	0.13	0.116	0.11	0.107	0.102	0.098	0.095	0.092
02:19:16	0.171	0.171	0.16	0.15	0.136	0.12	0.113	0.109	0.103	0.099	0.095	0.092
02:24:16	0.178	0.179	0.171	0.16	0.143	0.124	0.116	0.111	0.105	0.1	0.096	0.092
02:29:16	0.189	0.189	0.18	0.172	0.151	0.129	0.119	0.113	0.106	0.1	0.096	0.092
02:34:16	0.205	0.205	0.19	0.181	0.16	0.134	0.122	0.115	0.107	0.101	0.096	0.092
02:39:16	0.223	0.224	0.206	0.189	0.17	0.14	0.126	0.117	0.109	0.102	0.097	0.092
02:44:16	0.242	0.243	0.225	0.204	0.18	0.147	0.13	0.12	0.111	0.102	0.097	0.092
02:49:16	0.26	0.261	0.244	0.222	0.187	0.154	0.134	0.122	0.112	0.103	0.098	0.092
02:54:16	0.277	0.279	0.261	0.24	0.197	0.161	0.139	0.125	0.114	0.104	0.098	0.092
02:59:16	0.3	0.304	0.28	0.256	0.21	0.169	0.144	0.129	0.115	0.105	0.098	0.093
03:04:16	0.323	0.326	0.305	0.272	0.226	0.178	0.15	0.131	0.117	0.105	0.099	0.093
03:09:16	0.346	0.35	0.327	0.294	0.24	0.184	0.155	0.135	0.119	0.106	0.099	0.093
03:14:16	0.377	0.381	0.349	0.318	0.252	0.191	0.161	0.138	0.121	0.107	0.1	0.093
03:19:16	0.395	0.397	0.384	0.338	0.266	0.2	0.168	0.141	0.123	0.108	0.1	0.093
03:24:16	0.41	0.412	0.403	0.362	0.284	0.212	0.174	0.145	0.125	0.109	0.1	0.093
03:29:16	0.427	0.429	0.416	0.395	0.303	0.224	0.179	0.149	0.127	0.109	0.101	0.093
03:34:16	0.445	0.449	0.434	0.411	0.321	0.234	0.184	0.153	0.129	0.11	0.101	0.093
03:39:16	0.463	0.468	0.454	0.423	0.339	0.245	0.191	0.157	0.131	0.111	0.102	0.093
03:44:16	0.482	0.487	0.473	0.44	0.364	0.258	0.199	0.16	0.133	0.111	0.102	0.093
03:49:16	0.499	0.506	0.493	0.459	0.39	0.272	0.207	0.165	0.136	0.112	0.102	0.094
03:54:16	0.518	0.526	0.514	0.479	0.401	0.286	0.215	0.17	0.138	0.113	0.103	0.094
03:59:16	0.536	0.544	0.534	0.503	0.413	0.299	0.224	0.173	0.14	0.114	0.103	0.094
04:04:16	0.556	0.563	0.55	0.52	0.429	0.314	0.233	0.176	0.143	0.115	0.103	0.094
04:09:16	0.573	0.578	0.567	0.535	0.45	0.33	0.243	0.18	0.145	0.115	0.104	0.094
04:14:16	0.587	0.591	0.582	0.551	0.469	0.348	0.254	0.186	0.148	0.116	0.104	0.094
04:19:16	0.6	0.603	0.595	0.568	0.484	0.375	0.263	0.191	0.15	0.117	0.104	0.094
04:24:16	0.612	0.617	0.608	0.583	0.496	0.391	0.273	0.196	0.153	0.118	0.105	0.094
04:29:16	0.628	0.631	0.622	0.595	0.51	0.4	0.283	0.201	0.156	0.119	0.105	0.094
04:34:16	0.641	0.643	0.636	0.607	0.524	0.414	0.294	0.207	0.159	0.12	0.105	0.094
04:39:16	0.652	0.652	0.647	0.619	0.538	0.427	0.306	0.213	0.161	0.12	0.106	0.094
04:44:16	0.66	0.662	0.657	0.633	0.553	0.441	0.32	0.219	0.164	0.121	0.106	0.094
04:49:16	0.668	0.671	0.666	0.647	0.568	0.456	0.336	0.227	0.166	0.122	0.107	0.095
04:54:16	0.678	0.679	0.675	0.656	0.582	0.471	0.357	0.233	0.168	0.123	0.107	0.095
04:59:16	0.685	0.688	0.683	0.666	0.597	0.48	0.373	0.24	0.171	0.124	0.107	0.095
05:04:16	0.694	0.695	0.69	0.673	0.609	0.492	0.381	0.248	0.173	0.125	0.108	0.094
05:09:16	0.702	0.704	0.699	0.682	0.62	0.504	0.388	0.254	0.176	0.126	0.108	0.095
05:14:16	0.71	0.713	0.707	0.688	0.631	0.517	0.398	0.262	0.179	0.127	0.109	0.095
05:19:16	0.719	0.721	0.716	0.697	0.641	0.53	0.408	0.269	0.183	0.127	0.109	0.095
05:24:16	0.727	0.729	0.723	0.703	0.649	0.541	0.418	0.277	0.187	0.128	0.109	0.095
05:29:16	0.735	0.737	0.73	0.71	0.658	0.553	0.431	0.286	0.19	0.129	0.11	0.095
05:34:16	0.742	0.745	0.738	0.716	0.669	0.567	0.444	0.297	0.194	0.13	0.11	0.095
05:39:16	0.748	0.751	0.746	0.723	0.677	0.579	0.455	0.309	0.199	0.131	0.111	0.095
05:44:16	0.754	0.758	0.752	0.729	0.687	0.592	0.467	0.322	0.203	0.132	0.111	0.095
05:49:16	0.761	0.764	0.76	0.737	0.696	0.607	0.479	0.338	0.207	0.132	0.111	0.095
05:54:16	0.764	0.768	0.766	0.743	0.702	0.618	0.49	0.349	0.212	0.134	0.112	0.095
05:59:16	0.768	0.771	0.77	0.746	0.706	0.627	0.503	0.356	0.217	0.135	0.112	0.096
06:04:16	0.772	0.776	0.775	0.75	0.712	0.636	0.514	0.361	0.222	0.136	0.112	0.096
06:09:16	0.776	0.779	0.78	0.756	0.716	0.645	0.527	0.368	0.227	0.137	0.113	0.096
06:14:16	0.779	0.783	0.785	0.762	0.722	0.653	0.538	0.376	0.232	0.138	0.113	0.096
06:19:16	0.784	0.788	0.789	0.766	0.727	0.662	0.549	0.384	0.237	0.138	0.113	0.096
06:24:16	0.787	0.791	0.794	0.77	0.733	0.669	0.561	0.392	0.243	0.14	0.114	0.096
06:29:16	0.79	0.795	0.798	0.775	0.737	0.675	0.574	0.402	0.248	0.141	0.114	0.096
06:34:16	0.794	0.798	0.802	0.779	0.742	0.681	0.586	0.412	0.254	0.141	0.114	0.096
06:39:16	0.798	0.8	0.806	0.784	0.747	0.686	0.603	0.424	0.261	0.142	0.115	0.096
06:44:16	0.801	0.803	0.81	0.788	0.753	0.692	0.62	0.433	0.269	0.144	0.115	0.096
06:49:16	0.805	0.806	0.815	0.793	0.759	0.698	0.631	0.442	0.277	0.144	0.116	0.096
06:54:16	0.808	0.809	0.818	0.795	0.761	0.702	0.64	0.452	0.286	0.145	0.116	0.096
06:59:16	0.812	0.812	0.822	0.799	0.765	0.709	0.649	0.462	0.296	0.147	0.117	0.096
07:04:16	0.815	0.815	0.826	0.804	0.771	0.718	0.657	0.472	0.307	0.148	0.117	0.096
07:09:16	0.818	0.817	0.829	0.807	0.774	0.723	0.664	0.482	0.319	0.149	0.117	0.096
07:14:16	0.821	0.819	0.832	0.81	0.778	0.728	0.672	0.492	0.327	0.15	0.118	0.097
07:19:16	0.824	0.822	0.835	0.813	0.782	0.733	0.678	0.503	0.331	0.152	0.118	0.097
07:24:16	0.827	0.824	0.837	0.817	0.786	0.738	0.684	0.513	0.336	0.153	0.118	0.097
07:29:16	0.83	0.827	0.84	0.819	0.79	0.742	0.69	0.523	0.343	0.154	0.119	0.097
07:34:16	0.833	0.829	0.841	0.822	0.793	0.746	0.695	0.534	0.349	0.156	0.119	0.097
07:39:16	0.836	0.832	0.844	0.826	0.797	0.751	0.7	0.546	0.356	0.156	0.119	0.097
07:44:16	0.838	0.833	0.845	0.827	0.799	0.754	0.708	0.558	0.363	0.158	0.12	0.097
07:49:16	0.841	0.835	0.847	0.831	0.802	0.758	0.713	0.569	0.369	0.158	0.12	0.097
07:54:16	0.843	0.838	0.849	0.835	0.806	0.762	0.718	0.58	0.378	0.16	0.121	0.097
07:59:16	0.846	0.84	0.851	0.838	0.81	0.765	0.724	0.593	0.387	0.161	0.121	0.097
08:04:16	0.849	0.842	0.853	0.84	0.814	0.769	0.728	0.606	0.398	0.162	0.121	0.097
08:09:16	0.851	0.844	0.855	0.843	0.817	0.771	0.732	0.616	0.407	0.164	0.122	0.098
08:14:16	0.853	0.847	0.858	0.848	0.821	0.775	0.736	0.624	0.415	0.165	0.123	0.097
08:19:16	0.856	0.849	0.86	0.85	0.825	0.778	0.74	0.632	0.424	0.167	0.123	0.098
08:24:16	0.858	0.851	0.863	0.854	0.829	0.783	0.743	0.639	0.433	0.167	0.123	0.098
08:29:16	0.86	0.853	0.866	0.859	0.833	0.787	0.747	0.645	0.444	0.169	0.123	0.098
08:34:16	0.861	0.855	0.868	0.859	0.836	0.789	0.752	0.652	0.455	0.172	0.124	0.098
08:39:16	0.864	0.858	0.87	0.863	0.839	0.795	0.755	0.658	0.467	0.173	0.124	0.098
08:44:16	0.867	0.86	0.873	0.866	0.843	0.799	0.758	0.662	0.478	0.175	0.125	0.098
08:49:16	0.869	0.863	0.875	0.87	0.846	0.803	0.763	0.668	0.49	0.177	0.125	0.098
08:54:16	0.871	0.864	0.876	0.87	0.848	0.805	0.769	0.674	0.501	0.179	0.125	0.098
08:59:16	0.873	0.867	0.879	0.874	0.852	0.81	0.771	0.679	0.513	0.181	0.126	0.098
09:04:16	0.875	0.869	0.88	0.876	0.855	0.814	0.776	0.684	0.525	0.184	0.126	0.098
09:09:16	0.877	0.871	0.881	0.877	0.856	0.816	0.78	0.689	0.537	0.187	0.127	0.098
09:14:16	0.88	0.873	0.883	0.879	0.859	0.819	0.785	0.695	0.549	0.188	0.127	0.099
09:19:16	0.882	0.875	0.885	0.881	0.861	0.821	0.789	0.7	0.561	0.192	0.127	0.099
09:24:16	0.884	0.876	0.886	0.883	0.864	0.825	0.792	0.705	0.574	0.193	0.127	0.098
09:29:16	0.886	0.878	0.887	0.884	0.865	0.828	0.796	0.71	0.59	0.197	0.128	0.098
09:34:16	0.888	0.881	0.889	0.887	0.868	0.831	0.799	0.714	0.604	0.201	0.129	0.099
09:39:16	0.89	0.881	0.89	0.888	0.869	0.832	0.802	0.719	0.613	0.205	0.13	0.099
09:44:16	0.892	0.883	0.892	0.89	0.871	0.835	0.804	0.722	0.622	0.208	0.13	0.099
09:49:16	0.894	0.885	0.893	0.891	0.873	0.836	0.807	0.728	0.63	0.212	0.13	0.099
09:54:16	0.896	0.886	0.894	0.893	0.874	0.839	0.809	0.733	0.636	0.215	0.131	0.099
09:59:16	0.897	0.889	0.896	0.895	0.876	0.841	0.812	0.738	0.644	0.22	0.131	0.099
10:04:16	0.899	0.89	0.897	0.897	0.878	0.843	0.815	0.742	0.65	0.224	0.132	0.099
10:09:16	0.9	0.891	0.898	0.897	0.878	0.843	0.817	0.748	0.655	0.231	0.133	0.099
10:14:16	0.901	0.892	0.899	0.899	0.88	0.846	0.819	0.752	0.661	0.236	0.133	0.099
10:19:16	0.902	0.894	0.901	0.901	0.883	0.847	0.821	0.758	0.666	0.242	0.134	0.099
10:24:16	0.905	0.895	0.901	0.902	0.884	0.849	0.822	0.762	0.672	0.247	0.135	0.099
10:29:16	0.905	0.896	0.902	0.903	0.884	0.849	0.824	0.767	0.676	0.258	0.136	0.099
10:34:16	0.907	0.898	0.904	0.905	0.886	0.852	0.826	0.771	0.681	0.263	0.136	0.099
10:39:16	0.908	0.899	0.904	0.904	0.887	0.853	0.827	0.775	0.686	0.275	0.137	0.1
10:44:16	0.909	0.9	0.906	0.907	0.889	0.855	0.829	0.779	0.691	0.282	0.138	0.1
10:49:16	0.91	0.901	0.906	0.907	0.888	0.856	0.83	0.782	0.695	0.29	0.139	0.1
10:54:16	0.912	0.902	0.908	0.907	0.891	0.857	0.831	0.786	0.7	0.295	0.14	0.1
10:59:16	0.912	0.904	0.909	0.909	0.891	0.859	0.834	0.789	0.705	0.298	0.14	0.1
11:04:16	0.914	0.904	0.909	0.909	0.892	0.86	0.835	0.792	0.711	0.307	0.142	0.1
11:09:16	0.915	0.906	0.911	0.911	0.894	0.861	0.837	0.795	0.715	0.312	0.143	0.1
11:14:16	0.916	0.906	0.912	0.911	0.894	0.863	0.838	0.798	0.721	0.316	0.143	0.1
11:19:16	0.916	0.906	0.911	0.911	0.895	0.863	0.839	0.801	0.727	0.323	0.145	0.1
11:24:16	0.919	0.908	0.912	0.912	0.896	0.865	0.841	0.804	0.732	0.329	0.146	0.1
11:29:16	0.919	0.908	0.912	0.912	0.896	0.866	0.842	0.807	0.737	0.338	0.148	0.1
11:34:16	0.921	0.91	0.914	0.914	0.898	0.868	0.843	0.81	0.743	0.342	0.149	0.1
11:39:16	0.922	0.91	0.914	0.914	0.898	0.868	0.845	0.812	0.747	0.352	0.151	0.1
11:44:16	0.922	0.91	0.914	0.914	0.898	0.868	0.846	0.814	0.753	0.363	0.153	0.1
11:49:16	0.923	0.912	0.915	0.916	0.899	0.869	0.847	0.816	0.756	0.368	0.154	0.101
11:54:16	0.923	0.911	0.915	0.915	0.899	0.87	0.848	0.818	0.76	0.381	0.156	0.101
11:59:16	0.925	0.913	0.916	0.916	0.9	0.871	0.849	0.82	0.764	0.386	0.158	0.101
12:04:16	0.925	0.913	0.916	0.917	0.9	0.871	0.85	0.821	0.767	0.395	0.16	0.101
12:09:16	0.926	0.913	0.916	0.918	0.9	0.871	0.851	0.823	0.771	0.404	0.162	0.101
12:14:16	0.926	0.914	0.917	0.918	0.9	0.871	0.851	0.825	0.774	0.417	0.165	0.101
12:19:16	0.927	0.915	0.918	0.918	0.901	0.869	0.852	0.827	0.777	0.427	0.167	0.101
12:24:16	0.927	0.914	0.917	0.917	0.9	0.868	0.852	0.828	0.78	0.442	0.171	0.101
12:29:16	0.928	0.916	0.918	0.918	0.901	0.867	0.853	0.829	0.783	0.451	0.173	0.101
12:34:16	0.928	0.916	0.918	0.917	0.902	0.866	0.853	0.829	0.785	0.462	0.175	0.101
12:39:16	0.929	0.917	0.919	0.916	0.902	0.866	0.854	0.83	0.788	0.473	0.179	0.101
12:44:16	0.929	0.917	0.919	0.915	0.902	0.865	0.854	0.831	0.791	0.487	0.183	0.101
12:49:16	0.93	0.917	0.919	0.914	0.903	0.865	0.855	0.83	0.794	0.498	0.186	0.101
12:54:16	0.93	0.918	0.92	0.914	0.903	0.864	0.856	0.831	0.796	0.513	0.192	0.101
12:59:16	0.93	0.919	0.921	0.913	0.902	0.864	0.855	0.831	0.798	0.524	0.195	0.101
13:04:16	0.93	0.919	0.922	0.913	0.903	0.863	0.856	0.832	0.8	0.533	0.201	0.101
13:09:16	0.932	0.92	0.922	0.913	0.903	0.863	0.856	0.832	0.802	0.539	0.206	0.101
13:14:16	0.933	0.921	0.923	0.914	0.903	0.863	0.857	0.833	0.804	0.548	0.213	0.101
13:19:16	0.933	0.923	0.924	0.914	0.905	0.863	0.857	0.833	0.808	0.554	0.219	0.101
13:24:16	0.932	0.921	0.923	0.912	0.903	0.86	0.858	0.834	0.808	0.564	0.229	0.102
13:29:16	0.933	0.922	0.924	0.913	0.905	0.862	0.858	0.835	0.81	0.569	0.235	0.102
13:34:16	0.933	0.922	0.924	0.913	0.905	0.86	0.858	0.835	0.813	0.577	0.245	0.102
13:39:16	0.934	0.923	0.924	0.912	0.906	0.861	0.859	0.835	0.815	0.583	0.255	0.102
13:44:16	0.934	0.923	0.924	0.911	0.906	0.86	0.859	0.835	0.817	0.588	0.265	0.102
13:49:16	0.935	0.924	0.925	0.911	0.905	0.86	0.859	0.836	0.819	0.594	0.272	0.102
13:54:16	0.936	0.924	0.924	0.909	0.906	0.859	0.859	0.836	0.82	0.598	0.278	0.102
13:59:16	0.936	0.925	0.925	0.909	0.906	0.859	0.86	0.836	0.822	0.603	0.287	0.102
14:04:16	0.936	0.925	0.924	0.908	0.906	0.859	0.86	0.836	0.823	0.607	0.299	0.102
14:09:16	0.936	0.924	0.923	0.907	0.905	0.858	0.86	0.836	0.826	0.613	0.311	0.102
14:14:16	0.937	0.925	0.923	0.907	0.906	0.858	0.86	0.836	0.827	0.614	0.318	0.102
14:19:16	0.937	0.925	0.924	0.906	0.906	0.859	0.861	0.837	0.828	0.62	0.331	0.102
14:24:16	0.938	0.928	0.924	0.906	0.905	0.858	0.861	0.837	0.831	0.623	0.342	0.102
14:29:16	0.939	0.926	0.923	0.905	0.905	0.859	0.861	0.838	0.831	0.628	0.357	0.102
14:34:16	0.938	0.926	0.922	0.904	0.905	0.858	0.862	0.837	0.833	0.632	0.373	0.102
14:39:16	0.936	0.923	0.919	0.902	0.903	0.858	0.861	0.837	0.834	0.638	0.396	0.102
14:44:16	0.938	0.924	0.918	0.902	0.904	0.858	0.862	0.837	0.835	0.64	0.404	0.102
14:49:16	0.937	0.924	0.917	0.902	0.903	0.857	0.862	0.837	0.837	0.644	0.417	0.102
14:54:16	0.937	0.923	0.917	0.901	0.903	0.857	0.863	0.837	0.839	0.647	0.427	0.102
14:59:16	0.936	0.923	0.914	0.9	0.902	0.857	0.862	0.837	0.84	0.653	0.442	0.102
15:04:16	0.936	0.923	0.914	0.9	0.902	0.857	0.863	0.837	0.841	0.656	0.456	0.102
15:09:16	0.936	0.923	0.913	0.899	0.902	0.856	0.863	0.837	0.841	0.66	0.468	0.102
15:14:16	0.936	0.924	0.913	0.899	0.901	0.856	0.863	0.837	0.842	0.664	0.476	0.103
15:19:16	0.935	0.922	0.91	0.897	0.9	0.855	0.863	0.837	0.844	0.669	0.484	0.103
15:24:16	0.935	0.923	0.91	0.897	0.9	0.855	0.863	0.837	0.844	0.671	0.49	0.103
15:29:16	0.933	0.921	0.908	0.896	0.899	0.854	0.862	0.837	0.845	0.677	0.499	0.102
15:34:16	0.933	0.922	0.908	0.897	0.9	0.854	0.862	0.836	0.846	0.679	0.5	0.103
15:39:16	0.932	0.921	0.906	0.895	0.899	0.853	0.862	0.836	0.846	0.684	0.507	0.103
15:44:16	0.933	0.921	0.906	0.895	0.899	0.852	0.862	0.837	0.847	0.686	0.51	0.103
15:49:16	0.932	0.92	0.905	0.894	0.898	0.852	0.861	0.836	0.848	0.691	0.517	0.103
15:54:16	0.933	0.922	0.905	0.895	0.897	0.852	0.861	0.837	0.848	0.693	0.519	0.103
15:59:16	0.932	0.92	0.904	0.895	0.898	0.851	0.861	0.837	0.849	0.697	0.524	0.103
16:04:16	0.931	0.921	0.904	0.894	0.897	0.85	0.86	0.837	0.848	0.699	0.526	0.103
16:09:16	0.93	0.919	0.902	0.893	0.896	0.849	0.859	0.837	0.849	0.702	0.533	0.102
16:14:16	0.93	0.919	0.902	0.893	0.896	0.849	0.86	0.837	0.85	0.703	0.536	0.103
16:19:16	0.93	0.919	0.902	0.893	0.896	0.848	0.859	0.837	0.851	0.706	0.539	0.103
16:24:16	0.929	0.919	0.901	0.893	0.896	0.848	0.859	0.838	0.851	0.708	0.544	0.103
16:29:16	0.929	0.919	0.901	0.892	0.896	0.848	0.858	0.838	0.851	0.71	0.546	0.103
16:34:16	0.928	0.918	0.9	0.892	0.894	0.847	0.857	0.838	0.852	0.713	0.549	0.103
16:39:16	0.927	0.918	0.9	0.891	0.895	0.847	0.857	0.838	0.853	0.714	0.552	0.103
16:44:16	0.928	0.918	0.899	0.891	0.895	0.847	0.857	0.839	0.853	0.717	0.557	0.103
16:49:16	0.928	0.918	0.9	0.892	0.894	0.847	0.857	0.838	0.853	0.718	0.558	0.103
16:54:16	0.927	0.917	0.898	0.891	0.893	0.846	0.855	0.839	0.855	0.722	0.564	0.103
16:59:16	0.927	0.918	0.899	0.892	0.893	0.845	0.855	0.839	0.854	0.723	0.565	0.103
17:04:16	0.926	0.917	0.897	0.891	0.893	0.846	0.855	0.839	0.854	0.725	0.568	0.103
17:09:16	0.927	0.919	0.898	0.892	0.893	0.846	0.854	0.839	0.855	0.726	0.571	0.103
17:14:16	0.925	0.916	0.897	0.891	0.892	0.844	0.853	0.839	0.856	0.729	0.574	0.103
17:19:16	0.926	0.917	0.898	0.891	0.892	0.845	0.853	0.839	0.856	0.729	0.575	0.103
17:24:16	0.925	0.917	0.897	0.89	0.892	0.844	0.854	0.839	0.857	0.732	0.579	0.103
17:29:16	0.926	0.918	0.897	0.891	0.893	0.845	0.854	0.838	0.857	0.732	0.581	0.103
17:34:16	0.924	0.916	0.897	0.89	0.893	0.844	0.852	0.839	0.857	0.736	0.585	0.103
17:39:16	0.924	0.916	0.897	0.891	0.893	0.845	0.852	0.838	0.858	0.736	0.586	0.103
17:44:16	0.923	0.916	0.896	0.89	0.892	0.844	0.851	0.837	0.858	0.738	0.591	0.104
17:49:16	0.922	0.915	0.896	0.89	0.893	0.843	0.851	0.837	0.858	0.739	0.593	0.104
17:54:16	0.923	0.915	0.895	0.89	0.892	0.843	0.85	0.837	0.859	0.74	0.596	0.104
17:59:16	0.923	0.916	0.896	0.892	0.891	0.842	0.85	0.836	0.859	0.742	0.598	0.103
18:04:16	0.922	0.914	0.895	0.891	0.891	0.842	0.848	0.836	0.859	0.743	0.599	0.103
18:09:16	0.922	0.914	0.896	0.891	0.89	0.841	0.847	0.837	0.859	0.744	0.602	0.104
18:14:16	0.922	0.914	0.896	0.892	0.89	0.841	0.847	0.835	0.859	0.745	0.604	0.104
18:19:16	0.921	0.913	0.895	0.891	0.889	0.84	0.846	0.835	0.859	0.747	0.606	0.103
18:24:16	0.922	0.915	0.895	0.892	0.889	0.839	0.846	0.834	0.858	0.747	0.609	0.103
18:29:16	0.92	0.913	0.895	0.89	0.888	0.838	0.844	0.834	0.858	0.748	0.611	0.104
18:34:16	0.921	0.913	0.897	0.89	0.888	0.838	0.844	0.833	0.858	0.749	0.613	0.104
18:39:16	0.92	0.912	0.897	0.89	0.886	0.837	0.843	0.833	0.858	0.752	0.615	0.104
18:44:16	0.92	0.913	0.898	0.89	0.886	0.837	0.843	0.834	0.858	0.751	0.617	0.104
18:49:16	0.919	0.913	0.897	0.889	0.886	0.836	0.841	0.834	0.857	0.752	0.619	0.103
18:54:16	0.919	0.913	0.898	0.889	0.885	0.835	0.841	0.833	0.857	0.753	0.621	0.104
18:59:16	0.919	0.912	0.897	0.888	0.885	0.835	0.84	0.832	0.857	0.755	0.624	0.104
19:04:16	0.919	0.913	0.897	0.888	0.884	0.835	0.839	0.832	0.856	0.755	0.625	0.103
19:09:16	0.919	0.914	0.897	0.888	0.884	0.834	0.839	0.831	0.856	0.756	0.627	0.104
19:14:15	0.918	0.915	0.897	0.887	0.883	0.834	0.839	0.83	0.855	0.756	0.628	0.104
19:19:16	0.918	0.916	0.896	0.887	0.883	0.833	0.838	0.829	0.855	0.758	0.632	0.104
19:24:16	0.917	0.915	0.895	0.886	0.883	0.832	0.838	0.828	0.855	0.758	0.633	0.104
19:29:16	0.917	0.915	0.895	0.885	0.882	0.832	0.837	0.827	0.854	0.76	0.634	0.104
19:34:16	0.917	0.916	0.895	0.885	0.881	0.831	0.836	0.826	0.854	0.76	0.635	0.104
19:39:16	0.916	0.915	0.894	0.886	0.881	0.831	0.836	0.826	0.853	0.761	0.638	0.104
19:44:16	0.916	0.915	0.894	0.885	0.881	0.83	0.835	0.824	0.853	0.761	0.639	0.104
19:49:16	0.916	0.915	0.894	0.885	0.88	0.83	0.835	0.824	0.852	0.762	0.641	0.104
19:54:16	0.915	0.914	0.893	0.885	0.879	0.829	0.834	0.823	0.851	0.762	0.642	0.104
19:59:16	0.915	0.913	0.892	0.884	0.879	0.829	0.833	0.822	0.851	0.762	0.643	0.104
20:04:16	0.915	0.913	0.892	0.883	0.879	0.829	0.833	0.821	0.851	0.764	0.646	0.104
20:09:16	0.914	0.912	0.892	0.883	0.878	0.827	0.832	0.82	0.85	0.764	0.648	0.104
20:14:16	0.915	0.912	0.892	0.883	0.877	0.827	0.831	0.82	0.85	0.765	0.648	0.104
20:19:16	0.914	0.912	0.891	0.882	0.877	0.826	0.83	0.819	0.85	0.765	0.651	0.104
20:24:16	0.914	0.911	0.891	0.882	0.876	0.826	0.829	0.817	0.849	0.766	0.652	0.104
20:29:16	0.914	0.911	0.89	0.881	0.876	0.825	0.829	0.817	0.847	0.767	0.653	0.104
20:34:16	0.915	0.912	0.891	0.882	0.876	0.825	0.829	0.817	0.847	0.766	0.654	0.105
20:39:16	0.913	0.91	0.89	0.88	0.875	0.824	0.827	0.816	0.846	0.768	0.656	0.104
20:44:16	0.912	0.909	0.889	0.88	0.874	0.823	0.826	0.814	0.844	0.768	0.658	0.104
20:49:16	0.913	0.908	0.889	0.88	0.874	0.822	0.825	0.814	0.844	0.768	0.66	0.104
20:54:16	0.913	0.908	0.888	0.879	0.873	0.821	0.825	0.812	0.843	0.769	0.66	0.104
20:59:16	0.913	0.907	0.888	0.878	0.873	0.82	0.824	0.812	0.842	0.77	0.663	0.104
21:04:16	0.912	0.908	0.888	0.878	0.872	0.82	0.823	0.811	0.841	0.77	0.664	0.104
21:09:16	0.912	0.906	0.887	0.877	0.871	0.82	0.822	0.81	0.84	0.771	0.666	0.104
21:14:16	0.913	0.907	0.887	0.876	0.87	0.818	0.822	0.809	0.839	0.77	0.667	0.104
21:19:16	0.913	0.906	0.886	0.875	0.869	0.817	0.82	0.809	0.838	0.772	0.67	0.104
21:24:16	0.913	0.905	0.887	0.875	0.869	0.817	0.819	0.807	0.837	0.771	0.668	0.104
21:29:16	0.914	0.905	0.886	0.874	0.868	0.816	0.818	0.807	0.836	0.771	0.67	0.104
21:34:16	0.914	0.906	0.887	0.875	0.868	0.815	0.817	0.806	0.835	0.77	0.67	0.104
21:39:16	0.914	0.904	0.885	0.873	0.867	0.813	0.816	0.806	0.834	0.772	0.672	0.104
21:44:16	0.914	0.904	0.884	0.873	0.866	0.813	0.815	0.805	0.833	0.772	0.674	0.104
21:49:16	0.913	0.903	0.884	0.872	0.864	0.811	0.813	0.804	0.833	0.772	0.676	0.104
21:54:16	0.913	0.903	0.883	0.871	0.864	0.81	0.812	0.803	0.832	0.772	0.677	0.104
21:59:16	0.912	0.901	0.882	0.87	0.863	0.809	0.812	0.802	0.831	0.772	0.679	0.104
22:04:16	0.912	0.901	0.882	0.87	0.862	0.807	0.81	0.801	0.83	0.773	0.679	0.104
22:09:16	0.911	0.901	0.881	0.868	0.86	0.806	0.809	0.8	0.829	0.772	0.68	0.104
22:14:16	0.911	0.902	0.881	0.869	0.859	0.804	0.808	0.799	0.828	0.772	0.68	0.104
22:19:16	0.911	0.9	0.88	0.867	0.858	0.804	0.807	0.798	0.828	0.773	0.683	0.104
22:24:16	0.91	0.899	0.879	0.866	0.857	0.801	0.805	0.797	0.827	0.772	0.683	0.104
22:29:16	0.91	0.899	0.878	0.865	0.855	0.801	0.804	0.796	0.826	0.772	0.686	0.104
22:34:16	0.909	0.898	0.877	0.864	0.853	0.799	0.802	0.795	0.825	0.772	0.686	0.104
22:39:16	0.909	0.897	0.876	0.862	0.852	0.797	0.801	0.794	0.825	0.772	0.687	0.104
22:44:16	0.908	0.897	0.875	0.862	0.851	0.796	0.8	0.793	0.823	0.771	0.687	0.104
22:49:16	0.908	0.896	0.874	0.86	0.849	0.794	0.798	0.792	0.823	0.773	0.69	0.105
22:54:16	0.907	0.895	0.873	0.859	0.848	0.793	0.796	0.791	0.822	0.771	0.689	0.104
22:59:16	0.907	0.895	0.872	0.857	0.846	0.79	0.794	0.79	0.821	0.772	0.691	0.104
23:04:16	0.907	0.894	0.871	0.856	0.845	0.788	0.793	0.789	0.821	0.771	0.692	0.104
23:09:16	0.906	0.894	0.87	0.855	0.844	0.788	0.793	0.788	0.82	0.771	0.693	0.104
23:14:16	0.906	0.893	0.868	0.853	0.842	0.786	0.791	0.786	0.819	0.771	0.692	0.104
23:19:16	0.906	0.891	0.867	0.852	0.84	0.784	0.789	0.786	0.818	0.77	0.694	0.104
23:24:16	0.905	0.891	0.865	0.85	0.838	0.782	0.787	0.784	0.817	0.77	0.695	0.104
23:29:16	0.906	0.89	0.865	0.849	0.837	0.78	0.785	0.783	0.817	0.769	0.696	0.104
23:34:16	0.904	0.889	0.863	0.847	0.835	0.779	0.784	0.781	0.816	0.769	0.697	0.104
23:39:16	0.904	0.888	0.861	0.845	0.833	0.777	0.782	0.78	0.815	0.769	0.698	0.104
23:44:16	0.905	0.887	0.861	0.844	0.831	0.775	0.781	0.778	0.814	0.769	0.698	0.104
23:49:16	0.905	0.888	0.859	0.843	0.829	0.774	0.779	0.777	0.814	0.767	0.698	0.104
23:54:16	0.903	0.885	0.857	0.84	0.827	0.773	0.777	0.776	0.813	0.768	0.7	0.104
23:59:16	0.903	0.884	0.856	0.839	0.826	0.771	0.775	0.774	0.811	0.767	0.701	0.104
1 day, 0:04:16	0.903	0.882	0.854	0.836	0.823	0.769	0.773	0.774	0.81	0.767	0.702	0.104
