# Supplementary material for: Using cellular fitness to map the structure and function of a major facilitator superfamily effluxer
Source: Mol Syst Biol. 2017 Dec 1;13(12):964. doi: 10.15252/msb.20177635 (PMC5740499; doi:10.15252/msb.20177635)
Supplement: Supplementary file 10 — Source Data for Figure 3 [file MSB-13-964-s008.zip]

Archive with 4 entries (3 files):
- SourceData_Figure3/
- SourceData_Figure3/MSB-17-7635_AnalyzedDataforFigure3.xlsx
- SourceData_Figure3/MSB-17-7635_SourceDataforFigure3.xlsx
- SourceData_Figure3/README.txt
