# Supplementary material for: Using cellular fitness to map the structure and function of a major facilitator superfamily effluxer
Source: Mol Syst Biol. 2017 Dec 1;13(12):964. doi: 10.15252/msb.20177635 (PMC5740499; doi:10.15252/msb.20177635)
Supplement: Supplementary file 10 — Source Data for Figure 3 [file MSB-13-964-s008.zip › SourceData_Figure3/MSB-17-7635_AnalyzedDataforFigure3.xlsx]

## Sheet: TET Growth Rates
Absolute growth rates (min-1) of TetB Chromosomal Variants in TET
TET (µg/mL)	TetBWT_1	TetBWT_2	TetBWT_3	TetBL9F_1	TetBL9F_2	TetBL9F_3	TetBD190N_1	TetBD190N_2	TetBD190N_3	TetBE192A_1	TetBE192A_2	TetBE192A_3	TetBE192D_1	TetBE192D_2	TetBE192D_3	TetBE192Q_1	TetBE192Q_2	TetBE192Q_3	TetBV339C_1	TetBV339C_2	TetBV339C_3	TetBG366C_1	TetBG366C_2	TetBG366C_3
0	0.0259297	0.0266964	0.0292672	0.027193	0.0270061	0.0289459	0.0260249	0.0267913	0.0274637	0.0264456	0.0266531	0.0292287	0.0271569	0.0263623	0.0305204	0.0263737	0.0264174	0.0287507	0.0270069	0.0262038	0.0291609	0.0254241	0.0259688	0.0282332
5	0.0241589	0.0266831	0.0298608	0.0258144	0.0268109	0.0299916	0.0254419	0.0268515	0.0290691	0.0251924	0.0268274	0.0293559	0.0270098	0.0265471	0.0290088	0.0266507	0.0264358	0.028998	0.0269685	0.0255752	0.0283513	0.0253517	0.0251121	0.0272066
10	0.0250605	0.0255164	0.0289255	0.0263562	0.0266715	0.0298441	0.0252181	0.026401	0.0294565	0.0259784	0.0265219	0.0279001	0.0272987	0.0246859	0.028239	0.0264152	0.0252245	0.0286901	0.0261795	0.0257209	0.0286137	0.0206023	0.0195476	0.0234498
15	0.0245463	0.0251034	0.0294961	0.0251388	0.0259825	0.0294548	0.024638	0.0258953	0.0277691	0.0255805	0.0256206	0.0273123	0.0264439	0.0245717	0.0272472	0.0255235	0.0254193	0.0274862	0.0246646	0.0249163	0.0284578	0.0133029	0.00837885	0.0141845
20	0.0245208	0.0237957	0.0277084	0.0257493	0.0261254	0.0291267	0.0246197	0.0254284	0.0265218	0.0251394	0.0251398	0.026188	0.0255375	0.0238007	0.0263977	0.0250308	0.0246657	0.0267294	0.0236679	0.024753	0.0277186	0.00591761	0.0046463	0.00816746
25	0.0237027	0.0239986	0.0274206	0.0261733	0.026101	0.0301316	0.0236986	0.0238302	0.0263643	0.0245641	0.023392	0.0254153	0.0246467	0.0231846	0.0264289	0.0241364	0.0239469	0.0267549	0.0237914	0.0234426	0.025978	0.00535467	0.0038767	0.00603129
30	0.0210589	0.0213661	0.0258489	0.0258174	0.0251331	0.0300621	0.0200087	0.0221507	0.0255658	0.0209968	0.0229322	0.0256481	0.0226212	0.0212763	0.0244521	0.0232992	0.0220924	0.0242176	0.0208418	0.0213289	0.0235608	0.00422944	0.00386824	0.00623716
35	0.0194066	0.0199171	0.022439	0.0247524	0.0250651	0.0272729	0.019317	0.0199775	0.0212102	0.020195	0.020204	0.0214291	0.0205846	0.0196114	0.022015	0.0200291	0.0197291	0.0202638	0.0174197	0.0187132	0.0201955	0.00260259	0.00178176	0.00452786
45	0.0142175	0.0165665	0.0183992	0.0209347	0.0234534	0.0247932	0.0145871	0.0164332	0.018724	0.016911	0.0158342	0.0177777	0.0163954	0.0152013	0.0183205	0.0169234	0.0157772	0.0176649	0.0118743	0.0142289	0.016647	0.00188684	0.00122042	0.00185222
60	0.0110496	0.0120885	0.0156471	0.0186962	0.0181818	0.0207293	0.0118939	0.0124194	0.0153111	0.0134226	0.0128279	0.0147281	0.0127623	0.0104853	0.0143965	0.0115955	0.0100429	0.0157155	0.00854198	0.00912367	0.0131117	0.00162143	0.00106908	0.00363303
80	0.00869811	0.00924614	0.0109335	0.0124826	0.0127731	0.0134635	0.00958298	0.0079739	0.0103773	0.0105759	0.00838466	0.0123317	0.00942154	0.008486	0.0133606	0.00917895	0.0084777	0.011669	0.00550725	0.00676978	0.00920397	0.000273664	0.000378349	0.00255724
100	0.00557115	0.00706679	0.00905778	0.00860368	0.00806781	0.0108757	0.00680936	0.00647319	0.00882918	0.00776579	0.00680599	0.00921132	0.00733327	0.00681805	0.0103218	0.0076886	0.00485403	0.00780142	0.00383821	0.00482757	0.00691671	0	0	0.00324924
Normalized growth rates of TetB Chromosomal Variants in TET
TET (µg/mL)	TetBWT_1	TetBWT_2	TetBWT_3	TetBL9F_1	TetBL9F_2	TetBL9F_3	TetBD190N_1	TetBD190N_2	TetBD190N_3	TetBE192A_1	TetBE192A_2	TetBE192A_3	TetBE192D_1	TetBE192D_2	TetBE192D_3	TetBE192Q_1	TetBE192Q_2	TetBE192Q_3	TetBV339C_1	TetBV339C_2	TetBV339C_3	TetBG366C_1	TetBG366C_2	TetBG366C_3
0	1	1	1	1	1	1	1	1	1	1	1	1	1	1	1	1	1	1	1	1	1	1	1	1
5	0.931708	0.999504	1.02028	0.949303	0.992772	1.03613	0.977601	1.00225	1.05845	0.952613	1.00654	1.00435	0.994583	1.00701	0.95047	1.0105	1.0007	1.0086	0.998576	0.976011	0.972236	0.997154	0.967008	0.963637
10	0.96648	0.955801	0.988326	0.969228	0.98761	1.03103	0.969001	0.98543	1.07256	0.982333	0.995074	0.954546	1.00522	0.93641	0.92525	1.00158	0.954843	0.997894	0.969361	0.981573	0.981233	0.810346	0.752735	0.830573
15	0.94665	0.94033	1.00782	0.924458	0.962096	1.01758	0.946708	0.966555	1.01112	0.967289	0.961259	0.934435	0.973745	0.932075	0.892753	0.967765	0.96222	0.956019	0.913271	0.950868	0.975888	0.523241	0.32265	0.502403
20	0.945666	0.891347	0.94674	0.94691	0.967387	1.00625	0.946005	0.949127	0.965703	0.950608	0.94322	0.89597	0.940369	0.902831	0.864918	0.949083	0.93369	0.929696	0.876363	0.944634	0.950538	0.232756	0.178918	0.289285
25	0.914114	0.898946	0.936905	0.962501	0.966483	1.04096	0.910614	0.889473	0.959968	0.928852	0.877646	0.869534	0.907566	0.879457	0.865941	0.91517	0.906483	0.930585	0.880938	0.894626	0.89085	0.210614	0.149283	0.213624
30	0.812155	0.800338	0.883203	0.949413	0.930646	1.03856	0.76883	0.826786	0.930893	0.793961	0.860394	0.877498	0.83298	0.807074	0.801173	0.883425	0.836281	0.842332	0.771721	0.813962	0.807957	0.166356	0.148957	0.220915
35	0.748431	0.746061	0.766695	0.910249	0.928127	0.9422	0.742252	0.745669	0.772299	0.763644	0.758035	0.733154	0.75799	0.743917	0.721319	0.759435	0.746822	0.704811	0.645007	0.714142	0.692552	0.102367	0.0686114	0.160373
45	0.548309	0.620551	0.628662	0.769855	0.868446	0.856534	0.560505	0.613379	0.681772	0.639465	0.594084	0.608229	0.603729	0.576628	0.60027	0.641679	0.597228	0.614418	0.439676	0.543011	0.570865	0.0742148	0.0469955	0.0656042
60	0.426139	0.452813	0.534631	0.687538	0.673246	0.716139	0.457021	0.463562	0.557502	0.507556	0.481289	0.503891	0.469946	0.397736	0.471702	0.439662	0.380161	0.546615	0.316289	0.348181	0.449632	0.0637753	0.0411679	0.128679
80	0.33545	0.346344	0.373575	0.459037	0.472969	0.465126	0.368224	0.29763	0.377854	0.399912	0.314584	0.421905	0.34693	0.321899	0.437759	0.348035	0.320914	0.405869	0.20392	0.258351	0.315627	0.010764	0.0145694	0.0905754
100	0.214856	0.26471	0.309486	0.316393	0.29874	0.375725	0.261648	0.241615	0.321486	0.293652	0.255354	0.315147	0.270034	0.258628	0.338192	0.291526	0.183744	0.271347	0.14212	0.184232	0.237191	0	0	0.115086

## Sheet: DOX Growth Rates
Absolute growth rates (min-1) of TetB Chromosomal Variants in DOX
DOX (µg/mL)	TetBWT_1	TetBWT_2	TetBWT_3	TetBL9F_1	TetBL9F_2	TetBL9F_3	TetBD190N_1	TetBD190N_2	TetBD190N_3	TetBE192A_1	TetBE192A_2	TetBE192A_3	TetBE192D_1	TetBE192D_2	TetBE192D_3	TetBE192Q_1	TetBE192Q_2	TetBE192Q_3	TetBV339C_1	TetBV339C_2	TetBV339C_3	TetBG366C_1	TetBG366C_2	TetBG366C_3
0	0.026348	0.0274772	0.0275706	0.0264647	0.0268829	0.027244	0.0268673	0.0277067	0.0274627	0.0269652	0.0271354	0.0264137	0.0260215	0.0272849	0.0258173	0.0266187	0.0267369	0.0262875	0.0270063	0.025269	0.0287971	0.0256805	0.0257295	0.0267187
0.5	0.0252952	0.0264178	0.0285172	0.0261938	0.026838	0.0281931	0.026592	0.02949	0.0273283	0.0264165	0.0285065	0.0262909	0.0265844	0.0274186	0.0267445	0.026761	0.0262954	0.0282035	0.0272221	0.0275858	0.026955	0.0256693	0.0269392	0.0264884
1	0.025371	0.0263479	0.0286918	0.0257739	0.0266041	0.0284133	0.0262885	0.0286341	0.0276065	0.0267729	0.0281788	0.0271805	0.0267722	0.0270813	0.0259785	0.0271966	0.0262897	0.0267268	0.0264605	0.0256063	0.0269031	0.0242066	0.0253596	0.026481
2	0.0256815	0.0261438	0.0281701	0.0263278	0.0269625	0.0276099	0.0260606	0.0284034	0.0255537	0.0253283	0.0275692	0.0266918	0.026413	0.0256912	0.0274744	0.0267286	0.0264087	0.025952	0.0252856	0.0263504	0.0265245	0.0220238	0.0218077	0.0232057
3	0.0257644	0.0269584	0.0280267	0.0271207	0.0266856	0.026944	0.0249895	0.0285049	0.0257701	0.0260698	0.0267962	0.0265011	0.0264023	0.0258292	0.0269762	0.0267501	0.0262844	0.026537	0.0250493	0.0260639	0.027417	0.0169928	0.0174727	0.01862
6	0.0233461	0.0248865	0.0237702	0.0266115	0.0266912	0.0256739	0.0236122	0.0242054	0.0239347	0.0226161	0.0226959	0.0228407	0.0237399	0.0229322	0.023681	0.0235189	0.0234191	0.0246486	0.024799	0.0240137	0.0250355	0.00454942	0.00469335	0.00625487
8	0.0201231	0.021343	0.0213839	0.0255104	0.0260852	0.0269868	0.0194826	0.0211515	0.0204716	0.0188534	0.0216761	0.019913	0.0207111	0.0211664	0.0202916	0.0208614	0.0201735	0.0208505	0.022397	0.0210012	0.0205943	0.00232046	0.00285227	0.00353381
10	0.0172938	0.0186547	0.0176135	0.0226536	0.0242231	0.0236426	0.0168711	0.0164336	0.0163831	0.0168495	0.0171831	0.0157827	0.0175359	0.0180697	0.016953	0.0174629	0.0167245	0.016399	0.0189279	0.0180409	0.0151258	0.0015336	0.00150817	0.00248566
12	0.01379	0.0157647	0.0146321	0.0197693	0.0222391	0.0220016	0.0137073	0.0130416	0.0129479	0.0133455	0.0153076	0.0137696	0.0142594	0.0132861	0.0112338	0.0123668	0.0143756	0.0135155	0.0149221	0.0151468	0.013181	0.00126255	0.00182603	0.00232554
16	0.00976869	0.0113942	0.0112097	0.0142415	0.0167884	0.015329	0.00972864	0.00948845	0.00731133	0.00996795	0.0106672	0.00832374	0.011205	0.00986288	0.00958522	0.0102957	0.010929	0.0102907	0.0110599	0.0107796	0.0100404	0.000402903	0.000321391	0.000472918
20	0.00817691	0.00776655	0.00921884	0.0109601	0.0119005	0.0103654	0.00782917	0.0075524	0.00835903	0.00811016	0.00857946	0.00610461	0.00794815	0.00826025	0.00759559	0.0072469	0.00703487	0.00953915	0.00977231	0.00845609	0.00674304	0.000295051	0.000240507	0.000378214
30	0.00412825	0.00546889	0.00591655	0.00565652	0.00624953	0.00596541	0.0040525	0.00475539	0.00533425	0.00441833	0.00550971	0.00440483	0.00507603	0.00534413	0.00590564	0.00380062	0.00398111	0.00604938	0.00561377	0.00580603	0.00488154	0.000186739	0.000280685	0.000422493
Normalized growth rates of TetB Chromosomal Variants in DOX
DOX (µg/mL)	TetBWT_1	TetBWT_2	TetBWT_3	TetBL9F_1	TetBL9F_2	TetBL9F_3	TetBD190N_1	TetBD190N_2	TetBD190N_3	TetBE192A_1	TetBE192A_2	TetBE192A_3	TetBE192D_1	TetBE192D_2	TetBE192D_3	TetBE192Q_1	TetBE192Q_2	TetBE192Q_3	TetBV339C_1	TetBV339C_2	TetBV339C_3	TetBG366C_1	TetBG366C_2	TetBG366C_3
0	1	1	1	1	1	1	1	1	1	1	1	1	1	1	1	1	1	1	1	1	1	1	1	1
0.5	0.960042	0.961444	1.03433	0.989764	0.99833	1.03484	0.98975	1.06436	0.995104	0.979654	1.05053	0.995348	1.02163	1.0049	1.03591	1.00535	0.983486	1.07289	1.00799	1.09169	0.936031	0.999566	1.04702	0.991381
1	0.962921	0.958898	1.04067	0.9739	0.989628	1.04292	0.978457	1.03347	1.00524	0.992871	1.03845	1.02903	1.02885	0.992538	1.00624	1.02171	0.983272	1.01671	0.979792	1.01335	0.93423	0.942608	0.985626	0.991103
2	0.974706	0.951472	1.02174	0.994827	1.00296	1.01343	0.969972	1.02515	0.930486	0.939296	1.01599	1.01053	1.01504	0.941593	1.06419	1.00413	0.987722	0.98724	0.936286	1.0428	0.921081	0.857609	0.847577	0.868521
3	0.977852	0.981118	1.01654	1.02479	0.992663	0.988989	0.930108	1.02881	0.938364	0.966795	0.987499	1.00331	1.01463	0.946648	1.04489	1.00494	0.983076	1.00949	0.927537	1.03146	0.952073	0.661702	0.679091	0.69689
6	0.886069	0.905714	0.862158	1.00555	0.99287	0.942371	0.878842	0.87363	0.871533	0.838715	0.836395	0.864728	0.912316	0.840474	0.917255	0.883547	0.875906	0.937657	0.918267	0.950324	0.869376	0.177155	0.182411	0.234101
8	0.763743	0.776751	0.775605	0.963943	0.970326	0.990559	0.725142	0.763408	0.745431	0.699174	0.798814	0.753887	0.795921	0.775755	0.785969	0.783712	0.754516	0.793173	0.829325	0.831105	0.715152	0.0903587	0.110856	0.13226
10	0.656363	0.678913	0.638853	0.855992	0.90106	0.867811	0.62794	0.593126	0.596559	0.62486	0.633237	0.597518	0.673898	0.662263	0.656655	0.65604	0.625521	0.623832	0.700873	0.713954	0.525254	0.0597186	0.0586163	0.0930307
12	0.523378	0.573736	0.530715	0.747007	0.827257	0.807578	0.510184	0.470702	0.471471	0.494918	0.564119	0.521304	0.547987	0.48694	0.435128	0.464592	0.537669	0.514141	0.552544	0.599422	0.45772	0.0491638	0.0709703	0.0870379
16	0.370756	0.414679	0.406581	0.538133	0.6245	0.562659	0.362099	0.34246	0.266227	0.36966	0.393111	0.315129	0.430605	0.361478	0.371271	0.386786	0.408761	0.391467	0.40953	0.426593	0.348662	0.0156891	0.0124912	0.0176999
20	0.310343	0.282654	0.334372	0.41414	0.44268	0.380465	0.291401	0.272584	0.304377	0.300764	0.316172	0.231115	0.305445	0.302741	0.294206	0.272249	0.263114	0.362878	0.361854	0.334643	0.234157	0.0114893	0.00934751	0.0141554
30	0.156682	0.199034	0.214596	0.213738	0.232472	0.218963	0.150834	0.171633	0.194236	0.163853	0.203045	0.166763	0.195071	0.195864	0.228747	0.14278	0.148899	0.230124	0.207869	0.229769	0.169515	0.00727164	0.0109091	0.0158127

## Sheet: MCN Growth Rates
Absolute growth rates (min-1) of TetB Chromosomal Variants in MCN
MCN (µg/mL)	TetBWT_1	TetBWT_2	TetBWT_3	TetBL9F_1	TetBL9F_2	TetBL9F_3	TetBD190N_1	TetBD190N_2	TetBD190N_3	TetBE192A_1	TetBE192A_2	TetBE192A_3	TetBE192D_1	TetBE192D_2	TetBE192D_3	TetBE192Q_1	TetBE192Q_2	TetBE192Q_3	TetBV339C_1	TetBV339C_2	TetBV339C_3	TetBG366C_1	TetBG366C_2	TetBG366C_3
0	0.0281348	0.0287675	0.0285884	0.0286709	0.0279624	0.0294384	0.0296198	0.0293633	0.0290702	0.0294229	0.0297649	0.0284442	0.0296782	0.0297117	0.0283032	0.030016	0.0283485	0.028756	0.0300061	0.0282632	0.0281119	0.0296523	0.0277555	0.0288929
0.5	0.0278411	0.0280865	0.0295937	0.0277742	0.0289778	0.029656	0.0285126	0.029796	0.0282795	0.0294525	0.0296823	0.028551	0.0296927	0.0298693	0.0271879	0.0302948	0.0291614	0.02793	0.0303877	0.0273564	0.0287142	0.0286857	0.0270345	0.0286923
1	0.0280066	0.0284624	0.0295245	0.029469	0.0297403	0.0292813	0.0292457	0.0283157	0.0275518	0.0296345	0.0281803	0.027152	0.0296602	0.0274773	0.0285311	0.0284033	0.0268703	0.0291388	0.0281788	0.0277173	0.0294692	0.0245867	0.0252078	0.0252326
1.5	0.0267717	0.0283706	0.0289694	0.0273811	0.0299816	0.0280636	0.028093	0.0289087	0.0271157	0.029155	0.0289511	0.0268112	0.0283254	0.0281616	0.0273055	0.0274655	0.0272582	0.0259291	0.0272524	0.0263813	0.0277392	0.0175722	0.0170275	0.0188315
2	0.0258425	0.0227664	0.0264844	0.025056	0.0276401	0.0293434	0.0235498	0.0263051	0.0240442	0.0248545	0.02601	0.0245239	0.0259294	0.0241738	0.025767	0.0201846	0.023732	0.0244754	0.0217398	0.0229365	0.0232419	0.0125002	0.0120369	0.0124365
2.5	0.0202954	0.0226288	0.0237269	0.0268634	0.0289355	0.0280296	0.0212109	0.0212123	0.021392	0.0231167	0.0216133	0.0224594	0.0226058	0.0216125	0.0218429	0.0200544	0.0211668	0.0214394	0.0162922	0.0163893	0.0201201	0.00886486	0.00988404	0.0117469
3	0.0178716	0.0185975	0.0206053	0.0250298	0.0247888	0.0267545	0.0188948	0.0189718	0.0181151	0.0181759	0.0189435	0.0188848	0.0210976	0.0184395	0.0182241	0.017534	0.0172144	0.0185607	0.0148503	0.0119119	0.014789	0.00799071	0.00693989	0.00721366
3.5	0.0129536	0.0136205	0.0157558	0.0218988	0.0239427	0.0235382	0.0136031	0.0120551	0.013069	0.0158641	0.0150499	0.0154985	0.0153871	0.0144938	0.0147913	0.013185	0.0148081	0.0142325	0.0104518	0.00843984	0.0101169	0.00214829	0.00510996	0.00645128
4	0.0106498	0.0121311	0.0143693	0.0179361	0.0194895	0.0206792	0.0126589	0.0111763	0.0123573	0.0132368	0.0109497	0.0120988	0.01431	0.0123127	0.0114564	0.0108922	0.0112078	0.0116865	0.00813344	0.00585255	0.00876374	0.00354945	0.00277727	0.00520674
5	0.00909934	0.00938012	0.0101696	0.0103307	0.014387	0.0134198	0.00963424	0.010267	0.00763166	0.0102769	0.00882549	0.00794069	0.0101762	0.00853545	0.0098166	0.00834955	0.00692276	0.00910807	0.00459147	0.00533895	0.00633777	0.00250589	0.0022631	0.00178754
6	0.00548408	0.00758613	0.00794532	0.00978095	0.0116802	0.011213	0.00774584	0.00841996	0.00743759	0.00849961	0.00844101	0.00631713	0.00939615	0.00804485	0.00613001	0.0074617	0.00510689	0.00704832	0.00473992	0.00208204	0.00449816	0.00246252	0.00241517	0.00260459
10	0.00080436	0.00156592	0.00421828	0.00260817	0.00521097	0.00429251	0.00246467	0.00197062	0.00289177	0.00380658	0.00266206	0.00267572	0.00312981	0.00454343	0.00208204	0.00260459	0.00241732	0.00392849	0.000636351	0.000475818	0	0.000235743	0.00054438	0.00055395
Normalized growth rates of TetB Chromosomal Variants in MCN
MCN (µg/mL)	TetBWT_1	TetBWT_2	TetBWT_3	TetBL9F_1	TetBL9F_2	TetBL9F_3	TetBD190N_1	TetBD190N_2	TetBD190N_3	TetBE192A_1	TetBE192A_2	TetBE192A_3	TetBE192D_1	TetBE192D_2	TetBE192D_3	TetBE192Q_1	TetBE192Q_2	TetBE192Q_3	TetBV339C_1	TetBV339C_2	TetBV339C_3	TetBG366C_1	TetBG366C_2	TetBG366C_3
0	1	1	1	1	1	1	1	1	1	1	1	1	1	1	1	1	1	1	1	1	1	1	1	1
0.5	0.989561	0.976327	1.03517	0.968722	1.03631	1.00739	0.962622	1.01473	0.972799	1.00101	0.997226	1.00375	1.00049	1.00531	0.960595	1.00929	1.02868	0.971274	1.01272	0.967916	1.02142	0.967403	0.974024	0.993057
1	0.995444	0.989394	1.03275	1.02784	1.06358	0.994663	0.98737	0.964321	0.947768	1.00719	0.946765	0.954572	0.999394	0.924797	1.00805	0.946272	0.947856	1.01331	0.939103	0.980686	1.04828	0.829166	0.908209	0.873313
1.5	0.951553	0.986203	1.01333	0.955013	1.07221	0.9533	0.948453	0.984516	0.932767	0.990896	0.97266	0.942589	0.954419	0.94783	0.964747	0.91503	0.961538	0.901695	0.90823	0.933414	0.986739	0.592607	0.613483	0.651769
2	0.918525	0.791392	0.926402	0.873915	0.988473	0.996773	0.795069	0.895847	0.827107	0.844734	0.87385	0.862177	0.873686	0.813612	0.91039	0.672463	0.83715	0.851142	0.724515	0.811533	0.826763	0.42156	0.433677	0.430433
2.5	0.721361	0.786609	0.82995	0.936955	1.0348	0.952144	0.716106	0.722406	0.735874	0.785672	0.726133	0.789595	0.761697	0.727407	0.771746	0.668125	0.746665	0.745562	0.542962	0.579879	0.715714	0.298961	0.356111	0.406567
3	0.635214	0.646476	0.720759	0.873003	0.886506	0.90883	0.637912	0.646103	0.623151	0.617748	0.636439	0.663923	0.710881	0.620615	0.643886	0.584156	0.607241	0.645456	0.49491	0.421462	0.526077	0.269481	0.250037	0.249669
3.5	0.46041	0.473466	0.551125	0.763797	0.856245	0.799574	0.459259	0.410548	0.449567	0.539175	0.505625	0.544872	0.518466	0.487816	0.522603	0.439268	0.522357	0.494939	0.348322	0.298616	0.359879	0.0724494	0.184106	0.223282
4	0.378526	0.421694	0.502627	0.625585	0.696988	0.702457	0.42738	0.38062	0.425086	0.449881	0.367873	0.425351	0.482173	0.414405	0.404775	0.362882	0.395356	0.406402	0.27106	0.207073	0.311744	0.119703	0.100062	0.180208
5	0.323419	0.326066	0.355724	0.360321	0.514513	0.455862	0.325264	0.349655	0.262525	0.349281	0.296507	0.279167	0.342886	0.287276	0.346837	0.27817	0.244202	0.316736	0.153018	0.188901	0.225447	0.084509	0.0815371	0.0618676
6	0.194922	0.263705	0.277921	0.341145	0.41771	0.380896	0.261509	0.286751	0.255849	0.288878	0.28359	0.222088	0.316602	0.270764	0.216583	0.248591	0.180147	0.245108	0.157965	0.0736659	0.160009	0.0830467	0.0870159	0.0901463
10	0.0285895	0.0544336	0.147552	0.0909692	0.186356	0.145813	0.0832103	0.0671115	0.0994756	0.129375	0.0894365	0.0940689	0.105458	0.152917	0.0735617	0.0867736	0.0852713	0.136615	0.0212074	0.0168352	0	0.00795024	0.0196134	0.0191725
