# Supplementary material for: Using cellular fitness to map the structure and function of a major facilitator superfamily effluxer
Source: Mol Syst Biol. 2017 Dec 1;13(12):964. doi: 10.15252/msb.20177635 (PMC5740499; doi:10.15252/msb.20177635)
Supplement: Supplementary file 10 — Source Data for Figure 3 [file MSB-13-964-s008.zip › SourceData_Figure3/MSB-17-7635_SourceDataforFigure3.xlsx]

## Sheet: TET_1
	TetBWT												TetBL9F												TetBD190N												TetBE192A												TetBE192D
TET (µg/mL)	0	5	10	15	20	25	30	35	45	60	80	100	0	5	10	15	20	25	30	35	45	60	80	100	0	5	10	15	20	25	30	35	45	60	80	100	0	5	10	15	20	25	30	35	45	60	80	100	0
Time	A1	A2	A3	A4	A5	A6	A7	A8	A9	A10	A11	A12	B1	B2	B3	B4	B5	B6	B7	B8	B9	B10	B11	B12	C1	C2	C3	C4	C5	C6	C7	C8	C9	C10	C11	C12	D1	D2	D3	D4	D5	D6	D7	D8	D9	D10	D11	D12	E1
00:00:00	0.098	0.1	0.097	0.096	0.097	0.096	0.095	0.097	0.099	0.096	0.096	0.099	0.093	0.096	0.095	0.097	0.097	0.094	0.094	0.094	0.099	0.096	0.095	0.094	0.096	0.097	0.097	0.097	0.097	0.096	0.098	0.096	0.098	0.095	0.094	0.095	0.095	0.095	0.096	0.095	0.096	0.095	0.096	0.095	0.094	0.093	0.094	0.095	0.093
00:04:16	0.097	0.1	0.097	0.097	0.096	0.095	0.096	0.095	0.098	0.096	0.095	0.097	0.093	0.095	0.094	0.095	0.094	0.094	0.094	0.094	0.097	0.094	0.094	0.093	0.095	0.096	0.096	0.097	0.095	0.095	0.097	0.096	0.097	0.095	0.094	0.095	0.094	0.096	0.095	0.095	0.094	0.093	0.096	0.095	0.094	0.094	0.093	0.094	0.093
00:09:16	0.096	0.099	0.096	0.097	0.095	0.094	0.095	0.095	0.098	0.095	0.095	0.096	0.093	0.095	0.094	0.095	0.094	0.093	0.093	0.094	0.097	0.093	0.093	0.093	0.095	0.096	0.096	0.097	0.095	0.095	0.097	0.095	0.096	0.095	0.094	0.094	0.094	0.096	0.094	0.094	0.094	0.093	0.096	0.094	0.094	0.093	0.093	0.094	0.093
00:14:16	0.096	0.099	0.096	0.097	0.096	0.094	0.095	0.095	0.098	0.095	0.095	0.097	0.093	0.095	0.094	0.095	0.094	0.093	0.093	0.094	0.097	0.093	0.093	0.093	0.095	0.096	0.096	0.097	0.095	0.095	0.097	0.095	0.096	0.095	0.094	0.094	0.094	0.096	0.094	0.095	0.094	0.093	0.096	0.094	0.094	0.093	0.093	0.094	0.093
00:19:16	0.096	0.099	0.096	0.097	0.095	0.095	0.095	0.095	0.098	0.095	0.095	0.096	0.093	0.095	0.094	0.095	0.094	0.093	0.093	0.094	0.097	0.093	0.093	0.093	0.095	0.096	0.096	0.097	0.095	0.095	0.097	0.095	0.096	0.094	0.094	0.094	0.094	0.096	0.094	0.094	0.094	0.093	0.095	0.094	0.094	0.093	0.093	0.094	0.093
00:24:16	0.097	0.1	0.097	0.097	0.096	0.095	0.095	0.095	0.098	0.095	0.095	0.097	0.093	0.095	0.094	0.095	0.094	0.093	0.093	0.094	0.097	0.093	0.093	0.093	0.095	0.096	0.096	0.097	0.095	0.095	0.097	0.095	0.097	0.095	0.094	0.095	0.094	0.096	0.095	0.095	0.094	0.094	0.096	0.094	0.094	0.094	0.093	0.094	0.093
00:29:16	0.097	0.1	0.097	0.097	0.096	0.095	0.096	0.095	0.098	0.095	0.095	0.097	0.094	0.095	0.094	0.096	0.095	0.094	0.093	0.094	0.098	0.094	0.093	0.093	0.096	0.097	0.097	0.097	0.095	0.095	0.098	0.096	0.097	0.095	0.094	0.095	0.095	0.097	0.095	0.095	0.095	0.094	0.096	0.095	0.095	0.094	0.093	0.094	0.094
00:34:16	0.098	0.1	0.097	0.098	0.096	0.095	0.096	0.096	0.099	0.096	0.095	0.097	0.094	0.096	0.095	0.096	0.095	0.094	0.094	0.094	0.098	0.094	0.093	0.093	0.096	0.097	0.097	0.098	0.096	0.096	0.098	0.096	0.097	0.095	0.094	0.095	0.095	0.097	0.095	0.095	0.095	0.094	0.096	0.095	0.095	0.094	0.094	0.095	0.094
00:39:16	0.098	0.101	0.098	0.098	0.097	0.096	0.096	0.096	0.099	0.096	0.096	0.097	0.094	0.096	0.095	0.096	0.095	0.094	0.094	0.095	0.098	0.094	0.094	0.093	0.096	0.098	0.097	0.098	0.096	0.096	0.098	0.097	0.097	0.095	0.094	0.095	0.096	0.098	0.096	0.096	0.095	0.095	0.097	0.096	0.095	0.094	0.094	0.095	0.095
00:44:16	0.099	0.101	0.099	0.099	0.097	0.096	0.097	0.097	0.099	0.097	0.096	0.097	0.095	0.097	0.095	0.097	0.096	0.094	0.094	0.095	0.099	0.094	0.094	0.094	0.097	0.098	0.098	0.099	0.097	0.097	0.099	0.097	0.098	0.096	0.095	0.095	0.096	0.098	0.096	0.096	0.096	0.095	0.097	0.096	0.096	0.095	0.094	0.095	0.095
00:49:16	0.099	0.102	0.099	0.099	0.098	0.097	0.098	0.097	0.1	0.097	0.096	0.098	0.095	0.097	0.096	0.097	0.096	0.095	0.095	0.096	0.099	0.095	0.094	0.094	0.098	0.099	0.099	0.099	0.097	0.097	0.099	0.098	0.099	0.097	0.095	0.096	0.097	0.099	0.097	0.097	0.097	0.096	0.098	0.097	0.096	0.095	0.095	0.096	0.096
00:54:16	0.1	0.103	0.1	0.1	0.099	0.098	0.098	0.098	0.101	0.098	0.097	0.098	0.096	0.098	0.097	0.098	0.097	0.096	0.096	0.096	0.1	0.096	0.095	0.094	0.099	0.1	0.1	0.1	0.098	0.098	0.1	0.099	0.099	0.097	0.096	0.096	0.098	0.1	0.098	0.098	0.098	0.097	0.099	0.097	0.097	0.096	0.095	0.096	0.097
00:59:16	0.101	0.104	0.101	0.101	0.099	0.099	0.099	0.099	0.101	0.098	0.097	0.098	0.097	0.099	0.098	0.099	0.098	0.096	0.096	0.097	0.1	0.096	0.095	0.095	0.1	0.101	0.101	0.101	0.099	0.099	0.101	0.099	0.1	0.098	0.096	0.097	0.099	0.101	0.099	0.099	0.098	0.097	0.099	0.098	0.097	0.096	0.096	0.097	0.098
01:04:16	0.102	0.105	0.102	0.102	0.101	0.1	0.1	0.099	0.102	0.099	0.098	0.099	0.098	0.1	0.099	0.1	0.099	0.097	0.097	0.098	0.101	0.097	0.095	0.095	0.101	0.102	0.102	0.102	0.1	0.1	0.102	0.1	0.101	0.098	0.097	0.097	0.1	0.102	0.1	0.1	0.099	0.098	0.101	0.099	0.098	0.097	0.096	0.097	0.099
01:09:16	0.104	0.107	0.104	0.104	0.102	0.101	0.101	0.101	0.103	0.1	0.098	0.099	0.099	0.102	0.1	0.101	0.1	0.099	0.098	0.099	0.102	0.098	0.096	0.095	0.103	0.104	0.104	0.104	0.102	0.102	0.103	0.101	0.102	0.099	0.097	0.097	0.102	0.104	0.102	0.101	0.101	0.1	0.102	0.1	0.099	0.098	0.097	0.097	0.101
01:14:16	0.106	0.109	0.106	0.105	0.103	0.102	0.102	0.101	0.104	0.1	0.099	0.099	0.101	0.104	0.102	0.103	0.102	0.1	0.099	0.1	0.103	0.098	0.097	0.096	0.105	0.106	0.105	0.106	0.103	0.103	0.105	0.103	0.103	0.1	0.098	0.098	0.103	0.106	0.103	0.103	0.102	0.101	0.103	0.102	0.1	0.099	0.097	0.098	0.102
01:19:16	0.109	0.111	0.108	0.108	0.106	0.105	0.104	0.103	0.105	0.104	0.099	0.1	0.103	0.106	0.104	0.105	0.103	0.102	0.101	0.101	0.104	0.1	0.097	0.096	0.107	0.108	0.108	0.107	0.105	0.105	0.107	0.104	0.104	0.101	0.099	0.098	0.106	0.108	0.106	0.105	0.104	0.103	0.105	0.103	0.102	0.1	0.098	0.098	0.104
01:24:16	0.112	0.114	0.111	0.11	0.108	0.107	0.106	0.104	0.107	0.102	0.1	0.1	0.105	0.108	0.106	0.107	0.105	0.104	0.103	0.103	0.106	0.101	0.098	0.097	0.11	0.111	0.11	0.11	0.107	0.108	0.109	0.106	0.106	0.102	0.099	0.099	0.108	0.111	0.108	0.108	0.107	0.106	0.107	0.105	0.103	0.101	0.099	0.099	0.107
01:29:16	0.116	0.118	0.114	0.113	0.11	0.109	0.108	0.106	0.108	0.103	0.1	0.101	0.108	0.111	0.108	0.109	0.108	0.106	0.105	0.105	0.107	0.102	0.099	0.097	0.114	0.114	0.114	0.113	0.11	0.11	0.111	0.108	0.107	0.103	0.1	0.099	0.112	0.113	0.111	0.11	0.109	0.108	0.109	0.107	0.105	0.102	0.1	0.099	0.11
01:34:16	0.12	0.122	0.117	0.116	0.113	0.112	0.11	0.108	0.109	0.104	0.102	0.101	0.111	0.115	0.111	0.112	0.111	0.109	0.107	0.107	0.109	0.104	0.1	0.098	0.117	0.118	0.117	0.116	0.113	0.113	0.114	0.11	0.109	0.104	0.101	0.1	0.115	0.117	0.114	0.114	0.112	0.111	0.112	0.109	0.107	0.103	0.1	0.1	0.114
01:39:16	0.125	0.127	0.122	0.12	0.117	0.116	0.113	0.111	0.111	0.105	0.102	0.102	0.115	0.118	0.116	0.116	0.114	0.112	0.11	0.11	0.112	0.105	0.101	0.098	0.122	0.123	0.122	0.12	0.116	0.117	0.116	0.112	0.11	0.105	0.101	0.1	0.12	0.121	0.118	0.117	0.116	0.114	0.115	0.112	0.108	0.104	0.101	0.1	0.118
01:44:16	0.131	0.132	0.127	0.125	0.122	0.119	0.116	0.113	0.113	0.106	0.103	0.102	0.12	0.123	0.12	0.12	0.118	0.116	0.113	0.113	0.114	0.107	0.101	0.099	0.128	0.128	0.127	0.125	0.121	0.121	0.12	0.115	0.113	0.107	0.102	0.101	0.125	0.127	0.123	0.122	0.12	0.118	0.118	0.115	0.11	0.106	0.102	0.101	0.123
01:49:16	0.138	0.139	0.134	0.131	0.126	0.124	0.119	0.116	0.115	0.107	0.103	0.102	0.125	0.129	0.125	0.125	0.123	0.12	0.117	0.117	0.117	0.109	0.102	0.099	0.134	0.134	0.132	0.131	0.125	0.126	0.123	0.118	0.114	0.108	0.103	0.101	0.131	0.132	0.129	0.127	0.125	0.123	0.122	0.117	0.112	0.107	0.103	0.102	0.129
01:54:16	0.146	0.146	0.141	0.137	0.132	0.129	0.123	0.119	0.117	0.109	0.104	0.103	0.131	0.136	0.131	0.131	0.128	0.125	0.122	0.121	0.12	0.112	0.103	0.1	0.141	0.142	0.14	0.137	0.131	0.131	0.127	0.122	0.116	0.109	0.103	0.101	0.138	0.139	0.135	0.134	0.131	0.128	0.126	0.121	0.115	0.108	0.104	0.102	0.136
01:59:16	0.156	0.156	0.149	0.145	0.139	0.134	0.127	0.122	0.119	0.11	0.105	0.104	0.139	0.144	0.138	0.137	0.135	0.132	0.127	0.126	0.124	0.114	0.105	0.101	0.15	0.15	0.148	0.145	0.138	0.137	0.132	0.126	0.119	0.111	0.104	0.102	0.146	0.148	0.143	0.141	0.138	0.134	0.13	0.125	0.117	0.11	0.105	0.103	0.144
02:04:16	0.166	0.165	0.158	0.153	0.146	0.141	0.132	0.126	0.122	0.112	0.106	0.104	0.147	0.152	0.147	0.145	0.142	0.139	0.134	0.132	0.128	0.117	0.106	0.101	0.16	0.16	0.157	0.153	0.145	0.143	0.137	0.13	0.122	0.112	0.105	0.103	0.155	0.157	0.152	0.149	0.145	0.141	0.135	0.129	0.12	0.112	0.106	0.103	0.153
02:09:16	0.177	0.177	0.169	0.163	0.155	0.148	0.137	0.13	0.125	0.113	0.107	0.104	0.157	0.163	0.156	0.154	0.151	0.147	0.141	0.139	0.134	0.12	0.107	0.102	0.171	0.171	0.168	0.163	0.154	0.151	0.143	0.134	0.124	0.113	0.106	0.103	0.166	0.168	0.162	0.158	0.154	0.148	0.141	0.134	0.123	0.113	0.106	0.104	0.163
02:14:16	0.186	0.189	0.181	0.173	0.165	0.157	0.143	0.135	0.128	0.116	0.108	0.105	0.168	0.174	0.167	0.164	0.161	0.156	0.149	0.146	0.139	0.123	0.109	0.103	0.181	0.183	0.18	0.174	0.163	0.16	0.149	0.139	0.127	0.115	0.107	0.103	0.178	0.18	0.174	0.17	0.163	0.157	0.148	0.139	0.126	0.115	0.107	0.104	0.176
02:19:16	0.196	0.196	0.19	0.187	0.175	0.166	0.15	0.14	0.13	0.116	0.108	0.106	0.178	0.183	0.179	0.176	0.172	0.167	0.159	0.155	0.146	0.127	0.11	0.103	0.189	0.19	0.188	0.186	0.174	0.17	0.155	0.144	0.13	0.116	0.107	0.104	0.185	0.187	0.183	0.182	0.175	0.166	0.155	0.145	0.129	0.116	0.108	0.105	0.182
02:24:16	0.211	0.208	0.199	0.193	0.187	0.176	0.158	0.146	0.134	0.118	0.109	0.106	0.185	0.192	0.186	0.184	0.183	0.18	0.17	0.165	0.153	0.131	0.112	0.104	0.204	0.203	0.198	0.193	0.184	0.181	0.163	0.15	0.134	0.118	0.108	0.104	0.198	0.199	0.192	0.188	0.184	0.177	0.162	0.151	0.133	0.118	0.109	0.105	0.195
02:29:16	0.229	0.226	0.215	0.205	0.194	0.188	0.166	0.152	0.138	0.12	0.11	0.106	0.199	0.206	0.197	0.192	0.19	0.186	0.182	0.177	0.161	0.136	0.113	0.105	0.221	0.22	0.215	0.206	0.192	0.189	0.172	0.157	0.137	0.119	0.109	0.104	0.215	0.215	0.207	0.201	0.192	0.185	0.171	0.157	0.137	0.12	0.11	0.106	0.211
02:34:16	0.248	0.245	0.233	0.222	0.207	0.195	0.175	0.159	0.142	0.121	0.111	0.107	0.217	0.225	0.213	0.208	0.204	0.197	0.188	0.186	0.17	0.141	0.115	0.105	0.24	0.239	0.234	0.224	0.206	0.199	0.182	0.164	0.141	0.121	0.109	0.105	0.233	0.234	0.225	0.218	0.206	0.194	0.181	0.164	0.141	0.122	0.111	0.106	0.23
02:39:16	0.268	0.263	0.251	0.24	0.223	0.207	0.185	0.166	0.146	0.123	0.112	0.107	0.235	0.244	0.231	0.225	0.221	0.212	0.198	0.193	0.181	0.146	0.116	0.106	0.259	0.258	0.252	0.242	0.222	0.212	0.19	0.171	0.145	0.123	0.11	0.105	0.251	0.253	0.244	0.236	0.222	0.207	0.188	0.173	0.145	0.124	0.111	0.107	0.249
02:44:16	0.286	0.282	0.27	0.258	0.24	0.223	0.192	0.175	0.15	0.125	0.112	0.107	0.253	0.263	0.25	0.244	0.239	0.23	0.215	0.207	0.191	0.152	0.118	0.107	0.278	0.275	0.268	0.26	0.24	0.228	0.197	0.18	0.149	0.124	0.11	0.105	0.271	0.27	0.262	0.255	0.238	0.223	0.196	0.181	0.149	0.125	0.112	0.107	0.267
02:49:16	0.31	0.304	0.289	0.275	0.257	0.24	0.202	0.183	0.154	0.127	0.113	0.108	0.273	0.281	0.268	0.262	0.258	0.249	0.232	0.225	0.198	0.158	0.12	0.107	0.299	0.298	0.288	0.276	0.255	0.243	0.209	0.187	0.153	0.126	0.111	0.106	0.291	0.291	0.28	0.27	0.254	0.237	0.208	0.187	0.154	0.127	0.113	0.107	0.287
02:54:16	0.332	0.327	0.314	0.297	0.273	0.255	0.215	0.189	0.159	0.128	0.114	0.109	0.292	0.303	0.286	0.279	0.274	0.264	0.25	0.242	0.209	0.165	0.122	0.108	0.322	0.322	0.313	0.299	0.271	0.257	0.222	0.193	0.158	0.127	0.111	0.106	0.315	0.315	0.304	0.292	0.269	0.251	0.221	0.194	0.159	0.129	0.113	0.108	0.311
02:59:16	0.354	0.35	0.336	0.32	0.295	0.269	0.229	0.198	0.164	0.13	0.115	0.109	0.316	0.326	0.31	0.302	0.297	0.283	0.264	0.256	0.224	0.172	0.124	0.108	0.346	0.345	0.336	0.322	0.294	0.273	0.235	0.203	0.162	0.129	0.112	0.106	0.337	0.337	0.329	0.316	0.291	0.265	0.233	0.204	0.164	0.13	0.114	0.108	0.333
03:04:16	0.385	0.376	0.359	0.343	0.318	0.291	0.242	0.21	0.17	0.132	0.116	0.109	0.339	0.349	0.333	0.326	0.321	0.307	0.284	0.274	0.239	0.18	0.126	0.109	0.374	0.372	0.359	0.346	0.318	0.295	0.247	0.216	0.167	0.13	0.112	0.106	0.362	0.36	0.353	0.339	0.315	0.286	0.244	0.216	0.169	0.132	0.114	0.109	0.356
03:09:16	0.406	0.406	0.391	0.367	0.34	0.314	0.255	0.223	0.176	0.134	0.116	0.109	0.364	0.38	0.357	0.349	0.344	0.33	0.309	0.297	0.251	0.186	0.127	0.109	0.4	0.4	0.391	0.37	0.34	0.317	0.26	0.226	0.173	0.132	0.113	0.107	0.394	0.394	0.384	0.361	0.337	0.307	0.255	0.226	0.175	0.134	0.115	0.109	0.39
03:14:16	0.422	0.423	0.412	0.399	0.363	0.336	0.27	0.233	0.182	0.135	0.116	0.11	0.393	0.4	0.388	0.381	0.374	0.352	0.331	0.32	0.265	0.192	0.13	0.11	0.416	0.416	0.411	0.402	0.366	0.337	0.277	0.236	0.178	0.133	0.113	0.107	0.411	0.41	0.409	0.395	0.363	0.327	0.271	0.236	0.18	0.135	0.116	0.109	0.409
03:19:16	0.441	0.441	0.429	0.417	0.394	0.359	0.29	0.245	0.186	0.137	0.117	0.11	0.408	0.416	0.407	0.402	0.397	0.384	0.353	0.343	0.284	0.202	0.131	0.111	0.432	0.434	0.427	0.419	0.398	0.361	0.296	0.249	0.183	0.135	0.113	0.107	0.426	0.426	0.426	0.413	0.395	0.348	0.289	0.248	0.184	0.137	0.116	0.109	0.424
03:24:16	0.462	0.462	0.448	0.435	0.414	0.393	0.31	0.259	0.192	0.139	0.118	0.11	0.425	0.433	0.422	0.417	0.413	0.403	0.384	0.372	0.306	0.212	0.134	0.111	0.451	0.453	0.445	0.436	0.415	0.391	0.315	0.264	0.187	0.136	0.114	0.107	0.446	0.444	0.447	0.428	0.411	0.375	0.307	0.261	0.19	0.139	0.117	0.11	0.443
03:29:16	0.48	0.482	0.467	0.453	0.429	0.411	0.328	0.276	0.199	0.14	0.118	0.11	0.442	0.451	0.44	0.437	0.432	0.419	0.404	0.398	0.325	0.221	0.135	0.112	0.469	0.471	0.463	0.454	0.434	0.408	0.334	0.28	0.193	0.137	0.114	0.107	0.464	0.464	0.466	0.446	0.429	0.399	0.325	0.276	0.196	0.141	0.117	0.11	0.462
03:34:16	0.499	0.502	0.486	0.473	0.447	0.428	0.351	0.293	0.207	0.142	0.118	0.111	0.461	0.47	0.457	0.457	0.451	0.436	0.419	0.414	0.345	0.23	0.137	0.112	0.488	0.491	0.483	0.474	0.455	0.424	0.356	0.296	0.199	0.139	0.115	0.108	0.483	0.482	0.486	0.466	0.45	0.413	0.345	0.291	0.203	0.142	0.118	0.11	0.481
03:39:16	0.516	0.52	0.505	0.493	0.467	0.448	0.381	0.31	0.215	0.144	0.119	0.111	0.479	0.489	0.475	0.477	0.472	0.455	0.437	0.431	0.374	0.24	0.14	0.112	0.504	0.509	0.502	0.493	0.477	0.443	0.385	0.313	0.206	0.141	0.115	0.108	0.501	0.5	0.508	0.486	0.472	0.429	0.372	0.307	0.209	0.143	0.118	0.11	0.499
03:44:16	0.535	0.539	0.523	0.511	0.488	0.47	0.399	0.33	0.222	0.145	0.12	0.111	0.498	0.507	0.493	0.496	0.491	0.473	0.455	0.452	0.397	0.252	0.142	0.113	0.523	0.527	0.52	0.513	0.5	0.461	0.401	0.332	0.213	0.142	0.115	0.108	0.52	0.518	0.535	0.505	0.497	0.447	0.392	0.324	0.217	0.146	0.119	0.111	0.518
03:49:16	0.555	0.559	0.543	0.531	0.506	0.493	0.412	0.357	0.231	0.148	0.12	0.111	0.516	0.525	0.512	0.517	0.513	0.491	0.475	0.475	0.41	0.266	0.144	0.113	0.543	0.547	0.539	0.535	0.528	0.481	0.415	0.355	0.22	0.144	0.116	0.108	0.538	0.537	0.555	0.528	0.524	0.467	0.405	0.344	0.225	0.147	0.119	0.111	0.537
03:54:16	0.572	0.578	0.562	0.553	0.527	0.517	0.431	0.381	0.242	0.149	0.121	0.112	0.534	0.546	0.53	0.541	0.536	0.511	0.494	0.499	0.426	0.281	0.147	0.114	0.561	0.566	0.56	0.556	0.547	0.501	0.434	0.381	0.229	0.145	0.116	0.108	0.556	0.555	0.576	0.545	0.542	0.487	0.421	0.37	0.234	0.15	0.12	0.111	0.556
03:59:16	0.587	0.596	0.579	0.572	0.549	0.543	0.451	0.393	0.253	0.151	0.121	0.112	0.558	0.567	0.552	0.562	0.556	0.532	0.516	0.523	0.445	0.296	0.149	0.114	0.577	0.582	0.577	0.574	0.566	0.524	0.453	0.392	0.239	0.147	0.116	0.108	0.575	0.571	0.593	0.563	0.559	0.508	0.44	0.385	0.244	0.152	0.12	0.111	0.575
04:04:16	0.605	0.61	0.594	0.587	0.567	0.561	0.473	0.409	0.265	0.153	0.121	0.112	0.572	0.583	0.569	0.58	0.575	0.554	0.535	0.541	0.466	0.311	0.152	0.115	0.594	0.597	0.589	0.588	0.584	0.543	0.473	0.407	0.249	0.148	0.117	0.109	0.593	0.585	0.607	0.578	0.58	0.529	0.46	0.396	0.255	0.153	0.12	0.112	0.592
04:09:16	0.619	0.623	0.605	0.599	0.583	0.581	0.493	0.429	0.277	0.155	0.122	0.112	0.588	0.594	0.583	0.591	0.586	0.57	0.555	0.56	0.485	0.329	0.154	0.115	0.609	0.608	0.6	0.598	0.598	0.562	0.49	0.424	0.26	0.15	0.117	0.109	0.608	0.597	0.618	0.589	0.596	0.543	0.479	0.412	0.265	0.155	0.121	0.112	0.607
04:14:16	0.633	0.635	0.617	0.61	0.593	0.598	0.514	0.451	0.291	0.157	0.122	0.112	0.602	0.605	0.592	0.601	0.595	0.579	0.572	0.58	0.509	0.353	0.157	0.115	0.625	0.621	0.611	0.607	0.61	0.58	0.51	0.445	0.272	0.151	0.117	0.109	0.621	0.609	0.629	0.599	0.607	0.562	0.505	0.431	0.277	0.158	0.121	0.112	0.62
04:19:16	0.649	0.648	0.628	0.621	0.604	0.61	0.537	0.473	0.304	0.159	0.122	0.112	0.613	0.615	0.602	0.612	0.606	0.587	0.582	0.592	0.528	0.37	0.16	0.116	0.639	0.636	0.623	0.618	0.621	0.592	0.534	0.463	0.284	0.153	0.117	0.109	0.636	0.625	0.641	0.609	0.618	0.579	0.521	0.45	0.29	0.159	0.121	0.112	0.636
04:24:16	0.661	0.663	0.643	0.631	0.615	0.621	0.554	0.497	0.321	0.162	0.123	0.112	0.628	0.629	0.611	0.623	0.616	0.596	0.59	0.6	0.543	0.378	0.163	0.116	0.651	0.646	0.636	0.629	0.633	0.601	0.548	0.48	0.298	0.155	0.118	0.109	0.65	0.635	0.653	0.62	0.629	0.589	0.536	0.466	0.303	0.162	0.122	0.112	0.65
04:29:16	0.672	0.674	0.655	0.644	0.625	0.632	0.571	0.522	0.34	0.164	0.123	0.112	0.641	0.641	0.625	0.633	0.625	0.603	0.597	0.61	0.56	0.391	0.166	0.116	0.662	0.657	0.646	0.643	0.644	0.608	0.565	0.505	0.312	0.156	0.118	0.109	0.662	0.646	0.665	0.634	0.64	0.599	0.552	0.492	0.318	0.164	0.122	0.112	0.662
04:34:16	0.682	0.684	0.665	0.657	0.635	0.644	0.587	0.539	0.362	0.166	0.123	0.113	0.652	0.65	0.636	0.643	0.635	0.612	0.604	0.618	0.578	0.408	0.17	0.116	0.672	0.667	0.656	0.653	0.655	0.618	0.585	0.523	0.328	0.159	0.118	0.109	0.673	0.656	0.677	0.645	0.651	0.607	0.569	0.509	0.337	0.166	0.122	0.112	0.673
04:39:16	0.692	0.695	0.675	0.667	0.647	0.656	0.6	0.557	0.372	0.169	0.124	0.113	0.661	0.66	0.644	0.653	0.644	0.621	0.612	0.628	0.587	0.426	0.173	0.117	0.681	0.676	0.665	0.663	0.666	0.628	0.599	0.536	0.352	0.161	0.118	0.109	0.683	0.666	0.692	0.655	0.662	0.618	0.586	0.522	0.358	0.169	0.123	0.113	0.683
04:44:16	0.701	0.704	0.685	0.676	0.661	0.666	0.61	0.576	0.384	0.171	0.125	0.113	0.671	0.668	0.652	0.664	0.653	0.634	0.619	0.636	0.595	0.444	0.176	0.117	0.688	0.685	0.674	0.672	0.676	0.638	0.607	0.551	0.366	0.163	0.118	0.109	0.691	0.675	0.702	0.663	0.672	0.629	0.597	0.537	0.367	0.17	0.123	0.113	0.692
04:49:16	0.708	0.713	0.694	0.685	0.672	0.677	0.62	0.595	0.4	0.173	0.125	0.113	0.679	0.676	0.66	0.676	0.663	0.64	0.627	0.644	0.601	0.461	0.178	0.117	0.696	0.693	0.682	0.68	0.687	0.648	0.615	0.569	0.375	0.165	0.119	0.109	0.7	0.682	0.711	0.672	0.683	0.637	0.607	0.551	0.378	0.172	0.124	0.113	0.7
04:54:16	0.716	0.72	0.702	0.695	0.68	0.686	0.631	0.609	0.417	0.175	0.125	0.113	0.687	0.684	0.668	0.684	0.674	0.647	0.635	0.652	0.607	0.484	0.181	0.117	0.704	0.701	0.69	0.689	0.696	0.657	0.623	0.586	0.387	0.167	0.119	0.109	0.707	0.69	0.72	0.68	0.694	0.648	0.617	0.569	0.393	0.174	0.123	0.113	0.708
04:59:16	0.724	0.728	0.71	0.703	0.687	0.697	0.641	0.62	0.435	0.178	0.125	0.113	0.694	0.691	0.674	0.691	0.681	0.654	0.646	0.66	0.615	0.499	0.185	0.117	0.713	0.708	0.697	0.697	0.706	0.668	0.632	0.597	0.405	0.169	0.119	0.109	0.716	0.698	0.73	0.688	0.703	0.657	0.627	0.585	0.41	0.176	0.124	0.113	0.716
05:04:16	0.733	0.737	0.717	0.71	0.696	0.707	0.65	0.632	0.452	0.179	0.125	0.113	0.702	0.698	0.681	0.697	0.688	0.66	0.654	0.667	0.621	0.513	0.187	0.118	0.721	0.717	0.705	0.704	0.717	0.678	0.642	0.605	0.423	0.171	0.119	0.109	0.725	0.706	0.739	0.696	0.712	0.668	0.636	0.595	0.427	0.178	0.124	0.113	0.723
05:09:16	0.74	0.745	0.724	0.718	0.703	0.716	0.66	0.643	0.47	0.183	0.126	0.113	0.709	0.705	0.688	0.703	0.694	0.667	0.66	0.673	0.628	0.526	0.192	0.118	0.729	0.724	0.714	0.711	0.729	0.686	0.651	0.614	0.441	0.173	0.119	0.11	0.732	0.713	0.748	0.703	0.721	0.678	0.645	0.604	0.443	0.181	0.124	0.113	0.732
05:14:16	0.747	0.752	0.732	0.725	0.71	0.725	0.67	0.654	0.496	0.186	0.126	0.113	0.716	0.712	0.694	0.709	0.698	0.673	0.667	0.68	0.633	0.539	0.196	0.118	0.738	0.732	0.721	0.72	0.737	0.694	0.66	0.623	0.456	0.176	0.12	0.11	0.741	0.721	0.757	0.71	0.731	0.685	0.654	0.614	0.463	0.183	0.125	0.113	0.742
05:19:16	0.753	0.76	0.739	0.733	0.717	0.734	0.678	0.663	0.509	0.189	0.126	0.114	0.722	0.718	0.701	0.714	0.702	0.679	0.674	0.686	0.639	0.556	0.2	0.119	0.746	0.741	0.729	0.728	0.743	0.702	0.67	0.632	0.482	0.177	0.12	0.11	0.75	0.728	0.764	0.718	0.743	0.692	0.663	0.622	0.484	0.185	0.125	0.113	0.752
05:24:16	0.759	0.767	0.746	0.74	0.724	0.741	0.687	0.674	0.523	0.192	0.126	0.114	0.727	0.723	0.706	0.718	0.707	0.685	0.68	0.692	0.646	0.568	0.205	0.119	0.752	0.749	0.736	0.735	0.749	0.709	0.676	0.641	0.498	0.18	0.12	0.11	0.759	0.736	0.771	0.725	0.752	0.7	0.671	0.631	0.499	0.189	0.125	0.113	0.76
05:29:16	0.765	0.774	0.753	0.746	0.731	0.751	0.696	0.682	0.538	0.197	0.127	0.113	0.733	0.729	0.711	0.723	0.711	0.688	0.685	0.698	0.652	0.576	0.21	0.119	0.758	0.756	0.743	0.742	0.756	0.716	0.686	0.649	0.511	0.182	0.12	0.11	0.767	0.744	0.778	0.733	0.758	0.707	0.679	0.64	0.512	0.192	0.126	0.114	0.767
05:34:16	0.769	0.779	0.758	0.752	0.738	0.758	0.704	0.693	0.554	0.201	0.127	0.114	0.738	0.734	0.716	0.727	0.715	0.692	0.689	0.704	0.657	0.582	0.216	0.119	0.763	0.762	0.75	0.75	0.761	0.724	0.698	0.657	0.525	0.184	0.121	0.11	0.772	0.751	0.784	0.739	0.764	0.714	0.688	0.648	0.525	0.196	0.126	0.113	0.772
05:39:16	0.774	0.784	0.764	0.758	0.743	0.764	0.711	0.701	0.568	0.206	0.127	0.114	0.742	0.739	0.719	0.732	0.719	0.697	0.693	0.71	0.662	0.588	0.222	0.119	0.768	0.767	0.756	0.755	0.767	0.731	0.707	0.665	0.54	0.187	0.121	0.11	0.777	0.757	0.789	0.745	0.769	0.721	0.695	0.657	0.539	0.199	0.126	0.114	0.777
05:44:16	0.778	0.79	0.769	0.763	0.749	0.77	0.719	0.709	0.584	0.211	0.127	0.114	0.747	0.742	0.724	0.736	0.722	0.7	0.696	0.715	0.668	0.594	0.227	0.12	0.773	0.773	0.762	0.761	0.773	0.738	0.713	0.672	0.555	0.19	0.121	0.11	0.782	0.763	0.795	0.752	0.776	0.729	0.702	0.663	0.554	0.203	0.126	0.114	0.781
05:49:16	0.781	0.793	0.774	0.769	0.755	0.775	0.729	0.717	0.598	0.216	0.127	0.114	0.75	0.746	0.728	0.74	0.726	0.704	0.699	0.719	0.672	0.599	0.234	0.12	0.777	0.777	0.767	0.767	0.779	0.744	0.719	0.681	0.569	0.193	0.121	0.11	0.787	0.768	0.8	0.757	0.781	0.735	0.709	0.672	0.569	0.207	0.126	0.114	0.786
05:54:16	0.785	0.798	0.779	0.774	0.759	0.781	0.734	0.724	0.606	0.222	0.128	0.114	0.754	0.751	0.732	0.744	0.73	0.707	0.702	0.723	0.677	0.604	0.241	0.12	0.78	0.782	0.772	0.772	0.784	0.75	0.728	0.688	0.586	0.197	0.121	0.11	0.791	0.774	0.804	0.763	0.787	0.741	0.721	0.679	0.586	0.213	0.126	0.114	0.79
05:59:16	0.789	0.803	0.783	0.778	0.765	0.787	0.738	0.731	0.615	0.228	0.128	0.114	0.758	0.754	0.736	0.747	0.734	0.712	0.706	0.726	0.683	0.609	0.25	0.121	0.785	0.787	0.777	0.777	0.79	0.755	0.733	0.7	0.599	0.2	0.121	0.11	0.794	0.778	0.81	0.769	0.794	0.746	0.729	0.686	0.596	0.217	0.127	0.114	0.794
06:04:16	0.792	0.806	0.787	0.782	0.768	0.793	0.744	0.738	0.624	0.236	0.129	0.114	0.76	0.757	0.74	0.751	0.737	0.715	0.709	0.729	0.69	0.613	0.258	0.121	0.789	0.79	0.782	0.783	0.795	0.761	0.739	0.71	0.607	0.204	0.121	0.11	0.799	0.782	0.814	0.774	0.799	0.751	0.734	0.693	0.605	0.223	0.127	0.114	0.798
06:09:16	0.796	0.81	0.79	0.787	0.772	0.797	0.75	0.743	0.632	0.244	0.129	0.114	0.764	0.76	0.744	0.754	0.74	0.719	0.712	0.732	0.694	0.616	0.267	0.121	0.793	0.794	0.786	0.788	0.801	0.766	0.744	0.716	0.616	0.21	0.127	0.11	0.802	0.787	0.819	0.779	0.805	0.757	0.738	0.699	0.612	0.23	0.127	0.114	0.802
06:14:16	0.799	0.814	0.795	0.792	0.777	0.803	0.755	0.749	0.639	0.251	0.128	0.114	0.766	0.764	0.747	0.758	0.744	0.722	0.715	0.736	0.697	0.619	0.277	0.121	0.796	0.797	0.79	0.792	0.807	0.771	0.75	0.72	0.624	0.214	0.121	0.11	0.806	0.792	0.822	0.784	0.811	0.763	0.743	0.705	0.621	0.237	0.128	0.114	0.805
06:19:16	0.803	0.818	0.799	0.796	0.782	0.808	0.76	0.755	0.648	0.261	0.129	0.115	0.769	0.767	0.75	0.761	0.747	0.726	0.718	0.739	0.699	0.622	0.288	0.121	0.8	0.802	0.794	0.797	0.812	0.776	0.754	0.725	0.631	0.22	0.123	0.11	0.811	0.795	0.827	0.789	0.817	0.769	0.749	0.711	0.628	0.244	0.128	0.114	0.808
06:24:16	0.806	0.822	0.803	0.799	0.785	0.813	0.765	0.761	0.656	0.272	0.13	0.114	0.772	0.77	0.753	0.764	0.75	0.729	0.722	0.743	0.7	0.625	0.301	0.121	0.804	0.806	0.799	0.801	0.817	0.781	0.759	0.73	0.639	0.225	0.125	0.11	0.814	0.8	0.829	0.793	0.821	0.773	0.754	0.719	0.637	0.251	0.128	0.114	0.812
06:29:16	0.81	0.826	0.807	0.803	0.79	0.819	0.771	0.768	0.663	0.282	0.13	0.114	0.775	0.773	0.757	0.768	0.754	0.732	0.725	0.745	0.702	0.627	0.315	0.122	0.808	0.81	0.803	0.806	0.823	0.786	0.765	0.735	0.647	0.232	0.122	0.11	0.817	0.803	0.834	0.798	0.827	0.776	0.759	0.729	0.644	0.261	0.128	0.114	0.816
06:34:16	0.813	0.83	0.81	0.807	0.794	0.824	0.776	0.774	0.67	0.295	0.13	0.115	0.777	0.775	0.761	0.771	0.757	0.736	0.728	0.749	0.704	0.628	0.332	0.122	0.812	0.814	0.807	0.81	0.827	0.791	0.769	0.739	0.655	0.238	0.125	0.11	0.821	0.807	0.837	0.802	0.832	0.781	0.765	0.734	0.651	0.27	0.128	0.114	0.819
06:39:16	0.816	0.833	0.815	0.812	0.799	0.829	0.78	0.78	0.676	0.311	0.131	0.115	0.78	0.778	0.764	0.775	0.761	0.739	0.731	0.752	0.707	0.631	0.34	0.122	0.815	0.818	0.811	0.815	0.832	0.796	0.774	0.744	0.662	0.246	0.125	0.11	0.824	0.811	0.841	0.807	0.837	0.785	0.771	0.739	0.659	0.28	0.129	0.115	0.823
06:44:16	0.819	0.837	0.818	0.815	0.803	0.834	0.787	0.785	0.683	0.321	0.13	0.115	0.782	0.781	0.767	0.778	0.763	0.742	0.735	0.754	0.708	0.633	0.346	0.122	0.818	0.821	0.815	0.819	0.836	0.8	0.778	0.749	0.669	0.255	0.122	0.111	0.828	0.815	0.844	0.811	0.842	0.79	0.775	0.745	0.665	0.291	0.129	0.114	0.826
06:49:16	0.823	0.841	0.823	0.82	0.808	0.838	0.791	0.793	0.691	0.328	0.131	0.115	0.785	0.784	0.77	0.782	0.766	0.746	0.738	0.758	0.711	0.635	0.356	0.122	0.822	0.825	0.819	0.823	0.842	0.805	0.783	0.754	0.676	0.263	0.123	0.11	0.832	0.819	0.847	0.816	0.846	0.794	0.78	0.749	0.672	0.305	0.129	0.115	0.829
06:54:16	0.826	0.845	0.827	0.823	0.812	0.843	0.797	0.798	0.697	0.337	0.131	0.115	0.788	0.786	0.772	0.785	0.77	0.749	0.741	0.761	0.713	0.636	0.368	0.123	0.826	0.829	0.823	0.827	0.846	0.81	0.788	0.759	0.682	0.272	0.123	0.111	0.835	0.823	0.851	0.82	0.851	0.798	0.786	0.755	0.678	0.319	0.129	0.115	0.833
06:59:16	0.828	0.848	0.83	0.826	0.816	0.848	0.801	0.804	0.702	0.349	0.131	0.115	0.79	0.788	0.776	0.787	0.773	0.751	0.744	0.765	0.715	0.637	0.382	0.123	0.828	0.832	0.825	0.831	0.85	0.814	0.792	0.763	0.688	0.282	0.123	0.111	0.838	0.826	0.853	0.824	0.855	0.802	0.791	0.76	0.683	0.324	0.129	0.115	0.836
07:04:16	0.832	0.851	0.833	0.83	0.822	0.852	0.806	0.811	0.707	0.363	0.132	0.115	0.792	0.792	0.779	0.791	0.775	0.755	0.747	0.767	0.718	0.639	0.395	0.123	0.831	0.836	0.828	0.835	0.854	0.819	0.797	0.768	0.693	0.294	0.123	0.111	0.841	0.83	0.858	0.828	0.859	0.805	0.796	0.765	0.689	0.332	0.13	0.115	0.839
07:09:16	0.835	0.854	0.836	0.834	0.825	0.856	0.811	0.816	0.712	0.378	0.132	0.115	0.794	0.794	0.782	0.793	0.779	0.758	0.75	0.771	0.72	0.641	0.406	0.124	0.834	0.84	0.831	0.838	0.859	0.822	0.801	0.773	0.698	0.309	0.123	0.111	0.844	0.834	0.86	0.832	0.863	0.809	0.801	0.77	0.694	0.343	0.13	0.115	0.842
07:14:16	0.837	0.857	0.84	0.838	0.829	0.859	0.816	0.821	0.717	0.387	0.132	0.115	0.797	0.796	0.785	0.796	0.781	0.761	0.753	0.774	0.722	0.642	0.42	0.124	0.838	0.843	0.834	0.841	0.862	0.827	0.806	0.777	0.703	0.32	0.123	0.11	0.847	0.838	0.864	0.834	0.867	0.813	0.807	0.774	0.699	0.353	0.131	0.115	0.845
07:19:16	0.84	0.86	0.843	0.841	0.833	0.863	0.819	0.827	0.722	0.4	0.132	0.115	0.799	0.799	0.787	0.799	0.784	0.764	0.756	0.775	0.723	0.643	0.437	0.124	0.84	0.846	0.837	0.843	0.864	0.83	0.81	0.782	0.708	0.327	0.123	0.111	0.85	0.841	0.866	0.836	0.87	0.816	0.812	0.779	0.703	0.365	0.13	0.115	0.848
07:24:16	0.843	0.863	0.847	0.844	0.836	0.867	0.824	0.833	0.727	0.415	0.133	0.115	0.801	0.801	0.791	0.802	0.787	0.766	0.758	0.779	0.726	0.645	0.449	0.124	0.843	0.848	0.84	0.846	0.869	0.834	0.816	0.787	0.712	0.334	0.124	0.111	0.854	0.845	0.869	0.839	0.873	0.82	0.815	0.784	0.709	0.378	0.131	0.115	0.851
07:29:16	0.845	0.866	0.849	0.847	0.838	0.87	0.829	0.837	0.732	0.435	0.133	0.115	0.804	0.803	0.792	0.803	0.789	0.769	0.761	0.782	0.729	0.646	0.46	0.124	0.846	0.853	0.842	0.848	0.872	0.836	0.819	0.79	0.717	0.344	0.124	0.111	0.856	0.848	0.872	0.841	0.876	0.823	0.82	0.789	0.714	0.389	0.131	0.115	0.854
07:34:16	0.848	0.869	0.853	0.85	0.84	0.874	0.832	0.842	0.738	0.449	0.133	0.115	0.805	0.806	0.795	0.806	0.792	0.772	0.764	0.784	0.731	0.648	0.472	0.124	0.85	0.855	0.845	0.851	0.877	0.839	0.823	0.795	0.722	0.356	0.124	0.111	0.859	0.852	0.874	0.844	0.879	0.826	0.824	0.793	0.719	0.401	0.131	0.115	0.856
07:39:16	0.851	0.872	0.855	0.853	0.843	0.878	0.836	0.846	0.744	0.461	0.133	0.115	0.808	0.808	0.797	0.807	0.794	0.775	0.767	0.788	0.733	0.649	0.484	0.125	0.852	0.857	0.847	0.853	0.881	0.841	0.827	0.8	0.727	0.369	0.125	0.111	0.862	0.854	0.877	0.845	0.884	0.83	0.829	0.799	0.724	0.415	0.132	0.115	0.859
07:44:16	0.853	0.874	0.858	0.856	0.846	0.882	0.84	0.85	0.75	0.475	0.134	0.115	0.81	0.81	0.8	0.81	0.796	0.777	0.77	0.789	0.735	0.65	0.497	0.125	0.854	0.859	0.849	0.857	0.884	0.844	0.83	0.804	0.732	0.381	0.125	0.111	0.864	0.857	0.88	0.847	0.886	0.832	0.833	0.804	0.73	0.435	0.132	0.115	0.862
07:49:16	0.856	0.877	0.861	0.859	0.849	0.886	0.844	0.855	0.756	0.489	0.134	0.115	0.812	0.811	0.802	0.812	0.798	0.78	0.772	0.793	0.737	0.652	0.51	0.126	0.856	0.86	0.852	0.859	0.889	0.848	0.834	0.808	0.738	0.393	0.125	0.111	0.867	0.859	0.883	0.849	0.89	0.835	0.837	0.809	0.735	0.446	0.133	0.115	0.864
07:54:16	0.858	0.879	0.863	0.862	0.852	0.889	0.846	0.86	0.762	0.503	0.135	0.115	0.814	0.813	0.804	0.814	0.799	0.782	0.775	0.793	0.74	0.654	0.522	0.126	0.858	0.862	0.854	0.862	0.892	0.85	0.838	0.812	0.743	0.406	0.125	0.111	0.87	0.861	0.886	0.851	0.894	0.839	0.841	0.812	0.74	0.458	0.133	0.115	0.867
07:59:16	0.86	0.881	0.866	0.865	0.856	0.893	0.851	0.864	0.767	0.518	0.136	0.115	0.816	0.814	0.805	0.816	0.803	0.784	0.777	0.797	0.742	0.656	0.535	0.127	0.861	0.864	0.857	0.865	0.896	0.854	0.842	0.816	0.749	0.421	0.125	0.111	0.871	0.864	0.89	0.854	0.897	0.843	0.846	0.815	0.746	0.472	0.134	0.115	0.869
08:04:16	0.862	0.884	0.869	0.868	0.859	0.897	0.855	0.867	0.771	0.532	0.136	0.115	0.817	0.815	0.808	0.818	0.804	0.786	0.779	0.799	0.744	0.657	0.547	0.127	0.863	0.866	0.859	0.868	0.9	0.857	0.846	0.818	0.756	0.44	0.126	0.111	0.874	0.868	0.892	0.857	0.898	0.847	0.851	0.819	0.753	0.485	0.134	0.115	0.871
08:09:16	0.865	0.887	0.871	0.871	0.864	0.901	0.858	0.872	0.775	0.546	0.137	0.115	0.819	0.816	0.81	0.819	0.806	0.789	0.782	0.8	0.746	0.66	0.555	0.128	0.865	0.868	0.862	0.87	0.905	0.861	0.849	0.823	0.762	0.451	0.126	0.111	0.876	0.87	0.895	0.859	0.901	0.85	0.855	0.823	0.758	0.498	0.135	0.115	0.873
08:14:16	0.866	0.889	0.874	0.873	0.867	0.903	0.863	0.876	0.779	0.561	0.138	0.115	0.821	0.817	0.812	0.821	0.808	0.79	0.784	0.803	0.748	0.662	0.559	0.128	0.867	0.87	0.865	0.872	0.906	0.865	0.852	0.827	0.767	0.464	0.126	0.111	0.879	0.874	0.898	0.86	0.904	0.854	0.86	0.826	0.763	0.511	0.135	0.116	0.876
08:19:16	0.869	0.892	0.877	0.876	0.87	0.906	0.867	0.88	0.783	0.574	0.138	0.116	0.823	0.818	0.814	0.822	0.809	0.792	0.785	0.805	0.75	0.664	0.562	0.129	0.87	0.872	0.869	0.874	0.91	0.869	0.855	0.831	0.77	0.477	0.126	0.111	0.881	0.876	0.9	0.863	0.907	0.858	0.864	0.831	0.767	0.524	0.136	0.115	0.877
08:24:16	0.87	0.894	0.88	0.879	0.873	0.909	0.87	0.884	0.787	0.582	0.139	0.116	0.825	0.819	0.815	0.823	0.812	0.794	0.787	0.808	0.752	0.666	0.564	0.13	0.871	0.874	0.872	0.876	0.912	0.872	0.858	0.836	0.775	0.49	0.127	0.112	0.883	0.879	0.904	0.866	0.909	0.862	0.869	0.836	0.771	0.536	0.136	0.115	0.88
08:29:16	0.872	0.897	0.882	0.882	0.876	0.911	0.874	0.887	0.791	0.588	0.139	0.116	0.826	0.82	0.817	0.825	0.813	0.797	0.79	0.81	0.754	0.668	0.566	0.13	0.874	0.876	0.873	0.878	0.915	0.874	0.862	0.84	0.779	0.503	0.127	0.111	0.886	0.882	0.905	0.867	0.911	0.865	0.873	0.842	0.774	0.551	0.137	0.115	0.881
08:34:16	0.873	0.9	0.885	0.886	0.878	0.914	0.877	0.891	0.795	0.595	0.14	0.116	0.827	0.82	0.819	0.825	0.815	0.798	0.791	0.811	0.756	0.671	0.568	0.131	0.877	0.879	0.874	0.879	0.917	0.877	0.865	0.845	0.783	0.518	0.128	0.111	0.888	0.883	0.908	0.87	0.914	0.869	0.877	0.847	0.776	0.564	0.138	0.115	0.884
08:39:16	0.875	0.902	0.887	0.887	0.881	0.917	0.879	0.893	0.798	0.602	0.141	0.116	0.829	0.821	0.821	0.828	0.817	0.8	0.793	0.815	0.758	0.673	0.568	0.132	0.879	0.881	0.875	0.881	0.92	0.879	0.868	0.849	0.787	0.531	0.128	0.111	0.89	0.884	0.91	0.872	0.916	0.872	0.88	0.852	0.78	0.573	0.138	0.115	0.886
08:44:16	0.878	0.905	0.89	0.889	0.884	0.918	0.883	0.896	0.801	0.608	0.141	0.116	0.83	0.822	0.823	0.829	0.819	0.802	0.795	0.817	0.76	0.676	0.57	0.133	0.882	0.882	0.877	0.883	0.924	0.882	0.872	0.853	0.791	0.546	0.128	0.111	0.891	0.884	0.911	0.873	0.918	0.875	0.882	0.856	0.783	0.58	0.14	0.115	0.887
08:49:16	0.879	0.907	0.892	0.892	0.887	0.921	0.886	0.898	0.805	0.614	0.142	0.116	0.832	0.824	0.826	0.83	0.821	0.805	0.798	0.818	0.762	0.678	0.57	0.135	0.884	0.885	0.878	0.884	0.924	0.885	0.874	0.857	0.794	0.56	0.129	0.112	0.894	0.886	0.915	0.875	0.919	0.878	0.885	0.86	0.787	0.586	0.14	0.116	0.89
08:54:16	0.881	0.91	0.895	0.894	0.888	0.923	0.889	0.902	0.808	0.618	0.143	0.116	0.833	0.825	0.828	0.831	0.823	0.806	0.8	0.821	0.764	0.681	0.572	0.136	0.886	0.887	0.88	0.885	0.925	0.887	0.877	0.86	0.798	0.571	0.13	0.111	0.896	0.886	0.916	0.876	0.921	0.88	0.887	0.865	0.79	0.593	0.142	0.115	0.892
08:59:16	0.883	0.912	0.897	0.897	0.89	0.925	0.891	0.905	0.812	0.624	0.145	0.116	0.834	0.826	0.828	0.832	0.824	0.809	0.802	0.823	0.765	0.682	0.572	0.137	0.888	0.889	0.881	0.887	0.927	0.888	0.88	0.864	0.802	0.577	0.131	0.112	0.898	0.886	0.917	0.877	0.924	0.882	0.889	0.869	0.793	0.6	0.143	0.116	0.894
09:04:16	0.885	0.913	0.899	0.898	0.891	0.927	0.894	0.906	0.816	0.63	0.146	0.116	0.836	0.827	0.831	0.832	0.826	0.811	0.804	0.823	0.768	0.684	0.572	0.139	0.891	0.89	0.883	0.888	0.928	0.891	0.882	0.868	0.805	0.583	0.135	0.112	0.9	0.887	0.92	0.879	0.926	0.884	0.892	0.871	0.797	0.605	0.144	0.116	0.896
09:09:16	0.887	0.916	0.901	0.9	0.893	0.929	0.897	0.909	0.82	0.637	0.147	0.116	0.838	0.827	0.832	0.834	0.828	0.813	0.807	0.826	0.77	0.686	0.574	0.141	0.893	0.892	0.885	0.889	0.929	0.893	0.885	0.872	0.81	0.59	0.133	0.112	0.903	0.888	0.922	0.881	0.928	0.886	0.893	0.875	0.8	0.611	0.145	0.116	0.898
09:14:16	0.889	0.918	0.903	0.902	0.895	0.931	0.898	0.912	0.824	0.642	0.149	0.116	0.839	0.828	0.833	0.834	0.829	0.815	0.808	0.826	0.771	0.687	0.574	0.144	0.894	0.893	0.886	0.89	0.93	0.895	0.887	0.874	0.813	0.596	0.133	0.111	0.904	0.888	0.923	0.883	0.929	0.888	0.895	0.876	0.804	0.617	0.146	0.116	0.9
09:19:16	0.891	0.92	0.905	0.903	0.896	0.932	0.901	0.913	0.828	0.647	0.15	0.117	0.84	0.83	0.835	0.836	0.83	0.816	0.81	0.827	0.773	0.69	0.574	0.145	0.897	0.895	0.887	0.892	0.933	0.896	0.889	0.877	0.818	0.602	0.134	0.112	0.906	0.889	0.925	0.884	0.93	0.89	0.896	0.879	0.807	0.622	0.148	0.116	0.901
09:24:16	0.893	0.921	0.907	0.906	0.898	0.935	0.903	0.914	0.831	0.653	0.152	0.117	0.841	0.831	0.836	0.836	0.832	0.817	0.811	0.829	0.776	0.69	0.575	0.148	0.899	0.896	0.887	0.893	0.935	0.898	0.891	0.879	0.822	0.607	0.135	0.112	0.908	0.889	0.927	0.885	0.932	0.892	0.899	0.881	0.812	0.627	0.15	0.116	0.903
09:29:16	0.894	0.923	0.909	0.907	0.901	0.936	0.905	0.915	0.835	0.658	0.154	0.117	0.843	0.832	0.837	0.836	0.833	0.819	0.813	0.831	0.778	0.693	0.575	0.152	0.9	0.897	0.888	0.893	0.936	0.9	0.892	0.88	0.826	0.612	0.137	0.112	0.91	0.89	0.929	0.887	0.934	0.893	0.9	0.884	0.816	0.631	0.152	0.116	0.904
09:34:16	0.896	0.925	0.91	0.908	0.904	0.938	0.906	0.917	0.838	0.664	0.155	0.117	0.844	0.833	0.838	0.836	0.833	0.82	0.813	0.83	0.779	0.693	0.576	0.154	0.902	0.899	0.89	0.895	0.936	0.902	0.894	0.882	0.83	0.618	0.141	0.112	0.912	0.891	0.93	0.888	0.935	0.895	0.902	0.887	0.82	0.636	0.155	0.116	0.906
09:39:16	0.897	0.926	0.912	0.91	0.905	0.939	0.908	0.919	0.841	0.669	0.158	0.117	0.846	0.834	0.84	0.836	0.835	0.822	0.815	0.832	0.781	0.695	0.578	0.158	0.904	0.9	0.89	0.896	0.938	0.904	0.897	0.884	0.834	0.623	0.14	0.112	0.913	0.891	0.931	0.889	0.936	0.897	0.904	0.889	0.823	0.641	0.158	0.116	0.908
09:44:16	0.899	0.927	0.913	0.912	0.907	0.94	0.91	0.921	0.844	0.675	0.16	0.117	0.847	0.835	0.839	0.836	0.836	0.822	0.816	0.834	0.783	0.696	0.579	0.162	0.906	0.9	0.891	0.898	0.939	0.906	0.899	0.885	0.838	0.628	0.141	0.112	0.915	0.892	0.933	0.89	0.939	0.898	0.906	0.891	0.827	0.646	0.16	0.116	0.909
09:49:16	0.9	0.93	0.915	0.913	0.908	0.942	0.913	0.923	0.847	0.679	0.163	0.118	0.848	0.836	0.84	0.837	0.838	0.823	0.817	0.835	0.784	0.697	0.58	0.167	0.908	0.901	0.893	0.899	0.94	0.906	0.9	0.886	0.841	0.634	0.143	0.112	0.916	0.893	0.935	0.892	0.94	0.901	0.908	0.893	0.83	0.651	0.163	0.116	0.91
09:54:16	0.902	0.931	0.917	0.915	0.91	0.944	0.913	0.925	0.85	0.684	0.165	0.118	0.849	0.837	0.84	0.837	0.838	0.824	0.818	0.834	0.786	0.699	0.581	0.172	0.909	0.901	0.894	0.9	0.941	0.908	0.901	0.888	0.845	0.639	0.145	0.113	0.918	0.893	0.937	0.893	0.942	0.902	0.91	0.896	0.834	0.655	0.166	0.116	0.913
09:59:16	0.903	0.933	0.918	0.916	0.911	0.945	0.914	0.927	0.852	0.689	0.168	0.118	0.85	0.838	0.841	0.838	0.839	0.826	0.819	0.836	0.787	0.7	0.583	0.177	0.91	0.902	0.895	0.901	0.942	0.91	0.902	0.889	0.848	0.644	0.15	0.113	0.919	0.894	0.937	0.894	0.942	0.904	0.911	0.898	0.836	0.659	0.17	0.117	0.914
10:04:16	0.904	0.934	0.92	0.917	0.912	0.945	0.916	0.928	0.855	0.694	0.171	0.119	0.851	0.838	0.84	0.84	0.84	0.826	0.82	0.837	0.788	0.701	0.584	0.18	0.912	0.903	0.897	0.902	0.944	0.911	0.904	0.89	0.851	0.65	0.151	0.113	0.92	0.894	0.939	0.895	0.944	0.905	0.913	0.901	0.839	0.663	0.172	0.117	0.915
10:09:16	0.906	0.936	0.921	0.919	0.914	0.946	0.917	0.929	0.856	0.699	0.173	0.119	0.852	0.84	0.839	0.841	0.84	0.827	0.822	0.838	0.789	0.703	0.586	0.185	0.913	0.903	0.898	0.903	0.944	0.912	0.905	0.891	0.853	0.655	0.153	0.113	0.922	0.895	0.94	0.897	0.944	0.906	0.915	0.902	0.842	0.667	0.176	0.117	0.916
10:14:16	0.906	0.937	0.923	0.92	0.915	0.947	0.919	0.93	0.859	0.703	0.176	0.12	0.853	0.84	0.838	0.841	0.842	0.828	0.823	0.837	0.791	0.704	0.587	0.191	0.914	0.904	0.899	0.904	0.945	0.914	0.907	0.892	0.856	0.66	0.162	0.113	0.923	0.895	0.941	0.898	0.946	0.907	0.916	0.905	0.845	0.671	0.18	0.117	0.917
10:19:16	0.908	0.938	0.923	0.922	0.916	0.948	0.919	0.932	0.862	0.707	0.179	0.12	0.854	0.841	0.837	0.842	0.842	0.829	0.823	0.837	0.792	0.705	0.588	0.196	0.916	0.905	0.899	0.905	0.948	0.915	0.908	0.894	0.858	0.665	0.161	0.113	0.924	0.896	0.942	0.898	0.946	0.908	0.916	0.907	0.848	0.675	0.184	0.117	0.919
10:24:16	0.909	0.939	0.924	0.922	0.917	0.949	0.921	0.934	0.863	0.711	0.182	0.121	0.855	0.842	0.837	0.841	0.842	0.829	0.824	0.839	0.793	0.707	0.589	0.202	0.917	0.904	0.9	0.906	0.949	0.916	0.908	0.895	0.861	0.669	0.163	0.113	0.926	0.898	0.943	0.899	0.947	0.91	0.916	0.908	0.85	0.679	0.188	0.117	0.92
10:29:16	0.911	0.941	0.926	0.924	0.919	0.95	0.922	0.934	0.865	0.716	0.187	0.122	0.857	0.843	0.836	0.842	0.844	0.83	0.824	0.84	0.794	0.708	0.591	0.209	0.918	0.905	0.901	0.907	0.95	0.918	0.91	0.896	0.864	0.674	0.168	0.113	0.927	0.898	0.945	0.9	0.947	0.911	0.916	0.911	0.853	0.684	0.194	0.117	0.92
10:34:16	0.912	0.942	0.927	0.925	0.921	0.953	0.923	0.935	0.867	0.721	0.191	0.122	0.857	0.844	0.836	0.843	0.844	0.831	0.824	0.841	0.795	0.709	0.594	0.217	0.92	0.907	0.902	0.908	0.951	0.918	0.91	0.897	0.866	0.679	0.17	0.113	0.928	0.898	0.946	0.901	0.948	0.912	0.917	0.912	0.855	0.688	0.199	0.117	0.922
10:39:16	0.912	0.943	0.928	0.927	0.922	0.953	0.925	0.936	0.869	0.724	0.195	0.123	0.858	0.844	0.835	0.842	0.844	0.832	0.825	0.841	0.795	0.71	0.595	0.225	0.921	0.907	0.903	0.908	0.951	0.919	0.912	0.899	0.868	0.682	0.174	0.113	0.929	0.899	0.948	0.902	0.949	0.912	0.917	0.914	0.858	0.693	0.205	0.117	0.923
10:44:16	0.913	0.944	0.929	0.928	0.923	0.953	0.926	0.936	0.871	0.729	0.2	0.124	0.859	0.845	0.834	0.842	0.846	0.833	0.826	0.841	0.796	0.712	0.597	0.234	0.921	0.907	0.902	0.909	0.951	0.921	0.913	0.899	0.871	0.687	0.179	0.113	0.93	0.899	0.947	0.902	0.949	0.914	0.917	0.915	0.859	0.697	0.211	0.117	0.925
10:49:16	0.914	0.945	0.93	0.928	0.922	0.954	0.926	0.937	0.873	0.733	0.206	0.125	0.859	0.845	0.834	0.842	0.845	0.833	0.828	0.842	0.797	0.713	0.599	0.244	0.923	0.908	0.903	0.91	0.952	0.921	0.913	0.901	0.873	0.691	0.183	0.113	0.931	0.899	0.948	0.904	0.951	0.915	0.917	0.916	0.861	0.701	0.218	0.117	0.925
10:54:16	0.915	0.946	0.932	0.929	0.923	0.954	0.927	0.936	0.874	0.737	0.209	0.126	0.86	0.846	0.834	0.842	0.846	0.834	0.828	0.842	0.798	0.714	0.6	0.254	0.924	0.908	0.904	0.91	0.952	0.922	0.914	0.901	0.875	0.695	0.188	0.113	0.932	0.9	0.949	0.904	0.951	0.916	0.917	0.918	0.863	0.705	0.225	0.117	0.926
10:59:16	0.917	0.947	0.932	0.93	0.923	0.955	0.928	0.937	0.876	0.741	0.215	0.127	0.861	0.847	0.833	0.842	0.847	0.835	0.829	0.843	0.798	0.715	0.602	0.265	0.925	0.908	0.905	0.911	0.953	0.923	0.915	0.903	0.877	0.7	0.197	0.114	0.934	0.901	0.95	0.905	0.952	0.917	0.917	0.919	0.865	0.709	0.233	0.118	0.928
11:04:16	0.917	0.948	0.933	0.931	0.923	0.956	0.928	0.938	0.878	0.743	0.221	0.128	0.862	0.847	0.832	0.843	0.848	0.836	0.828	0.844	0.798	0.716	0.603	0.278	0.926	0.909	0.906	0.911	0.954	0.924	0.916	0.902	0.879	0.703	0.198	0.114	0.935	0.9	0.95	0.905	0.952	0.917	0.918	0.92	0.867	0.714	0.242	0.117	0.928
11:09:16	0.918	0.949	0.934	0.932	0.924	0.957	0.929	0.938	0.879	0.748	0.228	0.13	0.863	0.847	0.831	0.844	0.848	0.836	0.828	0.844	0.8	0.717	0.605	0.289	0.927	0.909	0.906	0.911	0.955	0.924	0.916	0.903	0.881	0.708	0.203	0.114	0.935	0.901	0.95	0.905	0.953	0.917	0.918	0.922	0.869	0.717	0.253	0.118	0.929
11:14:16	0.919	0.95	0.935	0.932	0.924	0.958	0.929	0.938	0.88	0.75	0.236	0.132	0.863	0.848	0.832	0.844	0.848	0.837	0.829	0.845	0.8	0.719	0.607	0.302	0.928	0.91	0.906	0.912	0.956	0.926	0.917	0.905	0.882	0.711	0.21	0.114	0.936	0.902	0.951	0.906	0.953	0.918	0.918	0.924	0.871	0.721	0.262	0.118	0.93
11:19:16	0.919	0.951	0.936	0.933	0.924	0.958	0.93	0.939	0.882	0.754	0.241	0.133	0.863	0.848	0.831	0.845	0.849	0.837	0.83	0.845	0.801	0.719	0.608	0.317	0.929	0.91	0.907	0.913	0.956	0.926	0.918	0.905	0.883	0.716	0.219	0.114	0.937	0.902	0.951	0.907	0.953	0.919	0.919	0.925	0.872	0.725	0.273	0.118	0.93
11:24:16	0.921	0.951	0.937	0.934	0.925	0.958	0.931	0.939	0.883	0.757	0.25	0.136	0.864	0.849	0.831	0.845	0.849	0.837	0.83	0.845	0.801	0.72	0.61	0.334	0.929	0.91	0.907	0.913	0.956	0.926	0.919	0.906	0.883	0.72	0.228	0.115	0.938	0.903	0.952	0.907	0.954	0.92	0.919	0.925	0.874	0.729	0.286	0.118	0.932
11:29:16	0.921	0.952	0.937	0.934	0.925	0.959	0.932	0.939	0.884	0.761	0.259	0.138	0.865	0.849	0.831	0.845	0.849	0.839	0.831	0.845	0.802	0.721	0.612	0.343	0.931	0.91	0.908	0.914	0.956	0.927	0.92	0.906	0.883	0.723	0.236	0.115	0.938	0.902	0.952	0.907	0.954	0.92	0.918	0.926	0.876	0.732	0.3	0.118	0.932
11:34:16	0.922	0.952	0.938	0.936	0.927	0.96	0.933	0.939	0.885	0.764	0.268	0.141	0.865	0.849	0.83	0.845	0.849	0.839	0.831	0.845	0.802	0.721	0.613	0.352	0.931	0.91	0.908	0.914	0.957	0.928	0.921	0.907	0.882	0.727	0.246	0.115	0.939	0.903	0.953	0.908	0.954	0.921	0.919	0.926	0.876	0.735	0.311	0.118	0.933
11:39:16	0.922	0.952	0.939	0.936	0.926	0.96	0.934	0.94	0.887	0.767	0.279	0.144	0.866	0.849	0.83	0.845	0.85	0.839	0.832	0.846	0.803	0.722	0.615	0.362	0.932	0.911	0.908	0.914	0.957	0.929	0.922	0.908	0.883	0.731	0.254	0.115	0.94	0.903	0.954	0.909	0.955	0.921	0.919	0.928	0.877	0.739	0.318	0.119	0.933
11:44:16	0.923	0.954	0.939	0.936	0.927	0.961	0.934	0.94	0.888	0.771	0.29	0.147	0.866	0.849	0.829	0.845	0.85	0.839	0.832	0.846	0.803	0.723	0.617	0.375	0.932	0.911	0.908	0.915	0.958	0.929	0.922	0.909	0.884	0.734	0.266	0.115	0.941	0.904	0.954	0.909	0.955	0.922	0.918	0.928	0.877	0.742	0.327	0.119	0.934
11:49:16	0.924	0.954	0.94	0.937	0.928	0.961	0.935	0.94	0.889	0.774	0.297	0.152	0.866	0.85	0.828	0.845	0.851	0.839	0.833	0.846	0.804	0.723	0.618	0.388	0.933	0.912	0.909	0.915	0.959	0.929	0.923	0.91	0.884	0.738	0.286	0.115	0.941	0.903	0.955	0.909	0.955	0.923	0.918	0.929	0.879	0.745	0.337	0.12	0.934
11:54:16	0.924	0.954	0.941	0.938	0.928	0.96	0.936	0.941	0.89	0.777	0.304	0.156	0.867	0.85	0.828	0.844	0.85	0.84	0.834	0.846	0.804	0.723	0.619	0.401	0.933	0.912	0.909	0.916	0.959	0.931	0.923	0.91	0.884	0.741	0.289	0.116	0.942	0.904	0.955	0.909	0.956	0.924	0.919	0.929	0.879	0.748	0.349	0.12	0.935
11:59:16	0.925	0.955	0.941	0.938	0.929	0.96	0.936	0.941	0.891	0.78	0.31	0.161	0.867	0.851	0.829	0.844	0.85	0.84	0.833	0.847	0.805	0.724	0.621	0.414	0.934	0.913	0.909	0.916	0.959	0.93	0.923	0.911	0.884	0.744	0.303	0.116	0.943	0.904	0.955	0.909	0.956	0.924	0.919	0.929	0.88	0.752	0.366	0.12	0.935
12:04:16	0.925	0.955	0.941	0.938	0.929	0.962	0.937	0.941	0.893	0.782	0.318	0.166	0.867	0.851	0.828	0.844	0.851	0.84	0.834	0.847	0.806	0.724	0.622	0.426	0.935	0.913	0.91	0.917	0.96	0.931	0.924	0.912	0.884	0.747	0.31	0.117	0.943	0.905	0.955	0.91	0.957	0.925	0.918	0.931	0.88	0.756	0.379	0.121	0.936
12:09:16	0.926	0.956	0.942	0.939	0.93	0.962	0.936	0.942	0.894	0.785	0.328	0.172	0.867	0.851	0.828	0.844	0.852	0.84	0.834	0.848	0.806	0.725	0.623	0.439	0.935	0.913	0.91	0.917	0.961	0.931	0.925	0.911	0.884	0.751	0.317	0.117	0.943	0.904	0.956	0.91	0.958	0.925	0.919	0.931	0.88	0.76	0.393	0.121	0.937
12:14:16	0.926	0.956	0.942	0.939	0.93	0.96	0.937	0.941	0.895	0.787	0.338	0.177	0.868	0.851	0.827	0.845	0.852	0.841	0.834	0.847	0.806	0.725	0.624	0.454	0.936	0.913	0.91	0.917	0.961	0.93	0.924	0.912	0.883	0.755	0.325	0.117	0.944	0.905	0.956	0.91	0.958	0.925	0.919	0.93	0.879	0.763	0.404	0.121	0.938
12:19:16	0.927	0.957	0.943	0.939	0.931	0.961	0.937	0.942	0.895	0.789	0.351	0.181	0.868	0.851	0.827	0.844	0.852	0.84	0.835	0.848	0.806	0.725	0.626	0.471	0.936	0.914	0.91	0.917	0.962	0.93	0.925	0.912	0.884	0.758	0.337	0.117	0.945	0.905	0.957	0.91	0.959	0.926	0.918	0.929	0.88	0.766	0.422	0.121	0.938
12:24:16	0.928	0.957	0.944	0.94	0.932	0.961	0.937	0.942	0.896	0.792	0.36	0.187	0.869	0.852	0.827	0.845	0.852	0.841	0.836	0.848	0.808	0.725	0.627	0.486	0.937	0.914	0.911	0.918	0.963	0.928	0.925	0.913	0.884	0.761	0.349	0.118	0.945	0.905	0.957	0.911	0.959	0.926	0.919	0.928	0.879	0.77	0.442	0.122	0.938
12:29:16	0.928	0.957	0.944	0.94	0.932	0.96	0.938	0.942	0.897	0.794	0.369	0.197	0.869	0.851	0.827	0.845	0.853	0.842	0.835	0.848	0.808	0.726	0.628	0.499	0.937	0.914	0.911	0.918	0.964	0.927	0.926	0.912	0.884	0.765	0.361	0.119	0.946	0.905	0.958	0.911	0.96	0.926	0.919	0.928	0.878	0.773	0.453	0.122	0.939
12:34:16	0.928	0.958	0.944	0.94	0.933	0.961	0.938	0.942	0.897	0.796	0.379	0.202	0.869	0.851	0.826	0.846	0.854	0.843	0.836	0.848	0.808	0.726	0.629	0.504	0.937	0.914	0.912	0.918	0.964	0.927	0.926	0.913	0.884	0.768	0.374	0.119	0.946	0.906	0.958	0.912	0.96	0.927	0.918	0.927	0.878	0.777	0.464	0.123	0.939
12:39:16	0.929	0.958	0.944	0.941	0.934	0.962	0.938	0.942	0.898	0.797	0.392	0.209	0.869	0.852	0.827	0.846	0.854	0.843	0.836	0.848	0.809	0.727	0.629	0.507	0.938	0.915	0.912	0.918	0.966	0.927	0.926	0.913	0.884	0.771	0.387	0.12	0.946	0.906	0.959	0.912	0.96	0.927	0.918	0.927	0.878	0.78	0.477	0.124	0.939
12:44:16	0.929	0.958	0.944	0.94	0.934	0.963	0.937	0.943	0.898	0.799	0.406	0.218	0.869	0.852	0.826	0.847	0.855	0.843	0.837	0.847	0.81	0.727	0.63	0.509	0.938	0.915	0.912	0.919	0.966	0.926	0.927	0.913	0.884	0.774	0.4	0.121	0.947	0.906	0.96	0.912	0.961	0.927	0.918	0.926	0.877	0.783	0.491	0.124	0.94
12:49:16	0.929	0.958	0.945	0.942	0.934	0.962	0.938	0.943	0.899	0.801	0.421	0.23	0.87	0.852	0.826	0.848	0.856	0.843	0.837	0.848	0.81	0.727	0.631	0.512	0.938	0.915	0.912	0.92	0.966	0.926	0.926	0.914	0.883	0.777	0.415	0.121	0.947	0.906	0.961	0.913	0.96	0.927	0.918	0.926	0.877	0.785	0.501	0.125	0.94
12:54:16	0.929	0.959	0.945	0.941	0.934	0.963	0.939	0.944	0.899	0.803	0.428	0.242	0.869	0.852	0.826	0.848	0.856	0.844	0.837	0.847	0.81	0.727	0.632	0.516	0.938	0.915	0.912	0.92	0.967	0.925	0.928	0.914	0.883	0.78	0.428	0.122	0.948	0.906	0.961	0.913	0.961	0.928	0.918	0.926	0.877	0.788	0.51	0.126	0.94
12:59:16	0.93	0.959	0.945	0.942	0.935	0.963	0.939	0.944	0.9	0.804	0.438	0.256	0.87	0.852	0.826	0.848	0.855	0.845	0.838	0.846	0.811	0.727	0.633	0.519	0.939	0.916	0.913	0.92	0.967	0.924	0.928	0.914	0.883	0.783	0.446	0.123	0.948	0.907	0.961	0.913	0.96	0.928	0.919	0.925	0.877	0.791	0.518	0.127	0.94
13:04:16	0.93	0.96	0.945	0.942	0.935	0.963	0.939	0.944	0.901	0.806	0.448	0.268	0.869	0.853	0.826	0.849	0.854	0.846	0.838	0.846	0.812	0.728	0.633	0.521	0.94	0.915	0.913	0.92	0.968	0.924	0.928	0.914	0.883	0.785	0.46	0.124	0.948	0.907	0.961	0.913	0.96	0.929	0.918	0.925	0.877	0.793	0.524	0.128	0.941
13:09:16	0.93	0.96	0.946	0.942	0.935	0.964	0.939	0.944	0.901	0.808	0.456	0.282	0.87	0.852	0.826	0.848	0.854	0.846	0.839	0.846	0.812	0.728	0.633	0.522	0.94	0.916	0.913	0.921	0.968	0.924	0.928	0.915	0.883	0.788	0.47	0.125	0.949	0.907	0.961	0.914	0.96	0.928	0.918	0.925	0.877	0.795	0.529	0.129	0.941
13:14:16	0.931	0.96	0.946	0.942	0.936	0.963	0.94	0.944	0.901	0.808	0.461	0.296	0.87	0.853	0.826	0.848	0.854	0.846	0.839	0.844	0.812	0.729	0.634	0.525	0.94	0.916	0.913	0.921	0.967	0.924	0.928	0.915	0.883	0.79	0.476	0.127	0.948	0.908	0.961	0.915	0.96	0.929	0.919	0.925	0.876	0.797	0.533	0.13	0.941
13:19:16	0.931	0.96	0.947	0.942	0.937	0.963	0.94	0.945	0.902	0.81	0.467	0.314	0.87	0.853	0.826	0.848	0.853	0.847	0.839	0.843	0.812	0.729	0.634	0.526	0.94	0.917	0.914	0.922	0.967	0.925	0.929	0.915	0.883	0.792	0.478	0.128	0.949	0.908	0.962	0.915	0.96	0.929	0.919	0.925	0.876	0.8	0.537	0.131	0.941
13:24:16	0.931	0.961	0.947	0.943	0.937	0.963	0.94	0.945	0.902	0.811	0.47	0.336	0.87	0.853	0.826	0.848	0.853	0.846	0.838	0.842	0.812	0.729	0.635	0.529	0.941	0.917	0.914	0.922	0.967	0.923	0.928	0.914	0.883	0.795	0.482	0.129	0.949	0.908	0.961	0.915	0.96	0.93	0.919	0.924	0.876	0.802	0.542	0.132	0.941
13:29:16	0.931	0.961	0.947	0.943	0.938	0.963	0.941	0.944	0.902	0.813	0.474	0.354	0.87	0.853	0.827	0.848	0.853	0.846	0.839	0.84	0.812	0.728	0.636	0.529	0.941	0.917	0.915	0.923	0.967	0.923	0.929	0.915	0.883	0.796	0.483	0.131	0.949	0.909	0.961	0.916	0.959	0.93	0.92	0.925	0.875	0.804	0.547	0.133	0.942
13:34:16	0.932	0.961	0.948	0.944	0.938	0.962	0.941	0.944	0.903	0.815	0.476	0.364	0.87	0.854	0.827	0.848	0.854	0.846	0.839	0.84	0.811	0.728	0.636	0.531	0.941	0.918	0.915	0.923	0.967	0.923	0.93	0.914	0.882	0.8	0.486	0.133	0.95	0.908	0.961	0.916	0.959	0.93	0.92	0.924	0.876	0.806	0.55	0.136	0.942
13:39:16	0.932	0.962	0.949	0.945	0.938	0.962	0.942	0.944	0.903	0.815	0.478	0.378	0.87	0.854	0.827	0.848	0.854	0.846	0.838	0.839	0.81	0.727	0.636	0.531	0.942	0.918	0.915	0.924	0.967	0.923	0.93	0.915	0.882	0.801	0.49	0.135	0.95	0.909	0.961	0.917	0.959	0.931	0.92	0.924	0.875	0.808	0.554	0.137	0.942
13:44:16	0.932	0.963	0.949	0.945	0.938	0.962	0.941	0.944	0.903	0.816	0.481	0.396	0.87	0.855	0.827	0.847	0.853	0.846	0.838	0.838	0.81	0.726	0.636	0.531	0.942	0.919	0.915	0.924	0.967	0.923	0.93	0.915	0.882	0.803	0.495	0.137	0.951	0.91	0.96	0.918	0.958	0.932	0.92	0.925	0.875	0.809	0.559	0.139	0.942
13:49:16	0.933	0.964	0.949	0.946	0.939	0.962	0.942	0.944	0.903	0.818	0.484	0.416	0.871	0.855	0.828	0.846	0.853	0.846	0.838	0.837	0.81	0.725	0.636	0.532	0.943	0.918	0.916	0.924	0.967	0.922	0.93	0.915	0.881	0.804	0.5	0.14	0.952	0.91	0.961	0.917	0.958	0.932	0.921	0.925	0.875	0.812	0.563	0.141	0.943
13:54:16	0.933	0.963	0.95	0.946	0.939	0.961	0.942	0.944	0.904	0.819	0.487	0.431	0.871	0.856	0.828	0.845	0.852	0.845	0.838	0.836	0.809	0.724	0.637	0.531	0.943	0.92	0.916	0.924	0.966	0.923	0.931	0.915	0.882	0.806	0.505	0.143	0.953	0.911	0.961	0.918	0.957	0.932	0.921	0.926	0.875	0.814	0.566	0.144	0.944
13:59:16	0.934	0.964	0.95	0.947	0.94	0.961	0.942	0.943	0.903	0.819	0.489	0.453	0.871	0.855	0.827	0.845	0.851	0.845	0.838	0.835	0.809	0.724	0.636	0.532	0.944	0.919	0.916	0.924	0.966	0.922	0.931	0.916	0.881	0.808	0.508	0.145	0.953	0.911	0.96	0.918	0.957	0.932	0.921	0.925	0.874	0.815	0.571	0.146	0.945
14:04:16	0.934	0.964	0.951	0.947	0.94	0.96	0.942	0.943	0.904	0.821	0.493	0.473	0.872	0.856	0.827	0.845	0.85	0.845	0.837	0.835	0.808	0.722	0.637	0.531	0.944	0.92	0.916	0.923	0.965	0.922	0.931	0.916	0.882	0.81	0.511	0.149	0.953	0.911	0.96	0.917	0.956	0.932	0.921	0.925	0.875	0.817	0.575	0.15	0.945
14:09:16	0.935	0.965	0.951	0.948	0.94	0.96	0.942	0.942	0.904	0.823	0.496	0.487	0.871	0.856	0.827	0.844	0.849	0.845	0.837	0.834	0.807	0.72	0.637	0.532	0.944	0.92	0.916	0.924	0.965	0.922	0.931	0.916	0.882	0.811	0.514	0.153	0.953	0.912	0.959	0.917	0.956	0.932	0.92	0.925	0.874	0.818	0.579	0.153	0.945
14:14:16	0.936	0.964	0.951	0.948	0.94	0.959	0.942	0.942	0.905	0.824	0.499	0.503	0.872	0.856	0.826	0.844	0.849	0.845	0.837	0.833	0.805	0.719	0.637	0.531	0.945	0.919	0.916	0.924	0.964	0.921	0.932	0.916	0.882	0.812	0.516	0.158	0.954	0.911	0.959	0.917	0.955	0.932	0.92	0.925	0.875	0.82	0.582	0.157	0.946
14:19:16	0.936	0.965	0.951	0.948	0.94	0.959	0.941	0.941	0.905	0.825	0.501	0.518	0.872	0.856	0.827	0.843	0.849	0.845	0.836	0.833	0.804	0.718	0.636	0.531	0.945	0.92	0.916	0.923	0.964	0.921	0.932	0.917	0.881	0.814	0.518	0.162	0.954	0.911	0.959	0.918	0.955	0.931	0.92	0.925	0.874	0.822	0.586	0.161	0.946
14:24:16	0.936	0.965	0.951	0.948	0.939	0.958	0.941	0.941	0.905	0.826	0.504	0.53	0.874	0.856	0.827	0.842	0.848	0.844	0.836	0.832	0.802	0.717	0.637	0.53	0.946	0.92	0.916	0.924	0.964	0.921	0.933	0.917	0.882	0.815	0.525	0.167	0.954	0.912	0.958	0.917	0.955	0.932	0.92	0.925	0.875	0.823	0.59	0.165	0.946
14:29:16	0.937	0.966	0.951	0.949	0.939	0.957	0.941	0.94	0.905	0.827	0.508	0.541	0.873	0.856	0.826	0.842	0.848	0.844	0.836	0.832	0.802	0.716	0.636	0.529	0.946	0.919	0.916	0.923	0.963	0.92	0.932	0.917	0.882	0.817	0.523	0.171	0.955	0.912	0.958	0.917	0.954	0.931	0.919	0.925	0.875	0.826	0.593	0.169	0.947
14:34:16	0.937	0.965	0.951	0.948	0.938	0.957	0.941	0.939	0.906	0.827	0.51	0.547	0.874	0.856	0.826	0.842	0.848	0.843	0.836	0.831	0.8	0.715	0.636	0.529	0.946	0.92	0.916	0.923	0.963	0.919	0.933	0.917	0.881	0.818	0.525	0.174	0.955	0.912	0.957	0.916	0.954	0.931	0.919	0.925	0.874	0.827	0.595	0.172	0.947
14:39:16	0.937	0.965	0.951	0.949	0.938	0.956	0.94	0.939	0.906	0.829	0.513	0.552	0.873	0.856	0.826	0.841	0.847	0.843	0.836	0.83	0.8	0.714	0.635	0.528	0.946	0.919	0.916	0.923	0.962	0.919	0.932	0.917	0.881	0.82	0.528	0.178	0.956	0.912	0.957	0.916	0.953	0.931	0.919	0.925	0.875	0.829	0.598	0.175	0.947
14:44:16	0.936	0.965	0.951	0.948	0.937	0.955	0.94	0.938	0.907	0.829	0.516	0.555	0.874	0.856	0.825	0.841	0.847	0.843	0.835	0.83	0.799	0.713	0.634	0.528	0.947	0.92	0.916	0.923	0.962	0.919	0.932	0.918	0.882	0.823	0.531	0.184	0.956	0.912	0.957	0.916	0.953	0.931	0.918	0.924	0.874	0.831	0.601	0.18	0.947
14:49:16	0.936	0.965	0.951	0.947	0.937	0.955	0.94	0.938	0.907	0.83	0.52	0.56	0.874	0.856	0.825	0.84	0.847	0.842	0.835	0.829	0.798	0.712	0.634	0.527	0.946	0.92	0.916	0.923	0.962	0.919	0.933	0.918	0.881	0.824	0.54	0.189	0.955	0.911	0.956	0.916	0.953	0.931	0.918	0.925	0.875	0.834	0.605	0.184	0.947
14:54:16	0.937	0.964	0.951	0.947	0.937	0.954	0.939	0.937	0.908	0.83	0.522	0.564	0.874	0.855	0.824	0.839	0.846	0.842	0.833	0.828	0.797	0.711	0.632	0.526	0.946	0.919	0.916	0.923	0.961	0.919	0.932	0.917	0.882	0.825	0.536	0.196	0.955	0.911	0.956	0.915	0.952	0.93	0.918	0.924	0.874	0.834	0.609	0.19	0.948
14:59:16	0.937	0.964	0.95	0.947	0.936	0.953	0.939	0.936	0.907	0.83	0.525	0.568	0.873	0.855	0.824	0.839	0.847	0.842	0.833	0.828	0.797	0.711	0.63	0.526	0.946	0.919	0.915	0.922	0.961	0.919	0.932	0.918	0.881	0.826	0.538	0.202	0.955	0.911	0.956	0.915	0.952	0.931	0.918	0.924	0.875	0.835	0.612	0.195	0.948
15:04:16	0.937	0.964	0.95	0.947	0.935	0.953	0.939	0.936	0.907	0.831	0.528	0.57	0.874	0.854	0.823	0.838	0.847	0.841	0.833	0.828	0.796	0.71	0.628	0.526	0.946	0.919	0.916	0.922	0.961	0.918	0.932	0.917	0.881	0.827	0.543	0.21	0.954	0.911	0.955	0.915	0.952	0.93	0.917	0.924	0.875	0.837	0.615	0.202	0.948
15:09:16	0.936	0.965	0.95	0.947	0.935	0.953	0.938	0.936	0.908	0.831	0.53	0.574	0.873	0.854	0.823	0.837	0.846	0.841	0.832	0.828	0.795	0.709	0.625	0.525	0.947	0.919	0.915	0.922	0.961	0.918	0.932	0.917	0.881	0.828	0.541	0.217	0.955	0.911	0.955	0.915	0.951	0.931	0.917	0.923	0.875	0.837	0.618	0.206	0.948
15:14:16	0.936	0.964	0.949	0.946	0.934	0.952	0.937	0.935	0.907	0.832	0.534	0.578	0.873	0.854	0.823	0.837	0.845	0.84	0.832	0.827	0.794	0.708	0.623	0.524	0.946	0.918	0.915	0.921	0.96	0.917	0.932	0.917	0.881	0.83	0.543	0.225	0.955	0.911	0.955	0.915	0.951	0.93	0.917	0.923	0.875	0.839	0.622	0.214	0.948
15:19:16	0.937	0.964	0.949	0.946	0.934	0.951	0.937	0.934	0.908	0.832	0.536	0.583	0.873	0.853	0.822	0.837	0.845	0.84	0.831	0.827	0.794	0.707	0.62	0.524	0.946	0.919	0.915	0.921	0.96	0.917	0.932	0.917	0.881	0.83	0.547	0.234	0.955	0.91	0.955	0.914	0.951	0.93	0.917	0.922	0.875	0.839	0.625	0.221	0.948
15:24:16	0.936	0.964	0.949	0.945	0.933	0.951	0.937	0.933	0.908	0.832	0.538	0.588	0.873	0.853	0.822	0.836	0.844	0.84	0.831	0.826	0.794	0.706	0.617	0.523	0.946	0.919	0.915	0.921	0.96	0.917	0.932	0.917	0.88	0.832	0.548	0.245	0.954	0.911	0.954	0.914	0.951	0.93	0.916	0.923	0.875	0.84	0.628	0.23	0.949
15:29:16	0.936	0.964	0.949	0.945	0.932	0.95	0.936	0.933	0.907	0.833	0.541	0.588	0.873	0.853	0.821	0.836	0.844	0.839	0.83	0.826	0.793	0.706	0.614	0.522	0.947	0.918	0.915	0.921	0.96	0.916	0.931	0.916	0.88	0.833	0.55	0.253	0.953	0.91	0.954	0.914	0.952	0.929	0.915	0.922	0.875	0.841	0.631	0.237	0.948
15:34:16	0.936	0.963	0.948	0.945	0.932	0.949	0.936	0.932	0.907	0.832	0.544	0.593	0.872	0.853	0.821	0.836	0.843	0.839	0.83	0.825	0.793	0.704	0.61	0.521	0.946	0.918	0.915	0.92	0.959	0.916	0.931	0.917	0.88	0.833	0.551	0.264	0.954	0.91	0.953	0.914	0.953	0.929	0.915	0.922	0.875	0.842	0.634	0.247	0.947
15:39:16	0.936	0.963	0.948	0.945	0.932	0.949	0.935	0.932	0.906	0.833	0.546	0.597	0.872	0.852	0.821	0.835	0.842	0.839	0.829	0.824	0.793	0.704	0.608	0.521	0.946	0.918	0.915	0.921	0.959	0.916	0.931	0.916	0.879	0.834	0.554	0.275	0.953	0.91	0.953	0.913	0.953	0.929	0.915	0.921	0.874	0.843	0.637	0.256	0.948
15:44:16	0.936	0.962	0.948	0.944	0.931	0.948	0.935	0.931	0.906	0.833	0.549	0.602	0.872	0.851	0.82	0.835	0.841	0.838	0.829	0.824	0.792	0.703	0.605	0.52	0.946	0.917	0.915	0.921	0.959	0.915	0.93	0.916	0.879	0.835	0.555	0.287	0.954	0.91	0.953	0.913	0.952	0.928	0.915	0.921	0.874	0.843	0.64	0.264	0.948
15:49:16	0.935	0.962	0.947	0.944	0.93	0.948	0.934	0.931	0.906	0.833	0.551	0.606	0.871	0.851	0.82	0.834	0.841	0.838	0.828	0.823	0.792	0.702	0.602	0.519	0.946	0.918	0.915	0.919	0.958	0.915	0.93	0.916	0.879	0.835	0.557	0.302	0.953	0.91	0.953	0.913	0.952	0.929	0.914	0.922	0.874	0.844	0.643	0.275	0.947
15:54:16	0.935	0.962	0.947	0.943	0.93	0.948	0.934	0.93	0.906	0.834	0.553	0.61	0.871	0.851	0.82	0.833	0.84	0.838	0.828	0.823	0.791	0.702	0.601	0.518	0.946	0.918	0.915	0.919	0.96	0.914	0.93	0.916	0.88	0.836	0.559	0.308	0.954	0.909	0.953	0.913	0.952	0.928	0.915	0.923	0.874	0.845	0.646	0.288	0.947
15:59:16	0.935	0.962	0.947	0.943	0.929	0.947	0.934	0.93	0.906	0.834	0.556	0.612	0.87	0.851	0.82	0.834	0.839	0.837	0.827	0.823	0.79	0.701	0.599	0.518	0.946	0.917	0.914	0.919	0.96	0.914	0.93	0.915	0.88	0.836	0.562	0.316	0.953	0.91	0.953	0.912	0.951	0.928	0.916	0.923	0.873	0.845	0.648	0.299	0.946
16:04:16	0.934	0.961	0.947	0.943	0.929	0.947	0.933	0.929	0.905	0.834	0.557	0.615	0.87	0.851	0.819	0.833	0.839	0.837	0.827	0.822	0.79	0.701	0.598	0.517	0.945	0.917	0.914	0.919	0.961	0.914	0.93	0.916	0.88	0.838	0.563	0.323	0.953	0.91	0.952	0.913	0.95	0.928	0.917	0.922	0.873	0.846	0.651	0.308	0.946
16:09:16	0.934	0.961	0.946	0.942	0.929	0.946	0.933	0.929	0.905	0.834	0.559	0.618	0.87	0.851	0.819	0.831	0.839	0.837	0.826	0.822	0.789	0.7	0.596	0.516	0.945	0.917	0.914	0.919	0.96	0.914	0.931	0.915	0.879	0.838	0.564	0.332	0.952	0.91	0.952	0.912	0.95	0.927	0.917	0.922	0.873	0.846	0.654	0.313	0.945
16:14:16	0.933	0.961	0.945	0.942	0.928	0.946	0.932	0.928	0.904	0.835	0.562	0.621	0.87	0.851	0.819	0.831	0.838	0.836	0.826	0.821	0.789	0.699	0.595	0.516	0.945	0.917	0.914	0.919	0.96	0.914	0.932	0.915	0.878	0.839	0.571	0.342	0.952	0.91	0.952	0.913	0.949	0.928	0.916	0.92	0.873	0.847	0.656	0.321	0.945
16:19:16	0.934	0.961	0.945	0.942	0.928	0.945	0.932	0.928	0.905	0.835	0.564	0.624	0.868	0.85	0.818	0.831	0.838	0.836	0.825	0.821	0.788	0.698	0.594	0.516	0.945	0.917	0.913	0.919	0.96	0.913	0.932	0.915	0.877	0.839	0.567	0.352	0.952	0.909	0.952	0.912	0.949	0.927	0.915	0.919	0.874	0.848	0.659	0.329	0.945
16:24:16	0.933	0.961	0.945	0.942	0.927	0.944	0.931	0.927	0.904	0.836	0.566	0.628	0.868	0.849	0.818	0.831	0.837	0.836	0.825	0.82	0.788	0.697	0.592	0.515	0.945	0.917	0.913	0.918	0.959	0.914	0.932	0.914	0.876	0.839	0.57	0.364	0.951	0.909	0.952	0.912	0.948	0.928	0.915	0.919	0.875	0.848	0.661	0.338	0.945
16:29:16	0.933	0.961	0.944	0.942	0.927	0.944	0.931	0.927	0.903	0.836	0.568	0.63	0.868	0.85	0.818	0.83	0.837	0.836	0.825	0.82	0.788	0.697	0.591	0.513	0.945	0.917	0.913	0.918	0.958	0.916	0.932	0.915	0.876	0.839	0.571	0.374	0.951	0.909	0.951	0.912	0.948	0.93	0.914	0.919	0.875	0.849	0.663	0.35	0.944
16:34:16	0.933	0.96	0.944	0.941	0.927	0.943	0.931	0.927	0.903	0.836	0.57	0.633	0.868	0.849	0.818	0.83	0.837	0.836	0.824	0.819	0.787	0.696	0.591	0.513	0.944	0.917	0.913	0.918	0.958	0.916	0.932	0.916	0.875	0.84	0.574	0.387	0.951	0.909	0.952	0.912	0.947	0.93	0.914	0.917	0.874	0.849	0.666	0.359	0.944
16:39:16	0.932	0.96	0.944	0.94	0.926	0.943	0.93	0.926	0.902	0.837	0.572	0.636	0.867	0.849	0.817	0.829	0.837	0.834	0.824	0.819	0.787	0.695	0.59	0.513	0.944	0.916	0.913	0.918	0.957	0.916	0.931	0.917	0.874	0.84	0.574	0.397	0.951	0.909	0.953	0.911	0.947	0.929	0.912	0.917	0.872	0.85	0.668	0.37	0.944
16:44:16	0.932	0.959	0.944	0.94	0.926	0.943	0.93	0.925	0.902	0.837	0.573	0.639	0.867	0.848	0.817	0.829	0.837	0.834	0.824	0.818	0.786	0.695	0.588	0.512	0.944	0.916	0.913	0.918	0.957	0.916	0.93	0.916	0.873	0.84	0.578	0.411	0.95	0.908	0.954	0.911	0.947	0.929	0.912	0.916	0.872	0.85	0.67	0.38	0.943
16:49:16	0.932	0.959	0.943	0.939	0.925	0.942	0.93	0.926	0.902	0.838	0.575	0.641	0.867	0.848	0.817	0.828	0.837	0.834	0.823	0.818	0.786	0.693	0.587	0.512	0.944	0.916	0.912	0.918	0.956	0.916	0.93	0.916	0.872	0.841	0.578	0.422	0.95	0.908	0.954	0.911	0.946	0.929	0.912	0.915	0.871	0.85	0.672	0.391	0.944
16:54:16	0.931	0.959	0.943	0.939	0.924	0.941	0.929	0.926	0.902	0.838	0.575	0.643	0.865	0.848	0.816	0.828	0.837	0.834	0.823	0.817	0.785	0.693	0.586	0.512	0.944	0.916	0.913	0.917	0.955	0.915	0.929	0.915	0.871	0.841	0.579	0.434	0.95	0.908	0.954	0.91	0.946	0.929	0.911	0.915	0.87	0.85	0.674	0.402	0.943
16:59:16	0.931	0.958	0.943	0.939	0.924	0.941	0.929	0.926	0.9	0.838	0.578	0.646	0.865	0.848	0.815	0.828	0.837	0.834	0.822	0.817	0.784	0.692	0.585	0.512	0.943	0.915	0.913	0.917	0.956	0.914	0.928	0.914	0.871	0.842	0.581	0.441	0.95	0.907	0.954	0.91	0.945	0.928	0.911	0.914	0.87	0.85	0.676	0.414	0.943
17:04:16	0.93	0.958	0.943	0.939	0.924	0.941	0.928	0.925	0.9	0.838	0.579	0.648	0.864	0.848	0.815	0.827	0.837	0.833	0.822	0.817	0.784	0.691	0.584	0.51	0.943	0.915	0.913	0.918	0.955	0.914	0.928	0.914	0.87	0.842	0.582	0.447	0.95	0.907	0.953	0.91	0.945	0.927	0.911	0.914	0.868	0.85	0.677	0.425	0.942
17:09:16	0.93	0.957	0.943	0.938	0.924	0.94	0.928	0.925	0.9	0.838	0.58	0.65	0.864	0.847	0.816	0.827	0.835	0.832	0.821	0.816	0.783	0.691	0.583	0.51	0.942	0.915	0.912	0.917	0.954	0.914	0.928	0.914	0.87	0.842	0.584	0.454	0.949	0.907	0.953	0.91	0.945	0.927	0.91	0.913	0.868	0.85	0.68	0.438	0.942
17:14:16	0.93	0.957	0.942	0.938	0.923	0.939	0.927	0.924	0.9	0.838	0.581	0.653	0.864	0.848	0.815	0.826	0.835	0.832	0.821	0.815	0.783	0.69	0.582	0.51	0.942	0.915	0.912	0.917	0.954	0.913	0.927	0.913	0.869	0.842	0.585	0.461	0.949	0.907	0.952	0.91	0.944	0.926	0.91	0.913	0.867	0.851	0.68	0.447	0.941
17:19:16	0.929	0.957	0.941	0.937	0.923	0.939	0.927	0.923	0.899	0.838	0.583	0.656	0.863	0.847	0.814	0.826	0.834	0.832	0.821	0.815	0.783	0.689	0.581	0.51	0.943	0.914	0.912	0.919	0.954	0.913	0.927	0.912	0.868	0.843	0.587	0.47	0.948	0.906	0.952	0.911	0.944	0.926	0.91	0.912	0.867	0.851	0.682	0.456	0.941
17:24:16	0.929	0.956	0.941	0.937	0.922	0.939	0.927	0.923	0.898	0.838	0.584	0.658	0.863	0.846	0.814	0.825	0.833	0.832	0.82	0.814	0.782	0.689	0.58	0.51	0.942	0.915	0.912	0.92	0.953	0.912	0.926	0.912	0.868	0.843	0.588	0.477	0.949	0.906	0.952	0.913	0.943	0.925	0.91	0.911	0.866	0.851	0.685	0.466	0.942
17:29:16	0.929	0.956	0.941	0.937	0.922	0.939	0.926	0.922	0.898	0.838	0.584	0.66	0.863	0.847	0.813	0.825	0.833	0.831	0.82	0.814	0.782	0.688	0.579	0.509	0.942	0.915	0.912	0.92	0.953	0.912	0.926	0.912	0.869	0.844	0.589	0.481	0.948	0.906	0.951	0.914	0.943	0.925	0.909	0.91	0.866	0.852	0.686	0.472	0.941
17:34:16	0.928	0.956	0.94	0.936	0.922	0.94	0.926	0.922	0.898	0.838	0.586	0.663	0.862	0.846	0.813	0.825	0.833	0.831	0.819	0.814	0.781	0.688	0.579	0.509	0.942	0.915	0.912	0.921	0.952	0.911	0.926	0.911	0.868	0.844	0.591	0.484	0.948	0.907	0.951	0.914	0.943	0.925	0.909	0.909	0.866	0.852	0.688	0.474	0.941
17:39:16	0.928	0.955	0.94	0.936	0.922	0.939	0.926	0.922	0.897	0.838	0.588	0.665	0.862	0.846	0.812	0.825	0.831	0.83	0.819	0.814	0.78	0.688	0.578	0.509	0.942	0.915	0.911	0.92	0.952	0.911	0.925	0.911	0.867	0.844	0.592	0.486	0.948	0.907	0.951	0.913	0.942	0.925	0.908	0.908	0.866	0.851	0.689	0.477	0.941
17:44:16	0.928	0.956	0.94	0.936	0.921	0.939	0.925	0.921	0.897	0.838	0.589	0.668	0.862	0.845	0.813	0.824	0.831	0.83	0.819	0.813	0.78	0.687	0.577	0.508	0.941	0.915	0.911	0.92	0.951	0.911	0.925	0.911	0.867	0.844	0.593	0.489	0.947	0.906	0.95	0.913	0.942	0.924	0.908	0.906	0.865	0.853	0.691	0.48	0.941
17:49:16	0.927	0.955	0.94	0.935	0.92	0.939	0.925	0.92	0.897	0.839	0.59	0.67	0.86	0.846	0.812	0.824	0.83	0.829	0.818	0.81	0.78	0.686	0.577	0.508	0.941	0.914	0.911	0.92	0.951	0.91	0.924	0.911	0.866	0.845	0.595	0.491	0.947	0.905	0.95	0.913	0.942	0.924	0.908	0.905	0.864	0.853	0.692	0.482	0.941
17:54:16	0.927	0.955	0.939	0.935	0.92	0.938	0.925	0.92	0.898	0.839	0.591	0.673	0.86	0.845	0.812	0.824	0.83	0.829	0.818	0.806	0.779	0.686	0.577	0.508	0.941	0.914	0.911	0.919	0.95	0.91	0.924	0.91	0.866	0.846	0.596	0.494	0.947	0.906	0.95	0.912	0.941	0.923	0.908	0.904	0.864	0.853	0.694	0.486	0.941
17:59:16	0.927	0.955	0.939	0.935	0.921	0.937	0.926	0.92	0.898	0.839	0.592	0.675	0.86	0.845	0.812	0.823	0.829	0.829	0.818	0.803	0.779	0.685	0.576	0.509	0.941	0.914	0.911	0.919	0.95	0.909	0.923	0.91	0.865	0.846	0.598	0.498	0.947	0.906	0.95	0.911	0.941	0.923	0.908	0.902	0.863	0.854	0.696	0.488	0.941
18:04:16	0.927	0.955	0.939	0.935	0.92	0.937	0.926	0.919	0.897	0.838	0.593	0.677	0.86	0.845	0.813	0.822	0.829	0.828	0.818	0.799	0.778	0.684	0.575	0.508	0.941	0.915	0.911	0.918	0.949	0.909	0.923	0.91	0.865	0.847	0.601	0.499	0.946	0.907	0.949	0.912	0.941	0.923	0.907	0.903	0.863	0.854	0.697	0.489	0.941
18:09:16	0.927	0.954	0.938	0.934	0.919	0.936	0.926	0.918	0.896	0.837	0.593	0.678	0.859	0.844	0.812	0.822	0.828	0.828	0.818	0.797	0.778	0.683	0.574	0.507	0.94	0.914	0.911	0.919	0.949	0.909	0.923	0.909	0.864	0.846	0.598	0.501	0.945	0.905	0.949	0.912	0.941	0.923	0.907	0.901	0.863	0.854	0.697	0.492	0.94
18:14:16	0.926	0.953	0.938	0.934	0.919	0.935	0.926	0.918	0.896	0.838	0.594	0.681	0.859	0.844	0.811	0.822	0.828	0.827	0.815	0.794	0.777	0.683	0.573	0.508	0.94	0.914	0.913	0.918	0.948	0.908	0.922	0.909	0.864	0.847	0.6	0.504	0.946	0.905	0.949	0.911	0.94	0.922	0.907	0.901	0.862	0.854	0.699	0.493	0.94
18:19:16	0.927	0.954	0.937	0.934	0.919	0.936	0.925	0.918	0.895	0.838	0.596	0.683	0.858	0.844	0.811	0.821	0.827	0.827	0.812	0.792	0.777	0.682	0.572	0.507	0.94	0.914	0.915	0.918	0.948	0.908	0.922	0.908	0.864	0.847	0.602	0.507	0.945	0.905	0.949	0.91	0.94	0.922	0.906	0.9	0.862	0.854	0.7	0.494	0.94
18:24:16	0.926	0.953	0.937	0.933	0.919	0.935	0.925	0.917	0.895	0.838	0.595	0.684	0.858	0.844	0.811	0.821	0.827	0.826	0.809	0.79	0.777	0.681	0.572	0.506	0.94	0.914	0.915	0.917	0.948	0.909	0.922	0.909	0.864	0.847	0.602	0.508	0.946	0.906	0.948	0.911	0.939	0.922	0.907	0.899	0.862	0.855	0.7	0.496	0.94
18:29:16	0.926	0.953	0.937	0.933	0.918	0.934	0.925	0.917	0.895	0.838	0.597	0.686	0.858	0.844	0.81	0.821	0.826	0.826	0.806	0.788	0.777	0.681	0.572	0.506	0.94	0.914	0.915	0.917	0.947	0.908	0.922	0.907	0.864	0.847	0.603	0.509	0.945	0.905	0.948	0.91	0.939	0.922	0.906	0.898	0.862	0.854	0.702	0.499	0.939
18:34:16	0.926	0.953	0.937	0.933	0.917	0.934	0.925	0.917	0.895	0.837	0.597	0.687	0.857	0.843	0.81	0.821	0.827	0.826	0.804	0.786	0.777	0.68	0.57	0.506	0.939	0.913	0.915	0.917	0.947	0.908	0.921	0.907	0.864	0.847	0.604	0.512	0.945	0.905	0.947	0.91	0.939	0.922	0.906	0.897	0.861	0.855	0.703	0.501	0.939
18:39:16	0.925	0.952	0.936	0.931	0.917	0.933	0.924	0.916	0.894	0.836	0.597	0.689	0.857	0.843	0.81	0.82	0.826	0.825	0.802	0.785	0.774	0.679	0.57	0.506	0.939	0.914	0.915	0.917	0.946	0.908	0.921	0.907	0.863	0.848	0.605	0.514	0.944	0.905	0.948	0.909	0.938	0.921	0.906	0.896	0.861	0.857	0.705	0.504	0.939
18:44:16	0.925	0.952	0.936	0.931	0.917	0.933	0.923	0.916	0.893	0.837	0.597	0.69	0.856	0.843	0.809	0.82	0.826	0.825	0.799	0.784	0.771	0.679	0.568	0.505	0.938	0.915	0.915	0.916	0.945	0.907	0.92	0.907	0.863	0.85	0.604	0.516	0.944	0.907	0.947	0.909	0.939	0.921	0.905	0.896	0.861	0.858	0.705	0.506	0.938
18:49:16	0.925	0.952	0.935	0.931	0.916	0.933	0.923	0.916	0.893	0.836	0.596	0.691	0.855	0.842	0.81	0.82	0.825	0.824	0.798	0.783	0.766	0.678	0.568	0.506	0.939	0.917	0.915	0.916	0.946	0.908	0.921	0.907	0.863	0.851	0.606	0.517	0.944	0.909	0.947	0.909	0.938	0.92	0.905	0.895	0.861	0.858	0.706	0.508	0.939
18:54:16	0.925	0.952	0.935	0.931	0.916	0.932	0.923	0.915	0.892	0.836	0.597	0.692	0.856	0.842	0.808	0.819	0.824	0.824	0.797	0.782	0.763	0.678	0.568	0.505	0.938	0.917	0.915	0.916	0.945	0.907	0.92	0.906	0.862	0.85	0.606	0.519	0.944	0.908	0.947	0.908	0.938	0.92	0.905	0.895	0.86	0.857	0.707	0.509	0.938
18:59:16	0.924	0.951	0.935	0.931	0.915	0.931	0.922	0.915	0.893	0.836	0.596	0.694	0.855	0.842	0.808	0.819	0.824	0.823	0.795	0.782	0.759	0.677	0.566	0.505	0.938	0.917	0.914	0.916	0.945	0.907	0.92	0.907	0.862	0.85	0.608	0.521	0.944	0.91	0.946	0.908	0.938	0.92	0.905	0.894	0.86	0.856	0.708	0.511	0.938
19:04:16	0.924	0.951	0.934	0.932	0.916	0.931	0.922	0.914	0.892	0.836	0.597	0.695	0.854	0.842	0.809	0.819	0.824	0.824	0.794	0.781	0.756	0.676	0.566	0.505	0.937	0.917	0.914	0.915	0.945	0.906	0.919	0.906	0.862	0.85	0.607	0.521	0.943	0.909	0.946	0.908	0.938	0.92	0.904	0.894	0.859	0.856	0.709	0.514	0.938
19:09:16	0.923	0.951	0.934	0.932	0.915	0.931	0.921	0.914	0.892	0.835	0.597	0.696	0.854	0.842	0.808	0.818	0.823	0.823	0.793	0.78	0.753	0.676	0.566	0.505	0.937	0.917	0.913	0.916	0.944	0.906	0.919	0.906	0.861	0.848	0.611	0.524	0.944	0.909	0.946	0.907	0.937	0.919	0.904	0.893	0.859	0.854	0.709	0.516	0.937
19:14:16	0.923	0.95	0.934	0.932	0.916	0.93	0.921	0.913	0.891	0.835	0.596	0.697	0.854	0.841	0.808	0.818	0.823	0.823	0.792	0.78	0.751	0.675	0.564	0.503	0.937	0.917	0.913	0.915	0.944	0.906	0.919	0.906	0.861	0.849	0.609	0.525	0.943	0.909	0.946	0.908	0.937	0.919	0.905	0.892	0.859	0.855	0.709	0.518	0.936
19:19:16	0.923	0.95	0.933	0.932	0.916	0.93	0.92	0.913	0.891	0.835	0.597	0.699	0.854	0.841	0.807	0.818	0.824	0.821	0.791	0.78	0.749	0.674	0.564	0.504	0.937	0.916	0.912	0.915	0.944	0.906	0.918	0.905	0.861	0.848	0.609	0.527	0.943	0.909	0.945	0.907	0.937	0.919	0.904	0.892	0.859	0.853	0.71	0.52	0.936
19:24:16	0.922	0.95	0.933	0.933	0.917	0.929	0.921	0.913	0.891	0.834	0.598	0.699	0.853	0.841	0.807	0.818	0.823	0.819	0.791	0.779	0.747	0.673	0.563	0.503	0.937	0.916	0.912	0.914	0.944	0.905	0.918	0.905	0.861	0.848	0.61	0.528	0.942	0.908	0.945	0.907	0.937	0.919	0.904	0.892	0.859	0.854	0.71	0.521	0.935
19:29:16	0.923	0.95	0.933	0.932	0.916	0.929	0.921	0.912	0.89	0.833	0.597	0.7	0.853	0.841	0.807	0.818	0.823	0.816	0.791	0.779	0.745	0.673	0.562	0.503	0.937	0.916	0.912	0.914	0.943	0.906	0.919	0.905	0.861	0.847	0.608	0.53	0.942	0.907	0.946	0.906	0.936	0.919	0.904	0.892	0.859	0.854	0.711	0.524	0.934
19:34:16	0.922	0.95	0.932	0.931	0.916	0.929	0.92	0.912	0.89	0.834	0.596	0.701	0.852	0.841	0.806	0.816	0.823	0.814	0.79	0.779	0.745	0.672	0.561	0.503	0.936	0.915	0.912	0.914	0.943	0.905	0.918	0.905	0.861	0.847	0.61	0.531	0.942	0.907	0.946	0.907	0.936	0.918	0.904	0.891	0.858	0.854	0.712	0.525	0.935
19:39:16	0.922	0.951	0.932	0.931	0.916	0.928	0.919	0.912	0.889	0.833	0.597	0.702	0.851	0.84	0.806	0.817	0.823	0.812	0.79	0.778	0.743	0.671	0.561	0.502	0.936	0.915	0.912	0.914	0.942	0.905	0.917	0.905	0.861	0.847	0.61	0.532	0.942	0.908	0.945	0.907	0.937	0.919	0.904	0.891	0.858	0.853	0.712	0.525	0.934
19:44:16	0.922	0.952	0.931	0.931	0.916	0.928	0.919	0.911	0.889	0.832	0.597	0.703	0.851	0.841	0.806	0.816	0.822	0.811	0.789	0.778	0.742	0.671	0.56	0.502	0.936	0.916	0.912	0.914	0.942	0.905	0.918	0.904	0.861	0.847	0.61	0.534	0.941	0.907	0.945	0.906	0.936	0.918	0.904	0.891	0.858	0.853	0.712	0.528	0.934
19:49:16	0.921	0.951	0.931	0.93	0.915	0.928	0.919	0.911	0.889	0.833	0.598	0.704	0.851	0.84	0.806	0.816	0.82	0.81	0.789	0.778	0.742	0.67	0.559	0.501	0.935	0.914	0.911	0.913	0.942	0.905	0.917	0.905	0.861	0.847	0.61	0.534	0.941	0.907	0.945	0.906	0.935	0.919	0.903	0.891	0.858	0.853	0.713	0.529	0.934
19:54:16	0.921	0.951	0.931	0.93	0.915	0.927	0.918	0.91	0.889	0.832	0.598	0.705	0.851	0.84	0.805	0.815	0.818	0.809	0.789	0.777	0.74	0.669	0.558	0.5	0.936	0.915	0.911	0.914	0.942	0.904	0.917	0.904	0.86	0.847	0.612	0.534	0.941	0.907	0.944	0.906	0.935	0.918	0.903	0.89	0.857	0.853	0.714	0.53	0.934
19:59:16	0.92	0.951	0.93	0.93	0.914	0.926	0.918	0.911	0.888	0.831	0.598	0.707	0.85	0.839	0.805	0.815	0.815	0.808	0.789	0.777	0.74	0.669	0.557	0.5	0.935	0.914	0.911	0.913	0.942	0.904	0.917	0.904	0.86	0.847	0.61	0.537	0.94	0.907	0.944	0.905	0.935	0.918	0.903	0.89	0.857	0.853	0.714	0.531	0.933
20:04:16	0.92	0.951	0.932	0.929	0.914	0.926	0.917	0.91	0.888	0.831	0.598	0.708	0.849	0.839	0.805	0.815	0.814	0.807	0.788	0.777	0.739	0.667	0.556	0.499	0.934	0.914	0.91	0.913	0.942	0.904	0.917	0.904	0.86	0.847	0.61	0.538	0.94	0.906	0.944	0.906	0.935	0.918	0.903	0.889	0.857	0.853	0.715	0.532	0.933
20:09:16	0.92	0.951	0.932	0.929	0.914	0.926	0.917	0.91	0.888	0.831	0.598	0.709	0.85	0.839	0.805	0.814	0.812	0.806	0.789	0.777	0.739	0.667	0.555	0.498	0.935	0.914	0.91	0.913	0.941	0.904	0.917	0.904	0.86	0.846	0.61	0.54	0.94	0.906	0.944	0.905	0.935	0.918	0.903	0.889	0.857	0.853	0.716	0.534	0.933
20:14:16	0.92	0.95	0.933	0.929	0.913	0.926	0.917	0.91	0.887	0.83	0.599	0.71	0.849	0.838	0.804	0.814	0.811	0.806	0.788	0.776	0.738	0.666	0.555	0.497	0.934	0.914	0.91	0.913	0.941	0.903	0.916	0.903	0.859	0.847	0.61	0.54	0.94	0.906	0.944	0.905	0.934	0.918	0.902	0.889	0.857	0.852	0.716	0.535	0.932
20:19:16	0.919	0.95	0.933	0.928	0.913	0.925	0.918	0.909	0.887	0.829	0.599	0.711	0.849	0.838	0.804	0.814	0.81	0.806	0.788	0.776	0.738	0.666	0.554	0.497	0.934	0.913	0.91	0.912	0.942	0.903	0.916	0.904	0.859	0.846	0.61	0.54	0.94	0.906	0.944	0.905	0.934	0.918	0.902	0.888	0.856	0.853	0.717	0.537	0.932
20:24:16	0.919	0.95	0.933	0.928	0.913	0.925	0.916	0.909	0.887	0.829	0.599	0.712	0.848	0.838	0.804	0.814	0.809	0.805	0.788	0.776	0.738	0.665	0.552	0.496	0.934	0.914	0.91	0.913	0.941	0.903	0.916	0.903	0.859	0.847	0.61	0.541	0.94	0.906	0.944	0.906	0.934	0.917	0.903	0.888	0.856	0.853	0.717	0.539	0.932
20:29:16	0.919	0.949	0.932	0.928	0.912	0.925	0.917	0.909	0.886	0.828	0.599	0.713	0.848	0.838	0.803	0.814	0.808	0.805	0.788	0.776	0.737	0.664	0.552	0.495	0.933	0.914	0.909	0.913	0.94	0.903	0.915	0.903	0.859	0.846	0.611	0.542	0.939	0.905	0.944	0.905	0.933	0.917	0.903	0.888	0.856	0.852	0.718	0.539	0.932
20:34:16	0.919	0.949	0.931	0.927	0.912	0.924	0.917	0.909	0.887	0.828	0.6	0.715	0.847	0.837	0.803	0.812	0.808	0.805	0.788	0.776	0.736	0.664	0.551	0.494	0.933	0.913	0.909	0.912	0.94	0.903	0.916	0.903	0.859	0.846	0.611	0.544	0.939	0.905	0.943	0.905	0.934	0.917	0.902	0.887	0.856	0.852	0.719	0.541	0.932
20:39:16	0.919	0.949	0.932	0.927	0.912	0.924	0.916	0.908	0.885	0.827	0.6	0.715	0.847	0.838	0.803	0.813	0.807	0.806	0.789	0.776	0.737	0.663	0.549	0.493	0.934	0.913	0.909	0.912	0.94	0.903	0.916	0.903	0.858	0.846	0.61	0.544	0.939	0.905	0.943	0.905	0.933	0.917	0.902	0.887	0.855	0.852	0.719	0.543	0.931
20:44:16	0.919	0.948	0.931	0.927	0.911	0.924	0.916	0.908	0.886	0.826	0.6	0.716	0.847	0.837	0.803	0.812	0.806	0.806	0.788	0.775	0.737	0.662	0.548	0.492	0.933	0.913	0.909	0.911	0.94	0.903	0.915	0.903	0.858	0.845	0.61	0.545	0.939	0.905	0.944	0.904	0.933	0.917	0.902	0.887	0.855	0.851	0.719	0.543	0.931
20:49:16	0.919	0.948	0.931	0.926	0.91	0.924	0.916	0.907	0.885	0.826	0.601	0.717	0.846	0.837	0.803	0.813	0.806	0.806	0.788	0.775	0.736	0.661	0.548	0.492	0.933	0.913	0.909	0.912	0.939	0.903	0.915	0.903	0.858	0.845	0.611	0.546	0.939	0.905	0.943	0.905	0.933	0.917	0.902	0.887	0.855	0.851	0.72	0.544	0.931
20:54:16	0.918	0.947	0.931	0.926	0.911	0.923	0.916	0.907	0.885	0.825	0.601	0.718	0.846	0.836	0.802	0.813	0.806	0.805	0.788	0.775	0.736	0.66	0.548	0.49	0.935	0.912	0.909	0.911	0.939	0.902	0.915	0.902	0.858	0.845	0.611	0.548	0.939	0.905	0.944	0.904	0.933	0.917	0.901	0.887	0.855	0.849	0.721	0.544	0.931
20:59:16	0.918	0.947	0.93	0.926	0.91	0.923	0.915	0.907	0.884	0.824	0.601	0.719	0.846	0.836	0.802	0.811	0.805	0.806	0.788	0.774	0.735	0.66	0.545	0.489	0.935	0.912	0.909	0.911	0.939	0.903	0.915	0.902	0.857	0.844	0.611	0.548	0.938	0.905	0.942	0.904	0.932	0.917	0.901	0.886	0.854	0.85	0.721	0.545	0.93
21:04:16	0.918	0.947	0.93	0.926	0.91	0.923	0.915	0.907	0.884	0.824	0.602	0.721	0.845	0.836	0.802	0.81	0.806	0.806	0.787	0.774	0.735	0.659	0.546	0.488	0.936	0.912	0.909	0.911	0.938	0.903	0.914	0.902	0.857	0.844	0.611	0.548	0.939	0.904	0.943	0.903	0.933	0.916	0.901	0.887	0.854	0.85	0.722	0.547	0.93
21:09:16	0.917	0.946	0.929	0.926	0.91	0.922	0.915	0.906	0.884	0.823	0.602	0.721	0.845	0.836	0.802	0.809	0.806	0.806	0.787	0.773	0.734	0.658	0.544	0.487	0.936	0.912	0.908	0.911	0.938	0.902	0.914	0.902	0.856	0.843	0.611	0.548	0.939	0.904	0.943	0.904	0.932	0.916	0.901	0.886	0.853	0.848	0.722	0.547	0.929
21:14:16	0.917	0.946	0.929	0.925	0.91	0.922	0.915	0.906	0.884	0.823	0.602	0.722	0.845	0.836	0.801	0.808	0.805	0.806	0.787	0.773	0.734	0.657	0.544	0.487	0.936	0.912	0.908	0.911	0.938	0.902	0.915	0.902	0.856	0.843	0.612	0.55	0.94	0.904	0.942	0.904	0.932	0.916	0.901	0.886	0.854	0.848	0.723	0.548	0.929
21:19:16	0.917	0.946	0.929	0.925	0.909	0.922	0.915	0.906	0.883	0.823	0.602	0.723	0.845	0.835	0.801	0.807	0.805	0.806	0.787	0.772	0.734	0.656	0.542	0.486	0.936	0.911	0.908	0.91	0.938	0.902	0.914	0.901	0.856	0.842	0.611	0.551	0.941	0.903	0.943	0.903	0.931	0.916	0.9	0.886	0.854	0.847	0.723	0.549	0.929
21:24:16	0.916	0.946	0.929	0.924	0.909	0.921	0.914	0.905	0.882	0.822	0.602	0.724	0.844	0.835	0.801	0.806	0.806	0.807	0.787	0.772	0.733	0.656	0.542	0.486	0.935	0.911	0.908	0.911	0.937	0.902	0.914	0.901	0.856	0.841	0.611	0.551	0.941	0.903	0.942	0.904	0.931	0.915	0.9	0.885	0.853	0.847	0.724	0.55	0.929
21:29:16	0.916	0.945	0.928	0.924	0.909	0.921	0.914	0.905	0.882	0.821	0.603	0.725	0.844	0.835	0.8	0.805	0.806	0.807	0.786	0.772	0.732	0.655	0.541	0.487	0.935	0.911	0.908	0.91	0.938	0.901	0.914	0.901	0.856	0.84	0.613	0.552	0.941	0.904	0.942	0.904	0.931	0.915	0.9	0.885	0.854	0.846	0.725	0.55	0.929
21:34:16	0.916	0.945	0.928	0.924	0.909	0.921	0.914	0.905	0.882	0.821	0.603	0.726	0.844	0.834	0.8	0.805	0.806	0.806	0.786	0.771	0.732	0.654	0.54	0.487	0.935	0.911	0.908	0.91	0.937	0.901	0.914	0.901	0.855	0.84	0.613	0.552	0.94	0.903	0.942	0.903	0.931	0.914	0.9	0.885	0.853	0.846	0.725	0.551	0.929
21:39:16	0.916	0.945	0.928	0.924	0.909	0.92	0.914	0.904	0.881	0.819	0.604	0.727	0.843	0.834	0.8	0.804	0.805	0.807	0.785	0.771	0.732	0.653	0.539	0.487	0.934	0.911	0.908	0.91	0.937	0.901	0.914	0.901	0.855	0.839	0.613	0.554	0.94	0.903	0.942	0.903	0.931	0.915	0.9	0.884	0.853	0.844	0.725	0.552	0.928
21:44:16	0.917	0.945	0.927	0.924	0.908	0.92	0.914	0.904	0.881	0.819	0.604	0.727	0.843	0.834	0.801	0.804	0.806	0.807	0.786	0.771	0.731	0.652	0.538	0.486	0.934	0.912	0.908	0.91	0.937	0.902	0.914	0.901	0.854	0.839	0.613	0.554	0.94	0.903	0.942	0.904	0.93	0.915	0.9	0.885	0.853	0.845	0.726	0.553	0.928
21:49:16	0.918	0.944	0.927	0.923	0.908	0.92	0.913	0.904	0.881	0.818	0.604	0.729	0.843	0.833	0.799	0.804	0.806	0.807	0.785	0.769	0.73	0.651	0.537	0.487	0.934	0.911	0.907	0.91	0.937	0.901	0.914	0.9	0.855	0.839	0.613	0.554	0.94	0.903	0.942	0.902	0.931	0.915	0.9	0.884	0.853	0.844	0.727	0.554	0.929
21:54:16	0.917	0.943	0.927	0.923	0.908	0.92	0.913	0.904	0.881	0.818	0.605	0.729	0.843	0.833	0.799	0.804	0.806	0.807	0.785	0.769	0.729	0.651	0.536	0.487	0.934	0.91	0.908	0.91	0.937	0.9	0.914	0.9	0.854	0.838	0.614	0.555	0.939	0.902	0.941	0.903	0.931	0.914	0.9	0.884	0.852	0.843	0.728	0.553	0.93
21:59:16	0.918	0.944	0.927	0.923	0.908	0.919	0.913	0.903	0.879	0.816	0.605	0.73	0.842	0.833	0.799	0.803	0.806	0.808	0.785	0.768	0.729	0.649	0.535	0.487	0.933	0.91	0.908	0.91	0.936	0.901	0.913	0.9	0.854	0.837	0.614	0.555	0.939	0.902	0.942	0.903	0.93	0.915	0.9	0.884	0.853	0.842	0.727	0.555	0.93
22:04:16	0.917	0.943	0.926	0.923	0.907	0.919	0.913	0.902	0.879	0.815	0.604	0.731	0.842	0.833	0.799	0.803	0.807	0.808	0.783	0.768	0.728	0.649	0.534	0.486	0.933	0.91	0.907	0.91	0.936	0.9	0.913	0.9	0.853	0.835	0.614	0.555	0.938	0.902	0.941	0.903	0.93	0.914	0.9	0.884	0.852	0.842	0.728	0.555	0.93
22:09:16	0.918	0.943	0.926	0.922	0.908	0.919	0.912	0.902	0.879	0.815	0.605	0.732	0.841	0.833	0.799	0.803	0.807	0.808	0.783	0.768	0.728	0.649	0.534	0.488	0.933	0.91	0.908	0.91	0.936	0.9	0.912	0.9	0.853	0.835	0.614	0.556	0.938	0.902	0.941	0.902	0.93	0.914	0.899	0.884	0.852	0.841	0.729	0.555	0.931
22:14:16	0.917	0.943	0.926	0.922	0.907	0.919	0.912	0.902	0.878	0.814	0.606	0.733	0.841	0.832	0.8	0.803	0.807	0.807	0.783	0.767	0.726	0.647	0.533	0.487	0.932	0.911	0.907	0.91	0.936	0.9	0.913	0.9	0.853	0.834	0.615	0.556	0.938	0.902	0.941	0.902	0.929	0.914	0.9	0.883	0.851	0.84	0.729	0.556	0.93
22:19:16	0.917	0.942	0.926	0.922	0.907	0.918	0.912	0.902	0.878	0.812	0.606	0.733	0.841	0.833	0.8	0.803	0.807	0.808	0.783	0.767	0.726	0.647	0.532	0.487	0.932	0.91	0.907	0.91	0.936	0.9	0.912	0.9	0.853	0.834	0.615	0.557	0.937	0.901	0.941	0.902	0.929	0.914	0.899	0.883	0.851	0.839	0.73	0.555	0.93
22:24:16	0.916	0.942	0.926	0.922	0.906	0.918	0.912	0.901	0.878	0.811	0.607	0.734	0.84	0.832	0.799	0.803	0.808	0.808	0.782	0.766	0.725	0.646	0.531	0.488	0.932	0.91	0.907	0.909	0.936	0.9	0.913	0.9	0.852	0.833	0.615	0.556	0.937	0.901	0.941	0.902	0.929	0.914	0.899	0.883	0.851	0.839	0.73	0.556	0.929
22:29:16	0.915	0.942	0.925	0.921	0.906	0.918	0.912	0.901	0.877	0.811	0.606	0.735	0.84	0.832	0.799	0.803	0.808	0.808	0.781	0.765	0.724	0.645	0.529	0.488	0.931	0.91	0.907	0.909	0.935	0.9	0.912	0.899	0.852	0.832	0.615	0.557	0.937	0.901	0.941	0.902	0.929	0.914	0.899	0.883	0.851	0.838	0.73	0.556	0.929
22:34:16	0.916	0.942	0.925	0.921	0.906	0.917	0.911	0.901	0.876	0.81	0.607	0.735	0.84	0.832	0.799	0.803	0.808	0.807	0.78	0.764	0.723	0.644	0.529	0.488	0.931	0.91	0.907	0.909	0.935	0.899	0.912	0.899	0.852	0.831	0.616	0.558	0.937	0.901	0.94	0.903	0.929	0.913	0.899	0.882	0.85	0.837	0.731	0.556	0.929
22:39:16	0.916	0.942	0.924	0.922	0.906	0.917	0.911	0.901	0.876	0.81	0.608	0.736	0.84	0.832	0.797	0.803	0.808	0.807	0.78	0.763	0.722	0.644	0.529	0.488	0.932	0.909	0.906	0.909	0.935	0.899	0.912	0.899	0.852	0.831	0.616	0.557	0.937	0.901	0.94	0.902	0.929	0.913	0.898	0.883	0.85	0.836	0.732	0.556	0.929
22:44:16	0.915	0.941	0.924	0.921	0.905	0.916	0.91	0.9	0.876	0.808	0.608	0.737	0.839	0.833	0.797	0.803	0.808	0.807	0.78	0.762	0.722	0.643	0.527	0.488	0.93	0.91	0.907	0.909	0.935	0.9	0.912	0.899	0.851	0.83	0.616	0.559	0.936	0.901	0.94	0.903	0.929	0.913	0.898	0.883	0.849	0.837	0.732	0.556	0.928
22:49:16	0.915	0.941	0.924	0.921	0.905	0.916	0.911	0.9	0.875	0.808	0.608	0.736	0.839	0.833	0.796	0.803	0.809	0.807	0.779	0.761	0.72	0.642	0.526	0.488	0.931	0.909	0.906	0.909	0.934	0.9	0.912	0.899	0.851	0.829	0.616	0.557	0.936	0.9	0.94	0.902	0.928	0.913	0.899	0.882	0.849	0.835	0.732	0.556	0.928
22:54:16	0.915	0.941	0.924	0.921	0.905	0.916	0.911	0.9	0.875	0.807	0.609	0.738	0.839	0.832	0.796	0.804	0.809	0.807	0.779	0.761	0.719	0.641	0.526	0.489	0.931	0.909	0.906	0.909	0.934	0.899	0.912	0.899	0.851	0.829	0.618	0.558	0.935	0.901	0.939	0.902	0.928	0.913	0.898	0.882	0.849	0.835	0.733	0.557	0.928
22:59:16	0.914	0.941	0.924	0.92	0.905	0.916	0.91	0.899	0.875	0.806	0.609	0.739	0.839	0.832	0.795	0.804	0.809	0.807	0.778	0.759	0.718	0.64	0.525	0.489	0.93	0.909	0.906	0.909	0.934	0.899	0.912	0.898	0.85	0.828	0.617	0.558	0.936	0.901	0.939	0.901	0.928	0.913	0.898	0.881	0.849	0.833	0.733	0.555	0.927
23:04:16	0.914	0.941	0.924	0.92	0.905	0.915	0.91	0.899	0.874	0.804	0.608	0.739	0.838	0.831	0.795	0.804	0.809	0.807	0.778	0.759	0.718	0.638	0.524	0.488	0.93	0.909	0.906	0.909	0.934	0.899	0.912	0.898	0.85	0.827	0.617	0.559	0.935	0.901	0.939	0.902	0.928	0.912	0.898	0.881	0.849	0.833	0.732	0.556	0.927
23:09:16	0.914	0.94	0.924	0.92	0.904	0.915	0.91	0.9	0.874	0.804	0.609	0.74	0.838	0.831	0.794	0.804	0.809	0.807	0.777	0.759	0.717	0.638	0.523	0.489	0.93	0.909	0.906	0.909	0.933	0.899	0.911	0.898	0.85	0.826	0.617	0.559	0.935	0.901	0.939	0.902	0.928	0.912	0.898	0.881	0.849	0.832	0.733	0.557	0.926
23:14:16	0.913	0.94	0.923	0.92	0.905	0.915	0.909	0.899	0.873	0.803	0.608	0.74	0.838	0.831	0.795	0.804	0.809	0.807	0.776	0.758	0.716	0.637	0.521	0.489	0.93	0.909	0.906	0.908	0.933	0.899	0.911	0.898	0.85	0.825	0.617	0.559	0.935	0.902	0.938	0.902	0.928	0.912	0.898	0.882	0.848	0.832	0.733	0.557	0.926
23:19:16	0.913	0.94	0.924	0.92	0.904	0.914	0.909	0.899	0.873	0.802	0.609	0.74	0.837	0.83	0.794	0.804	0.809	0.807	0.776	0.757	0.715	0.636	0.521	0.489	0.93	0.909	0.906	0.908	0.933	0.898	0.911	0.898	0.85	0.825	0.617	0.558	0.934	0.901	0.938	0.901	0.927	0.912	0.898	0.882	0.848	0.831	0.734	0.557	0.926
23:24:16	0.913	0.94	0.923	0.92	0.904	0.914	0.91	0.898	0.873	0.801	0.61	0.741	0.837	0.829	0.793	0.805	0.808	0.806	0.775	0.757	0.714	0.635	0.521	0.49	0.929	0.908	0.906	0.907	0.933	0.898	0.911	0.897	0.849	0.824	0.62	0.559	0.934	0.9	0.938	0.901	0.927	0.912	0.898	0.881	0.847	0.83	0.735	0.557	0.926
23:29:16	0.912	0.939	0.923	0.92	0.904	0.913	0.909	0.898	0.872	0.8	0.61	0.741	0.837	0.829	0.793	0.805	0.808	0.805	0.774	0.756	0.713	0.635	0.52	0.489	0.929	0.908	0.905	0.908	0.933	0.898	0.911	0.898	0.849	0.822	0.619	0.559	0.934	0.9	0.938	0.9	0.927	0.912	0.897	0.881	0.847	0.829	0.735	0.557	0.925
23:34:16	0.912	0.94	0.923	0.919	0.903	0.913	0.909	0.898	0.871	0.8	0.61	0.742	0.836	0.829	0.794	0.805	0.808	0.805	0.773	0.755	0.712	0.634	0.519	0.489	0.929	0.908	0.905	0.908	0.932	0.898	0.911	0.897	0.849	0.822	0.619	0.559	0.933	0.9	0.938	0.9	0.927	0.912	0.897	0.881	0.847	0.829	0.735	0.557	0.924
23:39:16	0.912	0.939	0.922	0.919	0.903	0.913	0.909	0.897	0.871	0.798	0.609	0.741	0.836	0.829	0.794	0.805	0.808	0.806	0.773	0.754	0.711	0.633	0.518	0.489	0.928	0.908	0.905	0.908	0.932	0.898	0.91	0.897	0.848	0.82	0.618	0.559	0.932	0.9	0.937	0.9	0.927	0.912	0.897	0.88	0.846	0.828	0.735	0.557	0.924
23:44:16	0.912	0.939	0.923	0.919	0.903	0.913	0.908	0.897	0.871	0.797	0.61	0.743	0.836	0.829	0.794	0.805	0.808	0.805	0.772	0.753	0.71	0.633	0.517	0.489	0.929	0.908	0.905	0.908	0.931	0.898	0.91	0.897	0.848	0.82	0.62	0.558	0.933	0.899	0.937	0.9	0.927	0.911	0.897	0.88	0.846	0.827	0.735	0.557	0.924
23:49:16	0.911	0.939	0.922	0.919	0.903	0.912	0.908	0.896	0.87	0.796	0.61	0.743	0.835	0.828	0.794	0.806	0.808	0.805	0.771	0.752	0.709	0.632	0.516	0.489	0.928	0.908	0.905	0.908	0.932	0.897	0.91	0.897	0.848	0.819	0.619	0.559	0.932	0.899	0.937	0.9	0.927	0.911	0.897	0.88	0.845	0.826	0.735	0.558	0.923
23:54:16	0.911	0.939	0.922	0.919	0.903	0.912	0.908	0.897	0.87	0.796	0.611	0.743	0.835	0.828	0.794	0.805	0.808	0.805	0.77	0.752	0.708	0.631	0.516	0.489	0.927	0.908	0.905	0.908	0.931	0.898	0.91	0.897	0.847	0.819	0.619	0.56	0.932	0.9	0.937	0.9	0.926	0.912	0.897	0.88	0.845	0.825	0.735	0.558	0.923
23:59:16	0.911	0.938	0.922	0.918	0.903	0.912	0.908	0.896	0.869	0.795	0.61	0.744	0.835	0.828	0.794	0.805	0.807	0.804	0.77	0.752	0.707	0.63	0.515	0.49	0.928	0.907	0.905	0.907	0.931	0.897	0.91	0.897	0.847	0.817	0.62	0.56	0.932	0.899	0.937	0.9	0.926	0.911	0.897	0.88	0.845	0.825	0.736	0.557	0.923
1 day, 0:04:16	0.911	0.938	0.922	0.918	0.903	0.912	0.908	0.896	0.869	0.795	0.61	0.745	0.834	0.828	0.794	0.805	0.806	0.804	0.769	0.752	0.706	0.629	0.514	0.49	0.928	0.907	0.905	0.907	0.931	0.897	0.91	0.897	0.846	0.817	0.62	0.56	0.932	0.899	0.937	0.9	0.925	0.911	0.897	0.88	0.844	0.824	0.735	0.559	0.923
[truncated: 47 more columns]

## Sheet: TET_2
	TetBV339C												TetBG366C												TetBWT												TetBL9F												TetBD190N
TET (µg/mL)	0	5	10	15	20	25	30	35	45	60	80	100	0	5	10	15	20	25	30	35	45	60	80	100	0	5	10	15	20	25	30	35	45	60	80	100	0	5	10	15	20	25	30	35	45	60	80	100	0
Time	A1	A2	A3	A4	A5	A6	A7	A8	A9	A10	A11	A12	B1	B2	B3	B4	B5	B6	B7	B8	B9	B10	B11	B12	C1	C2	C3	C4	C5	C6	C7	C8	C9	C10	C11	C12	D1	D2	D3	D4	D5	D6	D7	D8	D9	D10	D11	D12	E1
00:00:00	0.095	0.096	0.094	0.095	0.093	0.093	0.091	0.094	0.094	0.093	0.093	0.095	0.096	0.096	0.096	0.097	0.096	0.095	0.093	0.097	0.096	0.095	0.095	0.095	0.093	0.095	0.095	0.096	0.096	0.095	0.095	0.094	0.094	0.094	0.093	0.092	0.092	0.093	0.094	0.094	0.094	0.094	0.094	0.094	0.093	0.093	0.092	0.093	0.093
00:04:16	0.094	0.096	0.094	0.095	0.094	0.094	0.092	0.093	0.093	0.094	0.093	0.094	0.095	0.096	0.097	0.096	0.096	0.094	0.094	0.097	0.096	0.095	0.095	0.094	0.093	0.094	0.095	0.096	0.096	0.095	0.095	0.094	0.094	0.094	0.093	0.093	0.093	0.094	0.094	0.094	0.094	0.094	0.094	0.094	0.093	0.093	0.092	0.093	0.094
00:09:16	0.094	0.095	0.094	0.094	0.094	0.093	0.092	0.093	0.093	0.094	0.093	0.094	0.095	0.096	0.097	0.096	0.096	0.094	0.093	0.097	0.096	0.095	0.095	0.094	0.093	0.094	0.095	0.095	0.096	0.095	0.095	0.094	0.094	0.094	0.093	0.094	0.093	0.093	0.093	0.094	0.093	0.093	0.094	0.093	0.093	0.093	0.092	0.093	0.094
00:14:16	0.094	0.095	0.094	0.094	0.093	0.093	0.092	0.093	0.093	0.094	0.093	0.094	0.095	0.096	0.097	0.096	0.096	0.094	0.093	0.097	0.096	0.094	0.095	0.094	0.093	0.094	0.095	0.095	0.097	0.096	0.095	0.094	0.094	0.094	0.093	0.093	0.093	0.093	0.093	0.094	0.093	0.093	0.094	0.093	0.093	0.092	0.092	0.093	0.094
00:19:16	0.094	0.095	0.093	0.094	0.093	0.093	0.092	0.093	0.093	0.094	0.092	0.094	0.095	0.096	0.097	0.096	0.096	0.094	0.093	0.097	0.096	0.094	0.095	0.094	0.093	0.094	0.095	0.095	0.096	0.095	0.095	0.094	0.094	0.094	0.093	0.093	0.093	0.093	0.093	0.094	0.093	0.093	0.094	0.093	0.093	0.093	0.092	0.092	0.094
00:24:16	0.094	0.095	0.094	0.094	0.093	0.093	0.092	0.093	0.093	0.094	0.093	0.094	0.096	0.096	0.097	0.096	0.096	0.094	0.093	0.097	0.096	0.094	0.094	0.094	0.094	0.094	0.095	0.095	0.096	0.095	0.095	0.094	0.094	0.094	0.093	0.093	0.093	0.093	0.093	0.094	0.093	0.093	0.094	0.093	0.093	0.093	0.092	0.092	0.094
00:29:16	0.094	0.096	0.094	0.095	0.094	0.093	0.093	0.094	0.093	0.094	0.093	0.094	0.096	0.096	0.097	0.097	0.097	0.094	0.093	0.097	0.096	0.094	0.095	0.094	0.094	0.094	0.095	0.096	0.097	0.095	0.095	0.095	0.094	0.094	0.094	0.094	0.093	0.093	0.094	0.094	0.094	0.094	0.094	0.093	0.093	0.093	0.092	0.093	0.094
00:34:16	0.095	0.096	0.094	0.095	0.094	0.094	0.093	0.094	0.094	0.095	0.093	0.094	0.096	0.097	0.098	0.097	0.097	0.094	0.094	0.097	0.096	0.095	0.095	0.094	0.094	0.095	0.096	0.096	0.097	0.096	0.096	0.095	0.095	0.094	0.094	0.094	0.094	0.094	0.094	0.094	0.094	0.094	0.094	0.094	0.094	0.093	0.092	0.093	0.095
00:39:16	0.095	0.096	0.095	0.095	0.094	0.095	0.094	0.094	0.094	0.095	0.093	0.094	0.097	0.097	0.098	0.097	0.097	0.095	0.094	0.097	0.096	0.094	0.095	0.094	0.095	0.095	0.096	0.097	0.098	0.096	0.096	0.095	0.095	0.095	0.094	0.094	0.094	0.094	0.094	0.095	0.094	0.094	0.095	0.094	0.094	0.094	0.093	0.093	0.095
00:44:16	0.095	0.096	0.095	0.096	0.095	0.094	0.094	0.094	0.094	0.095	0.093	0.095	0.097	0.097	0.098	0.097	0.097	0.095	0.094	0.097	0.096	0.095	0.095	0.094	0.095	0.096	0.097	0.097	0.098	0.097	0.096	0.096	0.095	0.095	0.094	0.094	0.094	0.095	0.095	0.095	0.094	0.095	0.095	0.094	0.094	0.094	0.093	0.093	0.095
00:49:16	0.096	0.097	0.095	0.096	0.095	0.095	0.094	0.095	0.095	0.095	0.094	0.095	0.098	0.098	0.099	0.098	0.098	0.095	0.094	0.098	0.096	0.095	0.095	0.094	0.096	0.096	0.097	0.098	0.099	0.097	0.097	0.096	0.096	0.096	0.095	0.095	0.095	0.095	0.095	0.096	0.095	0.095	0.095	0.095	0.094	0.094	0.093	0.094	0.096
00:54:16	0.096	0.098	0.096	0.097	0.096	0.096	0.095	0.096	0.095	0.096	0.094	0.095	0.098	0.099	0.099	0.098	0.098	0.095	0.094	0.098	0.097	0.095	0.095	0.094	0.097	0.097	0.098	0.098	0.099	0.098	0.097	0.097	0.096	0.096	0.095	0.095	0.095	0.096	0.096	0.096	0.096	0.095	0.096	0.095	0.095	0.095	0.093	0.094	0.097
00:59:16	0.097	0.098	0.097	0.098	0.096	0.096	0.095	0.096	0.096	0.096	0.094	0.095	0.099	0.099	0.1	0.098	0.098	0.096	0.095	0.098	0.097	0.095	0.095	0.094	0.098	0.098	0.099	0.099	0.1	0.098	0.098	0.098	0.097	0.097	0.096	0.095	0.096	0.096	0.096	0.097	0.096	0.096	0.096	0.096	0.096	0.095	0.094	0.094	0.098
01:04:16	0.098	0.099	0.098	0.099	0.097	0.097	0.096	0.097	0.096	0.097	0.095	0.096	0.1	0.1	0.101	0.099	0.099	0.096	0.095	0.098	0.097	0.095	0.095	0.094	0.099	0.099	0.1	0.1	0.101	0.099	0.099	0.098	0.098	0.097	0.096	0.096	0.097	0.097	0.097	0.098	0.097	0.097	0.097	0.097	0.096	0.096	0.094	0.095	0.099
01:09:16	0.099	0.1	0.099	0.1	0.098	0.098	0.097	0.098	0.097	0.097	0.095	0.096	0.102	0.101	0.101	0.099	0.099	0.096	0.095	0.098	0.097	0.095	0.095	0.094	0.1	0.1	0.101	0.102	0.102	0.101	0.1	0.099	0.099	0.098	0.097	0.096	0.098	0.098	0.098	0.099	0.098	0.098	0.098	0.098	0.097	0.096	0.095	0.095	0.1
01:14:16	0.1	0.101	0.1	0.101	0.1	0.099	0.098	0.099	0.098	0.098	0.095	0.096	0.103	0.103	0.102	0.1	0.099	0.097	0.095	0.098	0.097	0.095	0.095	0.094	0.102	0.102	0.103	0.103	0.104	0.102	0.102	0.101	0.1	0.099	0.097	0.097	0.099	0.099	0.1	0.1	0.099	0.099	0.099	0.099	0.098	0.097	0.095	0.095	0.101
01:19:16	0.102	0.103	0.102	0.103	0.102	0.101	0.1	0.1	0.099	0.098	0.096	0.096	0.105	0.104	0.103	0.101	0.099	0.097	0.095	0.098	0.097	0.095	0.095	0.094	0.104	0.104	0.105	0.105	0.105	0.103	0.103	0.102	0.101	0.099	0.098	0.097	0.101	0.101	0.101	0.102	0.101	0.101	0.1	0.1	0.099	0.098	0.096	0.096	0.103
01:24:16	0.104	0.104	0.103	0.105	0.103	0.102	0.101	0.101	0.099	0.099	0.096	0.097	0.108	0.106	0.104	0.101	0.1	0.097	0.095	0.098	0.097	0.095	0.095	0.094	0.106	0.106	0.107	0.107	0.107	0.106	0.105	0.104	0.102	0.1	0.098	0.098	0.103	0.102	0.103	0.103	0.102	0.102	0.102	0.102	0.101	0.099	0.096	0.096	0.105
01:29:16	0.106	0.107	0.105	0.107	0.105	0.104	0.102	0.102	0.101	0.099	0.096	0.097	0.11	0.109	0.105	0.102	0.1	0.097	0.096	0.098	0.097	0.095	0.096	0.094	0.109	0.109	0.109	0.11	0.11	0.108	0.107	0.105	0.104	0.101	0.099	0.098	0.105	0.105	0.105	0.106	0.105	0.104	0.104	0.103	0.102	0.1	0.097	0.097	0.108
01:34:16	0.109	0.109	0.108	0.11	0.108	0.106	0.105	0.104	0.102	0.1	0.097	0.097	0.114	0.111	0.107	0.102	0.1	0.097	0.096	0.099	0.097	0.095	0.095	0.094	0.112	0.112	0.113	0.113	0.113	0.111	0.109	0.108	0.105	0.102	0.1	0.099	0.108	0.107	0.108	0.108	0.107	0.107	0.106	0.105	0.104	0.101	0.098	0.097	0.111
01:39:16	0.112	0.112	0.111	0.113	0.11	0.108	0.106	0.106	0.103	0.101	0.097	0.097	0.117	0.114	0.108	0.103	0.101	0.097	0.096	0.099	0.097	0.095	0.095	0.094	0.116	0.116	0.116	0.116	0.116	0.114	0.111	0.11	0.107	0.103	0.1	0.099	0.111	0.11	0.111	0.111	0.109	0.11	0.108	0.108	0.105	0.102	0.099	0.097	0.114
01:44:16	0.116	0.115	0.114	0.117	0.114	0.111	0.109	0.108	0.104	0.102	0.097	0.097	0.122	0.118	0.11	0.104	0.101	0.098	0.096	0.099	0.097	0.095	0.095	0.094	0.121	0.121	0.121	0.121	0.12	0.117	0.115	0.112	0.109	0.105	0.101	0.099	0.115	0.114	0.115	0.115	0.113	0.113	0.111	0.111	0.108	0.104	0.1	0.098	0.119
01:49:16	0.12	0.12	0.119	0.121	0.117	0.114	0.111	0.11	0.106	0.102	0.098	0.098	0.128	0.123	0.112	0.105	0.101	0.098	0.096	0.099	0.097	0.095	0.095	0.094	0.126	0.127	0.126	0.126	0.124	0.122	0.118	0.115	0.111	0.106	0.102	0.1	0.12	0.118	0.119	0.119	0.117	0.117	0.114	0.114	0.111	0.106	0.101	0.099	0.125
01:54:16	0.125	0.125	0.123	0.126	0.122	0.118	0.114	0.112	0.107	0.103	0.098	0.098	0.134	0.128	0.114	0.106	0.102	0.098	0.096	0.099	0.097	0.095	0.095	0.094	0.132	0.133	0.132	0.132	0.129	0.126	0.121	0.118	0.113	0.107	0.102	0.1	0.124	0.123	0.125	0.124	0.122	0.121	0.118	0.118	0.114	0.107	0.102	0.099	0.13
01:59:16	0.132	0.131	0.129	0.132	0.127	0.122	0.117	0.115	0.109	0.104	0.098	0.098	0.142	0.134	0.116	0.106	0.102	0.098	0.096	0.099	0.097	0.095	0.096	0.094	0.14	0.141	0.139	0.138	0.135	0.132	0.126	0.122	0.115	0.109	0.103	0.101	0.131	0.129	0.131	0.13	0.127	0.127	0.123	0.122	0.118	0.11	0.103	0.1	0.138
02:04:16	0.139	0.137	0.136	0.139	0.133	0.127	0.121	0.117	0.11	0.105	0.099	0.099	0.149	0.141	0.119	0.107	0.102	0.098	0.096	0.099	0.097	0.096	0.095	0.094	0.148	0.149	0.147	0.146	0.142	0.139	0.13	0.125	0.118	0.11	0.104	0.101	0.138	0.136	0.138	0.137	0.134	0.133	0.129	0.128	0.121	0.112	0.104	0.1	0.145
02:09:16	0.146	0.144	0.143	0.147	0.14	0.133	0.124	0.121	0.112	0.106	0.099	0.099	0.159	0.149	0.122	0.108	0.102	0.099	0.096	0.099	0.097	0.095	0.095	0.094	0.158	0.158	0.156	0.155	0.149	0.146	0.136	0.129	0.121	0.111	0.104	0.101	0.146	0.144	0.145	0.144	0.141	0.141	0.135	0.134	0.126	0.114	0.105	0.101	0.155
02:14:16	0.156	0.154	0.152	0.155	0.147	0.139	0.129	0.124	0.114	0.106	0.1	0.099	0.17	0.158	0.126	0.109	0.102	0.098	0.096	0.099	0.097	0.095	0.095	0.094	0.169	0.17	0.167	0.165	0.158	0.154	0.142	0.134	0.124	0.113	0.105	0.102	0.155	0.153	0.155	0.153	0.149	0.149	0.142	0.141	0.131	0.117	0.106	0.101	0.165
02:19:16	0.168	0.164	0.161	0.166	0.156	0.146	0.135	0.128	0.116	0.107	0.1	0.099	0.179	0.169	0.13	0.11	0.103	0.099	0.096	0.099	0.097	0.095	0.096	0.094	0.177	0.18	0.179	0.177	0.169	0.164	0.148	0.139	0.127	0.114	0.106	0.102	0.166	0.163	0.166	0.164	0.159	0.159	0.151	0.149	0.138	0.12	0.107	0.102	0.175
02:24:16	0.174	0.174	0.173	0.177	0.165	0.154	0.14	0.132	0.118	0.108	0.1	0.099	0.189	0.182	0.134	0.111	0.103	0.099	0.096	0.099	0.097	0.096	0.096	0.094	0.187	0.188	0.186	0.186	0.181	0.174	0.156	0.145	0.131	0.115	0.107	0.102	0.176	0.174	0.178	0.176	0.171	0.17	0.16	0.159	0.144	0.123	0.109	0.102	0.183
02:29:16	0.184	0.181	0.18	0.187	0.177	0.162	0.146	0.137	0.121	0.109	0.101	0.099	0.204	0.189	0.14	0.112	0.103	0.099	0.096	0.099	0.097	0.096	0.095	0.094	0.202	0.202	0.197	0.195	0.188	0.186	0.164	0.151	0.135	0.117	0.107	0.103	0.184	0.181	0.184	0.183	0.18	0.182	0.171	0.169	0.153	0.127	0.11	0.103	0.197
02:34:16	0.199	0.194	0.19	0.194	0.186	0.172	0.153	0.142	0.123	0.109	0.101	0.099	0.222	0.201	0.145	0.113	0.103	0.099	0.096	0.099	0.097	0.095	0.095	0.094	0.22	0.219	0.214	0.21	0.198	0.192	0.173	0.159	0.138	0.118	0.108	0.103	0.198	0.194	0.196	0.193	0.188	0.188	0.18	0.181	0.162	0.131	0.112	0.103	0.215
02:39:16	0.215	0.21	0.204	0.208	0.194	0.182	0.16	0.147	0.125	0.11	0.101	0.099	0.241	0.217	0.152	0.114	0.103	0.099	0.096	0.099	0.097	0.095	0.095	0.094	0.238	0.238	0.231	0.227	0.213	0.204	0.183	0.166	0.143	0.12	0.108	0.103	0.215	0.21	0.212	0.209	0.202	0.2	0.188	0.187	0.171	0.135	0.113	0.104	0.233
02:44:16	0.234	0.229	0.222	0.225	0.207	0.189	0.169	0.153	0.128	0.111	0.101	0.1	0.26	0.236	0.159	0.116	0.103	0.099	0.096	0.099	0.097	0.095	0.096	0.094	0.257	0.256	0.25	0.246	0.23	0.22	0.19	0.175	0.147	0.121	0.109	0.103	0.233	0.229	0.231	0.227	0.219	0.218	0.201	0.198	0.183	0.139	0.115	0.104	0.251
02:49:16	0.252	0.248	0.24	0.243	0.224	0.2	0.178	0.16	0.131	0.112	0.102	0.1	0.278	0.255	0.168	0.117	0.104	0.099	0.097	0.099	0.098	0.096	0.096	0.094	0.276	0.274	0.266	0.262	0.248	0.235	0.199	0.184	0.152	0.123	0.11	0.104	0.252	0.248	0.25	0.246	0.237	0.235	0.219	0.215	0.189	0.145	0.116	0.104	0.27
02:54:16	0.271	0.266	0.258	0.261	0.241	0.214	0.185	0.167	0.134	0.112	0.102	0.1	0.302	0.273	0.177	0.119	0.104	0.099	0.097	0.099	0.097	0.096	0.096	0.094	0.298	0.296	0.286	0.28	0.262	0.251	0.211	0.189	0.157	0.124	0.11	0.104	0.27	0.266	0.267	0.262	0.255	0.253	0.236	0.231	0.199	0.15	0.117	0.105	0.291
02:59:16	0.293	0.286	0.275	0.277	0.257	0.229	0.193	0.174	0.137	0.113	0.102	0.1	0.325	0.294	0.188	0.12	0.104	0.099	0.097	0.099	0.098	0.096	0.096	0.094	0.322	0.32	0.311	0.303	0.28	0.265	0.226	0.198	0.163	0.126	0.111	0.104	0.29	0.285	0.286	0.28	0.27	0.269	0.251	0.247	0.214	0.157	0.119	0.105	0.314
03:04:16	0.316	0.309	0.298	0.298	0.272	0.243	0.204	0.182	0.14	0.114	0.102	0.1	0.35	0.319	0.196	0.121	0.104	0.099	0.097	0.099	0.098	0.096	0.096	0.094	0.346	0.342	0.334	0.327	0.304	0.284	0.237	0.209	0.169	0.128	0.111	0.104	0.314	0.31	0.31	0.304	0.293	0.29	0.268	0.262	0.229	0.163	0.121	0.106	0.338
03:09:16	0.341	0.334	0.322	0.322	0.294	0.257	0.217	0.188	0.143	0.115	0.102	0.1	0.382	0.342	0.204	0.123	0.104	0.1	0.097	0.099	0.098	0.096	0.096	0.094	0.378	0.369	0.357	0.349	0.328	0.307	0.249	0.221	0.176	0.129	0.112	0.105	0.336	0.333	0.331	0.327	0.317	0.314	0.29	0.282	0.242	0.17	0.123	0.106	0.367
03:14:16	0.372	0.36	0.345	0.344	0.318	0.273	0.23	0.195	0.147	0.115	0.102	0.1	0.401	0.368	0.217	0.124	0.105	0.1	0.097	0.1	0.098	0.096	0.096	0.094	0.4	0.397	0.387	0.375	0.35	0.328	0.265	0.232	0.181	0.131	0.112	0.105	0.364	0.361	0.353	0.348	0.338	0.335	0.313	0.307	0.255	0.178	0.124	0.107	0.392
03:19:16	0.397	0.392	0.375	0.367	0.338	0.295	0.24	0.205	0.149	0.116	0.103	0.101	0.42	0.4	0.232	0.126	0.105	0.1	0.097	0.099	0.098	0.096	0.096	0.095	0.418	0.413	0.41	0.404	0.378	0.349	0.283	0.243	0.185	0.132	0.113	0.105	0.39	0.388	0.386	0.381	0.366	0.36	0.335	0.328	0.273	0.184	0.126	0.107	0.409
03:24:16	0.413	0.409	0.401	0.398	0.361	0.316	0.254	0.216	0.153	0.116	0.103	0.101	0.441	0.417	0.245	0.128	0.105	0.1	0.097	0.1	0.098	0.096	0.096	0.095	0.439	0.431	0.426	0.42	0.407	0.376	0.302	0.257	0.192	0.134	0.113	0.105	0.406	0.405	0.402	0.399	0.392	0.391	0.365	0.349	0.295	0.19	0.128	0.107	0.428
03:29:16	0.434	0.428	0.418	0.416	0.391	0.336	0.269	0.226	0.157	0.116	0.103	0.101	0.462	0.435	0.257	0.13	0.105	0.1	0.097	0.099	0.098	0.096	0.096	0.095	0.459	0.45	0.443	0.436	0.423	0.404	0.321	0.273	0.2	0.135	0.113	0.105	0.422	0.422	0.416	0.414	0.406	0.406	0.389	0.38	0.315	0.198	0.13	0.108	0.448
03:34:16	0.456	0.45	0.438	0.433	0.412	0.359	0.288	0.235	0.161	0.117	0.103	0.101	0.483	0.455	0.272	0.132	0.105	0.1	0.097	0.1	0.098	0.096	0.096	0.094	0.48	0.47	0.463	0.455	0.442	0.419	0.342	0.291	0.207	0.137	0.114	0.105	0.441	0.442	0.433	0.431	0.421	0.42	0.404	0.401	0.336	0.207	0.132	0.108	0.467
03:39:16	0.479	0.471	0.46	0.452	0.428	0.389	0.306	0.248	0.165	0.118	0.103	0.101	0.504	0.476	0.292	0.134	0.105	0.1	0.097	0.1	0.098	0.096	0.096	0.095	0.501	0.488	0.483	0.474	0.463	0.437	0.368	0.308	0.215	0.139	0.114	0.106	0.46	0.461	0.451	0.449	0.439	0.439	0.422	0.415	0.361	0.216	0.134	0.108	0.486
03:44:16	0.5	0.492	0.481	0.471	0.446	0.405	0.325	0.261	0.17	0.118	0.103	0.101	0.531	0.497	0.311	0.137	0.105	0.1	0.097	0.1	0.098	0.096	0.096	0.095	0.527	0.506	0.501	0.493	0.485	0.454	0.392	0.327	0.224	0.14	0.114	0.106	0.479	0.48	0.471	0.468	0.458	0.457	0.443	0.431	0.388	0.225	0.136	0.109	0.505
03:49:16	0.525	0.513	0.502	0.489	0.465	0.42	0.346	0.276	0.174	0.118	0.103	0.101	0.552	0.517	0.329	0.14	0.106	0.1	0.097	0.1	0.098	0.096	0.096	0.095	0.548	0.524	0.52	0.511	0.507	0.472	0.406	0.348	0.234	0.142	0.115	0.106	0.498	0.499	0.487	0.487	0.476	0.475	0.464	0.449	0.401	0.236	0.138	0.109	0.526
03:54:16	0.549	0.537	0.528	0.507	0.485	0.44	0.376	0.292	0.177	0.119	0.103	0.101	0.572	0.542	0.349	0.142	0.106	0.1	0.097	0.1	0.098	0.096	0.096	0.095	0.568	0.544	0.541	0.531	0.533	0.493	0.422	0.376	0.246	0.143	0.115	0.106	0.518	0.52	0.505	0.504	0.495	0.493	0.485	0.468	0.415	0.247	0.14	0.109	0.551
03:59:16	0.573	0.559	0.547	0.526	0.504	0.46	0.392	0.308	0.181	0.119	0.103	0.101	0.59	0.56	0.374	0.145	0.106	0.1	0.097	0.099	0.098	0.096	0.096	0.095	0.587	0.564	0.561	0.551	0.552	0.516	0.441	0.39	0.256	0.145	0.115	0.106	0.54	0.543	0.522	0.523	0.513	0.512	0.511	0.487	0.432	0.26	0.142	0.109	0.57
04:04:16	0.594	0.58	0.569	0.546	0.526	0.48	0.405	0.326	0.186	0.12	0.104	0.101	0.608	0.575	0.398	0.149	0.106	0.1	0.097	0.1	0.098	0.096	0.096	0.095	0.604	0.582	0.577	0.57	0.571	0.535	0.461	0.403	0.269	0.147	0.116	0.107	0.567	0.567	0.542	0.543	0.532	0.532	0.526	0.511	0.45	0.274	0.144	0.11	0.589
04:09:16	0.609	0.593	0.586	0.567	0.545	0.504	0.423	0.345	0.191	0.12	0.104	0.101	0.623	0.589	0.412	0.152	0.106	0.1	0.097	0.1	0.098	0.096	0.096	0.095	0.621	0.595	0.59	0.584	0.588	0.552	0.48	0.422	0.282	0.148	0.116	0.106	0.585	0.583	0.56	0.564	0.555	0.551	0.546	0.527	0.469	0.289	0.146	0.11	0.606
04:14:16	0.623	0.607	0.597	0.58	0.566	0.525	0.444	0.373	0.197	0.12	0.103	0.101	0.637	0.604	0.427	0.156	0.106	0.1	0.097	0.1	0.098	0.096	0.096	0.095	0.634	0.607	0.601	0.594	0.601	0.571	0.503	0.442	0.296	0.15	0.116	0.107	0.598	0.596	0.572	0.572	0.567	0.567	0.566	0.543	0.489	0.304	0.149	0.11	0.62
04:19:16	0.637	0.619	0.609	0.589	0.581	0.541	0.465	0.387	0.203	0.121	0.104	0.101	0.651	0.614	0.444	0.16	0.106	0.1	0.097	0.1	0.098	0.096	0.096	0.095	0.649	0.619	0.611	0.603	0.613	0.587	0.521	0.462	0.312	0.152	0.117	0.107	0.609	0.605	0.581	0.582	0.574	0.574	0.577	0.566	0.509	0.321	0.151	0.11	0.633
04:24:16	0.65	0.632	0.621	0.601	0.591	0.561	0.485	0.399	0.209	0.121	0.104	0.101	0.664	0.626	0.462	0.164	0.106	0.1	0.097	0.1	0.098	0.096	0.096	0.095	0.663	0.634	0.624	0.613	0.623	0.596	0.538	0.481	0.33	0.154	0.117	0.107	0.62	0.617	0.59	0.59	0.582	0.581	0.587	0.576	0.525	0.342	0.154	0.111	0.647
04:29:16	0.664	0.644	0.632	0.609	0.601	0.577	0.51	0.415	0.215	0.121	0.104	0.101	0.677	0.635	0.478	0.168	0.106	0.101	0.097	0.1	0.098	0.096	0.096	0.095	0.676	0.645	0.636	0.628	0.635	0.604	0.553	0.507	0.354	0.156	0.117	0.107	0.631	0.627	0.6	0.599	0.59	0.589	0.594	0.581	0.539	0.366	0.157	0.111	0.665
04:34:16	0.677	0.656	0.644	0.62	0.61	0.587	0.525	0.435	0.223	0.122	0.104	0.101	0.69	0.646	0.5	0.173	0.106	0.1	0.097	0.1	0.098	0.096	0.096	0.095	0.691	0.655	0.647	0.637	0.645	0.613	0.572	0.522	0.369	0.158	0.117	0.107	0.645	0.639	0.613	0.609	0.599	0.597	0.603	0.588	0.56	0.374	0.16	0.111	0.677
04:39:16	0.689	0.669	0.656	0.632	0.619	0.596	0.541	0.455	0.232	0.122	0.104	0.101	0.704	0.66	0.52	0.178	0.106	0.1	0.097	0.1	0.098	0.096	0.096	0.095	0.705	0.666	0.656	0.646	0.657	0.623	0.584	0.537	0.379	0.16	0.117	0.107	0.662	0.652	0.622	0.622	0.608	0.606	0.612	0.595	0.571	0.386	0.163	0.111	0.689
04:44:16	0.703	0.683	0.666	0.641	0.628	0.606	0.558	0.473	0.24	0.123	0.104	0.101	0.715	0.67	0.534	0.184	0.107	0.101	0.097	0.1	0.098	0.096	0.096	0.095	0.714	0.676	0.665	0.654	0.667	0.634	0.593	0.553	0.394	0.163	0.118	0.107	0.671	0.666	0.631	0.629	0.62	0.615	0.62	0.602	0.576	0.401	0.166	0.111	0.698
04:49:16	0.717	0.695	0.679	0.65	0.638	0.616	0.578	0.497	0.25	0.123	0.104	0.101	0.726	0.676	0.547	0.189	0.107	0.101	0.097	0.1	0.098	0.096	0.096	0.095	0.723	0.686	0.675	0.663	0.677	0.643	0.603	0.571	0.412	0.165	0.118	0.107	0.681	0.675	0.638	0.636	0.626	0.625	0.627	0.609	0.581	0.417	0.168	0.111	0.707
04:54:16	0.727	0.703	0.691	0.658	0.651	0.625	0.588	0.515	0.26	0.123	0.104	0.101	0.735	0.684	0.561	0.194	0.107	0.101	0.097	0.1	0.098	0.096	0.096	0.095	0.732	0.693	0.683	0.672	0.691	0.652	0.613	0.588	0.431	0.167	0.118	0.107	0.69	0.685	0.646	0.644	0.633	0.632	0.635	0.616	0.587	0.435	0.171	0.112	0.716
04:59:16	0.734	0.712	0.699	0.666	0.66	0.634	0.598	0.53	0.27	0.123	0.104	0.101	0.745	0.692	0.576	0.2	0.107	0.101	0.097	0.1	0.098	0.096	0.096	0.095	0.741	0.701	0.691	0.68	0.701	0.665	0.622	0.598	0.449	0.17	0.118	0.107	0.699	0.692	0.654	0.651	0.64	0.638	0.642	0.623	0.594	0.45	0.173	0.112	0.725
05:04:16	0.741	0.719	0.708	0.674	0.667	0.642	0.608	0.545	0.282	0.123	0.104	0.101	0.754	0.699	0.59	0.206	0.107	0.101	0.097	0.1	0.098	0.096	0.096	0.095	0.749	0.709	0.698	0.689	0.71	0.675	0.632	0.608	0.472	0.171	0.119	0.107	0.705	0.7	0.661	0.658	0.646	0.644	0.65	0.629	0.601	0.47	0.176	0.112	0.733
05:09:16	0.748	0.725	0.715	0.681	0.675	0.651	0.618	0.561	0.295	0.124	0.104	0.101	0.764	0.706	0.601	0.213	0.107	0.101	0.097	0.1	0.098	0.096	0.096	0.095	0.758	0.717	0.705	0.696	0.719	0.681	0.64	0.618	0.492	0.173	0.119	0.107	0.711	0.709	0.668	0.664	0.652	0.65	0.657	0.639	0.607	0.489	0.179	0.112	0.741
05:14:16	0.754	0.732	0.722	0.688	0.683	0.659	0.626	0.579	0.308	0.124	0.104	0.101	0.772	0.712	0.609	0.22	0.107	0.101	0.097	0.1	0.098	0.096	0.096	0.095	0.766	0.725	0.713	0.702	0.727	0.689	0.649	0.627	0.507	0.175	0.119	0.107	0.717	0.715	0.674	0.67	0.659	0.656	0.665	0.647	0.612	0.501	0.182	0.112	0.747
05:19:16	0.758	0.739	0.727	0.695	0.69	0.668	0.635	0.594	0.326	0.124	0.104	0.102	0.781	0.718	0.615	0.228	0.107	0.101	0.097	0.1	0.098	0.096	0.096	0.096	0.772	0.735	0.721	0.71	0.734	0.696	0.657	0.636	0.522	0.178	0.119	0.107	0.724	0.722	0.681	0.676	0.665	0.663	0.673	0.654	0.617	0.511	0.185	0.112	0.754
05:24:16	0.762	0.744	0.733	0.701	0.698	0.676	0.643	0.603	0.348	0.124	0.104	0.101	0.788	0.724	0.622	0.238	0.107	0.101	0.097	0.1	0.098	0.096	0.096	0.096	0.78	0.744	0.729	0.719	0.741	0.703	0.666	0.645	0.539	0.18	0.119	0.107	0.729	0.727	0.688	0.683	0.671	0.669	0.68	0.66	0.623	0.524	0.19	0.113	0.759
05:29:16	0.766	0.749	0.738	0.706	0.704	0.686	0.652	0.611	0.357	0.125	0.104	0.101	0.795	0.729	0.628	0.247	0.107	0.101	0.097	0.1	0.098	0.096	0.096	0.096	0.784	0.751	0.736	0.727	0.748	0.711	0.674	0.654	0.554	0.183	0.12	0.108	0.734	0.734	0.694	0.69	0.677	0.674	0.689	0.667	0.628	0.536	0.194	0.112	0.764
05:34:16	0.77	0.753	0.742	0.712	0.711	0.696	0.659	0.62	0.367	0.125	0.104	0.102	0.801	0.734	0.635	0.257	0.107	0.101	0.097	0.1	0.098	0.096	0.096	0.096	0.789	0.758	0.744	0.733	0.754	0.718	0.686	0.662	0.57	0.187	0.12	0.107	0.738	0.738	0.7	0.696	0.684	0.681	0.694	0.672	0.633	0.554	0.199	0.113	0.769
05:39:16	0.773	0.758	0.746	0.716	0.715	0.702	0.666	0.629	0.38	0.125	0.104	0.102	0.808	0.739	0.642	0.268	0.107	0.101	0.097	0.1	0.098	0.096	0.097	0.096	0.795	0.763	0.751	0.74	0.76	0.726	0.695	0.671	0.589	0.189	0.12	0.108	0.742	0.743	0.704	0.7	0.688	0.686	0.698	0.676	0.639	0.567	0.204	0.113	0.773
05:44:16	0.777	0.762	0.751	0.721	0.72	0.707	0.674	0.637	0.397	0.125	0.105	0.102	0.813	0.745	0.647	0.28	0.108	0.101	0.097	0.1	0.098	0.096	0.097	0.096	0.8	0.768	0.758	0.747	0.766	0.732	0.701	0.679	0.601	0.191	0.12	0.108	0.746	0.747	0.709	0.705	0.693	0.69	0.701	0.68	0.645	0.572	0.209	0.113	0.778
05:49:16	0.779	0.764	0.754	0.725	0.725	0.711	0.68	0.645	0.414	0.125	0.104	0.101	0.819	0.75	0.652	0.293	0.108	0.101	0.097	0.1	0.098	0.096	0.097	0.096	0.804	0.772	0.763	0.752	0.772	0.739	0.707	0.687	0.611	0.197	0.12	0.108	0.75	0.75	0.713	0.709	0.697	0.694	0.704	0.684	0.659	0.577	0.215	0.113	0.782
05:54:16	0.782	0.769	0.758	0.729	0.729	0.715	0.685	0.652	0.43	0.125	0.105	0.102	0.824	0.754	0.656	0.307	0.108	0.101	0.097	0.1	0.098	0.096	0.097	0.096	0.808	0.777	0.768	0.758	0.778	0.744	0.713	0.694	0.621	0.2	0.121	0.108	0.752	0.755	0.717	0.713	0.701	0.698	0.708	0.686	0.666	0.582	0.22	0.113	0.786
05:59:16	0.785	0.772	0.761	0.733	0.733	0.719	0.692	0.659	0.449	0.126	0.104	0.102	0.829	0.759	0.66	0.321	0.108	0.101	0.097	0.1	0.098	0.096	0.097	0.096	0.813	0.78	0.773	0.763	0.784	0.749	0.719	0.702	0.63	0.205	0.12	0.108	0.755	0.759	0.721	0.717	0.705	0.701	0.711	0.689	0.668	0.587	0.227	0.113	0.79
06:04:16	0.787	0.775	0.765	0.736	0.736	0.723	0.698	0.667	0.468	0.127	0.104	0.102	0.834	0.764	0.663	0.338	0.108	0.101	0.097	0.1	0.098	0.096	0.097	0.096	0.816	0.784	0.777	0.768	0.788	0.755	0.724	0.708	0.638	0.209	0.121	0.108	0.758	0.762	0.725	0.721	0.708	0.704	0.714	0.692	0.671	0.591	0.234	0.113	0.794
06:09:16	0.79	0.779	0.768	0.741	0.74	0.726	0.703	0.672	0.482	0.126	0.105	0.102	0.839	0.768	0.664	0.357	0.108	0.101	0.097	0.1	0.098	0.096	0.097	0.096	0.82	0.789	0.781	0.773	0.794	0.761	0.73	0.713	0.647	0.214	0.121	0.108	0.76	0.767	0.729	0.725	0.713	0.707	0.718	0.695	0.673	0.597	0.242	0.113	0.797
06:14:16	0.792	0.782	0.771	0.744	0.744	0.73	0.708	0.678	0.497	0.126	0.105	0.102	0.844	0.772	0.665	0.377	0.108	0.101	0.097	0.1	0.098	0.096	0.097	0.096	0.824	0.792	0.786	0.776	0.799	0.765	0.734	0.725	0.655	0.22	0.121	0.108	0.763	0.769	0.733	0.729	0.715	0.711	0.721	0.698	0.674	0.602	0.251	0.114	0.801
06:19:16	0.794	0.785	0.774	0.747	0.748	0.734	0.712	0.684	0.512	0.127	0.104	0.102	0.849	0.776	0.666	0.388	0.109	0.101	0.097	0.1	0.098	0.096	0.097	0.096	0.828	0.796	0.789	0.781	0.805	0.771	0.739	0.734	0.664	0.226	0.121	0.108	0.766	0.773	0.737	0.732	0.719	0.715	0.725	0.701	0.676	0.608	0.259	0.113	0.805
06:24:16	0.798	0.788	0.778	0.751	0.751	0.738	0.718	0.69	0.526	0.127	0.104	0.102	0.854	0.779	0.667	0.4	0.108	0.101	0.097	0.1	0.098	0.096	0.097	0.096	0.832	0.8	0.793	0.786	0.81	0.776	0.745	0.738	0.671	0.232	0.122	0.108	0.769	0.776	0.741	0.736	0.723	0.718	0.728	0.704	0.677	0.611	0.27	0.114	0.809
06:29:16	0.799	0.79	0.78	0.753	0.753	0.741	0.725	0.694	0.542	0.127	0.104	0.102	0.858	0.782	0.667	0.414	0.109	0.101	0.097	0.1	0.098	0.096	0.097	0.096	0.836	0.803	0.795	0.79	0.815	0.781	0.75	0.743	0.679	0.238	0.121	0.108	0.771	0.779	0.744	0.739	0.725	0.721	0.731	0.707	0.679	0.614	0.28	0.114	0.813
06:34:16	0.802	0.794	0.784	0.757	0.757	0.745	0.731	0.699	0.557	0.127	0.105	0.102	0.863	0.785	0.669	0.43	0.108	0.101	0.097	0.1	0.098	0.096	0.097	0.096	0.839	0.805	0.799	0.794	0.819	0.786	0.755	0.749	0.686	0.247	0.122	0.108	0.773	0.782	0.748	0.742	0.73	0.724	0.735	0.709	0.681	0.617	0.29	0.114	0.816
06:39:16	0.804	0.796	0.787	0.76	0.761	0.749	0.734	0.703	0.574	0.127	0.105	0.102	0.868	0.789	0.67	0.445	0.109	0.101	0.097	0.1	0.098	0.096	0.097	0.096	0.843	0.809	0.803	0.798	0.825	0.791	0.76	0.754	0.693	0.254	0.122	0.108	0.776	0.786	0.751	0.746	0.732	0.728	0.738	0.712	0.683	0.618	0.305	0.114	0.819
06:44:16	0.806	0.799	0.79	0.762	0.764	0.751	0.737	0.708	0.587	0.127	0.105	0.102	0.872	0.79	0.673	0.463	0.109	0.101	0.097	0.1	0.098	0.096	0.097	0.096	0.846	0.811	0.805	0.802	0.828	0.796	0.765	0.758	0.699	0.264	0.122	0.108	0.778	0.787	0.754	0.749	0.735	0.73	0.741	0.715	0.684	0.621	0.322	0.114	0.823
06:49:16	0.808	0.802	0.793	0.765	0.767	0.755	0.741	0.712	0.595	0.128	0.105	0.102	0.876	0.794	0.676	0.483	0.109	0.101	0.097	0.1	0.098	0.096	0.097	0.096	0.85	0.814	0.808	0.806	0.834	0.8	0.77	0.763	0.705	0.273	0.122	0.108	0.781	0.792	0.757	0.752	0.738	0.733	0.744	0.717	0.686	0.622	0.332	0.114	0.827
06:54:16	0.81	0.804	0.795	0.768	0.77	0.758	0.743	0.715	0.602	0.128	0.104	0.102	0.88	0.797	0.679	0.495	0.109	0.101	0.097	0.1	0.098	0.096	0.097	0.096	0.853	0.817	0.811	0.81	0.838	0.805	0.775	0.771	0.71	0.284	0.122	0.108	0.783	0.794	0.761	0.755	0.742	0.736	0.747	0.72	0.688	0.624	0.337	0.115	0.83
06:59:16	0.812	0.807	0.798	0.771	0.772	0.761	0.747	0.72	0.61	0.129	0.105	0.102	0.884	0.8	0.681	0.507	0.109	0.101	0.097	0.1	0.098	0.096	0.097	0.096	0.857	0.82	0.813	0.814	0.843	0.81	0.78	0.772	0.715	0.295	0.122	0.108	0.786	0.796	0.764	0.758	0.745	0.738	0.751	0.723	0.69	0.625	0.347	0.115	0.834
07:04:16	0.814	0.809	0.801	0.773	0.775	0.764	0.75	0.724	0.617	0.129	0.105	0.102	0.888	0.802	0.683	0.52	0.109	0.101	0.097	0.1	0.098	0.096	0.097	0.096	0.86	0.822	0.815	0.818	0.847	0.814	0.785	0.778	0.72	0.31	0.123	0.108	0.787	0.799	0.767	0.761	0.749	0.741	0.754	0.726	0.692	0.627	0.358	0.115	0.836
07:09:16	0.816	0.812	0.804	0.776	0.778	0.768	0.753	0.728	0.623	0.129	0.105	0.102	0.892	0.806	0.685	0.533	0.11	0.101	0.097	0.1	0.098	0.096	0.097	0.096	0.863	0.825	0.818	0.822	0.85	0.819	0.79	0.781	0.725	0.323	0.123	0.108	0.79	0.801	0.77	0.764	0.751	0.744	0.756	0.728	0.694	0.627	0.372	0.115	0.84
07:14:16	0.818	0.814	0.806	0.779	0.781	0.771	0.756	0.732	0.628	0.13	0.105	0.102	0.896	0.81	0.687	0.545	0.11	0.101	0.097	0.1	0.098	0.096	0.097	0.097	0.866	0.828	0.82	0.826	0.855	0.824	0.794	0.785	0.731	0.33	0.123	0.108	0.792	0.804	0.772	0.767	0.755	0.747	0.759	0.731	0.696	0.628	0.384	0.115	0.843
07:19:16	0.82	0.816	0.809	0.782	0.784	0.774	0.759	0.736	0.635	0.13	0.105	0.102	0.899	0.812	0.689	0.556	0.11	0.101	0.097	0.1	0.098	0.096	0.097	0.096	0.869	0.83	0.823	0.83	0.858	0.827	0.798	0.791	0.736	0.338	0.123	0.108	0.794	0.807	0.776	0.771	0.757	0.75	0.763	0.733	0.698	0.629	0.396	0.115	0.846
07:24:16	0.822	0.818	0.81	0.784	0.787	0.777	0.762	0.743	0.639	0.131	0.105	0.102	0.903	0.816	0.692	0.568	0.11	0.101	0.097	0.1	0.098	0.096	0.097	0.097	0.872	0.833	0.824	0.834	0.863	0.83	0.803	0.793	0.742	0.348	0.123	0.108	0.796	0.809	0.778	0.774	0.761	0.751	0.765	0.737	0.7	0.63	0.409	0.116	0.848
07:29:16	0.823	0.82	0.814	0.786	0.789	0.779	0.765	0.747	0.645	0.131	0.105	0.102	0.906	0.819	0.694	0.582	0.111	0.101	0.097	0.1	0.098	0.096	0.097	0.097	0.875	0.836	0.826	0.837	0.866	0.834	0.808	0.8	0.748	0.36	0.123	0.108	0.799	0.812	0.781	0.776	0.763	0.753	0.768	0.739	0.703	0.631	0.428	0.116	0.851
07:34:16	0.825	0.822	0.815	0.789	0.792	0.783	0.768	0.751	0.648	0.131	0.105	0.102	0.91	0.823	0.697	0.593	0.111	0.101	0.098	0.1	0.098	0.097	0.097	0.097	0.878	0.838	0.829	0.841	0.87	0.838	0.812	0.801	0.753	0.373	0.124	0.108	0.801	0.814	0.783	0.779	0.766	0.756	0.771	0.742	0.705	0.632	0.441	0.116	0.854
07:39:16	0.826	0.824	0.818	0.791	0.794	0.785	0.77	0.753	0.654	0.132	0.105	0.102	0.912	0.826	0.698	0.602	0.111	0.101	0.097	0.1	0.098	0.096	0.097	0.097	0.88	0.84	0.831	0.844	0.873	0.841	0.815	0.807	0.758	0.386	0.124	0.108	0.803	0.817	0.786	0.781	0.768	0.757	0.773	0.744	0.707	0.633	0.451	0.116	0.857
07:44:16	0.827	0.827	0.82	0.793	0.796	0.787	0.774	0.757	0.658	0.133	0.105	0.102	0.916	0.83	0.702	0.609	0.112	0.102	0.098	0.1	0.098	0.096	0.097	0.097	0.883	0.843	0.833	0.847	0.877	0.844	0.819	0.809	0.764	0.398	0.124	0.109	0.805	0.819	0.788	0.784	0.771	0.76	0.776	0.747	0.71	0.634	0.463	0.116	0.86
07:49:16	0.829	0.828	0.821	0.796	0.799	0.79	0.776	0.759	0.662	0.133	0.105	0.102	0.918	0.834	0.705	0.615	0.112	0.102	0.098	0.1	0.098	0.096	0.097	0.097	0.885	0.845	0.835	0.851	0.881	0.848	0.824	0.813	0.77	0.411	0.124	0.109	0.806	0.821	0.791	0.786	0.774	0.762	0.778	0.749	0.711	0.635	0.476	0.117	0.862
07:54:16	0.831	0.83	0.824	0.798	0.801	0.792	0.779	0.761	0.666	0.134	0.105	0.102	0.922	0.839	0.707	0.62	0.112	0.102	0.097	0.1	0.098	0.096	0.097	0.097	0.888	0.847	0.837	0.854	0.884	0.852	0.827	0.814	0.775	0.427	0.124	0.108	0.809	0.822	0.792	0.788	0.776	0.764	0.781	0.751	0.714	0.637	0.487	0.117	0.865
07:59:16	0.832	0.831	0.825	0.8	0.802	0.794	0.78	0.764	0.67	0.135	0.105	0.102	0.925	0.843	0.71	0.625	0.112	0.102	0.097	0.1	0.098	0.096	0.097	0.097	0.89	0.849	0.839	0.856	0.888	0.856	0.831	0.82	0.78	0.442	0.125	0.108	0.81	0.825	0.795	0.791	0.777	0.766	0.783	0.754	0.716	0.638	0.5	0.117	0.867
08:04:16	0.833	0.833	0.827	0.801	0.804	0.796	0.783	0.768	0.675	0.136	0.105	0.102	0.928	0.847	0.713	0.631	0.113	0.101	0.097	0.1	0.098	0.097	0.097	0.097	0.893	0.852	0.841	0.86	0.892	0.86	0.835	0.824	0.787	0.455	0.125	0.108	0.812	0.828	0.796	0.793	0.778	0.768	0.785	0.756	0.718	0.64	0.513	0.117	0.869
08:09:16	0.834	0.835	0.829	0.802	0.807	0.798	0.784	0.77	0.678	0.137	0.105	0.102	0.931	0.851	0.716	0.636	0.114	0.102	0.098	0.1	0.098	0.096	0.097	0.097	0.895	0.853	0.843	0.864	0.896	0.865	0.839	0.827	0.792	0.469	0.125	0.109	0.813	0.829	0.798	0.796	0.78	0.77	0.787	0.759	0.721	0.642	0.525	0.118	0.871
08:14:16	0.835	0.836	0.831	0.804	0.809	0.8	0.787	0.772	0.682	0.138	0.105	0.102	0.934	0.856	0.719	0.638	0.114	0.102	0.098	0.1	0.098	0.096	0.097	0.097	0.897	0.856	0.846	0.868	0.9	0.869	0.844	0.831	0.796	0.482	0.125	0.109	0.815	0.83	0.8	0.798	0.782	0.772	0.789	0.761	0.723	0.643	0.537	0.118	0.874
08:19:16	0.837	0.837	0.833	0.807	0.811	0.803	0.789	0.774	0.685	0.138	0.105	0.102	0.937	0.86	0.722	0.64	0.115	0.102	0.098	0.1	0.098	0.097	0.098	0.097	0.9	0.858	0.848	0.87	0.902	0.873	0.848	0.836	0.801	0.495	0.126	0.109	0.816	0.832	0.802	0.799	0.783	0.773	0.792	0.763	0.725	0.645	0.545	0.118	0.875
08:24:16	0.838	0.838	0.834	0.809	0.812	0.805	0.79	0.776	0.688	0.139	0.105	0.102	0.94	0.864	0.725	0.641	0.115	0.101	0.097	0.1	0.098	0.097	0.097	0.097	0.902	0.861	0.85	0.874	0.905	0.877	0.852	0.839	0.804	0.509	0.126	0.109	0.818	0.835	0.803	0.801	0.784	0.775	0.794	0.765	0.727	0.647	0.549	0.119	0.878
08:29:16	0.839	0.84	0.837	0.811	0.815	0.807	0.794	0.777	0.692	0.141	0.105	0.102	0.943	0.869	0.728	0.642	0.116	0.102	0.098	0.1	0.098	0.097	0.098	0.097	0.905	0.863	0.853	0.877	0.909	0.881	0.857	0.844	0.809	0.522	0.127	0.109	0.819	0.838	0.805	0.803	0.785	0.776	0.796	0.767	0.729	0.65	0.552	0.119	0.88
08:34:16	0.84	0.842	0.838	0.813	0.816	0.809	0.795	0.779	0.695	0.142	0.105	0.102	0.946	0.871	0.731	0.644	0.117	0.102	0.098	0.1	0.098	0.097	0.097	0.097	0.907	0.866	0.856	0.881	0.912	0.884	0.861	0.85	0.813	0.535	0.127	0.109	0.821	0.838	0.806	0.805	0.787	0.778	0.8	0.769	0.73	0.653	0.555	0.12	0.883
08:39:16	0.842	0.843	0.839	0.814	0.819	0.811	0.798	0.781	0.698	0.144	0.106	0.102	0.948	0.876	0.734	0.647	0.117	0.102	0.098	0.1	0.098	0.097	0.097	0.097	0.91	0.867	0.858	0.884	0.914	0.887	0.865	0.851	0.816	0.549	0.127	0.109	0.822	0.84	0.808	0.807	0.789	0.78	0.801	0.771	0.732	0.654	0.555	0.121	0.885
08:44:16	0.842	0.845	0.842	0.816	0.82	0.814	0.8	0.783	0.701	0.146	0.105	0.102	0.95	0.881	0.737	0.65	0.118	0.102	0.098	0.1	0.098	0.097	0.098	0.097	0.912	0.869	0.86	0.887	0.918	0.89	0.868	0.854	0.82	0.564	0.128	0.109	0.824	0.842	0.81	0.81	0.79	0.782	0.804	0.774	0.734	0.657	0.557	0.121	0.887
08:49:16	0.843	0.845	0.843	0.818	0.822	0.816	0.802	0.786	0.704	0.148	0.106	0.102	0.953	0.883	0.74	0.653	0.12	0.102	0.098	0.1	0.098	0.097	0.098	0.097	0.914	0.872	0.862	0.889	0.92	0.893	0.872	0.859	0.824	0.574	0.128	0.109	0.825	0.844	0.812	0.811	0.792	0.784	0.805	0.777	0.736	0.658	0.557	0.122	0.889
08:54:16	0.844	0.847	0.844	0.819	0.825	0.818	0.804	0.787	0.707	0.15	0.105	0.102	0.956	0.887	0.743	0.656	0.121	0.102	0.098	0.1	0.098	0.097	0.098	0.097	0.916	0.874	0.864	0.891	0.923	0.895	0.874	0.864	0.828	0.582	0.129	0.109	0.826	0.846	0.814	0.813	0.794	0.786	0.807	0.779	0.738	0.659	0.557	0.123	0.891
08:59:16	0.846	0.848	0.846	0.821	0.826	0.82	0.807	0.789	0.71	0.152	0.106	0.102	0.958	0.89	0.745	0.659	0.122	0.102	0.098	0.1	0.098	0.097	0.098	0.097	0.918	0.877	0.866	0.893	0.925	0.898	0.878	0.865	0.833	0.588	0.129	0.109	0.827	0.847	0.816	0.815	0.796	0.788	0.81	0.781	0.739	0.661	0.557	0.123	0.894
09:04:16	0.846	0.85	0.848	0.823	0.828	0.822	0.81	0.791	0.712	0.155	0.106	0.102	0.96	0.894	0.748	0.662	0.124	0.102	0.098	0.1	0.098	0.097	0.098	0.097	0.921	0.879	0.868	0.895	0.927	0.9	0.88	0.867	0.837	0.594	0.13	0.109	0.828	0.849	0.817	0.817	0.798	0.79	0.81	0.784	0.741	0.662	0.558	0.124	0.896
09:09:16	0.848	0.852	0.849	0.825	0.831	0.824	0.81	0.793	0.715	0.158	0.106	0.102	0.963	0.896	0.751	0.665	0.125	0.102	0.098	0.1	0.098	0.097	0.098	0.098	0.922	0.881	0.87	0.895	0.929	0.903	0.884	0.87	0.843	0.6	0.131	0.11	0.83	0.851	0.819	0.82	0.8	0.792	0.812	0.786	0.742	0.664	0.557	0.126	0.898
09:14:16	0.849	0.853	0.85	0.827	0.832	0.826	0.813	0.795	0.718	0.16	0.106	0.102	0.965	0.899	0.753	0.668	0.127	0.102	0.098	0.1	0.098	0.097	0.098	0.098	0.924	0.882	0.872	0.896	0.931	0.904	0.886	0.873	0.846	0.606	0.132	0.11	0.831	0.852	0.821	0.821	0.8	0.793	0.814	0.788	0.744	0.666	0.558	0.127	0.899
09:19:16	0.85	0.853	0.852	0.829	0.834	0.827	0.815	0.797	0.721	0.164	0.106	0.102	0.967	0.902	0.756	0.672	0.129	0.102	0.098	0.1	0.098	0.097	0.098	0.097	0.925	0.884	0.873	0.895	0.933	0.908	0.89	0.877	0.85	0.612	0.133	0.11	0.832	0.854	0.823	0.823	0.802	0.795	0.816	0.791	0.747	0.667	0.558	0.129	0.901
09:24:16	0.851	0.855	0.854	0.831	0.835	0.828	0.815	0.799	0.724	0.168	0.106	0.102	0.969	0.905	0.759	0.675	0.131	0.102	0.098	0.1	0.098	0.097	0.098	0.098	0.928	0.886	0.875	0.895	0.935	0.909	0.892	0.879	0.854	0.618	0.134	0.11	0.833	0.856	0.825	0.824	0.803	0.796	0.816	0.794	0.749	0.669	0.558	0.13	0.903
09:29:16	0.852	0.856	0.855	0.832	0.837	0.83	0.818	0.802	0.727	0.171	0.106	0.102	0.971	0.907	0.762	0.679	0.133	0.102	0.098	0.1	0.098	0.097	0.098	0.098	0.93	0.888	0.877	0.896	0.938	0.911	0.895	0.882	0.858	0.624	0.135	0.11	0.835	0.857	0.826	0.826	0.804	0.797	0.817	0.796	0.751	0.671	0.558	0.132	0.905
09:34:16	0.853	0.857	0.855	0.833	0.838	0.831	0.82	0.803	0.729	0.175	0.106	0.102	0.973	0.91	0.764	0.682	0.136	0.102	0.098	0.1	0.098	0.097	0.098	0.098	0.931	0.889	0.878	0.896	0.94	0.914	0.897	0.885	0.861	0.63	0.136	0.11	0.835	0.858	0.828	0.826	0.805	0.797	0.819	0.797	0.753	0.672	0.559	0.134	0.907
09:39:16	0.854	0.858	0.858	0.834	0.839	0.833	0.819	0.804	0.731	0.177	0.106	0.102	0.975	0.913	0.767	0.686	0.138	0.102	0.098	0.1	0.098	0.097	0.098	0.098	0.932	0.891	0.879	0.896	0.942	0.915	0.9	0.887	0.864	0.634	0.137	0.11	0.836	0.86	0.829	0.827	0.806	0.799	0.821	0.799	0.755	0.673	0.561	0.136	0.908
09:44:16	0.855	0.859	0.858	0.835	0.84	0.834	0.821	0.806	0.733	0.182	0.106	0.102	0.978	0.915	0.769	0.689	0.141	0.102	0.098	0.1	0.098	0.097	0.098	0.098	0.934	0.892	0.881	0.897	0.944	0.918	0.902	0.888	0.866	0.639	0.138	0.111	0.838	0.861	0.83	0.827	0.808	0.8	0.822	0.801	0.757	0.676	0.562	0.139	0.91
09:49:16	0.856	0.86	0.858	0.836	0.841	0.834	0.823	0.808	0.736	0.185	0.106	0.102	0.979	0.918	0.772	0.693	0.144	0.103	0.098	0.1	0.098	0.097	0.098	0.098	0.936	0.894	0.883	0.897	0.945	0.92	0.904	0.89	0.869	0.644	0.14	0.111	0.839	0.863	0.831	0.827	0.809	0.801	0.822	0.802	0.758	0.677	0.562	0.142	0.911
09:54:16	0.857	0.861	0.859	0.836	0.843	0.835	0.824	0.809	0.737	0.19	0.106	0.102	0.981	0.921	0.774	0.697	0.147	0.102	0.098	0.1	0.098	0.097	0.098	0.098	0.937	0.895	0.884	0.897	0.947	0.921	0.906	0.891	0.871	0.65	0.142	0.111	0.84	0.863	0.832	0.828	0.81	0.802	0.822	0.803	0.761	0.678	0.563	0.144	0.913
09:59:16	0.858	0.861	0.861	0.838	0.844	0.837	0.824	0.81	0.739	0.195	0.107	0.102	0.982	0.923	0.778	0.701	0.152	0.103	0.098	0.1	0.098	0.097	0.098	0.098	0.939	0.897	0.886	0.898	0.948	0.923	0.909	0.893	0.874	0.654	0.144	0.112	0.841	0.864	0.832	0.829	0.81	0.801	0.823	0.804	0.763	0.68	0.563	0.149	0.914
10:04:16	0.858	0.863	0.861	0.84	0.844	0.838	0.825	0.811	0.741	0.201	0.107	0.102	0.984	0.925	0.78	0.704	0.156	0.103	0.098	0.1	0.098	0.097	0.098	0.098	0.94	0.899	0.887	0.898	0.949	0.925	0.911	0.894	0.877	0.658	0.146	0.112	0.842	0.865	0.833	0.829	0.811	0.802	0.824	0.806	0.765	0.681	0.564	0.152	0.915
10:09:16	0.859	0.864	0.862	0.84	0.846	0.839	0.826	0.812	0.743	0.206	0.108	0.102	0.985	0.927	0.783	0.707	0.161	0.103	0.098	0.1	0.098	0.097	0.098	0.098	0.941	0.9	0.888	0.899	0.951	0.926	0.913	0.896	0.88	0.663	0.148	0.113	0.843	0.867	0.833	0.829	0.812	0.801	0.826	0.806	0.765	0.682	0.564	0.157	0.917
10:14:16	0.86	0.865	0.863	0.84	0.847	0.84	0.828	0.813	0.745	0.212	0.108	0.102	0.988	0.929	0.786	0.71	0.166	0.103	0.098	0.1	0.098	0.097	0.098	0.098	0.942	0.901	0.889	0.899	0.953	0.928	0.915	0.898	0.882	0.668	0.151	0.113	0.843	0.868	0.833	0.83	0.812	0.8	0.826	0.807	0.767	0.684	0.566	0.161	0.918
10:19:16	0.861	0.865	0.864	0.842	0.848	0.841	0.829	0.814	0.747	0.219	0.108	0.102	0.989	0.932	0.788	0.712	0.172	0.103	0.098	0.1	0.098	0.097	0.098	0.098	0.944	0.902	0.891	0.9	0.955	0.929	0.916	0.899	0.883	0.671	0.154	0.113	0.845	0.869	0.833	0.83	0.813	0.801	0.828	0.808	0.768	0.685	0.566	0.167	0.919
10:24:16	0.862	0.865	0.865	0.843	0.849	0.841	0.829	0.814	0.749	0.227	0.108	0.102	0.991	0.936	0.791	0.716	0.175	0.103	0.098	0.1	0.098	0.097	0.098	0.098	0.944	0.904	0.891	0.901	0.956	0.931	0.917	0.901	0.885	0.677	0.156	0.114	0.845	0.869	0.834	0.83	0.814	0.801	0.828	0.808	0.769	0.686	0.568	0.169	0.921
10:29:16	0.862	0.867	0.865	0.844	0.848	0.842	0.83	0.815	0.751	0.235	0.108	0.102	0.993	0.938	0.793	0.718	0.18	0.103	0.098	0.1	0.098	0.097	0.098	0.098	0.946	0.905	0.893	0.901	0.957	0.933	0.919	0.902	0.888	0.681	0.16	0.115	0.846	0.871	0.834	0.831	0.815	0.801	0.829	0.808	0.77	0.687	0.57	0.173	0.922
10:34:16	0.863	0.867	0.865	0.844	0.851	0.843	0.83	0.816	0.753	0.244	0.109	0.102	0.994	0.938	0.795	0.721	0.186	0.103	0.098	0.1	0.098	0.097	0.098	0.098	0.947	0.906	0.895	0.901	0.958	0.934	0.92	0.903	0.89	0.684	0.164	0.115	0.847	0.871	0.835	0.831	0.815	0.801	0.829	0.809	0.772	0.688	0.572	0.179	0.923
10:39:16	0.863	0.868	0.866	0.845	0.851	0.844	0.832	0.816	0.755	0.253	0.109	0.102	0.995	0.94	0.798	0.723	0.192	0.103	0.098	0.1	0.098	0.097	0.098	0.098	0.948	0.907	0.895	0.901	0.959	0.935	0.922	0.904	0.892	0.688	0.168	0.116	0.848	0.872	0.834	0.831	0.815	0.8	0.829	0.808	0.772	0.689	0.572	0.185	0.923
10:44:16	0.864	0.869	0.867	0.846	0.852	0.845	0.833	0.817	0.757	0.264	0.109	0.102	0.995	0.941	0.801	0.727	0.198	0.104	0.098	0.1	0.098	0.097	0.098	0.098	0.949	0.908	0.896	0.901	0.961	0.936	0.924	0.905	0.894	0.692	0.171	0.117	0.848	0.873	0.835	0.832	0.816	0.8	0.83	0.809	0.773	0.69	0.573	0.19	0.924
10:49:16	0.864	0.868	0.867	0.846	0.853	0.845	0.833	0.818	0.759	0.275	0.109	0.102	0.997	0.941	0.804	0.729	0.204	0.104	0.098	0.101	0.098	0.097	0.098	0.098	0.95	0.909	0.897	0.902	0.962	0.938	0.924	0.905	0.896	0.696	0.174	0.118	0.849	0.874	0.835	0.832	0.816	0.8	0.83	0.808	0.774	0.692	0.576	0.197	0.926
10:54:16	0.865	0.87	0.868	0.848	0.853	0.846	0.835	0.818	0.761	0.286	0.11	0.102	0.998	0.943	0.808	0.733	0.211	0.104	0.098	0.1	0.098	0.097	0.098	0.098	0.951	0.911	0.897	0.902	0.962	0.939	0.926	0.906	0.898	0.7	0.178	0.119	0.849	0.875	0.836	0.833	0.817	0.8	0.831	0.808	0.775	0.693	0.578	0.203	0.927
10:59:16	0.866	0.869	0.868	0.848	0.853	0.847	0.835	0.818	0.763	0.3	0.11	0.102	1	0.944	0.809	0.736	0.22	0.104	0.098	0.1	0.098	0.097	0.098	0.098	0.953	0.911	0.899	0.902	0.963	0.94	0.927	0.907	0.899	0.704	0.183	0.12	0.85	0.876	0.835	0.833	0.817	0.8	0.832	0.808	0.776	0.694	0.58	0.212	0.929
11:04:16	0.866	0.871	0.869	0.849	0.855	0.848	0.836	0.819	0.764	0.313	0.111	0.102	1.001	0.945	0.81	0.737	0.228	0.104	0.098	0.1	0.098	0.097	0.098	0.098	0.953	0.912	0.9	0.902	0.964	0.941	0.928	0.908	0.901	0.709	0.188	0.121	0.851	0.876	0.835	0.833	0.818	0.8	0.834	0.808	0.776	0.695	0.581	0.22	0.929
11:09:16	0.867	0.871	0.869	0.849	0.855	0.848	0.837	0.819	0.766	0.332	0.112	0.102	1.002	0.946	0.812	0.74	0.24	0.105	0.098	0.1	0.098	0.097	0.099	0.098	0.954	0.913	0.901	0.903	0.965	0.942	0.929	0.909	0.903	0.712	0.193	0.123	0.851	0.876	0.836	0.834	0.818	0.8	0.834	0.809	0.777	0.697	0.583	0.23	0.93
11:14:16	0.867	0.871	0.87	0.85	0.856	0.849	0.839	0.82	0.767	0.344	0.112	0.102	1.004	0.947	0.813	0.743	0.252	0.105	0.098	0.101	0.098	0.097	0.098	0.098	0.955	0.914	0.901	0.904	0.966	0.943	0.93	0.909	0.904	0.716	0.199	0.125	0.852	0.877	0.837	0.833	0.818	0.8	0.834	0.809	0.778	0.697	0.584	0.24	0.931
11:19:16	0.868	0.872	0.871	0.85	0.857	0.85	0.838	0.821	0.768	0.352	0.113	0.102	1.005	0.948	0.814	0.744	0.264	0.105	0.098	0.101	0.098	0.097	0.099	0.099	0.956	0.915	0.902	0.904	0.967	0.944	0.931	0.911	0.906	0.72	0.205	0.127	0.853	0.877	0.837	0.834	0.819	0.801	0.835	0.808	0.779	0.698	0.586	0.251	0.932
11:24:16	0.868	0.872	0.871	0.851	0.857	0.85	0.838	0.821	0.769	0.363	0.114	0.102	1.006	0.948	0.816	0.748	0.277	0.105	0.098	0.101	0.098	0.097	0.098	0.099	0.957	0.916	0.903	0.904	0.968	0.945	0.932	0.911	0.907	0.724	0.211	0.129	0.853	0.878	0.838	0.834	0.819	0.799	0.836	0.809	0.779	0.699	0.588	0.262	0.933
11:29:16	0.868	0.874	0.871	0.853	0.858	0.851	0.84	0.821	0.77	0.378	0.114	0.102	1.006	0.95	0.818	0.75	0.291	0.106	0.098	0.101	0.099	0.097	0.099	0.099	0.957	0.917	0.903	0.905	0.969	0.945	0.933	0.912	0.909	0.728	0.219	0.132	0.853	0.878	0.838	0.834	0.82	0.8	0.836	0.808	0.78	0.7	0.589	0.274	0.933
11:34:16	0.869	0.874	0.873	0.852	0.859	0.851	0.84	0.821	0.77	0.391	0.115	0.102	1.008	0.95	0.818	0.752	0.305	0.106	0.098	0.101	0.099	0.097	0.099	0.099	0.957	0.918	0.904	0.905	0.969	0.946	0.935	0.913	0.91	0.732	0.227	0.134	0.853	0.878	0.837	0.835	0.821	0.8	0.837	0.808	0.78	0.701	0.59	0.286	0.933
11:39:16	0.869	0.873	0.873	0.853	0.859	0.852	0.841	0.821	0.771	0.406	0.116	0.102	1.008	0.95	0.819	0.755	0.323	0.106	0.098	0.101	0.098	0.097	0.098	0.099	0.958	0.919	0.904	0.905	0.97	0.947	0.936	0.915	0.912	0.735	0.235	0.137	0.854	0.879	0.838	0.834	0.821	0.8	0.836	0.809	0.781	0.702	0.592	0.301	0.935
11:44:16	0.869	0.874	0.872	0.853	0.859	0.853	0.841	0.822	0.771	0.418	0.117	0.102	1.01	0.951	0.819	0.756	0.343	0.107	0.098	0.101	0.098	0.097	0.099	0.099	0.959	0.919	0.905	0.905	0.97	0.948	0.936	0.915	0.913	0.738	0.244	0.141	0.855	0.879	0.838	0.835	0.821	0.799	0.836	0.809	0.781	0.703	0.593	0.314	0.935
11:49:16	0.87	0.875	0.873	0.854	0.859	0.853	0.841	0.822	0.772	0.432	0.118	0.102	1.01	0.952	0.82	0.758	0.36	0.107	0.098	0.101	0.098	0.097	0.098	0.099	0.959	0.92	0.905	0.905	0.971	0.949	0.937	0.916	0.915	0.741	0.253	0.145	0.855	0.879	0.838	0.834	0.821	0.799	0.837	0.809	0.782	0.704	0.594	0.322	0.936
11:54:16	0.871	0.876	0.872	0.854	0.861	0.853	0.84	0.822	0.773	0.452	0.12	0.102	1.012	0.952	0.82	0.761	0.372	0.107	0.098	0.101	0.099	0.097	0.099	0.099	0.96	0.921	0.906	0.905	0.972	0.949	0.937	0.916	0.915	0.745	0.264	0.15	0.855	0.879	0.838	0.835	0.821	0.799	0.838	0.809	0.782	0.704	0.596	0.33	0.937
11:59:16	0.872	0.875	0.874	0.855	0.861	0.854	0.839	0.823	0.774	0.465	0.121	0.102	1.012	0.952	0.82	0.764	0.386	0.108	0.099	0.101	0.098	0.097	0.099	0.099	0.961	0.921	0.907	0.906	0.972	0.95	0.938	0.916	0.917	0.747	0.275	0.154	0.855	0.88	0.837	0.834	0.822	0.799	0.838	0.809	0.783	0.705	0.598	0.34	0.937
12:04:16	0.871	0.875	0.874	0.856	0.861	0.854	0.84	0.823	0.774	0.476	0.122	0.102	1.013	0.952	0.821	0.765	0.399	0.108	0.098	0.101	0.099	0.097	0.099	0.099	0.961	0.922	0.906	0.906	0.973	0.951	0.939	0.917	0.917	0.751	0.287	0.16	0.856	0.88	0.837	0.835	0.821	0.799	0.839	0.809	0.784	0.706	0.598	0.351	0.938
12:09:16	0.872	0.875	0.874	0.856	0.861	0.855	0.841	0.823	0.774	0.488	0.124	0.102	1.013	0.952	0.822	0.768	0.414	0.109	0.099	0.101	0.098	0.097	0.099	0.099	0.961	0.922	0.908	0.906	0.973	0.952	0.939	0.917	0.918	0.755	0.301	0.166	0.856	0.881	0.838	0.835	0.822	0.799	0.84	0.809	0.784	0.706	0.598	0.362	0.937
12:14:16	0.872	0.876	0.874	0.855	0.863	0.855	0.842	0.824	0.775	0.502	0.127	0.102	1.014	0.952	0.822	0.772	0.432	0.11	0.099	0.101	0.099	0.097	0.099	0.099	0.962	0.923	0.907	0.907	0.974	0.953	0.94	0.918	0.919	0.759	0.313	0.174	0.856	0.881	0.838	0.835	0.822	0.799	0.841	0.81	0.784	0.707	0.602	0.374	0.939
12:19:16	0.871	0.877	0.875	0.856	0.863	0.855	0.841	0.824	0.776	0.509	0.128	0.102	1.015	0.951	0.822	0.773	0.45	0.11	0.099	0.101	0.099	0.097	0.099	0.099	0.962	0.923	0.908	0.907	0.974	0.953	0.941	0.918	0.92	0.762	0.319	0.179	0.856	0.881	0.838	0.836	0.822	0.799	0.842	0.809	0.785	0.707	0.602	0.385	0.939
12:24:16	0.871	0.877	0.874	0.856	0.863	0.855	0.842	0.824	0.776	0.513	0.131	0.102	1.016	0.95	0.823	0.775	0.46	0.111	0.099	0.101	0.098	0.097	0.099	0.099	0.962	0.923	0.908	0.906	0.975	0.953	0.942	0.918	0.92	0.765	0.328	0.185	0.856	0.881	0.838	0.835	0.823	0.799	0.841	0.809	0.785	0.707	0.603	0.396	0.939
12:29:16	0.873	0.876	0.876	0.856	0.863	0.856	0.842	0.824	0.776	0.516	0.133	0.102	1.017	0.95	0.823	0.778	0.463	0.112	0.099	0.101	0.098	0.097	0.099	0.099	0.963	0.924	0.908	0.907	0.975	0.953	0.943	0.918	0.92	0.769	0.339	0.193	0.856	0.882	0.838	0.836	0.823	0.799	0.841	0.809	0.786	0.708	0.604	0.408	0.939
12:34:16	0.872	0.877	0.874	0.856	0.863	0.857	0.843	0.824	0.777	0.517	0.136	0.102	1.017	0.949	0.824	0.78	0.468	0.113	0.099	0.101	0.099	0.097	0.099	0.099	0.963	0.925	0.909	0.907	0.976	0.954	0.943	0.919	0.921	0.772	0.35	0.201	0.856	0.882	0.838	0.836	0.823	0.799	0.841	0.809	0.786	0.708	0.605	0.423	0.94
12:39:16	0.873	0.877	0.875	0.857	0.864	0.856	0.842	0.825	0.777	0.521	0.14	0.103	1.018	0.948	0.824	0.783	0.475	0.114	0.099	0.101	0.099	0.097	0.099	0.099	0.964	0.925	0.909	0.907	0.977	0.955	0.944	0.92	0.923	0.775	0.364	0.208	0.857	0.881	0.838	0.836	0.823	0.799	0.841	0.81	0.787	0.709	0.607	0.438	0.941
12:44:16	0.873	0.877	0.875	0.857	0.864	0.857	0.842	0.824	0.778	0.521	0.143	0.103	1.018	0.948	0.824	0.784	0.48	0.115	0.099	0.101	0.099	0.097	0.099	0.099	0.963	0.925	0.909	0.907	0.977	0.956	0.944	0.92	0.922	0.779	0.376	0.219	0.857	0.883	0.838	0.836	0.824	0.799	0.841	0.81	0.787	0.71	0.607	0.452	0.941
12:49:16	0.873	0.877	0.875	0.857	0.864	0.857	0.842	0.824	0.777	0.523	0.146	0.103	1.021	0.947	0.825	0.788	0.484	0.116	0.099	0.101	0.099	0.098	0.099	0.099	0.964	0.925	0.91	0.907	0.978	0.956	0.945	0.92	0.923	0.782	0.389	0.231	0.857	0.883	0.838	0.836	0.824	0.8	0.84	0.809	0.788	0.71	0.609	0.46	0.942
12:54:16	0.874	0.877	0.875	0.857	0.864	0.857	0.842	0.824	0.779	0.525	0.151	0.103	1.023	0.946	0.825	0.79	0.488	0.117	0.099	0.101	0.099	0.097	0.099	0.099	0.965	0.925	0.909	0.908	0.979	0.957	0.946	0.92	0.924	0.784	0.402	0.244	0.857	0.883	0.839	0.837	0.824	0.799	0.841	0.81	0.788	0.71	0.61	0.464	0.941
12:59:16	0.874	0.877	0.876	0.857	0.865	0.857	0.842	0.824	0.779	0.526	0.156	0.103	1.023	0.945	0.825	0.791	0.492	0.119	0.099	0.101	0.099	0.097	0.099	0.099	0.965	0.926	0.91	0.907	0.98	0.958	0.946	0.92	0.924	0.788	0.417	0.259	0.858	0.884	0.839	0.838	0.825	0.799	0.84	0.81	0.789	0.71	0.61	0.467	0.942
13:04:16	0.874	0.878	0.876	0.858	0.864	0.857	0.842	0.824	0.779	0.528	0.162	0.103	1.023	0.944	0.825	0.793	0.495	0.12	0.099	0.101	0.099	0.097	0.099	0.099	0.966	0.926	0.91	0.907	0.98	0.958	0.947	0.92	0.924	0.79	0.433	0.275	0.858	0.884	0.839	0.838	0.825	0.8	0.84	0.81	0.789	0.71	0.611	0.47	0.943
13:09:16	0.874	0.878	0.875	0.857	0.864	0.857	0.842	0.824	0.779	0.529	0.167	0.103	1.022	0.943	0.825	0.795	0.497	0.122	0.099	0.101	0.098	0.097	0.099	0.099	0.966	0.926	0.911	0.908	0.981	0.958	0.947	0.92	0.925	0.793	0.451	0.292	0.858	0.885	0.84	0.838	0.826	0.799	0.839	0.81	0.79	0.71	0.612	0.473	0.943
13:14:16	0.874	0.878	0.876	0.858	0.865	0.857	0.841	0.824	0.779	0.529	0.17	0.103	1.022	0.942	0.825	0.798	0.499	0.123	0.099	0.101	0.099	0.097	0.099	0.1	0.966	0.927	0.912	0.909	0.981	0.959	0.947	0.921	0.925	0.795	0.465	0.308	0.858	0.885	0.84	0.838	0.826	0.8	0.839	0.81	0.789	0.71	0.612	0.478	0.943
13:19:16	0.873	0.879	0.876	0.858	0.865	0.857	0.842	0.825	0.779	0.532	0.175	0.102	1.021	0.941	0.825	0.8	0.502	0.125	0.099	0.101	0.099	0.098	0.099	0.099	0.968	0.927	0.912	0.909	0.981	0.96	0.947	0.921	0.926	0.797	0.475	0.327	0.858	0.885	0.84	0.838	0.826	0.8	0.838	0.81	0.789	0.711	0.613	0.479	0.943
13:24:16	0.874	0.877	0.876	0.858	0.865	0.858	0.842	0.824	0.78	0.533	0.182	0.103	1.02	0.941	0.825	0.804	0.504	0.128	0.099	0.101	0.099	0.098	0.099	0.099	0.968	0.927	0.912	0.909	0.982	0.96	0.948	0.921	0.926	0.799	0.482	0.351	0.857	0.885	0.841	0.839	0.826	0.8	0.838	0.81	0.79	0.711	0.614	0.484	0.945
13:29:16	0.873	0.878	0.876	0.858	0.864	0.858	0.843	0.824	0.78	0.534	0.188	0.103	1.02	0.94	0.825	0.807	0.506	0.13	0.099	0.101	0.099	0.098	0.099	0.099	0.968	0.929	0.913	0.91	0.982	0.961	0.949	0.921	0.927	0.801	0.486	0.368	0.857	0.886	0.841	0.839	0.827	0.799	0.836	0.809	0.79	0.712	0.614	0.485	0.945
13:34:16	0.873	0.878	0.877	0.859	0.865	0.858	0.843	0.824	0.78	0.536	0.195	0.103	1.019	0.94	0.824	0.81	0.509	0.132	0.099	0.101	0.099	0.097	0.099	0.1	0.969	0.928	0.913	0.91	0.981	0.961	0.949	0.921	0.927	0.804	0.489	0.381	0.858	0.887	0.842	0.838	0.826	0.799	0.836	0.809	0.79	0.712	0.615	0.486	0.945
13:39:16	0.873	0.878	0.877	0.859	0.865	0.859	0.844	0.824	0.78	0.537	0.202	0.103	1.019	0.938	0.824	0.811	0.511	0.135	0.099	0.101	0.099	0.097	0.099	0.099	0.969	0.929	0.913	0.911	0.982	0.962	0.95	0.922	0.928	0.806	0.492	0.396	0.858	0.886	0.842	0.837	0.826	0.798	0.835	0.809	0.79	0.712	0.615	0.486	0.946
13:44:16	0.873	0.878	0.879	0.859	0.866	0.859	0.843	0.824	0.78	0.539	0.211	0.103	1.018	0.937	0.824	0.811	0.513	0.138	0.099	0.101	0.099	0.097	0.099	0.1	0.969	0.929	0.914	0.911	0.981	0.963	0.951	0.923	0.928	0.808	0.497	0.412	0.859	0.885	0.842	0.836	0.826	0.798	0.834	0.808	0.79	0.712	0.616	0.487	0.946
13:49:16	0.874	0.879	0.878	0.859	0.866	0.86	0.843	0.824	0.781	0.54	0.221	0.103	1.017	0.937	0.824	0.811	0.514	0.141	0.1	0.101	0.099	0.097	0.099	0.099	0.969	0.93	0.914	0.911	0.981	0.963	0.952	0.923	0.929	0.81	0.5	0.432	0.859	0.885	0.843	0.835	0.826	0.797	0.834	0.807	0.789	0.712	0.616	0.489	0.947
13:54:16	0.874	0.878	0.879	0.859	0.866	0.861	0.843	0.825	0.78	0.542	0.231	0.103	1.017	0.936	0.824	0.811	0.516	0.145	0.1	0.101	0.099	0.098	0.099	0.1	0.97	0.929	0.914	0.912	0.98	0.963	0.952	0.924	0.929	0.812	0.504	0.451	0.859	0.886	0.843	0.834	0.826	0.797	0.834	0.807	0.789	0.711	0.617	0.49	0.947
13:59:16	0.874	0.879	0.879	0.859	0.867	0.861	0.844	0.826	0.781	0.543	0.242	0.103	1.017	0.935	0.823	0.81	0.517	0.149	0.1	0.101	0.099	0.098	0.099	0.1	0.97	0.93	0.915	0.912	0.98	0.963	0.952	0.924	0.93	0.813	0.508	0.474	0.86	0.886	0.842	0.833	0.825	0.797	0.833	0.807	0.788	0.71	0.617	0.491	0.948
14:04:16	0.874	0.879	0.879	0.86	0.868	0.862	0.843	0.826	0.781	0.544	0.252	0.103	1.015	0.934	0.823	0.81	0.519	0.153	0.1	0.101	0.099	0.097	0.099	0.1	0.97	0.931	0.916	0.912	0.98	0.963	0.952	0.924	0.93	0.815	0.511	0.488	0.86	0.886	0.843	0.832	0.825	0.796	0.833	0.805	0.788	0.709	0.618	0.491	0.948
14:09:16	0.875	0.88	0.88	0.86	0.868	0.862	0.844	0.826	0.781	0.546	0.263	0.103	1.016	0.934	0.823	0.81	0.52	0.159	0.1	0.101	0.099	0.098	0.1	0.1	0.971	0.931	0.915	0.913	0.979	0.963	0.952	0.925	0.931	0.818	0.514	0.503	0.861	0.886	0.843	0.832	0.824	0.796	0.833	0.805	0.788	0.708	0.617	0.491	0.948
14:14:16	0.875	0.88	0.879	0.861	0.869	0.862	0.844	0.827	0.781	0.548	0.277	0.103	1.015	0.933	0.822	0.809	0.522	0.162	0.1	0.101	0.099	0.098	0.099	0.1	0.971	0.931	0.915	0.912	0.98	0.964	0.953	0.925	0.931	0.819	0.518	0.521	0.861	0.886	0.843	0.83	0.825	0.796	0.832	0.805	0.787	0.707	0.618	0.491	0.949
14:19:16	0.875	0.88	0.88	0.861	0.869	0.863	0.845	0.828	0.781	0.55	0.291	0.103	1.014	0.932	0.822	0.81	0.523	0.165	0.1	0.101	0.099	0.098	0.1	0.1	0.97	0.932	0.915	0.913	0.978	0.964	0.953	0.925	0.932	0.821	0.521	0.536	0.861	0.886	0.842	0.829	0.824	0.795	0.831	0.805	0.787	0.706	0.618	0.49	0.949
14:24:16	0.874	0.881	0.88	0.862	0.869	0.863	0.845	0.828	0.781	0.55	0.308	0.103	1.014	0.931	0.821	0.811	0.525	0.169	0.1	0.101	0.099	0.098	0.099	0.1	0.97	0.933	0.916	0.912	0.978	0.963	0.953	0.925	0.932	0.822	0.523	0.549	0.861	0.886	0.843	0.828	0.823	0.794	0.83	0.804	0.786	0.705	0.618	0.49	0.949
14:29:16	0.875	0.881	0.88	0.862	0.869	0.863	0.845	0.828	0.781	0.552	0.316	0.103	1.014	0.931	0.821	0.811	0.526	0.172	0.1	0.101	0.099	0.098	0.1	0.1	0.97	0.933	0.916	0.912	0.978	0.963	0.952	0.924	0.932	0.824	0.528	0.559	0.862	0.885	0.843	0.827	0.823	0.793	0.83	0.803	0.785	0.704	0.619	0.488	0.949
14:34:16	0.875	0.882	0.88	0.862	0.87	0.863	0.845	0.829	0.781	0.553	0.323	0.103	1.014	0.929	0.82	0.81	0.528	0.177	0.1	0.101	0.099	0.098	0.099	0.1	0.97	0.933	0.915	0.912	0.977	0.963	0.953	0.924	0.933	0.826	0.53	0.568	0.862	0.885	0.842	0.826	0.823	0.793	0.83	0.803	0.785	0.703	0.618	0.487	0.949
14:39:16	0.875	0.881	0.88	0.862	0.871	0.863	0.845	0.829	0.781	0.554	0.334	0.103	1.013	0.929	0.819	0.81	0.53	0.181	0.1	0.101	0.099	0.098	0.099	0.1	0.969	0.933	0.916	0.912	0.977	0.963	0.952	0.923	0.933	0.827	0.534	0.576	0.862	0.885	0.842	0.825	0.822	0.793	0.828	0.802	0.785	0.701	0.618	0.486	0.949
14:44:16	0.875	0.882	0.881	0.862	0.87	0.862	0.844	0.829	0.782	0.555	0.345	0.103	1.014	0.928	0.818	0.81	0.532	0.187	0.1	0.101	0.099	0.098	0.099	0.1	0.969	0.933	0.915	0.913	0.976	0.962	0.952	0.923	0.933	0.828	0.536	0.584	0.862	0.884	0.841	0.824	0.821	0.792	0.827	0.802	0.784	0.701	0.618	0.485	0.949
14:49:16	0.875	0.882	0.879	0.863	0.87	0.862	0.844	0.829	0.782	0.556	0.357	0.103	1.013	0.927	0.818	0.81	0.534	0.192	0.101	0.101	0.099	0.098	0.099	0.1	0.969	0.933	0.916	0.912	0.975	0.962	0.952	0.923	0.933	0.83	0.54	0.591	0.862	0.883	0.841	0.823	0.821	0.791	0.827	0.801	0.784	0.699	0.618	0.484	0.949
14:54:16	0.876	0.883	0.879	0.863	0.869	0.862	0.844	0.829	0.783	0.557	0.371	0.103	1.013	0.926	0.817	0.81	0.535	0.197	0.101	0.101	0.099	0.098	0.1	0.1	0.969	0.933	0.915	0.912	0.976	0.961	0.952	0.923	0.933	0.831	0.543	0.597	0.862	0.883	0.841	0.823	0.821	0.791	0.827	0.801	0.784	0.699	0.619	0.485	0.949
14:59:16	0.876	0.882	0.879	0.863	0.869	0.861	0.844	0.829	0.783	0.559	0.384	0.103	1.012	0.925	0.816	0.809	0.537	0.204	0.101	0.102	0.099	0.098	0.1	0.1	0.969	0.933	0.915	0.912	0.975	0.961	0.951	0.923	0.933	0.834	0.545	0.602	0.862	0.883	0.841	0.822	0.821	0.791	0.826	0.8	0.783	0.698	0.618	0.485	0.949
15:04:16	0.877	0.883	0.878	0.862	0.869	0.861	0.844	0.829	0.784	0.56	0.396	0.103	1.012	0.924	0.816	0.81	0.538	0.211	0.101	0.102	0.099	0.098	0.1	0.1	0.968	0.933	0.915	0.912	0.974	0.96	0.951	0.922	0.933	0.836	0.548	0.607	0.862	0.883	0.841	0.821	0.819	0.79	0.825	0.8	0.782	0.697	0.618	0.485	0.948
15:09:16	0.876	0.882	0.878	0.862	0.869	0.86	0.843	0.828	0.785	0.561	0.412	0.103	1.011	0.923	0.814	0.809	0.539	0.22	0.101	0.101	0.099	0.098	0.1	0.1	0.968	0.934	0.915	0.911	0.974	0.96	0.951	0.921	0.933	0.838	0.552	0.613	0.862	0.882	0.84	0.821	0.819	0.789	0.825	0.799	0.782	0.696	0.618	0.484	0.948
15:14:16	0.877	0.882	0.878	0.862	0.868	0.859	0.843	0.828	0.785	0.561	0.425	0.103	1.011	0.922	0.813	0.809	0.54	0.229	0.101	0.102	0.099	0.098	0.1	0.1	0.968	0.934	0.915	0.911	0.974	0.96	0.95	0.921	0.932	0.839	0.553	0.616	0.862	0.882	0.84	0.82	0.819	0.789	0.824	0.799	0.782	0.696	0.617	0.484	0.948
15:19:16	0.878	0.881	0.877	0.861	0.868	0.859	0.842	0.828	0.785	0.563	0.44	0.103	1.011	0.921	0.812	0.809	0.542	0.237	0.102	0.101	0.099	0.098	0.1	0.1	0.967	0.933	0.915	0.911	0.973	0.96	0.95	0.92	0.932	0.84	0.556	0.622	0.862	0.882	0.839	0.819	0.819	0.788	0.824	0.798	0.782	0.694	0.617	0.482	0.948
15:24:16	0.878	0.881	0.877	0.861	0.867	0.859	0.842	0.827	0.787	0.563	0.459	0.103	1.01	0.921	0.811	0.807	0.542	0.248	0.102	0.102	0.099	0.098	0.1	0.1	0.967	0.933	0.914	0.911	0.972	0.959	0.949	0.92	0.932	0.841	0.558	0.627	0.861	0.882	0.839	0.818	0.818	0.788	0.823	0.797	0.781	0.693	0.615	0.482	0.948
15:29:16	0.877	0.881	0.875	0.861	0.866	0.857	0.841	0.827	0.787	0.565	0.475	0.104	1.01	0.92	0.81	0.807	0.543	0.257	0.102	0.101	0.099	0.098	0.1	0.1	0.967	0.934	0.915	0.911	0.972	0.958	0.949	0.919	0.931	0.842	0.561	0.63	0.861	0.882	0.838	0.818	0.818	0.788	0.823	0.797	0.781	0.692	0.615	0.481	0.948
15:34:16	0.877	0.881	0.875	0.861	0.865	0.857	0.842	0.825	0.787	0.565	0.479	0.103	1.009	0.918	0.809	0.806	0.545	0.268	0.102	0.102	0.099	0.098	0.1	0.101	0.966	0.934	0.914	0.91	0.972	0.958	0.949	0.919	0.931	0.842	0.563	0.634	0.861	0.881	0.838	0.817	0.817	0.787	0.823	0.796	0.781	0.692	0.613	0.48	0.947
15:39:16	0.877	0.881	0.875	0.86	0.866	0.857	0.841	0.826	0.788	0.567	0.48	0.103	1.01	0.918	0.807	0.805	0.546	0.281	0.102	0.102	0.099	0.098	0.1	0.1	0.967	0.934	0.914	0.91	0.972	0.958	0.948	0.918	0.93	0.843	0.566	0.637	0.861	0.88	0.838	0.816	0.817	0.787	0.822	0.796	0.78	0.692	0.611	0.479	0.948
15:44:16	0.878	0.881	0.874	0.859	0.864	0.855	0.839	0.825	0.788	0.567	0.483	0.103	1.009	0.917	0.805	0.804	0.547	0.294	0.103	0.101	0.099	0.098	0.1	0.1	0.966	0.933	0.914	0.91	0.972	0.957	0.947	0.918	0.93	0.844	0.567	0.642	0.86	0.881	0.837	0.816	0.816	0.787	0.821	0.796	0.78	0.69	0.609	0.478	0.947
15:49:16	0.878	0.881	0.874	0.858	0.865	0.855	0.839	0.824	0.788	0.567	0.487	0.103	1.008	0.916	0.804	0.803	0.548	0.307	0.103	0.102	0.099	0.098	0.1	0.1	0.965	0.933	0.914	0.909	0.971	0.956	0.947	0.917	0.929	0.845	0.57	0.646	0.86	0.88	0.837	0.815	0.816	0.786	0.822	0.795	0.78	0.69	0.607	0.476	0.947
15:54:16	0.878	0.88	0.873	0.858	0.864	0.854	0.838	0.824	0.788	0.569	0.49	0.104	1.008	0.915	0.803	0.802	0.55	0.318	0.103	0.102	0.099	0.098	0.1	0.1	0.965	0.934	0.914	0.909	0.97	0.956	0.947	0.917	0.929	0.846	0.571	0.65	0.86	0.88	0.836	0.815	0.816	0.785	0.821	0.794	0.779	0.689	0.604	0.475	0.947
15:59:16	0.879	0.88	0.873	0.857	0.864	0.854	0.838	0.823	0.788	0.569	0.492	0.104	1.008	0.914	0.801	0.802	0.551	0.327	0.103	0.102	0.099	0.098	0.1	0.101	0.965	0.934	0.913	0.91	0.97	0.957	0.947	0.916	0.928	0.846	0.574	0.654	0.859	0.88	0.837	0.814	0.815	0.785	0.821	0.794	0.778	0.688	0.601	0.475	0.946
16:04:16	0.879	0.88	0.872	0.858	0.863	0.854	0.838	0.822	0.788	0.571	0.497	0.104	1.007	0.913	0.8	0.8	0.552	0.336	0.104	0.102	0.099	0.098	0.1	0.101	0.964	0.934	0.914	0.909	0.97	0.956	0.946	0.916	0.927	0.847	0.576	0.657	0.858	0.879	0.836	0.814	0.815	0.784	0.82	0.793	0.778	0.687	0.599	0.474	0.946
16:09:16	0.879	0.879	0.872	0.857	0.862	0.853	0.836	0.822	0.788	0.572	0.5	0.104	1.007	0.913	0.799	0.799	0.554	0.345	0.104	0.102	0.099	0.098	0.1	0.101	0.964	0.934	0.913	0.909	0.97	0.956	0.946	0.916	0.928	0.847	0.578	0.66	0.857	0.879	0.836	0.813	0.814	0.784	0.82	0.792	0.778	0.686	0.597	0.473	0.946
16:14:16	0.879	0.878	0.872	0.856	0.862	0.852	0.836	0.821	0.788	0.572	0.502	0.104	1.007	0.912	0.797	0.798	0.554	0.356	0.105	0.102	0.099	0.098	0.1	0.101	0.964	0.934	0.913	0.909	0.969	0.955	0.945	0.916	0.927	0.848	0.58	0.663	0.857	0.879	0.835	0.812	0.814	0.783	0.819	0.792	0.777	0.685	0.596	0.471	0.946
16:19:16	0.878	0.878	0.871	0.856	0.861	0.852	0.836	0.82	0.787	0.573	0.503	0.104	1.006	0.911	0.796	0.796	0.556	0.367	0.105	0.102	0.099	0.098	0.1	0.101	0.963	0.934	0.913	0.908	0.969	0.955	0.945	0.915	0.927	0.848	0.582	0.667	0.857	0.878	0.835	0.812	0.814	0.783	0.819	0.791	0.776	0.684	0.594	0.47	0.945
16:24:16	0.878	0.878	0.871	0.855	0.861	0.851	0.835	0.82	0.787	0.574	0.505	0.104	1.006	0.91	0.794	0.795	0.557	0.378	0.105	0.102	0.099	0.098	0.1	0.101	0.963	0.934	0.913	0.909	0.968	0.955	0.945	0.915	0.926	0.848	0.584	0.671	0.856	0.877	0.835	0.812	0.813	0.783	0.818	0.791	0.775	0.683	0.593	0.47	0.945
16:29:16	0.878	0.877	0.87	0.855	0.86	0.85	0.835	0.82	0.786	0.575	0.51	0.104	1.006	0.909	0.792	0.794	0.559	0.389	0.106	0.102	0.099	0.098	0.1	0.101	0.963	0.934	0.913	0.908	0.969	0.954	0.944	0.914	0.926	0.849	0.586	0.676	0.856	0.877	0.835	0.812	0.813	0.783	0.818	0.79	0.776	0.682	0.592	0.469	0.945
16:34:16	0.877	0.877	0.87	0.855	0.859	0.85	0.834	0.819	0.785	0.576	0.51	0.104	1.007	0.908	0.791	0.793	0.56	0.4	0.107	0.102	0.099	0.098	0.1	0.101	0.963	0.934	0.913	0.908	0.968	0.954	0.944	0.914	0.925	0.85	0.588	0.68	0.856	0.877	0.835	0.811	0.812	0.782	0.817	0.79	0.774	0.682	0.59	0.468	0.944
16:39:16	0.878	0.877	0.869	0.854	0.859	0.849	0.834	0.818	0.785	0.578	0.512	0.104	1.006	0.907	0.789	0.792	0.561	0.403	0.107	0.102	0.099	0.098	0.1	0.101	0.962	0.934	0.912	0.908	0.967	0.954	0.944	0.913	0.925	0.85	0.591	0.684	0.856	0.877	0.834	0.81	0.812	0.781	0.817	0.79	0.774	0.681	0.59	0.466	0.945
16:44:16	0.878	0.876	0.869	0.853	0.858	0.849	0.833	0.817	0.785	0.578	0.514	0.104	1.006	0.906	0.788	0.791	0.563	0.406	0.108	0.102	0.099	0.098	0.1	0.101	0.962	0.934	0.913	0.908	0.967	0.954	0.943	0.913	0.924	0.85	0.593	0.688	0.856	0.876	0.834	0.81	0.812	0.781	0.817	0.789	0.774	0.68	0.589	0.467	0.944
16:49:16	0.877	0.875	0.868	0.853	0.858	0.848	0.832	0.817	0.784	0.579	0.516	0.104	1.005	0.905	0.786	0.789	0.564	0.409	0.109	0.102	0.099	0.098	0.1	0.101	0.962	0.934	0.912	0.907	0.967	0.954	0.943	0.914	0.925	0.85	0.595	0.691	0.856	0.876	0.834	0.809	0.812	0.781	0.817	0.789	0.773	0.679	0.588	0.465	0.944
16:54:16	0.877	0.875	0.868	0.852	0.857	0.848	0.833	0.816	0.782	0.579	0.517	0.104	1.005	0.904	0.784	0.787	0.565	0.409	0.109	0.102	0.099	0.098	0.1	0.101	0.962	0.934	0.913	0.907	0.966	0.953	0.943	0.912	0.924	0.851	0.597	0.695	0.855	0.876	0.834	0.809	0.811	0.78	0.816	0.788	0.773	0.679	0.586	0.465	0.944
16:59:16	0.876	0.874	0.867	0.852	0.857	0.847	0.831	0.815	0.782	0.58	0.518	0.104	1.004	0.905	0.783	0.785	0.567	0.41	0.11	0.102	0.099	0.098	0.1	0.101	0.961	0.934	0.912	0.907	0.967	0.953	0.942	0.912	0.923	0.851	0.598	0.698	0.854	0.875	0.833	0.809	0.81	0.781	0.816	0.788	0.772	0.677	0.586	0.463	0.943
17:04:16	0.876	0.875	0.867	0.851	0.856	0.847	0.832	0.815	0.781	0.581	0.52	0.104	1.004	0.903	0.781	0.784	0.568	0.412	0.111	0.102	0.099	0.098	0.1	0.101	0.961	0.934	0.913	0.906	0.966	0.953	0.942	0.912	0.923	0.851	0.6	0.701	0.854	0.875	0.832	0.808	0.81	0.78	0.815	0.787	0.772	0.677	0.585	0.463	0.943
17:09:16	0.875	0.874	0.865	0.851	0.855	0.846	0.831	0.814	0.78	0.581	0.522	0.104	1.003	0.902	0.779	0.782	0.569	0.414	0.112	0.102	0.099	0.098	0.1	0.101	0.961	0.934	0.912	0.906	0.966	0.952	0.942	0.911	0.923	0.851	0.602	0.705	0.852	0.874	0.832	0.808	0.81	0.779	0.815	0.786	0.772	0.675	0.584	0.462	0.942
17:14:16	0.874	0.875	0.865	0.851	0.855	0.845	0.83	0.814	0.779	0.581	0.521	0.104	1.003	0.901	0.777	0.78	0.57	0.416	0.113	0.102	0.099	0.098	0.1	0.101	0.96	0.934	0.912	0.906	0.965	0.952	0.941	0.911	0.923	0.851	0.603	0.708	0.852	0.874	0.832	0.807	0.809	0.778	0.814	0.787	0.772	0.675	0.582	0.461	0.942
17:19:16	0.874	0.874	0.864	0.851	0.855	0.845	0.83	0.814	0.779	0.583	0.522	0.105	1.003	0.901	0.776	0.779	0.572	0.418	0.114	0.102	0.099	0.098	0.1	0.101	0.96	0.934	0.912	0.905	0.965	0.952	0.941	0.91	0.923	0.851	0.605	0.711	0.852	0.874	0.832	0.808	0.809	0.778	0.813	0.786	0.771	0.674	0.581	0.461	0.942
17:24:16	0.874	0.873	0.864	0.851	0.854	0.844	0.829	0.813	0.778	0.583	0.524	0.105	1.003	0.9	0.774	0.776	0.573	0.421	0.116	0.102	0.099	0.098	0.1	0.101	0.96	0.934	0.912	0.905	0.965	0.952	0.941	0.91	0.922	0.852	0.607	0.714	0.851	0.874	0.831	0.806	0.809	0.778	0.813	0.785	0.771	0.674	0.581	0.46	0.941
17:29:16	0.874	0.872	0.864	0.85	0.853	0.843	0.829	0.812	0.778	0.584	0.524	0.105	1.003	0.899	0.773	0.775	0.574	0.424	0.117	0.102	0.099	0.098	0.1	0.101	0.959	0.934	0.912	0.905	0.965	0.952	0.941	0.91	0.922	0.851	0.609	0.717	0.851	0.873	0.831	0.807	0.808	0.778	0.813	0.786	0.77	0.673	0.579	0.459	0.941
17:34:16	0.873	0.872	0.863	0.85	0.853	0.843	0.829	0.812	0.777	0.585	0.525	0.104	1.002	0.899	0.771	0.774	0.576	0.426	0.118	0.102	0.099	0.098	0.1	0.101	0.96	0.934	0.912	0.905	0.964	0.951	0.94	0.91	0.921	0.852	0.61	0.719	0.851	0.873	0.831	0.806	0.808	0.777	0.813	0.785	0.77	0.671	0.579	0.459	0.941
17:39:16	0.873	0.871	0.862	0.85	0.852	0.842	0.828	0.811	0.776	0.585	0.526	0.105	1.002	0.897	0.769	0.772	0.576	0.429	0.12	0.102	0.099	0.098	0.1	0.101	0.959	0.934	0.911	0.905	0.964	0.951	0.94	0.909	0.92	0.852	0.612	0.723	0.849	0.872	0.83	0.806	0.807	0.777	0.813	0.784	0.77	0.671	0.578	0.458	0.941
17:44:16	0.873	0.871	0.862	0.849	0.852	0.842	0.827	0.81	0.775	0.586	0.527	0.105	1.002	0.896	0.768	0.77	0.577	0.432	0.122	0.102	0.099	0.098	0.1	0.101	0.958	0.934	0.911	0.905	0.964	0.951	0.94	0.909	0.919	0.853	0.613	0.725	0.849	0.872	0.83	0.805	0.807	0.777	0.812	0.784	0.769	0.671	0.577	0.458	0.94
17:49:16	0.873	0.871	0.861	0.849	0.851	0.842	0.828	0.81	0.774	0.587	0.529	0.105	1.002	0.895	0.766	0.768	0.578	0.435	0.123	0.102	0.099	0.098	0.1	0.101	0.958	0.935	0.911	0.905	0.965	0.951	0.939	0.91	0.919	0.853	0.614	0.728	0.849	0.872	0.83	0.805	0.807	0.776	0.809	0.784	0.769	0.67	0.576	0.458	0.94
17:54:16	0.872	0.871	0.861	0.848	0.851	0.841	0.827	0.809	0.774	0.587	0.53	0.105	1.002	0.895	0.764	0.767	0.579	0.437	0.125	0.103	0.099	0.098	0.1	0.101	0.958	0.934	0.911	0.905	0.966	0.95	0.939	0.91	0.918	0.853	0.616	0.73	0.848	0.872	0.83	0.805	0.807	0.776	0.806	0.783	0.769	0.669	0.575	0.457	0.94
17:59:16	0.872	0.87	0.861	0.848	0.85	0.84	0.826	0.809	0.773	0.588	0.531	0.105	1.002	0.894	0.763	0.765	0.58	0.439	0.128	0.103	0.099	0.098	0.1	0.101	0.958	0.934	0.911	0.904	0.966	0.95	0.939	0.91	0.918	0.854	0.618	0.732	0.848	0.871	0.829	0.805	0.806	0.775	0.804	0.782	0.768	0.668	0.575	0.457	0.94
18:04:16	0.871	0.869	0.86	0.847	0.85	0.84	0.825	0.808	0.772	0.588	0.53	0.105	1.001	0.894	0.761	0.763	0.582	0.441	0.13	0.103	0.099	0.098	0.1	0.101	0.957	0.934	0.911	0.904	0.966	0.95	0.939	0.909	0.917	0.854	0.62	0.734	0.847	0.871	0.829	0.804	0.806	0.775	0.801	0.782	0.768	0.668	0.573	0.456	0.939
18:09:16	0.871	0.869	0.859	0.847	0.85	0.839	0.825	0.808	0.771	0.591	0.532	0.105	1.001	0.893	0.759	0.761	0.583	0.444	0.133	0.103	0.099	0.098	0.1	0.101	0.957	0.933	0.911	0.904	0.965	0.95	0.938	0.909	0.917	0.854	0.621	0.737	0.847	0.871	0.829	0.804	0.805	0.774	0.799	0.782	0.767	0.668	0.573	0.455	0.939
18:14:16	0.871	0.868	0.859	0.846	0.849	0.839	0.824	0.807	0.771	0.591	0.534	0.105	1	0.892	0.757	0.76	0.584	0.446	0.135	0.103	0.099	0.098	0.1	0.101	0.957	0.934	0.911	0.904	0.965	0.949	0.938	0.909	0.917	0.855	0.622	0.74	0.847	0.871	0.828	0.804	0.805	0.774	0.797	0.781	0.767	0.668	0.573	0.455	0.938
18:19:16	0.871	0.867	0.859	0.845	0.848	0.838	0.824	0.806	0.771	0.59	0.534	0.105	1	0.891	0.756	0.758	0.585	0.448	0.138	0.103	0.099	0.098	0.1	0.101	0.956	0.933	0.911	0.903	0.964	0.949	0.938	0.908	0.916	0.854	0.624	0.743	0.846	0.87	0.828	0.803	0.805	0.774	0.796	0.781	0.766	0.666	0.573	0.455	0.939
18:24:16	0.87	0.868	0.858	0.845	0.848	0.838	0.823	0.806	0.77	0.592	0.535	0.105	1	0.89	0.754	0.756	0.586	0.45	0.141	0.103	0.099	0.098	0.1	0.101	0.956	0.933	0.912	0.904	0.964	0.949	0.937	0.908	0.916	0.855	0.625	0.746	0.846	0.87	0.828	0.802	0.804	0.774	0.795	0.78	0.766	0.665	0.571	0.455	0.938
18:29:16	0.869	0.867	0.858	0.844	0.848	0.837	0.823	0.805	0.769	0.591	0.535	0.105	0.999	0.889	0.752	0.754	0.587	0.452	0.145	0.104	0.099	0.098	0.1	0.101	0.957	0.933	0.913	0.903	0.963	0.95	0.938	0.907	0.916	0.855	0.626	0.747	0.846	0.87	0.827	0.803	0.804	0.774	0.793	0.78	0.765	0.665	0.571	0.455	0.938
18:34:16	0.869	0.867	0.857	0.844	0.847	0.837	0.822	0.805	0.768	0.591	0.536	0.105	0.998	0.888	0.752	0.753	0.588	0.454	0.148	0.104	0.099	0.098	0.101	0.102	0.958	0.935	0.914	0.904	0.963	0.951	0.939	0.907	0.915	0.855	0.628	0.75	0.845	0.869	0.827	0.802	0.804	0.773	0.793	0.78	0.766	0.664	0.57	0.455	0.938
18:39:15	0.868	0.866	0.857	0.844	0.847	0.837	0.823	0.805	0.768	0.593	0.537	0.105	0.998	0.888	0.75	0.75	0.59	0.455	0.15	0.104	0.099	0.098	0.1	0.101	0.958	0.936	0.915	0.903	0.963	0.95	0.939	0.907	0.915	0.855	0.629	0.752	0.846	0.87	0.827	0.802	0.803	0.773	0.792	0.78	0.765	0.664	0.57	0.454	0.937
18:44:16	0.868	0.865	0.856	0.843	0.846	0.836	0.822	0.803	0.767	0.592	0.536	0.106	0.997	0.887	0.748	0.748	0.59	0.457	0.152	0.104	0.099	0.098	0.101	0.102	0.958	0.937	0.915	0.904	0.962	0.951	0.939	0.906	0.914	0.854	0.629	0.753	0.844	0.869	0.826	0.802	0.803	0.772	0.792	0.78	0.765	0.664	0.569	0.454	0.936
18:49:16	0.868	0.865	0.856	0.843	0.846	0.835	0.821	0.802	0.765	0.592	0.535	0.106	0.997	0.886	0.746	0.746	0.592	0.458	0.155	0.105	0.099	0.098	0.101	0.102	0.958	0.937	0.915	0.906	0.961	0.95	0.938	0.906	0.914	0.855	0.63	0.755	0.844	0.869	0.826	0.802	0.803	0.772	0.792	0.778	0.764	0.663	0.568	0.453	0.937
18:54:16	0.867	0.865	0.856	0.842	0.845	0.834	0.82	0.803	0.764	0.593	0.536	0.105	0.997	0.885	0.745	0.744	0.592	0.46	0.158	0.105	0.099	0.098	0.101	0.101	0.958	0.937	0.915	0.906	0.961	0.95	0.938	0.905	0.913	0.855	0.632	0.758	0.844	0.869	0.825	0.801	0.803	0.772	0.791	0.775	0.764	0.663	0.568	0.454	0.936
18:59:16	0.867	0.864	0.855	0.841	0.844	0.835	0.82	0.802	0.765	0.595	0.539	0.106	0.996	0.885	0.743	0.743	0.593	0.462	0.161	0.105	0.099	0.098	0.101	0.102	0.957	0.937	0.914	0.907	0.961	0.95	0.938	0.906	0.913	0.855	0.634	0.76	0.844	0.868	0.825	0.801	0.803	0.771	0.791	0.772	0.764	0.662	0.568	0.453	0.936
19:04:16	0.867	0.864	0.855	0.841	0.844	0.833	0.82	0.802	0.763	0.595	0.539	0.106	0.996	0.884	0.741	0.741	0.594	0.463	0.164	0.106	0.099	0.098	0.1	0.101	0.957	0.937	0.914	0.907	0.96	0.949	0.936	0.905	0.913	0.854	0.635	0.762	0.843	0.868	0.825	0.801	0.802	0.771	0.791	0.769	0.763	0.662	0.567	0.453	0.936
19:09:16	0.866	0.864	0.854	0.84	0.845	0.834	0.82	0.801	0.764	0.596	0.541	0.106	0.996	0.883	0.74	0.739	0.595	0.465	0.167	0.106	0.099	0.098	0.101	0.102	0.957	0.937	0.913	0.908	0.96	0.948	0.936	0.904	0.913	0.854	0.636	0.764	0.843	0.867	0.825	0.801	0.802	0.77	0.791	0.766	0.764	0.661	0.567	0.453	0.936
19:14:16	0.866	0.863	0.854	0.839	0.844	0.833	0.819	0.801	0.762	0.595	0.54	0.106	0.996	0.882	0.738	0.738	0.596	0.466	0.17	0.106	0.099	0.098	0.101	0.102	0.956	0.936	0.913	0.907	0.96	0.949	0.936	0.904	0.912	0.854	0.636	0.767	0.843	0.867	0.825	0.8	0.802	0.77	0.79	0.764	0.762	0.661	0.566	0.453	0.935
19:19:16	0.866	0.863	0.854	0.839	0.843	0.833	0.819	0.801	0.761	0.596	0.541	0.106	0.995	0.882	0.737	0.735	0.598	0.468	0.173	0.107	0.099	0.098	0.101	0.101	0.956	0.936	0.913	0.907	0.96	0.948	0.935	0.904	0.912	0.854	0.638	0.769	0.842	0.867	0.824	0.8	0.801	0.77	0.791	0.762	0.759	0.66	0.566	0.452	0.936
19:24:16	0.865	0.863	0.853	0.839	0.842	0.833	0.818	0.8	0.76	0.596	0.54	0.106	0.995	0.88	0.735	0.733	0.598	0.468	0.176	0.107	0.099	0.098	0.101	0.102	0.955	0.936	0.912	0.906	0.959	0.948	0.935	0.904	0.912	0.854	0.639	0.77	0.841	0.866	0.824	0.8	0.8	0.769	0.791	0.76	0.755	0.66	0.565	0.452	0.935
19:29:16	0.864	0.861	0.853	0.838	0.842	0.832	0.817	0.799	0.759	0.595	0.54	0.106	0.995	0.88	0.734	0.731	0.599	0.469	0.18	0.108	0.099	0.098	0.1	0.102	0.955	0.936	0.912	0.906	0.958	0.948	0.936	0.903	0.911	0.853	0.639	0.771	0.841	0.865	0.824	0.799	0.8	0.769	0.79	0.759	0.752	0.659	0.564	0.452	0.934
19:34:16	0.864	0.86	0.852	0.838	0.841	0.831	0.817	0.799	0.758	0.595	0.541	0.106	0.994	0.879	0.733	0.729	0.6	0.471	0.185	0.11	0.099	0.098	0.101	0.102	0.954	0.936	0.912	0.905	0.958	0.947	0.935	0.903	0.911	0.854	0.64	0.773	0.84	0.865	0.823	0.8	0.8	0.769	0.791	0.758	0.749	0.658	0.564	0.452	0.934
19:39:16	0.863	0.86	0.852	0.838	0.84	0.831	0.817	0.799	0.759	0.597	0.543	0.107	0.994	0.878	0.731	0.727	0.602	0.472	0.19	0.114	0.099	0.098	0.101	0.102	0.954	0.935	0.912	0.906	0.958	0.947	0.935	0.903	0.911	0.853	0.642	0.775	0.84	0.865	0.823	0.799	0.8	0.768	0.791	0.758	0.746	0.659	0.564	0.452	0.934
19:44:16	0.863	0.861	0.852	0.837	0.839	0.831	0.816	0.798	0.758	0.599	0.544	0.107	0.994	0.878	0.729	0.725	0.603	0.473	0.194	0.112	0.099	0.098	0.101	0.102	0.954	0.934	0.91	0.905	0.958	0.945	0.934	0.903	0.911	0.853	0.643	0.777	0.84	0.865	0.823	0.798	0.799	0.768	0.792	0.756	0.744	0.658	0.563	0.451	0.934
19:49:16	0.863	0.86	0.851	0.837	0.839	0.831	0.816	0.798	0.757	0.598	0.544	0.107	0.994	0.877	0.727	0.723	0.604	0.474	0.199	0.111	0.099	0.098	0.101	0.102	0.954	0.934	0.911	0.905	0.957	0.947	0.934	0.901	0.91	0.852	0.643	0.778	0.839	0.865	0.823	0.798	0.799	0.767	0.791	0.756	0.742	0.657	0.562	0.452	0.934
19:54:16	0.863	0.86	0.85	0.836	0.838	0.83	0.816	0.798	0.756	0.598	0.543	0.107	0.994	0.876	0.726	0.721	0.605	0.475	0.204	0.111	0.099	0.098	0.101	0.102	0.953	0.934	0.911	0.905	0.957	0.946	0.933	0.902	0.91	0.852	0.643	0.778	0.839	0.864	0.822	0.798	0.8	0.767	0.791	0.755	0.74	0.657	0.562	0.451	0.933
19:59:16	0.862	0.859	0.849	0.836	0.838	0.83	0.815	0.797	0.755	0.598	0.544	0.107	0.993	0.875	0.725	0.719	0.606	0.476	0.209	0.112	0.099	0.098	0.101	0.102	0.953	0.934	0.91	0.905	0.957	0.946	0.933	0.901	0.91	0.852	0.644	0.779	0.838	0.864	0.822	0.797	0.799	0.767	0.791	0.755	0.739	0.656	0.561	0.451	0.933
20:04:16	0.862	0.858	0.849	0.836	0.837	0.83	0.815	0.797	0.755	0.598	0.545	0.107	0.993	0.874	0.723	0.717	0.607	0.477	0.215	0.113	0.099	0.098	0.101	0.102	0.952	0.934	0.91	0.904	0.957	0.945	0.932	0.901	0.909	0.852	0.645	0.781	0.838	0.864	0.822	0.797	0.798	0.767	0.791	0.754	0.737	0.656	0.56	0.45	0.934
20:09:16	0.862	0.858	0.848	0.835	0.837	0.83	0.814	0.796	0.754	0.599	0.545	0.107	0.993	0.874	0.722	0.715	0.608	0.478	0.221	0.115	0.099	0.098	0.101	0.102	0.951	0.933	0.91	0.904	0.957	0.945	0.932	0.901	0.909	0.851	0.645	0.782	0.838	0.864	0.822	0.797	0.795	0.767	0.791	0.754	0.736	0.655	0.559	0.45	0.935
20:14:16	0.862	0.857	0.848	0.834	0.837	0.828	0.813	0.796	0.754	0.598	0.545	0.107	0.992	0.873	0.72	0.713	0.609	0.478	0.227	0.116	0.099	0.098	0.101	0.102	0.951	0.933	0.91	0.904	0.956	0.944	0.932	0.9	0.909	0.851	0.645	0.784	0.837	0.863	0.822	0.796	0.794	0.765	0.79	0.754	0.735	0.655	0.559	0.45	0.935
20:19:16	0.861	0.858	0.848	0.834	0.837	0.828	0.813	0.795	0.753	0.599	0.546	0.107	0.992	0.872	0.719	0.711	0.61	0.48	0.232	0.119	0.099	0.098	0.101	0.102	0.951	0.932	0.91	0.903	0.956	0.944	0.932	0.901	0.909	0.852	0.646	0.785	0.836	0.863	0.821	0.797	0.792	0.763	0.791	0.753	0.735	0.654	0.558	0.45	0.935
20:24:16	0.861	0.857	0.847	0.834	0.835	0.828	0.813	0.795	0.752	0.598	0.546	0.107	0.992	0.872	0.717	0.708	0.611	0.481	0.235	0.128	0.099	0.098	0.101	0.102	0.951	0.932	0.909	0.903	0.956	0.944	0.931	0.9	0.908	0.851	0.646	0.786	0.836	0.862	0.82	0.796	0.79	0.761	0.79	0.753	0.735	0.654	0.558	0.45	0.935
20:29:16	0.859	0.856	0.847	0.833	0.835	0.827	0.813	0.794	0.751	0.598	0.546	0.107	0.991	0.871	0.716	0.706	0.611	0.481	0.237	0.126	0.099	0.098	0.101	0.102	0.95	0.931	0.909	0.903	0.955	0.943	0.931	0.9	0.907	0.851	0.646	0.788	0.835	0.862	0.821	0.796	0.789	0.759	0.79	0.754	0.735	0.653	0.557	0.449	0.935
20:34:16	0.86	0.856	0.847	0.833	0.835	0.827	0.812	0.794	0.75	0.598	0.546	0.108	0.99	0.871	0.714	0.704	0.612	0.482	0.241	0.122	0.099	0.098	0.101	0.102	0.95	0.931	0.909	0.903	0.955	0.943	0.93	0.9	0.908	0.851	0.647	0.789	0.836	0.862	0.82	0.796	0.788	0.758	0.79	0.754	0.735	0.653	0.556	0.448	0.935
20:39:16	0.859	0.856	0.846	0.832	0.834	0.827	0.812	0.793	0.75	0.599	0.547	0.108	0.991	0.87	0.713	0.702	0.613	0.483	0.244	0.124	0.099	0.098	0.101	0.102	0.95	0.931	0.908	0.902	0.955	0.943	0.931	0.9	0.907	0.85	0.647	0.79	0.835	0.861	0.82	0.797	0.787	0.756	0.789	0.754	0.734	0.652	0.556	0.448	0.934
20:44:16	0.859	0.856	0.846	0.832	0.834	0.826	0.811	0.793	0.749	0.599	0.547	0.108	0.991	0.869	0.712	0.7	0.614	0.484	0.247	0.127	0.099	0.098	0.101	0.102	0.949	0.931	0.908	0.902	0.955	0.942	0.93	0.9	0.907	0.85	0.648	0.791	0.835	0.861	0.819	0.797	0.787	0.755	0.79	0.754	0.735	0.652	0.556	0.447	0.934
20:49:16	0.859	0.855	0.845	0.831	0.834	0.826	0.811	0.793	0.749	0.598	0.548	0.108	0.991	0.868	0.71	0.698	0.615	0.484	0.25	0.129	0.099	0.098	0.101	0.102	0.949	0.93	0.908	0.902	0.954	0.942	0.93	0.899	0.907	0.849	0.648	0.793	0.834	0.861	0.82	0.796	0.786	0.755	0.79	0.753	0.735	0.65	0.554	0.447	0.933
20:54:16	0.858	0.854	0.845	0.831	0.832	0.825	0.811	0.792	0.748	0.599	0.548	0.108	0.99	0.867	0.709	0.696	0.616	0.485	0.254	0.131	0.099	0.098	0.101	0.102	0.948	0.93	0.908	0.902	0.954	0.942	0.93	0.899	0.907	0.849	0.647	0.794	0.834	0.861	0.819	0.794	0.786	0.753	0.789	0.753	0.734	0.651	0.554	0.446	0.933
20:59:16	0.858	0.854	0.844	0.832	0.832	0.825	0.81	0.792	0.747	0.598	0.548	0.108	0.99	0.867	0.708	0.695	0.617	0.486	0.257	0.138	0.099	0.098	0.101	0.102	0.949	0.931	0.908	0.902	0.954	0.942	0.929	0.899	0.906	0.848	0.648	0.795	0.833	0.86	0.819	0.793	0.786	0.753	0.788	0.754	0.735	0.65	0.554	0.446	0.932
21:04:16	0.857	0.853	0.844	0.832	0.832	0.825	0.81	0.791	0.746	0.598	0.548	0.108	0.989	0.866	0.707	0.692	0.618	0.487	0.26	0.152	0.099	0.098	0.101	0.102	0.948	0.93	0.908	0.902	0.954	0.942	0.93	0.899	0.906	0.848	0.649	0.796	0.833	0.86	0.819	0.792	0.786	0.752	0.788	0.754	0.735	0.649	0.553	0.445	0.932
21:09:16	0.857	0.854	0.844	0.832	0.832	0.825	0.81	0.791	0.746	0.598	0.549	0.109	0.989	0.865	0.706	0.691	0.618	0.488	0.263	0.143	0.099	0.098	0.101	0.102	0.948	0.93	0.908	0.902	0.953	0.942	0.929	0.899	0.906	0.848	0.649	0.797	0.833	0.86	0.819	0.792	0.786	0.752	0.788	0.754	0.735	0.648	0.552	0.445	0.932
21:14:16	0.857	0.852	0.843	0.831	0.831	0.824	0.809	0.79	0.745	0.598	0.549	0.109	0.99	0.864	0.704	0.689	0.619	0.488	0.267	0.142	0.099	0.098	0.101	0.102	0.948	0.929	0.907	0.902	0.953	0.941	0.929	0.898	0.905	0.847	0.649	0.798	0.832	0.86	0.82	0.79	0.786	0.752	0.786	0.754	0.735	0.648	0.552	0.444	0.931
21:19:16	0.856	0.852	0.842	0.83	0.831	0.823	0.809	0.789	0.744	0.597	0.55	0.109	0.989	0.864	0.703	0.687	0.62	0.489	0.271	0.143	0.099	0.098	0.101	0.102	0.947	0.93	0.908	0.901	0.953	0.941	0.929	0.899	0.905	0.848	0.65	0.799	0.831	0.859	0.82	0.79	0.787	0.751	0.786	0.754	0.735	0.647	0.551	0.444	0.931
21:24:16	0.856	0.852	0.842	0.83	0.831	0.823	0.808	0.79	0.744	0.597	0.551	0.109	0.989	0.864	0.702	0.685	0.621	0.49	0.275	0.145	0.099	0.098	0.101	0.102	0.947	0.929	0.907	0.901	0.953	0.941	0.929	0.898	0.905	0.847	0.65	0.8	0.832	0.859	0.819	0.79	0.786	0.752	0.787	0.754	0.735	0.646	0.55	0.444	0.931
21:29:16	0.855	0.851	0.841	0.829	0.83	0.823	0.808	0.789	0.743	0.596	0.551	0.11	0.989	0.863	0.701	0.683	0.622	0.491	0.278	0.149	0.099	0.098	0.101	0.102	0.946	0.929	0.907	0.901	0.952	0.941	0.928	0.898	0.905	0.847	0.651	0.801	0.831	0.858	0.819	0.789	0.786	0.752	0.785	0.754	0.735	0.646	0.55	0.443	0.93
21:34:16	0.856	0.851	0.841	0.828	0.83	0.823	0.808	0.788	0.742	0.597	0.552	0.11	0.988	0.862	0.7	0.681	0.622	0.491	0.282	0.15	0.099	0.098	0.101	0.102	0.946	0.929	0.907	0.901	0.952	0.941	0.928	0.898	0.905	0.847	0.651	0.801	0.831	0.859	0.818	0.789	0.787	0.752	0.785	0.753	0.735	0.646	0.549	0.442	0.929
21:39:16	0.855	0.851	0.841	0.828	0.83	0.822	0.807	0.788	0.741	0.596	0.55	0.11	0.988	0.862	0.698	0.679	0.623	0.492	0.286	0.157	0.099	0.098	0.101	0.102	0.946	0.929	0.907	0.901	0.952	0.941	0.928	0.898	0.904	0.846	0.652	0.802	0.83	0.858	0.817	0.789	0.787	0.752	0.785	0.753	0.735	0.645	0.548	0.442	0.929
21:44:16	0.854	0.85	0.84	0.827	0.829	0.822	0.807	0.788	0.741	0.596	0.552	0.11	0.988	0.861	0.697	0.677	0.624	0.493	0.289	0.157	0.099	0.098	0.101	0.102	0.945	0.929	0.907	0.901	0.952	0.94	0.928	0.898	0.904	0.846	0.652	0.802	0.83	0.859	0.817	0.789	0.787	0.752	0.784	0.753	0.735	0.644	0.548	0.443	0.929
21:49:16	0.855	0.85	0.839	0.827	0.828	0.822	0.806	0.787	0.74	0.596	0.552	0.11	0.987	0.86	0.696	0.675	0.625	0.494	0.293	0.157	0.099	0.098	0.101	0.102	0.945	0.929	0.906	0.901	0.952	0.94	0.928	0.897	0.904	0.846	0.653	0.803	0.83	0.858	0.816	0.789	0.787	0.752	0.783	0.753	0.735	0.644	0.548	0.442	0.928
21:54:16	0.854	0.849	0.839	0.827	0.828	0.821	0.806	0.787	0.739	0.595	0.552	0.11	0.987	0.86	0.695	0.674	0.626	0.495	0.297	0.16	0.099	0.098	0.101	0.102	0.945	0.929	0.906	0.901	0.952	0.94	0.927	0.897	0.903	0.845	0.653	0.804	0.829	0.859	0.816	0.789	0.787	0.752	0.783	0.753	0.735	0.643	0.547	0.441	0.928
21:59:16	0.854	0.85	0.839	0.827	0.828	0.821	0.805	0.787	0.738	0.595	0.553	0.11	0.987	0.859	0.694	0.673	0.629	0.496	0.302	0.165	0.099	0.098	0.101	0.102	0.945	0.928	0.906	0.9	0.951	0.94	0.927	0.897	0.903	0.845	0.654	0.804	0.829	0.859	0.815	0.79	0.788	0.752	0.782	0.752	0.735	0.643	0.546	0.442	0.928
22:04:16	0.853	0.849	0.839	0.826	0.827	0.821	0.806	0.786	0.738	0.596	0.552	0.111	0.987	0.859	0.692	0.671	0.632	0.496	0.305	0.171	0.099	0.098	0.101	0.102	0.945	0.929	0.906	0.901	0.951	0.94	0.927	0.897	0.903	0.845	0.653	0.805	0.828	0.859	0.816	0.789	0.788	0.753	0.781	0.753	0.734	0.642	0.545	0.442	0.927
22:09:16	0.852	0.848	0.838	0.825	0.827	0.82	0.805	0.786	0.737	0.595	0.553	0.111	0.986	0.858	0.691	0.668	0.633	0.497	0.31	0.176	0.099	0.098	0.101	0.102	0.944	0.929	0.906	0.9	0.951	0.939	0.926	0.897	0.902	0.845	0.654	0.805	0.828	0.859	0.815	0.789	0.788	0.753	0.78	0.752	0.734	0.641	0.545	0.442	0.928
22:14:16	0.852	0.848	0.838	0.825	0.827	0.82	0.805	0.785	0.737	0.595	0.553	0.111	0.986	0.857	0.69	0.667	0.633	0.498	0.313	0.18	0.099	0.098	0.101	0.102	0.945	0.928	0.906	0.9	0.951	0.939	0.926	0.896	0.902	0.844	0.655	0.806	0.828	0.858	0.815	0.79	0.789	0.754	0.78	0.751	0.733	0.641	0.544	0.442	0.927
22:19:16	0.852	0.847	0.837	0.825	0.827	0.82	0.805	0.785	0.735	0.594	0.553	0.111	0.986	0.857	0.689	0.665	0.634	0.499	0.317	0.186	0.099	0.098	0.101	0.102	0.944	0.928	0.906	0.9	0.951	0.939	0.926	0.897	0.902	0.844	0.655	0.806	0.827	0.858	0.815	0.79	0.788	0.753	0.78	0.751	0.732	0.64	0.544	0.442	0.926
22:24:16	0.851	0.846	0.837	0.824	0.826	0.819	0.804	0.784	0.735	0.594	0.553	0.111	0.985	0.856	0.688	0.663	0.633	0.499	0.321	0.193	0.099	0.098	0.101	0.102	0.944	0.927	0.906	0.9	0.95	0.939	0.926	0.896	0.902	0.843	0.656	0.808	0.827	0.858	0.814	0.79	0.789	0.753	0.779	0.751	0.732	0.639	0.543	0.443	0.927
22:29:16	0.851	0.846	0.837	0.824	0.826	0.819	0.804	0.784	0.734	0.594	0.554	0.112	0.985	0.855	0.687	0.662	0.633	0.499	0.323	0.197	0.099	0.098	0.101	0.102	0.944	0.927	0.906	0.899	0.951	0.939	0.926	0.896	0.901	0.843	0.656	0.808	0.827	0.857	0.815	0.791	0.789	0.754	0.779	0.75	0.732	0.639	0.542	0.443	0.926
22:34:16	0.851	0.846	0.836	0.824	0.826	0.818	0.803	0.784	0.733	0.594	0.554	0.112	0.985	0.854	0.686	0.66	0.632	0.5	0.325	0.199	0.099	0.098	0.101	0.102	0.943	0.927	0.905	0.9	0.949	0.939	0.926	0.896	0.902	0.842	0.657	0.809	0.826	0.857	0.815	0.791	0.789	0.753	0.778	0.75	0.731	0.638	0.541	0.443	0.926
22:39:16	0.85	0.846	0.835	0.823	0.825	0.818	0.803	0.783	0.733	0.594	0.554	0.112	0.984	0.854	0.685	0.658	0.631	0.501	0.326	0.2	0.099	0.098	0.101	0.102	0.943	0.927	0.905	0.899	0.949	0.938	0.925	0.896	0.901	0.841	0.657	0.809	0.826	0.856	0.815	0.791	0.789	0.753	0.776	0.749	0.73	0.638	0.541	0.443	0.925
22:44:16	0.85	0.845	0.836	0.823	0.825	0.817	0.802	0.783	0.732	0.593	0.555	0.112	0.984	0.854	0.684	0.657	0.63	0.502	0.329	0.201	0.099	0.098	0.101	0.102	0.943	0.927	0.905	0.899	0.949	0.938	0.925	0.896	0.901	0.841	0.657	0.809	0.825	0.856	0.816	0.791	0.789	0.754	0.776	0.749	0.729	0.636	0.541	0.444	0.925
22:49:16	0.85	0.845	0.835	0.822	0.825	0.818	0.802	0.783	0.731	0.594	0.555	0.113	0.984	0.853	0.683	0.655	0.629	0.503	0.331	0.203	0.099	0.098	0.101	0.102	0.942	0.927	0.905	0.899	0.949	0.938	0.925	0.896	0.901	0.84	0.658	0.811	0.825	0.856	0.817	0.792	0.79	0.754	0.775	0.749	0.729	0.637	0.54	0.444	0.925
22:54:16	0.849	0.845	0.834	0.821	0.824	0.817	0.802	0.782	0.731	0.593	0.554	0.113	0.984	0.853	0.682	0.653	0.627	0.503	0.333	0.205	0.099	0.098	0.101	0.102	0.942	0.926	0.905	0.899	0.949	0.938	0.925	0.895	0.9	0.84	0.658	0.812	0.825	0.855	0.817	0.792	0.789	0.754	0.774	0.748	0.728	0.635	0.539	0.445	0.925
22:59:16	0.849	0.844	0.834	0.821	0.824	0.817	0.801	0.781	0.73	0.594	0.555	0.113	0.983	0.852	0.681	0.651	0.625	0.504	0.335	0.208	0.099	0.098	0.101	0.102	0.942	0.926	0.905	0.899	0.949	0.938	0.925	0.895	0.9	0.839	0.658	0.811	0.824	0.856	0.817	0.792	0.789	0.754	0.774	0.748	0.727	0.635	0.538	0.445	0.924
23:04:16	0.849	0.844	0.834	0.821	0.824	0.817	0.801	0.781	0.73	0.594	0.555	0.114	0.983	0.852	0.68	0.65	0.624	0.504	0.338	0.211	0.099	0.098	0.101	0.102	0.942	0.927	0.905	0.899	0.949	0.938	0.924	0.895	0.9	0.839	0.659	0.813	0.825	0.856	0.817	0.793	0.79	0.754	0.774	0.747	0.727	0.634	0.539	0.445	0.924
23:09:16	0.849	0.844	0.833	0.821	0.823	0.817	0.801	0.78	0.728	0.594	0.556	0.114	0.983	0.851	0.679	0.648	0.621	0.505	0.339	0.215	0.099	0.098	0.101	0.102	0.941	0.926	0.904	0.898	0.949	0.937	0.924	0.895	0.899	0.838	0.66	0.812	0.824	0.856	0.817	0.793	0.79	0.754	0.773	0.746	0.726	0.633	0.538	0.445	0.923
23:14:16	0.848	0.843	0.833	0.82	0.824	0.816	0.8	0.78	0.728	0.594	0.556	0.114	0.983	0.85	0.678	0.646	0.62	0.506	0.342	0.219	0.099	0.098	0.101	0.102	0.941	0.926	0.904	0.898	0.948	0.937	0.924	0.895	0.9	0.838	0.66	0.813	0.824	0.856	0.817	0.793	0.789	0.754	0.773	0.746	0.724	0.633	0.537	0.446	0.924
23:19:16	0.848	0.843	0.832	0.82	0.823	0.816	0.8	0.78	0.728	0.594	0.556	0.114	0.983	0.85	0.677	0.644	0.617	0.506	0.344	0.223	0.099	0.098	0.101	0.102	0.941	0.926	0.904	0.899	0.948	0.937	0.924	0.895	0.899	0.837	0.66	0.814	0.824	0.856	0.818	0.793	0.789	0.754	0.773	0.745	0.724	0.632	0.537	0.446	0.924
23:24:16	0.847	0.843	0.833	0.82	0.823	0.816	0.8	0.78	0.727	0.594	0.555	0.114	0.982	0.849	0.676	0.643	0.616	0.507	0.347	0.226	0.099	0.098	0.101	0.102	0.941	0.926	0.904	0.898	0.948	0.937	0.923	0.894	0.899	0.836	0.66	0.814	0.823	0.856	0.818	0.793	0.789	0.755	0.772	0.745	0.723	0.631	0.536	0.446	0.923
23:29:16	0.847	0.843	0.832	0.82	0.822	0.816	0.799	0.779	0.726	0.594	0.556	0.115	0.982	0.849	0.676	0.641	0.614	0.508	0.348	0.231	0.099	0.098	0.101	0.102	0.941	0.925	0.904	0.898	0.947	0.937	0.923	0.894	0.898	0.836	0.661	0.815	0.823	0.856	0.819	0.793	0.789	0.754	0.77	0.744	0.722	0.631	0.535	0.447	0.923
23:34:16	0.846	0.842	0.832	0.819	0.822	0.815	0.799	0.778	0.725	0.595	0.556	0.115	0.982	0.848	0.675	0.64	0.612	0.508	0.35	0.234	0.099	0.098	0.101	0.102	0.941	0.925	0.904	0.899	0.947	0.936	0.923	0.894	0.899	0.835	0.662	0.815	0.823	0.855	0.818	0.794	0.789	0.754	0.769	0.744	0.721	0.63	0.534	0.447	0.923
23:39:16	0.847	0.841	0.832	0.819	0.822	0.815	0.799	0.778	0.724	0.595	0.556	0.116	0.982	0.847	0.673	0.638	0.61	0.508	0.352	0.237	0.099	0.098	0.101	0.102	0.94	0.925	0.904	0.898	0.947	0.935	0.923	0.893	0.898	0.834	0.662	0.815	0.822	0.855	0.819	0.794	0.79	0.754	0.768	0.743	0.72	0.63	0.533	0.447	0.922
23:44:16	0.846	0.841	0.832	0.819	0.821	0.814	0.798	0.778	0.724	0.593	0.556	0.116	0.982	0.847	0.672	0.637	0.608	0.51	0.354	0.239	0.099	0.098	0.101	0.102	0.94	0.925	0.904	0.898	0.947	0.936	0.923	0.894	0.898	0.833	0.663	0.816	0.822	0.856	0.82	0.794	0.789	0.754	0.768	0.742	0.72	0.629	0.533	0.448	0.922
23:49:16	0.845	0.84	0.831	0.818	0.822	0.814	0.798	0.777	0.723	0.594	0.556	0.116	0.981	0.847	0.672	0.635	0.606	0.51	0.356	0.241	0.099	0.098	0.1	0.103	0.94	0.924	0.903	0.898	0.947	0.936	0.923	0.893	0.897	0.833	0.663	0.816	0.822	0.856	0.82	0.794	0.788	0.754	0.766	0.742	0.719	0.628	0.532	0.448	0.922
23:54:16	0.845	0.84	0.832	0.818	0.822	0.814	0.797	0.777	0.722	0.594	0.556	0.116	0.981	0.846	0.67	0.633	0.604	0.51	0.357	0.244	0.099	0.098	0.101	0.102	0.94	0.925	0.903	0.897	0.947	0.935	0.922	0.893	0.897	0.832	0.664	0.817	0.822	0.856	0.82	0.794	0.788	0.754	0.765	0.741	0.717	0.627	0.532	0.449	0.922
23:59:16	0.844	0.839	0.831	0.818	0.821	0.814	0.798	0.777	0.721	0.594	0.555	0.117	0.981	0.845	0.67	0.632	0.601	0.511	0.359	0.248	0.1	0.098	0.101	0.103	0.94	0.924	0.904	0.897	0.946	0.936	0.922	0.893	0.897	0.831	0.664	0.817	0.821	0.856	0.821	0.795	0.788	0.754	0.765	0.74	0.717	0.627	0.531	0.449	0.922
1 day, 0:04:16	0.844	0.839	0.831	0.817	0.821	0.814	0.797	0.776	0.721	0.594	0.555	0.117	0.981	0.844	0.669	0.63	0.6	0.511	0.361	0.252	0.099	0.097	0.1	0.102	0.939	0.923	0.903	0.897	0.947	0.935	0.922	0.893	0.897	0.831	0.664	0.817	0.821	0.856	0.82	0.795	0.788	0.753	0.763	0.74	0.716	0.626	0.53	0.449	0.922
[truncated: 47 more columns]

## Sheet: TET_3
	TetBE192D												TetBE192Q												TetBV339C												TetBG366C												TetBWT
TET (µg/mL)	0	5	10	15	20	25	30	35	45	60	80	100	0	5	10	15	20	25	30	35	45	60	80	100	0	5	10	15	20	25	30	35	45	60	80	100	0	5	10	15	20	25	30	35	45	60	80	100	0
Time	A1	A2	A3	A4	A5	A6	A7	A8	A9	A10	A11	A12	B1	B2	B3	B4	B5	B6	B7	B8	B9	B10	B11	B12	C1	C2	C3	C4	C5	C6	C7	C8	C9	C10	C11	C12	D1	D2	D3	D4	D5	D6	D7	D8	D9	D10	D11	D12	E1
00:00:00	0.09	0.092	0.093	0.093	0.093	0.091	0.092	0.094	0.092	0.092	0.091	0.091	0.095	0.095	0.095	0.096	0.095	0.093	0.094	0.098	0.095	0.093	0.094	0.093	0.096	0.096	0.096	0.095	0.095	0.093	0.092	0.093	0.093	0.093	0.093	0.091	0.096	0.097	0.096	0.094	0.096	0.094	0.093	0.093	0.093	0.093	0.094	0.091	0.096
00:04:16	0.09	0.091	0.091	0.092	0.092	0.09	0.091	0.092	0.091	0.092	0.091	0.091	0.091	0.091	0.091	0.092	0.092	0.091	0.092	0.094	0.092	0.091	0.092	0.093	0.091	0.092	0.092	0.091	0.091	0.09	0.09	0.091	0.09	0.091	0.091	0.091	0.092	0.092	0.091	0.09	0.092	0.09	0.09	0.09	0.091	0.091	0.091	0.09	0.091
00:09:16	0.09	0.09	0.091	0.092	0.092	0.09	0.091	0.092	0.091	0.091	0.09	0.091	0.091	0.091	0.091	0.092	0.092	0.09	0.091	0.094	0.092	0.091	0.092	0.093	0.091	0.091	0.091	0.091	0.091	0.09	0.09	0.091	0.09	0.09	0.09	0.091	0.092	0.091	0.091	0.09	0.091	0.09	0.09	0.09	0.091	0.09	0.091	0.09	0.09
00:14:16	0.09	0.09	0.091	0.092	0.092	0.09	0.091	0.092	0.091	0.091	0.09	0.091	0.091	0.091	0.091	0.092	0.092	0.09	0.091	0.094	0.092	0.09	0.091	0.092	0.091	0.091	0.091	0.091	0.09	0.09	0.09	0.09	0.09	0.09	0.09	0.09	0.091	0.091	0.091	0.089	0.091	0.09	0.09	0.09	0.09	0.09	0.091	0.09	0.09
00:19:16	0.09	0.09	0.091	0.092	0.092	0.09	0.091	0.092	0.091	0.091	0.09	0.091	0.091	0.091	0.091	0.092	0.092	0.09	0.091	0.094	0.092	0.091	0.091	0.093	0.091	0.091	0.091	0.091	0.091	0.09	0.09	0.09	0.09	0.09	0.09	0.091	0.092	0.092	0.091	0.09	0.091	0.09	0.09	0.09	0.091	0.09	0.091	0.09	0.09
00:24:16	0.09	0.091	0.091	0.092	0.092	0.09	0.091	0.092	0.091	0.091	0.09	0.091	0.091	0.091	0.091	0.092	0.092	0.09	0.091	0.094	0.092	0.091	0.091	0.093	0.091	0.091	0.091	0.091	0.091	0.09	0.09	0.09	0.09	0.09	0.09	0.09	0.092	0.092	0.091	0.09	0.091	0.09	0.09	0.09	0.091	0.09	0.091	0.09	0.091
00:29:16	0.091	0.091	0.092	0.092	0.092	0.091	0.092	0.092	0.092	0.092	0.09	0.091	0.092	0.091	0.091	0.092	0.092	0.091	0.092	0.094	0.092	0.091	0.091	0.093	0.091	0.091	0.091	0.091	0.091	0.09	0.09	0.091	0.09	0.09	0.09	0.091	0.092	0.092	0.091	0.09	0.092	0.09	0.09	0.09	0.091	0.091	0.091	0.09	0.091
00:34:16	0.091	0.091	0.092	0.093	0.093	0.091	0.092	0.093	0.092	0.092	0.091	0.091	0.092	0.092	0.092	0.093	0.093	0.091	0.092	0.095	0.093	0.091	0.092	0.093	0.091	0.092	0.092	0.091	0.091	0.09	0.091	0.091	0.09	0.091	0.09	0.091	0.093	0.092	0.092	0.09	0.092	0.09	0.09	0.091	0.091	0.091	0.091	0.091	0.091
00:39:16	0.091	0.092	0.092	0.093	0.093	0.091	0.092	0.093	0.092	0.092	0.091	0.091	0.092	0.092	0.092	0.093	0.093	0.092	0.092	0.095	0.093	0.092	0.092	0.094	0.092	0.092	0.092	0.092	0.092	0.091	0.091	0.091	0.091	0.091	0.091	0.091	0.093	0.093	0.092	0.091	0.092	0.091	0.09	0.091	0.091	0.091	0.091	0.091	0.092
00:44:16	0.092	0.092	0.093	0.094	0.094	0.092	0.093	0.094	0.093	0.093	0.091	0.092	0.093	0.093	0.093	0.094	0.094	0.092	0.093	0.096	0.094	0.092	0.092	0.094	0.092	0.093	0.092	0.092	0.092	0.091	0.091	0.092	0.091	0.091	0.091	0.091	0.094	0.093	0.092	0.091	0.092	0.091	0.091	0.091	0.091	0.091	0.091	0.091	0.092
00:49:16	0.092	0.093	0.094	0.094	0.094	0.093	0.093	0.094	0.094	0.093	0.092	0.092	0.094	0.093	0.093	0.094	0.094	0.093	0.094	0.096	0.094	0.092	0.093	0.094	0.093	0.093	0.093	0.093	0.092	0.091	0.092	0.092	0.092	0.092	0.091	0.092	0.094	0.094	0.093	0.091	0.093	0.091	0.091	0.091	0.091	0.091	0.091	0.091	0.093
00:54:16	0.093	0.094	0.094	0.095	0.095	0.093	0.094	0.095	0.094	0.094	0.092	0.092	0.094	0.094	0.094	0.095	0.095	0.093	0.094	0.097	0.095	0.093	0.093	0.094	0.093	0.094	0.093	0.093	0.093	0.092	0.092	0.093	0.092	0.092	0.091	0.092	0.095	0.095	0.094	0.092	0.093	0.091	0.091	0.091	0.091	0.091	0.091	0.091	0.094
00:59:16	0.094	0.095	0.095	0.096	0.096	0.094	0.095	0.095	0.095	0.095	0.092	0.093	0.095	0.095	0.095	0.096	0.096	0.094	0.095	0.097	0.096	0.094	0.094	0.095	0.094	0.094	0.094	0.094	0.094	0.093	0.093	0.094	0.093	0.092	0.092	0.092	0.096	0.095	0.094	0.092	0.094	0.092	0.091	0.092	0.091	0.091	0.091	0.091	0.095
01:04:16	0.096	0.096	0.096	0.097	0.097	0.095	0.096	0.096	0.095	0.095	0.093	0.093	0.096	0.096	0.096	0.097	0.097	0.095	0.096	0.098	0.096	0.094	0.094	0.095	0.095	0.095	0.095	0.095	0.094	0.094	0.094	0.094	0.093	0.093	0.092	0.092	0.097	0.097	0.095	0.093	0.094	0.092	0.091	0.092	0.091	0.091	0.091	0.091	0.096
01:09:16	0.097	0.097	0.098	0.098	0.098	0.096	0.097	0.097	0.096	0.096	0.093	0.094	0.098	0.097	0.097	0.098	0.098	0.096	0.097	0.099	0.097	0.095	0.095	0.096	0.096	0.097	0.096	0.096	0.096	0.095	0.095	0.095	0.094	0.094	0.092	0.093	0.098	0.098	0.096	0.093	0.094	0.092	0.092	0.092	0.092	0.091	0.091	0.091	0.097
01:14:16	0.099	0.099	0.099	0.1	0.1	0.097	0.098	0.098	0.097	0.097	0.094	0.094	0.099	0.099	0.099	0.1	0.1	0.097	0.098	0.101	0.098	0.096	0.095	0.096	0.098	0.098	0.097	0.097	0.097	0.096	0.096	0.096	0.095	0.094	0.092	0.093	0.1	0.099	0.097	0.094	0.095	0.092	0.092	0.092	0.092	0.091	0.091	0.091	0.099
01:19:16	0.101	0.101	0.101	0.101	0.101	0.099	0.1	0.1	0.098	0.097	0.095	0.095	0.102	0.101	0.101	0.101	0.102	0.099	0.1	0.102	0.099	0.097	0.096	0.097	0.099	0.1	0.099	0.099	0.098	0.097	0.097	0.097	0.096	0.095	0.093	0.093	0.102	0.101	0.097	0.094	0.095	0.093	0.092	0.092	0.092	0.091	0.091	0.091	0.101
01:24:16	0.103	0.103	0.103	0.103	0.103	0.101	0.101	0.101	0.1	0.098	0.095	0.095	0.104	0.103	0.103	0.103	0.103	0.101	0.102	0.103	0.101	0.098	0.096	0.097	0.102	0.102	0.101	0.101	0.1	0.099	0.098	0.098	0.096	0.095	0.093	0.093	0.105	0.102	0.098	0.095	0.095	0.093	0.092	0.092	0.092	0.092	0.091	0.091	0.103
01:29:16	0.107	0.106	0.106	0.106	0.106	0.103	0.103	0.103	0.101	0.099	0.096	0.096	0.107	0.106	0.106	0.106	0.106	0.103	0.103	0.105	0.102	0.099	0.097	0.098	0.104	0.104	0.103	0.103	0.102	0.1	0.1	0.1	0.097	0.096	0.094	0.093	0.107	0.105	0.1	0.096	0.096	0.093	0.092	0.092	0.092	0.092	0.091	0.091	0.106
01:34:16	0.11	0.109	0.109	0.109	0.108	0.105	0.105	0.105	0.102	0.1	0.096	0.096	0.11	0.109	0.109	0.109	0.109	0.105	0.106	0.107	0.103	0.1	0.098	0.098	0.107	0.107	0.106	0.105	0.104	0.102	0.101	0.101	0.098	0.097	0.094	0.094	0.11	0.108	0.101	0.096	0.096	0.094	0.092	0.092	0.092	0.092	0.091	0.091	0.11
01:39:16	0.114	0.113	0.113	0.112	0.111	0.108	0.108	0.107	0.104	0.102	0.097	0.096	0.114	0.113	0.112	0.112	0.112	0.108	0.108	0.109	0.105	0.101	0.098	0.098	0.11	0.11	0.109	0.109	0.107	0.105	0.103	0.103	0.099	0.097	0.094	0.094	0.114	0.111	0.103	0.097	0.096	0.094	0.093	0.092	0.092	0.092	0.092	0.091	0.114
01:44:16	0.119	0.118	0.117	0.116	0.115	0.111	0.111	0.11	0.106	0.103	0.098	0.097	0.119	0.117	0.117	0.116	0.116	0.112	0.111	0.112	0.107	0.102	0.099	0.099	0.114	0.114	0.113	0.112	0.11	0.107	0.106	0.104	0.101	0.098	0.095	0.094	0.119	0.114	0.105	0.098	0.097	0.094	0.093	0.092	0.092	0.092	0.091	0.092	0.118
01:49:16	0.124	0.123	0.122	0.121	0.119	0.115	0.114	0.113	0.108	0.104	0.099	0.097	0.124	0.123	0.122	0.121	0.121	0.116	0.115	0.115	0.109	0.103	0.1	0.099	0.119	0.119	0.117	0.117	0.114	0.11	0.108	0.107	0.102	0.099	0.095	0.094	0.124	0.119	0.107	0.099	0.097	0.094	0.093	0.092	0.092	0.092	0.092	0.092	0.124
01:54:16	0.131	0.129	0.128	0.126	0.125	0.119	0.118	0.115	0.11	0.105	0.099	0.098	0.13	0.129	0.128	0.127	0.126	0.12	0.119	0.118	0.111	0.105	0.1	0.1	0.125	0.124	0.122	0.122	0.118	0.114	0.111	0.108	0.103	0.099	0.095	0.094	0.13	0.124	0.11	0.1	0.097	0.094	0.093	0.092	0.092	0.092	0.092	0.092	0.13
01:59:16	0.138	0.136	0.135	0.132	0.13	0.125	0.123	0.119	0.112	0.106	0.1	0.098	0.138	0.136	0.135	0.133	0.132	0.125	0.123	0.121	0.113	0.106	0.101	0.1	0.131	0.13	0.128	0.127	0.124	0.118	0.114	0.111	0.105	0.1	0.095	0.095	0.138	0.13	0.112	0.1	0.097	0.094	0.093	0.093	0.092	0.092	0.092	0.092	0.137
02:04:16	0.147	0.145	0.143	0.14	0.137	0.13	0.128	0.123	0.115	0.108	0.101	0.099	0.146	0.144	0.143	0.141	0.14	0.131	0.128	0.125	0.116	0.107	0.102	0.1	0.139	0.138	0.135	0.134	0.129	0.122	0.118	0.114	0.106	0.101	0.096	0.095	0.147	0.137	0.116	0.101	0.098	0.094	0.093	0.093	0.092	0.092	0.092	0.092	0.146
02:09:16	0.158	0.155	0.151	0.148	0.145	0.137	0.133	0.127	0.118	0.109	0.101	0.099	0.157	0.154	0.152	0.15	0.148	0.138	0.133	0.129	0.119	0.109	0.103	0.101	0.148	0.146	0.143	0.142	0.136	0.128	0.122	0.117	0.108	0.101	0.096	0.095	0.156	0.145	0.119	0.102	0.098	0.095	0.093	0.093	0.092	0.092	0.092	0.092	0.156
02:14:16	0.17	0.166	0.163	0.158	0.154	0.145	0.139	0.132	0.121	0.111	0.102	0.099	0.168	0.166	0.163	0.16	0.157	0.145	0.139	0.134	0.122	0.11	0.103	0.101	0.158	0.157	0.152	0.151	0.144	0.134	0.126	0.12	0.109	0.102	0.096	0.095	0.168	0.154	0.123	0.103	0.098	0.095	0.093	0.093	0.092	0.092	0.092	0.092	0.168
02:19:16	0.184	0.179	0.175	0.169	0.164	0.153	0.146	0.137	0.124	0.113	0.102	0.1	0.182	0.179	0.176	0.172	0.168	0.153	0.146	0.139	0.125	0.112	0.104	0.102	0.17	0.168	0.164	0.162	0.154	0.14	0.132	0.124	0.111	0.103	0.097	0.095	0.181	0.166	0.128	0.105	0.099	0.095	0.093	0.093	0.092	0.092	0.092	0.092	0.181
02:24:16	0.192	0.189	0.187	0.184	0.176	0.162	0.155	0.143	0.127	0.114	0.103	0.1	0.189	0.187	0.187	0.185	0.181	0.163	0.154	0.145	0.128	0.113	0.105	0.102	0.183	0.181	0.176	0.174	0.164	0.148	0.137	0.128	0.113	0.103	0.097	0.096	0.188	0.178	0.134	0.106	0.099	0.095	0.094	0.093	0.092	0.092	0.092	0.092	0.188
02:29:16	0.203	0.197	0.194	0.19	0.188	0.174	0.164	0.15	0.131	0.116	0.104	0.1	0.2	0.197	0.195	0.191	0.192	0.173	0.163	0.151	0.132	0.115	0.106	0.102	0.189	0.189	0.185	0.186	0.176	0.157	0.144	0.132	0.115	0.104	0.097	0.096	0.201	0.191	0.14	0.107	0.099	0.095	0.094	0.093	0.093	0.092	0.092	0.092	0.2
02:34:16	0.219	0.213	0.208	0.202	0.194	0.185	0.173	0.157	0.135	0.117	0.104	0.1	0.217	0.214	0.21	0.204	0.199	0.186	0.172	0.158	0.136	0.117	0.106	0.103	0.202	0.2	0.194	0.193	0.187	0.167	0.151	0.136	0.116	0.104	0.097	0.096	0.218	0.198	0.148	0.109	0.099	0.095	0.094	0.093	0.093	0.092	0.092	0.092	0.218
02:39:16	0.237	0.232	0.227	0.219	0.208	0.192	0.185	0.166	0.139	0.119	0.105	0.101	0.237	0.233	0.23	0.222	0.213	0.192	0.183	0.166	0.14	0.118	0.107	0.103	0.22	0.218	0.21	0.207	0.194	0.177	0.159	0.142	0.119	0.105	0.097	0.096	0.238	0.212	0.156	0.11	0.1	0.095	0.094	0.093	0.093	0.092	0.092	0.092	0.238
02:44:16	0.257	0.251	0.245	0.239	0.226	0.203	0.191	0.175	0.144	0.121	0.105	0.101	0.257	0.253	0.249	0.241	0.231	0.203	0.191	0.175	0.145	0.12	0.107	0.103	0.24	0.237	0.229	0.226	0.207	0.188	0.168	0.147	0.12	0.106	0.097	0.096	0.258	0.231	0.166	0.112	0.1	0.096	0.094	0.093	0.093	0.092	0.092	0.092	0.258
02:49:16	0.276	0.27	0.264	0.258	0.245	0.219	0.201	0.184	0.149	0.123	0.106	0.101	0.274	0.27	0.266	0.26	0.25	0.217	0.199	0.185	0.149	0.121	0.108	0.104	0.259	0.257	0.249	0.245	0.225	0.195	0.178	0.154	0.122	0.106	0.098	0.096	0.275	0.251	0.176	0.114	0.1	0.096	0.094	0.093	0.093	0.092	0.092	0.092	0.275
02:54:16	0.294	0.288	0.282	0.274	0.262	0.235	0.214	0.191	0.155	0.124	0.106	0.102	0.293	0.288	0.284	0.276	0.266	0.233	0.211	0.192	0.155	0.123	0.108	0.104	0.276	0.273	0.266	0.263	0.244	0.206	0.187	0.16	0.125	0.107	0.098	0.096	0.294	0.269	0.189	0.116	0.101	0.096	0.094	0.093	0.093	0.092	0.092	0.092	0.294
02:59:16	0.317	0.31	0.302	0.293	0.278	0.251	0.229	0.199	0.16	0.126	0.107	0.102	0.316	0.313	0.308	0.297	0.283	0.249	0.225	0.198	0.16	0.125	0.109	0.104	0.296	0.293	0.283	0.279	0.259	0.221	0.193	0.168	0.127	0.107	0.098	0.096	0.318	0.286	0.197	0.118	0.101	0.096	0.094	0.093	0.093	0.092	0.092	0.092	0.318
03:04:16	0.339	0.333	0.327	0.318	0.3	0.265	0.244	0.21	0.166	0.128	0.107	0.102	0.339	0.336	0.331	0.322	0.306	0.262	0.24	0.207	0.166	0.127	0.109	0.105	0.319	0.318	0.307	0.302	0.276	0.237	0.203	0.175	0.129	0.108	0.098	0.096	0.339	0.31	0.206	0.12	0.101	0.096	0.094	0.093	0.093	0.092	0.092	0.092	0.34
03:09:16	0.363	0.357	0.35	0.341	0.324	0.283	0.257	0.224	0.173	0.129	0.107	0.102	0.363	0.36	0.355	0.345	0.33	0.279	0.253	0.22	0.172	0.128	0.11	0.104	0.342	0.34	0.331	0.326	0.297	0.251	0.216	0.184	0.132	0.108	0.098	0.097	0.365	0.333	0.22	0.123	0.101	0.096	0.094	0.093	0.093	0.092	0.092	0.092	0.367
03:14:16	0.391	0.386	0.38	0.366	0.347	0.306	0.271	0.237	0.18	0.132	0.108	0.102	0.39	0.389	0.385	0.372	0.353	0.3	0.266	0.233	0.178	0.13	0.11	0.105	0.369	0.366	0.354	0.349	0.322	0.266	0.23	0.19	0.134	0.108	0.098	0.097	0.389	0.354	0.236	0.126	0.101	0.096	0.094	0.093	0.093	0.092	0.092	0.092	0.392
03:19:16	0.408	0.404	0.401	0.395	0.376	0.328	0.29	0.249	0.184	0.133	0.108	0.103	0.407	0.407	0.404	0.399	0.382	0.323	0.283	0.245	0.184	0.132	0.111	0.105	0.394	0.393	0.385	0.378	0.345	0.284	0.242	0.196	0.136	0.109	0.098	0.097	0.405	0.386	0.252	0.129	0.102	0.096	0.094	0.093	0.093	0.092	0.092	0.092	0.407
03:24:16	0.425	0.42	0.417	0.412	0.4	0.349	0.31	0.263	0.19	0.135	0.109	0.103	0.424	0.424	0.422	0.415	0.406	0.343	0.303	0.256	0.189	0.134	0.111	0.105	0.409	0.41	0.403	0.401	0.375	0.304	0.255	0.205	0.139	0.109	0.099	0.097	0.421	0.406	0.266	0.132	0.102	0.096	0.094	0.093	0.093	0.092	0.092	0.092	0.424
03:29:16	0.444	0.44	0.436	0.428	0.415	0.379	0.33	0.279	0.197	0.137	0.109	0.103	0.442	0.442	0.441	0.432	0.421	0.369	0.321	0.269	0.194	0.135	0.112	0.105	0.426	0.426	0.42	0.417	0.399	0.325	0.27	0.216	0.141	0.11	0.099	0.097	0.439	0.419	0.282	0.136	0.102	0.096	0.094	0.093	0.093	0.092	0.092	0.092	0.443
03:34:16	0.464	0.461	0.456	0.448	0.433	0.398	0.353	0.297	0.205	0.139	0.109	0.103	0.46	0.461	0.459	0.451	0.439	0.395	0.343	0.286	0.199	0.137	0.112	0.105	0.446	0.446	0.439	0.435	0.415	0.346	0.288	0.227	0.144	0.11	0.099	0.097	0.456	0.436	0.302	0.14	0.102	0.097	0.094	0.093	0.093	0.092	0.092	0.092	0.459
03:39:16	0.482	0.48	0.475	0.468	0.454	0.413	0.382	0.315	0.214	0.141	0.11	0.103	0.477	0.479	0.477	0.469	0.459	0.409	0.369	0.303	0.207	0.138	0.112	0.105	0.464	0.464	0.457	0.454	0.435	0.374	0.306	0.237	0.147	0.11	0.099	0.097	0.473	0.454	0.323	0.144	0.102	0.097	0.094	0.093	0.093	0.092	0.092	0.092	0.477
03:44:16	0.5	0.499	0.496	0.487	0.473	0.43	0.396	0.335	0.222	0.143	0.11	0.103	0.495	0.497	0.495	0.488	0.474	0.426	0.391	0.32	0.215	0.14	0.113	0.105	0.48	0.482	0.475	0.471	0.454	0.395	0.325	0.248	0.15	0.111	0.099	0.097	0.49	0.472	0.343	0.149	0.103	0.097	0.095	0.093	0.093	0.092	0.092	0.092	0.495
03:49:16	0.518	0.521	0.519	0.507	0.492	0.449	0.411	0.361	0.232	0.145	0.11	0.103	0.512	0.519	0.518	0.51	0.493	0.444	0.404	0.339	0.223	0.142	0.113	0.105	0.498	0.5	0.494	0.491	0.475	0.409	0.346	0.261	0.153	0.111	0.099	0.097	0.508	0.49	0.365	0.154	0.103	0.096	0.094	0.093	0.093	0.092	0.092	0.092	0.513
03:54:16	0.539	0.541	0.537	0.53	0.516	0.47	0.429	0.384	0.242	0.148	0.11	0.103	0.531	0.539	0.537	0.53	0.517	0.462	0.419	0.365	0.231	0.144	0.114	0.106	0.515	0.52	0.518	0.513	0.5	0.425	0.374	0.274	0.156	0.111	0.099	0.097	0.525	0.513	0.392	0.16	0.103	0.097	0.094	0.093	0.093	0.092	0.092	0.092	0.532
03:59:16	0.559	0.561	0.556	0.547	0.534	0.492	0.449	0.397	0.254	0.15	0.111	0.103	0.551	0.558	0.556	0.548	0.536	0.484	0.437	0.385	0.24	0.146	0.114	0.106	0.535	0.539	0.535	0.531	0.52	0.443	0.391	0.289	0.159	0.111	0.099	0.097	0.541	0.53	0.407	0.166	0.103	0.097	0.094	0.093	0.093	0.092	0.092	0.092	0.551
04:04:16	0.575	0.577	0.572	0.566	0.552	0.513	0.47	0.411	0.266	0.152	0.111	0.103	0.567	0.575	0.572	0.565	0.553	0.507	0.456	0.397	0.25	0.147	0.114	0.106	0.559	0.562	0.557	0.549	0.539	0.461	0.403	0.304	0.163	0.112	0.099	0.097	0.556	0.546	0.422	0.173	0.103	0.097	0.094	0.093	0.093	0.092	0.092	0.092	0.568
04:09:16	0.594	0.594	0.589	0.582	0.571	0.531	0.495	0.428	0.278	0.154	0.111	0.104	0.584	0.591	0.588	0.582	0.572	0.524	0.478	0.411	0.261	0.149	0.115	0.106	0.577	0.578	0.575	0.572	0.558	0.482	0.419	0.321	0.166	0.112	0.099	0.097	0.573	0.561	0.438	0.18	0.104	0.097	0.094	0.093	0.093	0.092	0.093	0.093	0.587
04:14:16	0.608	0.608	0.602	0.596	0.584	0.547	0.512	0.447	0.291	0.156	0.112	0.104	0.601	0.604	0.599	0.595	0.588	0.54	0.501	0.427	0.271	0.151	0.115	0.106	0.592	0.59	0.586	0.584	0.579	0.504	0.436	0.34	0.17	0.112	0.099	0.097	0.59	0.574	0.453	0.187	0.104	0.097	0.094	0.093	0.093	0.093	0.093	0.093	0.602
04:19:16	0.622	0.621	0.614	0.609	0.597	0.567	0.529	0.472	0.306	0.159	0.112	0.104	0.62	0.617	0.612	0.607	0.601	0.558	0.517	0.446	0.283	0.153	0.115	0.106	0.606	0.6	0.597	0.593	0.592	0.521	0.453	0.365	0.173	0.112	0.099	0.097	0.606	0.588	0.471	0.192	0.104	0.097	0.095	0.094	0.093	0.092	0.093	0.093	0.62
04:24:16	0.638	0.634	0.626	0.62	0.609	0.582	0.546	0.494	0.322	0.161	0.113	0.104	0.634	0.632	0.623	0.618	0.611	0.577	0.533	0.468	0.295	0.155	0.116	0.106	0.62	0.612	0.607	0.604	0.603	0.536	0.476	0.379	0.177	0.113	0.099	0.097	0.621	0.598	0.496	0.199	0.105	0.097	0.095	0.094	0.093	0.093	0.093	0.093	0.634
04:29:16	0.651	0.65	0.639	0.634	0.622	0.596	0.564	0.51	0.344	0.163	0.113	0.104	0.647	0.646	0.639	0.633	0.621	0.591	0.549	0.49	0.309	0.156	0.116	0.106	0.635	0.625	0.618	0.613	0.614	0.554	0.496	0.389	0.18	0.113	0.099	0.097	0.633	0.608	0.511	0.208	0.105	0.097	0.095	0.093	0.093	0.092	0.093	0.093	0.646
04:34:16	0.662	0.662	0.653	0.647	0.634	0.607	0.581	0.528	0.362	0.165	0.113	0.104	0.658	0.657	0.65	0.644	0.632	0.602	0.566	0.507	0.325	0.159	0.116	0.107	0.645	0.638	0.631	0.624	0.626	0.575	0.511	0.402	0.182	0.113	0.099	0.097	0.644	0.621	0.525	0.216	0.105	0.097	0.095	0.093	0.093	0.093	0.093	0.093	0.658
04:39:16	0.672	0.673	0.665	0.657	0.647	0.617	0.595	0.545	0.372	0.168	0.113	0.104	0.669	0.667	0.659	0.654	0.644	0.612	0.584	0.523	0.344	0.16	0.117	0.107	0.655	0.647	0.644	0.638	0.637	0.585	0.527	0.419	0.187	0.113	0.099	0.097	0.653	0.63	0.539	0.226	0.105	0.097	0.095	0.093	0.093	0.093	0.093	0.093	0.667
04:44:16	0.682	0.683	0.675	0.669	0.661	0.629	0.607	0.563	0.382	0.17	0.113	0.105	0.679	0.675	0.67	0.664	0.657	0.623	0.597	0.54	0.363	0.163	0.117	0.107	0.665	0.657	0.653	0.647	0.647	0.594	0.542	0.436	0.191	0.113	0.099	0.097	0.661	0.638	0.554	0.235	0.106	0.097	0.095	0.094	0.093	0.093	0.093	0.093	0.675
04:49:16	0.69	0.692	0.684	0.679	0.668	0.64	0.617	0.581	0.396	0.172	0.113	0.104	0.687	0.684	0.678	0.673	0.666	0.633	0.607	0.555	0.371	0.163	0.117	0.107	0.673	0.665	0.661	0.655	0.656	0.604	0.559	0.457	0.195	0.113	0.099	0.097	0.669	0.645	0.57	0.247	0.106	0.097	0.095	0.094	0.093	0.093	0.093	0.093	0.684
04:54:16	0.697	0.7	0.693	0.686	0.676	0.65	0.628	0.598	0.412	0.174	0.114	0.105	0.696	0.693	0.686	0.682	0.675	0.642	0.617	0.57	0.381	0.166	0.117	0.107	0.679	0.672	0.67	0.663	0.666	0.612	0.578	0.478	0.2	0.114	0.099	0.097	0.679	0.652	0.584	0.257	0.106	0.097	0.095	0.094	0.093	0.093	0.093	0.093	0.694
04:59:16	0.706	0.71	0.701	0.694	0.685	0.66	0.64	0.612	0.43	0.176	0.114	0.105	0.705	0.703	0.694	0.689	0.685	0.652	0.627	0.588	0.394	0.167	0.117	0.107	0.687	0.68	0.677	0.671	0.676	0.622	0.588	0.494	0.204	0.114	0.1	0.097	0.688	0.659	0.594	0.269	0.106	0.097	0.095	0.094	0.093	0.093	0.093	0.093	0.704
05:04:16	0.715	0.718	0.709	0.702	0.692	0.673	0.65	0.623	0.454	0.178	0.114	0.105	0.713	0.711	0.703	0.698	0.693	0.663	0.637	0.603	0.408	0.168	0.117	0.107	0.694	0.688	0.685	0.678	0.686	0.631	0.596	0.509	0.21	0.114	0.099	0.097	0.696	0.665	0.6	0.283	0.107	0.097	0.095	0.093	0.093	0.093	0.093	0.093	0.713
05:09:16	0.722	0.726	0.717	0.709	0.701	0.683	0.66	0.633	0.469	0.181	0.114	0.105	0.719	0.72	0.711	0.706	0.699	0.676	0.645	0.612	0.427	0.171	0.118	0.107	0.702	0.696	0.694	0.686	0.697	0.639	0.606	0.523	0.216	0.114	0.099	0.097	0.704	0.671	0.606	0.296	0.107	0.097	0.095	0.093	0.093	0.093	0.093	0.093	0.72
05:14:16	0.731	0.733	0.724	0.719	0.71	0.691	0.669	0.644	0.485	0.182	0.115	0.105	0.727	0.73	0.721	0.714	0.707	0.684	0.654	0.622	0.446	0.173	0.118	0.107	0.709	0.704	0.702	0.693	0.703	0.647	0.614	0.538	0.223	0.114	0.099	0.097	0.713	0.677	0.611	0.31	0.107	0.097	0.095	0.093	0.093	0.093	0.093	0.093	0.727
05:19:16	0.737	0.742	0.732	0.726	0.718	0.699	0.678	0.656	0.502	0.185	0.115	0.105	0.732	0.738	0.73	0.723	0.715	0.692	0.663	0.632	0.466	0.175	0.118	0.107	0.715	0.71	0.708	0.701	0.709	0.656	0.622	0.553	0.23	0.114	0.1	0.097	0.72	0.681	0.617	0.327	0.107	0.097	0.095	0.093	0.093	0.093	0.093	0.093	0.733
05:24:16	0.744	0.749	0.739	0.733	0.725	0.707	0.689	0.666	0.517	0.188	0.115	0.105	0.739	0.746	0.739	0.73	0.723	0.699	0.672	0.641	0.48	0.177	0.118	0.107	0.721	0.716	0.715	0.707	0.714	0.669	0.631	0.573	0.237	0.114	0.1	0.097	0.726	0.687	0.62	0.345	0.108	0.097	0.095	0.094	0.093	0.093	0.093	0.093	0.739
05:29:16	0.75	0.756	0.745	0.739	0.732	0.713	0.698	0.675	0.533	0.192	0.115	0.105	0.744	0.752	0.746	0.738	0.731	0.706	0.682	0.65	0.496	0.179	0.119	0.107	0.725	0.722	0.719	0.712	0.719	0.679	0.638	0.585	0.245	0.114	0.099	0.097	0.732	0.692	0.623	0.367	0.108	0.097	0.095	0.093	0.093	0.093	0.093	0.093	0.744
05:34:16	0.754	0.761	0.752	0.745	0.736	0.719	0.706	0.681	0.549	0.196	0.116	0.105	0.75	0.757	0.753	0.744	0.738	0.713	0.694	0.659	0.512	0.181	0.119	0.107	0.729	0.727	0.725	0.717	0.724	0.685	0.646	0.593	0.253	0.115	0.1	0.097	0.738	0.696	0.627	0.379	0.109	0.097	0.095	0.094	0.093	0.093	0.093	0.094	0.749
05:39:16	0.76	0.767	0.757	0.751	0.74	0.726	0.714	0.689	0.565	0.199	0.116	0.106	0.755	0.763	0.759	0.75	0.744	0.72	0.701	0.668	0.528	0.182	0.119	0.107	0.733	0.731	0.73	0.722	0.729	0.69	0.654	0.603	0.262	0.115	0.1	0.097	0.744	0.7	0.635	0.39	0.109	0.097	0.095	0.094	0.093	0.093	0.093	0.094	0.753
05:44:16	0.764	0.771	0.763	0.756	0.746	0.732	0.724	0.697	0.58	0.203	0.116	0.105	0.758	0.767	0.765	0.756	0.75	0.726	0.707	0.675	0.543	0.185	0.119	0.107	0.736	0.736	0.734	0.726	0.734	0.694	0.661	0.61	0.274	0.115	0.1	0.097	0.75	0.703	0.641	0.403	0.109	0.097	0.095	0.094	0.093	0.093	0.093	0.094	0.757
05:49:16	0.768	0.776	0.769	0.763	0.752	0.739	0.729	0.705	0.595	0.207	0.116	0.106	0.763	0.773	0.77	0.762	0.757	0.732	0.713	0.683	0.557	0.187	0.12	0.108	0.739	0.739	0.739	0.731	0.739	0.699	0.668	0.617	0.285	0.115	0.1	0.097	0.755	0.706	0.644	0.417	0.11	0.097	0.095	0.094	0.093	0.093	0.093	0.094	0.762
05:54:16	0.772	0.781	0.774	0.767	0.759	0.744	0.734	0.712	0.606	0.212	0.116	0.105	0.768	0.777	0.774	0.767	0.762	0.738	0.719	0.691	0.571	0.189	0.12	0.108	0.742	0.743	0.743	0.735	0.744	0.703	0.674	0.626	0.297	0.116	0.1	0.097	0.76	0.71	0.65	0.434	0.11	0.098	0.095	0.094	0.093	0.093	0.093	0.094	0.765
05:59:16	0.776	0.785	0.779	0.772	0.766	0.749	0.738	0.718	0.616	0.218	0.116	0.106	0.771	0.781	0.779	0.772	0.767	0.744	0.724	0.698	0.588	0.191	0.12	0.108	0.745	0.747	0.747	0.739	0.749	0.708	0.683	0.633	0.31	0.115	0.1	0.097	0.765	0.713	0.654	0.457	0.111	0.098	0.095	0.094	0.093	0.093	0.094	0.094	0.769
06:04:16	0.78	0.79	0.785	0.775	0.772	0.755	0.743	0.726	0.625	0.224	0.116	0.106	0.776	0.786	0.783	0.777	0.771	0.749	0.731	0.706	0.602	0.194	0.12	0.108	0.747	0.75	0.75	0.743	0.751	0.712	0.693	0.641	0.328	0.116	0.1	0.097	0.768	0.715	0.659	0.47	0.111	0.098	0.095	0.094	0.093	0.093	0.093	0.094	0.772
06:09:16	0.783	0.794	0.789	0.779	0.777	0.761	0.748	0.733	0.634	0.231	0.117	0.106	0.779	0.79	0.788	0.78	0.777	0.755	0.737	0.717	0.612	0.196	0.12	0.108	0.749	0.753	0.754	0.747	0.755	0.716	0.697	0.648	0.344	0.116	0.1	0.097	0.773	0.719	0.663	0.484	0.112	0.098	0.095	0.094	0.093	0.093	0.093	0.094	0.776
06:14:16	0.787	0.797	0.795	0.784	0.782	0.765	0.753	0.74	0.642	0.237	0.117	0.106	0.783	0.795	0.792	0.785	0.781	0.76	0.742	0.723	0.621	0.2	0.12	0.108	0.751	0.756	0.757	0.75	0.759	0.72	0.702	0.654	0.351	0.115	0.099	0.097	0.778	0.722	0.668	0.496	0.112	0.097	0.095	0.094	0.093	0.093	0.093	0.094	0.779
06:19:16	0.79	0.802	0.8	0.788	0.786	0.771	0.758	0.749	0.65	0.245	0.117	0.106	0.787	0.799	0.796	0.79	0.786	0.765	0.747	0.728	0.63	0.203	0.12	0.108	0.754	0.759	0.761	0.754	0.763	0.724	0.706	0.66	0.36	0.116	0.1	0.097	0.782	0.725	0.672	0.509	0.113	0.098	0.095	0.094	0.093	0.093	0.094	0.094	0.783
06:24:16	0.794	0.806	0.804	0.793	0.79	0.776	0.763	0.755	0.659	0.252	0.117	0.106	0.79	0.802	0.799	0.794	0.791	0.77	0.752	0.733	0.638	0.207	0.121	0.108	0.756	0.763	0.764	0.758	0.766	0.728	0.71	0.666	0.372	0.116	0.1	0.097	0.787	0.729	0.677	0.522	0.113	0.098	0.095	0.094	0.093	0.093	0.093	0.094	0.787
06:29:16	0.797	0.81	0.809	0.797	0.793	0.781	0.769	0.762	0.666	0.261	0.117	0.106	0.795	0.806	0.803	0.799	0.795	0.775	0.758	0.739	0.646	0.211	0.121	0.108	0.758	0.765	0.767	0.76	0.769	0.732	0.713	0.672	0.385	0.116	0.099	0.097	0.791	0.733	0.68	0.534	0.114	0.098	0.095	0.094	0.093	0.093	0.094	0.094	0.79
06:34:16	0.8	0.814	0.813	0.804	0.797	0.785	0.776	0.767	0.672	0.271	0.117	0.106	0.798	0.81	0.806	0.804	0.798	0.78	0.763	0.744	0.653	0.215	0.12	0.108	0.761	0.768	0.77	0.764	0.773	0.736	0.718	0.676	0.401	0.117	0.1	0.097	0.795	0.736	0.685	0.545	0.114	0.098	0.095	0.094	0.093	0.093	0.094	0.094	0.794
06:39:16	0.804	0.818	0.817	0.806	0.802	0.791	0.781	0.773	0.679	0.282	0.117	0.106	0.801	0.814	0.81	0.808	0.803	0.785	0.768	0.749	0.661	0.219	0.121	0.108	0.763	0.771	0.773	0.767	0.777	0.739	0.721	0.681	0.417	0.116	0.1	0.097	0.799	0.741	0.69	0.557	0.115	0.098	0.095	0.094	0.093	0.093	0.093	0.094	0.797
06:44:16	0.807	0.821	0.822	0.81	0.808	0.795	0.786	0.778	0.69	0.294	0.117	0.106	0.805	0.818	0.814	0.813	0.806	0.79	0.774	0.755	0.669	0.226	0.121	0.108	0.764	0.773	0.776	0.771	0.78	0.743	0.726	0.686	0.436	0.117	0.1	0.097	0.803	0.745	0.694	0.57	0.115	0.098	0.095	0.094	0.093	0.093	0.094	0.094	0.801
06:49:16	0.81	0.825	0.825	0.814	0.812	0.8	0.791	0.784	0.693	0.31	0.118	0.107	0.809	0.823	0.817	0.818	0.81	0.795	0.78	0.76	0.675	0.23	0.121	0.108	0.766	0.776	0.779	0.774	0.784	0.747	0.729	0.692	0.451	0.117	0.1	0.097	0.807	0.749	0.699	0.58	0.116	0.098	0.095	0.094	0.093	0.093	0.094	0.094	0.803
06:54:16	0.814	0.828	0.83	0.82	0.818	0.805	0.797	0.789	0.699	0.32	0.118	0.107	0.812	0.826	0.82	0.822	0.813	0.8	0.785	0.765	0.681	0.237	0.121	0.108	0.769	0.779	0.782	0.777	0.788	0.752	0.732	0.696	0.465	0.117	0.1	0.097	0.811	0.754	0.703	0.587	0.117	0.098	0.095	0.094	0.093	0.093	0.094	0.094	0.806
06:59:16	0.817	0.832	0.834	0.821	0.822	0.809	0.803	0.794	0.704	0.326	0.118	0.107	0.815	0.83	0.823	0.826	0.817	0.805	0.791	0.771	0.687	0.244	0.121	0.108	0.771	0.782	0.785	0.78	0.791	0.758	0.736	0.701	0.479	0.117	0.1	0.097	0.814	0.758	0.706	0.593	0.118	0.098	0.095	0.094	0.093	0.093	0.094	0.094	0.81
07:04:16	0.82	0.836	0.837	0.825	0.827	0.814	0.808	0.799	0.714	0.335	0.118	0.107	0.818	0.834	0.827	0.83	0.82	0.809	0.795	0.776	0.693	0.251	0.122	0.108	0.772	0.784	0.788	0.783	0.794	0.763	0.74	0.707	0.495	0.117	0.1	0.097	0.818	0.763	0.711	0.598	0.118	0.098	0.095	0.094	0.093	0.093	0.094	0.094	0.813
07:09:16	0.823	0.839	0.841	0.831	0.83	0.818	0.812	0.804	0.72	0.344	0.118	0.107	0.822	0.837	0.829	0.834	0.824	0.814	0.8	0.78	0.698	0.26	0.122	0.108	0.774	0.787	0.791	0.786	0.796	0.765	0.743	0.715	0.509	0.118	0.1	0.097	0.822	0.768	0.715	0.603	0.119	0.098	0.095	0.094	0.093	0.093	0.094	0.095	0.817
07:14:16	0.826	0.842	0.845	0.836	0.832	0.822	0.818	0.809	0.722	0.356	0.118	0.107	0.825	0.841	0.832	0.837	0.827	0.819	0.805	0.786	0.704	0.269	0.122	0.108	0.777	0.79	0.793	0.789	0.8	0.765	0.748	0.719	0.523	0.118	0.1	0.097	0.825	0.773	0.718	0.608	0.12	0.098	0.095	0.094	0.093	0.093	0.094	0.095	0.82
07:19:16	0.829	0.845	0.847	0.84	0.835	0.825	0.82	0.814	0.727	0.368	0.118	0.107	0.828	0.844	0.835	0.84	0.831	0.823	0.81	0.791	0.708	0.277	0.122	0.108	0.778	0.792	0.796	0.791	0.803	0.768	0.75	0.723	0.536	0.118	0.1	0.097	0.829	0.778	0.722	0.613	0.121	0.098	0.095	0.094	0.093	0.093	0.094	0.095	0.823
07:24:16	0.832	0.848	0.851	0.84	0.837	0.829	0.825	0.818	0.732	0.381	0.118	0.106	0.831	0.848	0.838	0.843	0.834	0.828	0.815	0.795	0.713	0.289	0.122	0.108	0.78	0.795	0.798	0.794	0.805	0.771	0.754	0.725	0.549	0.119	0.1	0.097	0.833	0.782	0.725	0.617	0.122	0.098	0.095	0.094	0.093	0.093	0.094	0.094	0.826
07:29:16	0.835	0.851	0.854	0.843	0.841	0.833	0.828	0.822	0.739	0.396	0.118	0.107	0.835	0.851	0.841	0.846	0.837	0.831	0.819	0.8	0.72	0.3	0.122	0.108	0.783	0.797	0.801	0.797	0.808	0.774	0.757	0.728	0.567	0.119	0.1	0.097	0.836	0.788	0.728	0.622	0.123	0.098	0.095	0.094	0.093	0.093	0.094	0.094	0.828
07:34:16	0.838	0.855	0.856	0.845	0.845	0.836	0.831	0.827	0.747	0.409	0.119	0.107	0.838	0.855	0.844	0.849	0.84	0.834	0.823	0.806	0.725	0.313	0.122	0.108	0.784	0.799	0.803	0.799	0.811	0.778	0.76	0.732	0.578	0.119	0.1	0.097	0.84	0.792	0.732	0.626	0.125	0.098	0.095	0.094	0.093	0.093	0.094	0.095	0.831
07:39:16	0.841	0.857	0.86	0.85	0.849	0.84	0.834	0.831	0.755	0.424	0.119	0.107	0.84	0.857	0.847	0.851	0.843	0.836	0.827	0.81	0.73	0.325	0.122	0.109	0.785	0.801	0.805	0.802	0.813	0.782	0.764	0.734	0.586	0.12	0.1	0.097	0.843	0.797	0.735	0.63	0.125	0.098	0.095	0.094	0.093	0.093	0.094	0.095	0.834
07:44:16	0.843	0.86	0.863	0.854	0.854	0.844	0.835	0.834	0.757	0.438	0.119	0.107	0.843	0.86	0.849	0.855	0.847	0.839	0.831	0.814	0.736	0.332	0.123	0.109	0.787	0.803	0.808	0.804	0.815	0.788	0.767	0.737	0.592	0.12	0.1	0.097	0.846	0.802	0.738	0.635	0.127	0.098	0.095	0.094	0.093	0.093	0.094	0.095	0.837
07:49:16	0.846	0.863	0.864	0.854	0.858	0.847	0.839	0.839	0.761	0.45	0.119	0.107	0.846	0.863	0.852	0.857	0.85	0.843	0.835	0.819	0.742	0.34	0.122	0.108	0.79	0.806	0.81	0.806	0.817	0.793	0.77	0.741	0.599	0.121	0.1	0.097	0.849	0.807	0.743	0.638	0.128	0.098	0.095	0.094	0.093	0.093	0.094	0.095	0.839
07:54:16	0.849	0.865	0.868	0.858	0.862	0.851	0.843	0.843	0.767	0.465	0.12	0.107	0.849	0.866	0.855	0.859	0.853	0.847	0.84	0.823	0.75	0.35	0.123	0.109	0.79	0.807	0.812	0.809	0.82	0.796	0.773	0.744	0.606	0.122	0.1	0.097	0.852	0.813	0.746	0.642	0.13	0.098	0.095	0.094	0.094	0.093	0.094	0.095	0.842
07:59:16	0.851	0.868	0.871	0.864	0.866	0.854	0.847	0.847	0.773	0.479	0.119	0.107	0.851	0.868	0.858	0.862	0.857	0.85	0.845	0.828	0.756	0.36	0.123	0.109	0.792	0.81	0.814	0.811	0.822	0.798	0.776	0.747	0.613	0.122	0.1	0.097	0.855	0.816	0.749	0.646	0.132	0.098	0.095	0.094	0.093	0.093	0.094	0.095	0.844
08:04:16	0.853	0.871	0.873	0.87	0.869	0.858	0.852	0.852	0.779	0.493	0.12	0.107	0.854	0.872	0.86	0.866	0.861	0.854	0.849	0.832	0.761	0.37	0.122	0.109	0.793	0.812	0.816	0.813	0.825	0.799	0.778	0.751	0.618	0.123	0.1	0.097	0.858	0.821	0.753	0.653	0.134	0.098	0.095	0.094	0.093	0.093	0.094	0.095	0.847
08:09:16	0.856	0.873	0.877	0.868	0.869	0.862	0.856	0.856	0.786	0.508	0.12	0.107	0.857	0.874	0.864	0.869	0.863	0.858	0.854	0.838	0.767	0.383	0.123	0.109	0.795	0.814	0.818	0.816	0.827	0.8	0.782	0.753	0.625	0.123	0.1	0.097	0.861	0.826	0.756	0.659	0.137	0.099	0.095	0.094	0.093	0.093	0.094	0.095	0.849
08:14:16	0.858	0.876	0.88	0.87	0.872	0.865	0.861	0.861	0.79	0.521	0.12	0.107	0.859	0.877	0.867	0.871	0.866	0.86	0.857	0.842	0.772	0.397	0.123	0.109	0.796	0.816	0.82	0.817	0.83	0.8	0.784	0.757	0.63	0.124	0.1	0.097	0.863	0.83	0.759	0.664	0.139	0.099	0.095	0.094	0.094	0.093	0.094	0.095	0.852
08:19:16	0.859	0.878	0.882	0.873	0.874	0.868	0.865	0.865	0.796	0.535	0.12	0.107	0.861	0.881	0.87	0.874	0.869	0.863	0.862	0.848	0.776	0.41	0.123	0.109	0.797	0.817	0.822	0.82	0.832	0.802	0.786	0.759	0.634	0.125	0.1	0.097	0.866	0.835	0.762	0.667	0.141	0.099	0.095	0.094	0.093	0.093	0.094	0.095	0.856
08:24:16	0.862	0.881	0.885	0.877	0.877	0.871	0.87	0.869	0.801	0.549	0.12	0.107	0.863	0.883	0.873	0.877	0.872	0.866	0.866	0.853	0.781	0.425	0.124	0.109	0.799	0.819	0.824	0.822	0.835	0.804	0.79	0.761	0.639	0.125	0.1	0.097	0.869	0.839	0.766	0.67	0.144	0.099	0.095	0.094	0.093	0.093	0.094	0.095	0.859
08:29:16	0.864	0.884	0.887	0.88	0.88	0.874	0.874	0.872	0.807	0.564	0.121	0.107	0.866	0.886	0.875	0.879	0.875	0.869	0.87	0.858	0.785	0.438	0.124	0.109	0.8	0.82	0.826	0.824	0.836	0.806	0.793	0.764	0.645	0.127	0.1	0.097	0.871	0.843	0.769	0.674	0.148	0.099	0.095	0.094	0.093	0.093	0.094	0.095	0.861
08:34:16	0.866	0.887	0.89	0.883	0.883	0.877	0.876	0.876	0.812	0.576	0.121	0.107	0.868	0.889	0.878	0.882	0.878	0.872	0.874	0.863	0.789	0.45	0.124	0.109	0.801	0.823	0.828	0.826	0.839	0.807	0.795	0.766	0.648	0.128	0.1	0.098	0.873	0.847	0.773	0.678	0.151	0.099	0.095	0.094	0.093	0.093	0.094	0.095	0.863
08:39:16	0.868	0.889	0.893	0.887	0.888	0.88	0.88	0.88	0.818	0.586	0.121	0.107	0.87	0.892	0.881	0.884	0.88	0.874	0.877	0.867	0.794	0.463	0.124	0.109	0.803	0.825	0.83	0.829	0.841	0.809	0.798	0.768	0.653	0.129	0.1	0.097	0.876	0.852	0.776	0.681	0.154	0.099	0.095	0.094	0.094	0.093	0.094	0.095	0.866
08:44:16	0.87	0.892	0.894	0.891	0.889	0.883	0.882	0.882	0.822	0.592	0.121	0.107	0.873	0.894	0.884	0.887	0.883	0.875	0.88	0.871	0.799	0.477	0.124	0.109	0.804	0.826	0.832	0.831	0.844	0.81	0.801	0.77	0.658	0.131	0.1	0.097	0.878	0.856	0.78	0.684	0.158	0.1	0.095	0.094	0.093	0.093	0.094	0.095	0.869
08:49:16	0.873	0.894	0.897	0.892	0.894	0.885	0.886	0.885	0.827	0.598	0.121	0.108	0.875	0.897	0.885	0.888	0.885	0.876	0.883	0.875	0.802	0.49	0.124	0.109	0.806	0.829	0.835	0.833	0.846	0.812	0.804	0.773	0.662	0.132	0.1	0.098	0.88	0.858	0.784	0.688	0.163	0.1	0.096	0.094	0.094	0.093	0.094	0.096	0.872
08:54:16	0.876	0.896	0.899	0.894	0.896	0.888	0.888	0.888	0.831	0.606	0.123	0.108	0.877	0.9	0.888	0.89	0.888	0.879	0.887	0.879	0.806	0.503	0.125	0.109	0.806	0.831	0.836	0.836	0.847	0.813	0.806	0.776	0.665	0.133	0.1	0.098	0.883	0.86	0.788	0.691	0.167	0.1	0.096	0.094	0.093	0.094	0.095	0.096	0.875
08:59:16	0.878	0.899	0.902	0.899	0.898	0.89	0.889	0.89	0.835	0.611	0.122	0.108	0.88	0.902	0.89	0.891	0.89	0.879	0.888	0.881	0.811	0.518	0.124	0.109	0.808	0.832	0.838	0.837	0.849	0.814	0.809	0.778	0.669	0.136	0.1	0.097	0.886	0.863	0.791	0.695	0.173	0.1	0.096	0.094	0.094	0.093	0.095	0.096	0.877
09:04:16	0.879	0.901	0.903	0.899	0.901	0.892	0.89	0.893	0.839	0.617	0.123	0.108	0.882	0.905	0.892	0.892	0.892	0.881	0.892	0.884	0.816	0.531	0.125	0.109	0.808	0.834	0.84	0.839	0.851	0.816	0.812	0.781	0.673	0.137	0.1	0.097	0.888	0.865	0.795	0.698	0.176	0.1	0.096	0.094	0.094	0.093	0.095	0.096	0.878
09:09:16	0.881	0.903	0.905	0.898	0.902	0.894	0.892	0.895	0.843	0.623	0.123	0.108	0.884	0.906	0.893	0.893	0.893	0.883	0.894	0.887	0.819	0.544	0.125	0.109	0.81	0.836	0.841	0.841	0.852	0.819	0.814	0.783	0.676	0.139	0.1	0.097	0.89	0.867	0.798	0.701	0.18	0.1	0.096	0.094	0.094	0.093	0.095	0.096	0.879
09:14:16	0.883	0.905	0.907	0.899	0.901	0.895	0.895	0.897	0.846	0.629	0.122	0.108	0.886	0.908	0.895	0.894	0.895	0.884	0.896	0.89	0.824	0.558	0.125	0.109	0.811	0.837	0.843	0.842	0.853	0.821	0.815	0.786	0.68	0.142	0.1	0.097	0.892	0.868	0.802	0.703	0.185	0.101	0.095	0.094	0.093	0.093	0.095	0.096	0.881
09:19:16	0.885	0.907	0.909	0.902	0.903	0.897	0.897	0.9	0.85	0.634	0.123	0.108	0.888	0.911	0.897	0.896	0.898	0.886	0.898	0.892	0.829	0.572	0.125	0.109	0.812	0.839	0.845	0.844	0.854	0.825	0.818	0.788	0.684	0.144	0.1	0.098	0.895	0.87	0.806	0.706	0.192	0.101	0.096	0.094	0.094	0.093	0.095	0.096	0.884
09:24:16	0.886	0.909	0.911	0.903	0.904	0.899	0.899	0.902	0.853	0.641	0.123	0.108	0.891	0.913	0.898	0.896	0.899	0.887	0.899	0.895	0.833	0.583	0.125	0.109	0.813	0.84	0.846	0.845	0.855	0.828	0.819	0.79	0.689	0.148	0.1	0.097	0.897	0.872	0.81	0.709	0.198	0.102	0.096	0.094	0.094	0.093	0.095	0.096	0.886
09:29:16	0.888	0.911	0.912	0.905	0.905	0.902	0.901	0.904	0.856	0.646	0.124	0.108	0.892	0.914	0.9	0.897	0.901	0.888	0.9	0.896	0.837	0.59	0.126	0.109	0.814	0.841	0.848	0.847	0.857	0.83	0.821	0.792	0.692	0.15	0.1	0.097	0.899	0.874	0.812	0.711	0.203	0.102	0.096	0.094	0.094	0.093	0.095	0.096	0.889
09:34:16	0.89	0.912	0.914	0.908	0.907	0.906	0.903	0.906	0.859	0.652	0.125	0.108	0.894	0.917	0.901	0.899	0.903	0.891	0.901	0.9	0.841	0.596	0.125	0.109	0.815	0.843	0.849	0.848	0.858	0.832	0.823	0.794	0.696	0.154	0.1	0.097	0.9	0.875	0.816	0.714	0.21	0.102	0.096	0.094	0.093	0.093	0.095	0.096	0.889
09:39:16	0.892	0.914	0.916	0.91	0.912	0.906	0.903	0.908	0.862	0.658	0.125	0.108	0.896	0.918	0.902	0.899	0.905	0.892	0.902	0.902	0.845	0.604	0.126	0.109	0.816	0.844	0.85	0.849	0.859	0.834	0.824	0.796	0.7	0.158	0.1	0.098	0.903	0.878	0.819	0.716	0.218	0.103	0.096	0.094	0.094	0.093	0.095	0.096	0.892
09:44:16	0.894	0.915	0.918	0.913	0.914	0.907	0.903	0.91	0.864	0.663	0.125	0.108	0.898	0.92	0.903	0.901	0.907	0.893	0.903	0.903	0.849	0.61	0.126	0.109	0.817	0.845	0.852	0.851	0.861	0.835	0.826	0.798	0.703	0.162	0.1	0.097	0.905	0.88	0.823	0.718	0.226	0.104	0.096	0.094	0.094	0.094	0.095	0.096	0.893
09:49:16	0.895	0.917	0.919	0.913	0.915	0.908	0.905	0.912	0.867	0.669	0.126	0.108	0.899	0.922	0.904	0.901	0.908	0.895	0.905	0.905	0.852	0.615	0.126	0.109	0.818	0.847	0.853	0.852	0.862	0.836	0.827	0.798	0.707	0.167	0.1	0.097	0.906	0.882	0.826	0.721	0.236	0.105	0.096	0.094	0.094	0.094	0.095	0.096	0.895
09:54:16	0.896	0.919	0.92	0.916	0.918	0.91	0.906	0.913	0.869	0.675	0.126	0.108	0.901	0.923	0.904	0.902	0.909	0.896	0.905	0.905	0.856	0.621	0.127	0.109	0.818	0.847	0.854	0.853	0.863	0.836	0.828	0.799	0.709	0.172	0.1	0.097	0.908	0.885	0.829	0.723	0.246	0.105	0.096	0.094	0.094	0.094	0.095	0.096	0.896
09:59:16	0.898	0.921	0.922	0.921	0.92	0.911	0.907	0.915	0.872	0.68	0.127	0.108	0.903	0.925	0.905	0.902	0.911	0.897	0.906	0.906	0.859	0.627	0.127	0.109	0.82	0.848	0.855	0.854	0.864	0.837	0.829	0.801	0.714	0.175	0.1	0.098	0.91	0.886	0.833	0.725	0.258	0.106	0.096	0.094	0.094	0.093	0.095	0.096	0.896
10:04:16	0.899	0.922	0.924	0.921	0.921	0.913	0.909	0.917	0.874	0.685	0.127	0.108	0.905	0.927	0.906	0.903	0.912	0.898	0.907	0.907	0.862	0.632	0.126	0.109	0.821	0.849	0.856	0.855	0.865	0.838	0.83	0.802	0.717	0.181	0.1	0.097	0.912	0.888	0.836	0.728	0.27	0.107	0.096	0.094	0.094	0.094	0.095	0.096	0.896
10:09:16	0.901	0.923	0.925	0.919	0.921	0.913	0.913	0.918	0.876	0.691	0.128	0.108	0.906	0.929	0.907	0.904	0.914	0.9	0.908	0.908	0.865	0.639	0.127	0.109	0.822	0.851	0.857	0.856	0.865	0.838	0.831	0.803	0.72	0.188	0.1	0.098	0.914	0.891	0.839	0.73	0.282	0.108	0.096	0.094	0.094	0.094	0.095	0.097	0.898
10:14:16	0.903	0.925	0.926	0.918	0.921	0.915	0.916	0.919	0.878	0.696	0.129	0.108	0.907	0.93	0.908	0.905	0.916	0.901	0.91	0.91	0.867	0.644	0.127	0.109	0.822	0.852	0.857	0.857	0.866	0.838	0.833	0.804	0.723	0.194	0.1	0.097	0.915	0.892	0.841	0.732	0.296	0.109	0.096	0.094	0.094	0.093	0.095	0.096	0.899
10:19:16	0.905	0.926	0.928	0.92	0.921	0.916	0.918	0.921	0.88	0.701	0.13	0.108	0.909	0.931	0.909	0.905	0.916	0.902	0.91	0.91	0.871	0.65	0.128	0.109	0.824	0.852	0.858	0.858	0.867	0.838	0.833	0.805	0.726	0.201	0.101	0.097	0.917	0.894	0.842	0.733	0.312	0.111	0.096	0.094	0.094	0.094	0.095	0.096	0.901
10:24:16	0.908	0.928	0.929	0.921	0.922	0.917	0.918	0.922	0.881	0.706	0.13	0.108	0.91	0.933	0.909	0.906	0.918	0.902	0.911	0.911	0.873	0.655	0.128	0.109	0.824	0.853	0.859	0.859	0.868	0.839	0.834	0.806	0.729	0.208	0.101	0.098	0.919	0.896	0.848	0.734	0.332	0.112	0.096	0.094	0.094	0.094	0.095	0.097	0.901
10:29:16	0.91	0.929	0.929	0.923	0.923	0.918	0.919	0.924	0.884	0.711	0.132	0.109	0.912	0.935	0.91	0.907	0.92	0.904	0.913	0.913	0.876	0.66	0.129	0.11	0.825	0.854	0.86	0.86	0.869	0.84	0.836	0.806	0.733	0.216	0.1	0.098	0.92	0.897	0.85	0.737	0.343	0.114	0.097	0.094	0.094	0.094	0.095	0.097	0.903
10:34:16	0.912	0.93	0.93	0.925	0.924	0.92	0.92	0.925	0.886	0.715	0.133	0.109	0.913	0.935	0.911	0.908	0.92	0.905	0.913	0.914	0.878	0.666	0.128	0.11	0.826	0.855	0.861	0.862	0.87	0.841	0.836	0.807	0.737	0.226	0.101	0.097	0.921	0.9	0.85	0.739	0.352	0.116	0.097	0.094	0.094	0.094	0.095	0.097	0.904
10:39:16	0.913	0.931	0.932	0.926	0.924	0.921	0.92	0.927	0.887	0.72	0.134	0.109	0.914	0.937	0.912	0.908	0.921	0.904	0.914	0.915	0.88	0.672	0.129	0.109	0.827	0.855	0.862	0.862	0.87	0.84	0.837	0.808	0.739	0.236	0.101	0.098	0.923	0.903	0.851	0.74	0.364	0.118	0.097	0.094	0.094	0.094	0.095	0.097	0.905
10:44:16	0.913	0.932	0.933	0.929	0.927	0.923	0.922	0.928	0.888	0.725	0.135	0.109	0.916	0.938	0.913	0.909	0.923	0.905	0.915	0.915	0.883	0.678	0.13	0.11	0.828	0.856	0.863	0.863	0.872	0.842	0.837	0.809	0.741	0.248	0.101	0.098	0.925	0.907	0.851	0.742	0.379	0.121	0.097	0.095	0.094	0.094	0.095	0.097	0.905
10:49:16	0.913	0.934	0.934	0.929	0.929	0.925	0.924	0.928	0.89	0.729	0.136	0.109	0.917	0.939	0.913	0.911	0.924	0.906	0.917	0.917	0.885	0.682	0.13	0.11	0.828	0.857	0.863	0.863	0.872	0.842	0.839	0.809	0.744	0.26	0.101	0.098	0.925	0.909	0.851	0.745	0.393	0.124	0.097	0.094	0.094	0.094	0.095	0.097	0.905
10:54:16	0.915	0.935	0.935	0.931	0.931	0.926	0.925	0.929	0.892	0.733	0.138	0.109	0.918	0.94	0.914	0.911	0.925	0.907	0.917	0.918	0.887	0.688	0.13	0.11	0.828	0.857	0.863	0.864	0.873	0.842	0.84	0.81	0.746	0.273	0.101	0.097	0.927	0.912	0.852	0.747	0.411	0.127	0.097	0.094	0.094	0.094	0.095	0.097	0.907
10:59:16	0.916	0.936	0.936	0.935	0.932	0.928	0.926	0.93	0.893	0.737	0.139	0.109	0.92	0.941	0.915	0.912	0.926	0.908	0.918	0.919	0.89	0.694	0.131	0.11	0.83	0.857	0.865	0.865	0.874	0.843	0.84	0.811	0.75	0.288	0.101	0.098	0.929	0.913	0.852	0.749	0.428	0.13	0.097	0.094	0.094	0.094	0.095	0.097	0.908
11:04:16	0.915	0.937	0.936	0.936	0.933	0.93	0.927	0.931	0.895	0.741	0.142	0.109	0.92	0.943	0.915	0.913	0.926	0.908	0.92	0.92	0.892	0.697	0.131	0.109	0.83	0.859	0.865	0.865	0.874	0.843	0.842	0.811	0.752	0.303	0.101	0.098	0.93	0.913	0.853	0.752	0.441	0.135	0.098	0.094	0.094	0.094	0.095	0.097	0.909
11:09:16	0.918	0.937	0.938	0.937	0.935	0.93	0.928	0.931	0.896	0.746	0.143	0.109	0.921	0.943	0.916	0.912	0.927	0.908	0.92	0.921	0.894	0.703	0.132	0.109	0.831	0.859	0.866	0.866	0.875	0.844	0.842	0.812	0.754	0.324	0.101	0.098	0.931	0.914	0.854	0.753	0.454	0.139	0.098	0.094	0.094	0.094	0.095	0.097	0.91
11:14:16	0.919	0.938	0.938	0.935	0.935	0.93	0.928	0.931	0.897	0.749	0.145	0.109	0.922	0.943	0.917	0.913	0.928	0.909	0.92	0.921	0.896	0.707	0.133	0.11	0.832	0.86	0.866	0.867	0.875	0.844	0.843	0.812	0.756	0.341	0.101	0.098	0.932	0.915	0.855	0.755	0.466	0.144	0.098	0.094	0.094	0.094	0.095	0.097	0.912
11:19:16	0.921	0.94	0.938	0.933	0.936	0.931	0.929	0.933	0.899	0.753	0.148	0.109	0.923	0.945	0.917	0.914	0.929	0.91	0.922	0.922	0.899	0.713	0.133	0.11	0.832	0.861	0.866	0.868	0.876	0.845	0.843	0.813	0.759	0.35	0.101	0.098	0.933	0.915	0.855	0.758	0.471	0.149	0.099	0.094	0.094	0.094	0.096	0.097	0.912
11:24:16	0.922	0.941	0.94	0.933	0.936	0.931	0.929	0.933	0.901	0.757	0.15	0.11	0.925	0.946	0.918	0.914	0.93	0.91	0.921	0.923	0.9	0.718	0.134	0.11	0.833	0.861	0.867	0.868	0.877	0.845	0.844	0.814	0.761	0.362	0.101	0.098	0.936	0.915	0.857	0.76	0.479	0.156	0.099	0.095	0.094	0.094	0.096	0.097	0.915
11:29:16	0.922	0.941	0.94	0.933	0.936	0.933	0.93	0.933	0.901	0.761	0.152	0.11	0.926	0.947	0.919	0.915	0.93	0.911	0.922	0.923	0.903	0.722	0.135	0.11	0.833	0.861	0.867	0.868	0.878	0.846	0.844	0.815	0.763	0.377	0.101	0.098	0.937	0.915	0.858	0.761	0.485	0.159	0.099	0.095	0.094	0.094	0.096	0.097	0.915
11:34:16	0.921	0.942	0.941	0.934	0.935	0.932	0.931	0.934	0.903	0.765	0.155	0.109	0.926	0.947	0.919	0.916	0.931	0.911	0.923	0.923	0.904	0.725	0.135	0.11	0.834	0.862	0.868	0.869	0.877	0.846	0.845	0.815	0.765	0.392	0.101	0.098	0.938	0.915	0.858	0.764	0.491	0.163	0.1	0.095	0.094	0.094	0.096	0.097	0.916
11:39:16	0.922	0.942	0.941	0.935	0.935	0.933	0.931	0.934	0.903	0.769	0.16	0.11	0.927	0.948	0.92	0.915	0.932	0.912	0.923	0.924	0.906	0.731	0.137	0.11	0.834	0.862	0.869	0.87	0.878	0.847	0.846	0.816	0.767	0.41	0.101	0.098	0.94	0.916	0.86	0.765	0.496	0.168	0.1	0.095	0.094	0.094	0.096	0.097	0.918
11:44:16	0.922	0.943	0.942	0.935	0.935	0.933	0.931	0.934	0.904	0.773	0.163	0.109	0.928	0.949	0.921	0.917	0.933	0.912	0.922	0.924	0.907	0.735	0.137	0.11	0.835	0.862	0.869	0.87	0.879	0.847	0.846	0.816	0.768	0.432	0.101	0.098	0.941	0.916	0.861	0.767	0.5	0.174	0.1	0.095	0.094	0.094	0.096	0.097	0.919
11:49:16	0.922	0.944	0.941	0.936	0.936	0.933	0.932	0.935	0.904	0.777	0.166	0.11	0.928	0.949	0.92	0.917	0.933	0.912	0.924	0.925	0.908	0.74	0.14	0.11	0.835	0.863	0.869	0.871	0.879	0.847	0.847	0.816	0.769	0.45	0.101	0.098	0.942	0.916	0.862	0.769	0.504	0.181	0.101	0.094	0.094	0.094	0.096	0.098	0.92
11:54:16	0.923	0.945	0.943	0.938	0.936	0.934	0.932	0.935	0.905	0.781	0.169	0.11	0.929	0.95	0.92	0.918	0.934	0.913	0.925	0.926	0.909	0.744	0.141	0.11	0.836	0.864	0.87	0.871	0.879	0.848	0.848	0.816	0.771	0.463	0.101	0.098	0.942	0.915	0.863	0.772	0.507	0.189	0.101	0.095	0.094	0.094	0.096	0.098	0.921
11:59:16	0.924	0.945	0.943	0.939	0.936	0.934	0.933	0.935	0.906	0.784	0.174	0.11	0.93	0.95	0.922	0.918	0.935	0.913	0.925	0.926	0.911	0.747	0.143	0.11	0.837	0.864	0.87	0.871	0.879	0.848	0.848	0.817	0.772	0.478	0.101	0.098	0.944	0.916	0.864	0.774	0.511	0.197	0.102	0.095	0.094	0.094	0.096	0.098	0.923
12:04:16	0.925	0.945	0.943	0.939	0.937	0.935	0.933	0.936	0.906	0.787	0.179	0.11	0.931	0.951	0.922	0.918	0.935	0.913	0.924	0.927	0.911	0.751	0.144	0.11	0.837	0.864	0.871	0.871	0.88	0.848	0.848	0.818	0.772	0.492	0.101	0.098	0.945	0.916	0.864	0.775	0.513	0.203	0.102	0.095	0.094	0.094	0.096	0.098	0.923
12:09:16	0.924	0.946	0.944	0.94	0.938	0.935	0.934	0.936	0.907	0.79	0.184	0.11	0.932	0.952	0.921	0.919	0.936	0.914	0.925	0.927	0.912	0.755	0.146	0.11	0.837	0.865	0.87	0.872	0.88	0.848	0.849	0.817	0.773	0.508	0.101	0.098	0.945	0.915	0.865	0.778	0.517	0.21	0.103	0.095	0.094	0.094	0.096	0.098	0.923
12:14:16	0.926	0.946	0.944	0.94	0.938	0.936	0.934	0.936	0.908	0.793	0.188	0.11	0.933	0.953	0.923	0.919	0.936	0.914	0.926	0.927	0.914	0.759	0.148	0.11	0.838	0.865	0.871	0.873	0.881	0.849	0.849	0.818	0.775	0.521	0.101	0.098	0.946	0.915	0.865	0.779	0.52	0.216	0.104	0.095	0.094	0.094	0.096	0.098	0.924
12:19:16	0.926	0.946	0.944	0.942	0.939	0.936	0.935	0.936	0.907	0.796	0.194	0.11	0.933	0.952	0.923	0.92	0.936	0.914	0.925	0.928	0.914	0.763	0.15	0.11	0.838	0.865	0.871	0.872	0.881	0.849	0.85	0.818	0.774	0.528	0.101	0.098	0.948	0.914	0.865	0.782	0.524	0.225	0.105	0.095	0.094	0.094	0.096	0.098	0.925
12:24:16	0.926	0.947	0.944	0.945	0.94	0.937	0.936	0.937	0.908	0.799	0.2	0.11	0.934	0.953	0.923	0.921	0.937	0.914	0.927	0.928	0.915	0.767	0.153	0.11	0.839	0.867	0.872	0.873	0.881	0.849	0.85	0.818	0.776	0.533	0.102	0.098	0.948	0.913	0.866	0.786	0.526	0.235	0.106	0.095	0.094	0.094	0.096	0.098	0.926
12:29:16	0.927	0.948	0.945	0.946	0.941	0.937	0.936	0.938	0.909	0.801	0.207	0.111	0.934	0.953	0.924	0.921	0.937	0.915	0.927	0.928	0.916	0.771	0.157	0.11	0.839	0.867	0.872	0.873	0.882	0.849	0.85	0.818	0.776	0.537	0.102	0.098	0.949	0.913	0.866	0.788	0.529	0.243	0.107	0.095	0.094	0.094	0.096	0.098	0.926
12:34:16	0.927	0.948	0.946	0.947	0.943	0.938	0.936	0.939	0.909	0.803	0.214	0.111	0.935	0.954	0.924	0.921	0.938	0.915	0.926	0.928	0.916	0.775	0.16	0.11	0.84	0.866	0.872	0.873	0.882	0.849	0.85	0.819	0.776	0.541	0.102	0.098	0.95	0.912	0.866	0.788	0.532	0.252	0.108	0.095	0.094	0.094	0.096	0.098	0.927
12:39:16	0.927	0.948	0.947	0.946	0.944	0.938	0.937	0.939	0.91	0.805	0.222	0.111	0.935	0.955	0.925	0.922	0.938	0.916	0.927	0.928	0.917	0.779	0.163	0.11	0.84	0.867	0.872	0.873	0.883	0.849	0.851	0.819	0.777	0.543	0.102	0.098	0.951	0.91	0.865	0.788	0.534	0.263	0.109	0.095	0.094	0.094	0.096	0.098	0.927
12:44:16	0.93	0.948	0.948	0.944	0.945	0.939	0.937	0.939	0.91	0.808	0.23	0.112	0.936	0.955	0.925	0.923	0.939	0.916	0.927	0.929	0.917	0.783	0.167	0.11	0.84	0.867	0.872	0.873	0.883	0.849	0.85	0.819	0.777	0.548	0.102	0.098	0.952	0.909	0.865	0.788	0.537	0.273	0.111	0.095	0.094	0.094	0.096	0.098	0.928
12:49:16	0.931	0.95	0.949	0.944	0.946	0.939	0.937	0.94	0.91	0.809	0.239	0.111	0.936	0.956	0.926	0.923	0.94	0.917	0.928	0.929	0.918	0.787	0.171	0.111	0.84	0.867	0.872	0.874	0.884	0.849	0.851	0.819	0.778	0.551	0.102	0.098	0.952	0.909	0.865	0.788	0.54	0.286	0.112	0.095	0.094	0.094	0.096	0.098	0.929
12:54:16	0.932	0.95	0.949	0.944	0.946	0.94	0.937	0.94	0.91	0.811	0.248	0.111	0.936	0.956	0.927	0.923	0.94	0.917	0.928	0.929	0.918	0.79	0.175	0.11	0.841	0.867	0.872	0.874	0.884	0.849	0.851	0.819	0.779	0.555	0.102	0.098	0.953	0.907	0.864	0.787	0.541	0.296	0.114	0.095	0.094	0.094	0.096	0.098	0.929
12:59:16	0.932	0.951	0.95	0.945	0.947	0.941	0.938	0.94	0.911	0.813	0.259	0.112	0.937	0.957	0.927	0.923	0.94	0.917	0.929	0.929	0.919	0.794	0.178	0.111	0.841	0.867	0.873	0.874	0.885	0.85	0.851	0.82	0.779	0.558	0.102	0.098	0.954	0.907	0.864	0.787	0.543	0.306	0.116	0.095	0.094	0.094	0.096	0.098	0.93
13:04:16	0.933	0.952	0.95	0.945	0.947	0.94	0.937	0.94	0.911	0.815	0.27	0.111	0.938	0.958	0.928	0.924	0.94	0.917	0.929	0.93	0.921	0.797	0.183	0.11	0.841	0.867	0.873	0.875	0.886	0.85	0.851	0.82	0.779	0.561	0.102	0.098	0.955	0.906	0.863	0.788	0.546	0.315	0.117	0.095	0.094	0.094	0.096	0.098	0.931
13:09:16	0.934	0.953	0.951	0.946	0.947	0.94	0.938	0.94	0.911	0.817	0.285	0.112	0.938	0.959	0.928	0.925	0.941	0.917	0.93	0.93	0.921	0.8	0.187	0.111	0.842	0.868	0.873	0.875	0.885	0.851	0.852	0.819	0.78	0.565	0.102	0.098	0.956	0.905	0.862	0.788	0.548	0.324	0.121	0.095	0.094	0.094	0.096	0.098	0.93
13:14:16	0.935	0.953	0.951	0.945	0.948	0.941	0.937	0.94	0.911	0.818	0.293	0.112	0.938	0.96	0.928	0.925	0.941	0.917	0.929	0.93	0.921	0.803	0.193	0.111	0.842	0.868	0.873	0.876	0.886	0.851	0.852	0.819	0.779	0.568	0.102	0.098	0.956	0.905	0.861	0.788	0.551	0.334	0.123	0.095	0.094	0.094	0.096	0.098	0.931
13:19:16	0.935	0.954	0.951	0.946	0.948	0.94	0.937	0.939	0.913	0.82	0.303	0.113	0.938	0.959	0.929	0.925	0.941	0.917	0.929	0.931	0.922	0.807	0.2	0.111	0.842	0.867	0.874	0.877	0.886	0.852	0.852	0.821	0.78	0.572	0.102	0.098	0.957	0.904	0.86	0.788	0.553	0.342	0.125	0.095	0.094	0.094	0.096	0.099	0.932
13:24:16	0.935	0.954	0.951	0.946	0.948	0.94	0.936	0.939	0.913	0.822	0.312	0.113	0.939	0.96	0.927	0.925	0.942	0.918	0.929	0.931	0.921	0.809	0.206	0.111	0.842	0.868	0.874	0.877	0.886	0.851	0.853	0.819	0.78	0.574	0.102	0.098	0.957	0.902	0.858	0.789	0.555	0.353	0.129	0.095	0.094	0.094	0.096	0.098	0.932
13:29:16	0.936	0.955	0.951	0.948	0.947	0.941	0.936	0.938	0.914	0.823	0.324	0.114	0.94	0.961	0.928	0.925	0.942	0.917	0.929	0.932	0.922	0.812	0.213	0.111	0.843	0.869	0.875	0.878	0.886	0.852	0.854	0.82	0.782	0.578	0.103	0.098	0.958	0.903	0.858	0.789	0.557	0.36	0.132	0.095	0.094	0.094	0.097	0.099	0.931
13:34:16	0.937	0.955	0.951	0.948	0.946	0.94	0.935	0.938	0.914	0.825	0.332	0.114	0.941	0.96	0.928	0.925	0.941	0.917	0.929	0.931	0.922	0.814	0.22	0.111	0.843	0.869	0.875	0.879	0.886	0.853	0.855	0.821	0.782	0.58	0.103	0.098	0.959	0.902	0.856	0.789	0.56	0.367	0.136	0.095	0.094	0.094	0.097	0.099	0.931
13:39:16	0.938	0.955	0.951	0.948	0.947	0.94	0.935	0.938	0.914	0.826	0.345	0.114	0.942	0.96	0.928	0.925	0.941	0.916	0.928	0.931	0.923	0.817	0.228	0.111	0.843	0.869	0.876	0.879	0.885	0.853	0.854	0.821	0.782	0.584	0.103	0.098	0.959	0.902	0.855	0.788	0.562	0.37	0.14	0.095	0.094	0.094	0.097	0.099	0.933
13:44:16	0.938	0.955	0.951	0.947	0.946	0.94	0.934	0.936	0.914	0.827	0.357	0.114	0.942	0.961	0.927	0.925	0.94	0.917	0.928	0.931	0.923	0.818	0.237	0.111	0.843	0.87	0.876	0.878	0.884	0.852	0.855	0.821	0.782	0.586	0.103	0.098	0.959	0.9	0.853	0.789	0.564	0.372	0.145	0.095	0.094	0.094	0.096	0.099	0.932
13:49:16	0.938	0.955	0.95	0.948	0.946	0.939	0.934	0.936	0.915	0.829	0.373	0.115	0.942	0.96	0.927	0.925	0.94	0.916	0.927	0.93	0.923	0.821	0.247	0.111	0.844	0.87	0.876	0.879	0.884	0.853	0.855	0.822	0.782	0.589	0.103	0.098	0.96	0.9	0.852	0.788	0.567	0.374	0.15	0.095	0.094	0.094	0.097	0.099	0.934
13:54:16	0.939	0.955	0.95	0.948	0.945	0.939	0.933	0.936	0.914	0.83	0.387	0.115	0.943	0.961	0.927	0.924	0.939	0.916	0.927	0.93	0.924	0.823	0.258	0.111	0.844	0.87	0.876	0.879	0.884	0.853	0.855	0.822	0.782	0.592	0.103	0.098	0.961	0.899	0.851	0.787	0.569	0.377	0.154	0.095	0.094	0.094	0.097	0.099	0.935
13:59:16	0.94	0.955	0.95	0.947	0.945	0.939	0.933	0.935	0.914	0.832	0.405	0.115	0.943	0.961	0.926	0.924	0.939	0.916	0.927	0.93	0.923	0.825	0.269	0.111	0.844	0.871	0.876	0.878	0.883	0.852	0.855	0.822	0.782	0.595	0.103	0.098	0.961	0.898	0.849	0.789	0.571	0.379	0.161	0.095	0.094	0.094	0.097	0.099	0.936
14:04:16	0.94	0.955	0.949	0.947	0.944	0.938	0.932	0.935	0.914	0.834	0.413	0.115	0.943	0.96	0.926	0.924	0.939	0.915	0.926	0.929	0.924	0.827	0.28	0.111	0.844	0.871	0.876	0.878	0.883	0.852	0.855	0.823	0.783	0.598	0.104	0.098	0.962	0.898	0.847	0.787	0.574	0.381	0.163	0.095	0.094	0.094	0.097	0.099	0.937
14:09:16	0.939	0.954	0.949	0.949	0.944	0.937	0.932	0.934	0.913	0.835	0.426	0.116	0.944	0.961	0.926	0.923	0.939	0.916	0.926	0.929	0.924	0.829	0.294	0.111	0.844	0.871	0.876	0.878	0.882	0.851	0.855	0.823	0.783	0.599	0.104	0.098	0.961	0.896	0.846	0.788	0.576	0.383	0.166	0.095	0.094	0.094	0.097	0.099	0.937
14:14:16	0.939	0.954	0.949	0.951	0.944	0.937	0.931	0.933	0.913	0.836	0.438	0.117	0.944	0.96	0.926	0.923	0.937	0.914	0.924	0.928	0.924	0.83	0.303	0.111	0.844	0.871	0.876	0.878	0.882	0.852	0.854	0.823	0.783	0.602	0.104	0.098	0.962	0.896	0.845	0.787	0.579	0.385	0.169	0.095	0.094	0.094	0.097	0.099	0.938
14:19:16	0.939	0.953	0.948	0.95	0.943	0.937	0.93	0.932	0.913	0.836	0.451	0.117	0.943	0.959	0.925	0.923	0.937	0.913	0.924	0.927	0.924	0.832	0.31	0.111	0.845	0.87	0.876	0.878	0.881	0.85	0.853	0.823	0.783	0.604	0.104	0.098	0.963	0.894	0.843	0.787	0.581	0.386	0.174	0.095	0.095	0.094	0.097	0.099	0.939
14:24:16	0.94	0.953	0.948	0.949	0.944	0.936	0.93	0.932	0.912	0.838	0.462	0.118	0.944	0.96	0.925	0.923	0.938	0.913	0.924	0.927	0.924	0.835	0.321	0.111	0.845	0.871	0.876	0.877	0.88	0.85	0.854	0.823	0.783	0.606	0.105	0.098	0.963	0.894	0.841	0.788	0.583	0.388	0.18	0.095	0.095	0.095	0.097	0.099	0.938
14:29:16	0.939	0.953	0.948	0.949	0.942	0.936	0.93	0.932	0.912	0.838	0.468	0.118	0.944	0.96	0.925	0.923	0.937	0.913	0.924	0.927	0.924	0.837	0.331	0.111	0.845	0.871	0.876	0.877	0.88	0.849	0.853	0.822	0.783	0.608	0.105	0.098	0.963	0.893	0.839	0.786	0.585	0.388	0.185	0.095	0.094	0.094	0.097	0.099	0.938
14:34:16	0.938	0.953	0.948	0.948	0.943	0.936	0.928	0.931	0.911	0.84	0.475	0.119	0.945	0.96	0.926	0.923	0.937	0.913	0.924	0.927	0.924	0.839	0.344	0.112	0.845	0.872	0.875	0.876	0.879	0.848	0.853	0.821	0.784	0.61	0.106	0.098	0.963	0.892	0.838	0.787	0.587	0.39	0.192	0.095	0.094	0.095	0.097	0.099	0.936
14:39:16	0.938	0.952	0.947	0.947	0.942	0.935	0.928	0.93	0.911	0.84	0.477	0.12	0.946	0.959	0.925	0.922	0.937	0.912	0.923	0.926	0.923	0.841	0.355	0.112	0.845	0.872	0.876	0.876	0.879	0.848	0.853	0.821	0.784	0.613	0.106	0.098	0.964	0.89	0.836	0.786	0.59	0.39	0.197	0.095	0.095	0.095	0.097	0.099	0.938
14:44:16	0.937	0.952	0.947	0.946	0.941	0.934	0.928	0.929	0.911	0.841	0.479	0.12	0.945	0.959	0.925	0.922	0.936	0.912	0.923	0.926	0.924	0.843	0.368	0.112	0.846	0.871	0.875	0.875	0.879	0.848	0.851	0.821	0.784	0.616	0.106	0.098	0.963	0.89	0.835	0.786	0.592	0.391	0.201	0.095	0.095	0.095	0.097	0.099	0.937
14:49:16	0.937	0.952	0.947	0.944	0.94	0.934	0.928	0.929	0.91	0.842	0.482	0.121	0.945	0.959	0.924	0.922	0.936	0.912	0.923	0.926	0.923	0.844	0.384	0.112	0.846	0.872	0.874	0.874	0.877	0.847	0.852	0.82	0.784	0.618	0.106	0.098	0.965	0.888	0.832	0.786	0.594	0.392	0.211	0.095	0.095	0.095	0.097	0.099	0.936
14:54:16	0.937	0.951	0.946	0.942	0.94	0.933	0.927	0.928	0.909	0.842	0.485	0.122	0.945	0.959	0.924	0.922	0.936	0.911	0.922	0.925	0.923	0.846	0.399	0.112	0.846	0.872	0.874	0.874	0.876	0.846	0.851	0.819	0.785	0.62	0.107	0.098	0.966	0.887	0.832	0.785	0.597	0.393	0.218	0.095	0.095	0.094	0.097	0.099	0.936
14:59:16	0.936	0.951	0.946	0.941	0.939	0.933	0.926	0.928	0.909	0.843	0.488	0.123	0.945	0.958	0.923	0.921	0.935	0.91	0.921	0.924	0.922	0.847	0.414	0.112	0.847	0.871	0.874	0.874	0.876	0.846	0.85	0.819	0.784	0.622	0.107	0.098	0.967	0.886	0.829	0.783	0.599	0.393	0.224	0.095	0.095	0.095	0.097	0.099	0.936
15:04:16	0.937	0.951	0.946	0.94	0.939	0.933	0.926	0.927	0.908	0.844	0.49	0.124	0.945	0.958	0.923	0.921	0.935	0.91	0.921	0.924	0.922	0.849	0.43	0.112	0.847	0.871	0.873	0.873	0.875	0.845	0.85	0.818	0.785	0.624	0.107	0.098	0.967	0.885	0.827	0.783	0.601	0.393	0.234	0.095	0.095	0.095	0.097	0.1	0.936
15:09:16	0.937	0.951	0.946	0.94	0.939	0.932	0.925	0.927	0.907	0.843	0.492	0.125	0.945	0.958	0.923	0.921	0.934	0.91	0.921	0.923	0.922	0.85	0.451	0.112	0.847	0.871	0.873	0.873	0.875	0.845	0.849	0.818	0.785	0.626	0.107	0.098	0.967	0.884	0.826	0.783	0.603	0.393	0.242	0.095	0.095	0.095	0.097	0.099	0.936
15:14:16	0.936	0.95	0.945	0.939	0.938	0.932	0.925	0.926	0.907	0.845	0.495	0.126	0.945	0.958	0.923	0.92	0.934	0.91	0.92	0.922	0.921	0.851	0.465	0.112	0.847	0.87	0.872	0.872	0.874	0.844	0.848	0.817	0.784	0.628	0.108	0.098	0.967	0.883	0.823	0.782	0.604	0.393	0.251	0.095	0.095	0.095	0.097	0.099	0.936
15:19:16	0.936	0.95	0.945	0.939	0.938	0.931	0.925	0.925	0.906	0.844	0.498	0.126	0.944	0.958	0.922	0.92	0.934	0.909	0.92	0.923	0.92	0.852	0.475	0.113	0.848	0.87	0.871	0.871	0.873	0.843	0.848	0.817	0.785	0.63	0.109	0.098	0.966	0.881	0.822	0.781	0.606	0.394	0.263	0.096	0.095	0.095	0.097	0.099	0.934
15:24:16	0.936	0.949	0.945	0.939	0.938	0.931	0.924	0.925	0.905	0.845	0.501	0.128	0.945	0.958	0.923	0.919	0.934	0.909	0.92	0.922	0.921	0.854	0.484	0.113	0.849	0.87	0.871	0.872	0.873	0.843	0.848	0.816	0.785	0.632	0.109	0.098	0.966	0.879	0.82	0.781	0.609	0.394	0.274	0.096	0.095	0.095	0.097	0.1	0.935
15:29:16	0.936	0.949	0.944	0.938	0.937	0.93	0.923	0.925	0.905	0.845	0.504	0.129	0.944	0.957	0.922	0.919	0.934	0.909	0.919	0.921	0.921	0.854	0.488	0.113	0.849	0.869	0.871	0.87	0.872	0.842	0.846	0.816	0.785	0.633	0.11	0.098	0.966	0.878	0.817	0.779	0.611	0.393	0.284	0.095	0.095	0.095	0.097	0.1	0.935
15:34:16	0.935	0.948	0.944	0.938	0.937	0.93	0.923	0.925	0.904	0.844	0.507	0.13	0.944	0.957	0.922	0.92	0.933	0.909	0.92	0.923	0.92	0.855	0.49	0.113	0.849	0.87	0.87	0.87	0.872	0.842	0.846	0.814	0.786	0.634	0.11	0.098	0.965	0.876	0.815	0.779	0.612	0.393	0.294	0.096	0.095	0.095	0.097	0.1	0.933
15:39:16	0.935	0.949	0.944	0.938	0.936	0.93	0.923	0.924	0.903	0.845	0.51	0.132	0.944	0.957	0.922	0.919	0.933	0.908	0.92	0.922	0.919	0.856	0.492	0.113	0.849	0.869	0.87	0.87	0.871	0.841	0.846	0.815	0.787	0.637	0.111	0.098	0.965	0.875	0.813	0.778	0.614	0.394	0.3	0.096	0.095	0.095	0.097	0.1	0.934
15:44:16	0.934	0.948	0.944	0.937	0.936	0.929	0.923	0.923	0.904	0.845	0.514	0.134	0.944	0.956	0.922	0.919	0.933	0.908	0.919	0.921	0.918	0.857	0.496	0.114	0.85	0.868	0.87	0.869	0.871	0.841	0.844	0.814	0.787	0.639	0.112	0.098	0.965	0.874	0.811	0.777	0.616	0.394	0.307	0.096	0.095	0.095	0.097	0.1	0.934
15:49:16	0.934	0.947	0.943	0.937	0.935	0.928	0.922	0.923	0.902	0.844	0.517	0.135	0.943	0.957	0.922	0.92	0.933	0.909	0.92	0.921	0.916	0.858	0.498	0.114	0.85	0.869	0.869	0.869	0.87	0.841	0.845	0.813	0.787	0.64	0.112	0.098	0.963	0.872	0.81	0.776	0.618	0.395	0.317	0.096	0.095	0.095	0.097	0.1	0.933
15:54:16	0.933	0.948	0.943	0.936	0.935	0.928	0.922	0.923	0.902	0.845	0.518	0.136	0.943	0.956	0.922	0.919	0.932	0.909	0.919	0.92	0.915	0.858	0.499	0.115	0.85	0.868	0.869	0.869	0.87	0.84	0.844	0.813	0.786	0.642	0.113	0.098	0.962	0.871	0.807	0.774	0.62	0.395	0.323	0.096	0.095	0.095	0.098	0.1	0.934
15:59:16	0.933	0.947	0.942	0.936	0.935	0.928	0.922	0.922	0.901	0.845	0.522	0.139	0.942	0.956	0.922	0.919	0.932	0.91	0.919	0.92	0.914	0.859	0.503	0.115	0.85	0.868	0.868	0.868	0.869	0.839	0.844	0.812	0.788	0.642	0.114	0.099	0.962	0.869	0.805	0.774	0.622	0.396	0.333	0.096	0.095	0.095	0.097	0.1	0.932
16:04:16	0.933	0.947	0.943	0.935	0.935	0.927	0.921	0.922	0.901	0.846	0.525	0.141	0.943	0.956	0.922	0.919	0.932	0.91	0.918	0.92	0.913	0.86	0.503	0.116	0.851	0.868	0.868	0.868	0.869	0.839	0.844	0.812	0.788	0.644	0.115	0.099	0.961	0.867	0.803	0.773	0.624	0.397	0.341	0.096	0.095	0.095	0.098	0.1	0.933
16:09:16	0.933	0.947	0.942	0.935	0.934	0.927	0.921	0.922	0.901	0.846	0.526	0.142	0.942	0.956	0.922	0.918	0.933	0.909	0.917	0.918	0.911	0.861	0.508	0.116	0.851	0.866	0.867	0.868	0.869	0.838	0.842	0.812	0.787	0.646	0.116	0.099	0.961	0.864	0.801	0.771	0.626	0.397	0.348	0.096	0.095	0.095	0.098	0.1	0.933
16:14:16	0.933	0.946	0.942	0.935	0.934	0.927	0.921	0.921	0.9	0.848	0.53	0.145	0.942	0.955	0.921	0.919	0.933	0.909	0.917	0.917	0.91	0.862	0.51	0.115	0.851	0.866	0.867	0.868	0.868	0.838	0.842	0.81	0.788	0.648	0.117	0.099	0.959	0.862	0.799	0.77	0.627	0.398	0.358	0.096	0.095	0.095	0.098	0.1	0.933
16:19:16	0.932	0.946	0.941	0.935	0.933	0.927	0.921	0.921	0.9	0.848	0.533	0.147	0.942	0.955	0.922	0.918	0.933	0.908	0.915	0.916	0.909	0.862	0.513	0.116	0.85	0.866	0.867	0.867	0.867	0.838	0.841	0.811	0.788	0.648	0.118	0.098	0.959	0.86	0.797	0.769	0.629	0.398	0.366	0.096	0.095	0.095	0.098	0.1	0.933
16:24:16	0.932	0.945	0.941	0.934	0.932	0.926	0.921	0.92	0.899	0.848	0.537	0.15	0.942	0.956	0.921	0.92	0.934	0.908	0.916	0.916	0.909	0.863	0.517	0.116	0.85	0.867	0.867	0.867	0.866	0.837	0.841	0.81	0.788	0.649	0.119	0.098	0.958	0.858	0.794	0.768	0.63	0.399	0.372	0.096	0.095	0.095	0.098	0.1	0.932
16:29:16	0.933	0.945	0.941	0.934	0.933	0.927	0.92	0.919	0.898	0.848	0.538	0.154	0.942	0.955	0.921	0.92	0.933	0.908	0.915	0.915	0.907	0.863	0.518	0.116	0.85	0.866	0.866	0.866	0.866	0.836	0.84	0.809	0.787	0.65	0.12	0.099	0.958	0.856	0.792	0.766	0.631	0.4	0.371	0.096	0.095	0.095	0.098	0.1	0.931
16:34:16	0.933	0.944	0.94	0.933	0.932	0.927	0.92	0.918	0.898	0.849	0.541	0.156	0.942	0.955	0.921	0.92	0.933	0.906	0.913	0.914	0.906	0.863	0.521	0.116	0.85	0.865	0.865	0.866	0.865	0.835	0.839	0.809	0.787	0.652	0.121	0.099	0.957	0.854	0.79	0.764	0.633	0.4	0.373	0.096	0.095	0.095	0.098	0.1	0.932
16:39:16	0.933	0.945	0.941	0.933	0.932	0.926	0.919	0.918	0.897	0.849	0.544	0.161	0.941	0.954	0.922	0.92	0.932	0.905	0.912	0.913	0.904	0.864	0.527	0.117	0.85	0.863	0.865	0.865	0.865	0.834	0.838	0.809	0.787	0.652	0.122	0.098	0.957	0.851	0.787	0.763	0.635	0.4	0.375	0.096	0.095	0.095	0.098	0.1	0.932
16:44:16	0.931	0.944	0.94	0.932	0.931	0.925	0.918	0.917	0.895	0.848	0.547	0.165	0.94	0.955	0.923	0.921	0.933	0.906	0.913	0.914	0.904	0.864	0.527	0.117	0.85	0.865	0.865	0.864	0.863	0.834	0.839	0.807	0.786	0.653	0.124	0.098	0.956	0.85	0.785	0.762	0.637	0.402	0.384	0.096	0.095	0.095	0.098	0.1	0.93
16:49:16	0.932	0.944	0.94	0.932	0.931	0.925	0.918	0.917	0.894	0.849	0.549	0.169	0.941	0.955	0.924	0.921	0.932	0.906	0.912	0.912	0.904	0.864	0.529	0.117	0.849	0.864	0.864	0.864	0.863	0.834	0.839	0.807	0.786	0.654	0.125	0.099	0.955	0.848	0.783	0.76	0.638	0.402	0.386	0.096	0.095	0.095	0.098	0.1	0.929
16:54:16	0.932	0.943	0.94	0.931	0.931	0.926	0.917	0.916	0.894	0.849	0.552	0.173	0.94	0.957	0.924	0.92	0.931	0.905	0.911	0.911	0.902	0.864	0.533	0.117	0.849	0.863	0.864	0.864	0.863	0.833	0.837	0.807	0.785	0.654	0.127	0.098	0.955	0.845	0.781	0.758	0.639	0.402	0.389	0.096	0.095	0.095	0.098	0.1	0.93
16:59:16	0.932	0.943	0.94	0.931	0.931	0.924	0.916	0.915	0.893	0.848	0.554	0.176	0.94	0.956	0.923	0.92	0.93	0.904	0.91	0.91	0.9	0.864	0.537	0.118	0.85	0.862	0.864	0.863	0.863	0.832	0.835	0.806	0.785	0.656	0.128	0.099	0.955	0.842	0.779	0.756	0.641	0.403	0.39	0.096	0.095	0.095	0.098	0.1	0.93
17:04:16	0.931	0.943	0.939	0.931	0.931	0.924	0.915	0.915	0.891	0.848	0.557	0.18	0.94	0.957	0.923	0.92	0.931	0.904	0.91	0.911	0.9	0.864	0.538	0.118	0.849	0.864	0.863	0.862	0.861	0.832	0.837	0.805	0.785	0.656	0.13	0.099	0.954	0.841	0.777	0.756	0.642	0.404	0.398	0.096	0.095	0.095	0.098	0.1	0.929
17:09:16	0.931	0.943	0.939	0.931	0.931	0.923	0.915	0.914	0.891	0.848	0.559	0.186	0.94	0.957	0.923	0.919	0.93	0.904	0.91	0.91	0.899	0.863	0.54	0.118	0.848	0.863	0.863	0.862	0.861	0.832	0.836	0.804	0.784	0.657	0.132	0.099	0.953	0.839	0.774	0.753	0.644	0.405	0.4	0.096	0.095	0.095	0.098	0.101	0.928
17:14:16	0.931	0.942	0.939	0.931	0.932	0.923	0.914	0.914	0.89	0.848	0.561	0.192	0.94	0.957	0.922	0.919	0.929	0.902	0.908	0.909	0.898	0.863	0.544	0.119	0.848	0.862	0.863	0.862	0.861	0.831	0.835	0.804	0.784	0.658	0.134	0.099	0.952	0.837	0.772	0.751	0.646	0.406	0.401	0.096	0.095	0.095	0.098	0.1	0.928
17:19:16	0.93	0.942	0.939	0.931	0.931	0.922	0.914	0.913	0.89	0.848	0.563	0.199	0.939	0.956	0.922	0.919	0.928	0.902	0.908	0.908	0.897	0.863	0.545	0.119	0.848	0.862	0.862	0.861	0.86	0.831	0.835	0.804	0.783	0.659	0.135	0.099	0.952	0.835	0.77	0.749	0.647	0.406	0.404	0.096	0.095	0.095	0.098	0.1	0.928
17:24:16	0.93	0.941	0.94	0.931	0.931	0.921	0.913	0.912	0.889	0.847	0.565	0.205	0.939	0.955	0.921	0.919	0.928	0.901	0.907	0.907	0.895	0.863	0.549	0.12	0.848	0.861	0.861	0.861	0.86	0.831	0.834	0.803	0.783	0.659	0.138	0.099	0.951	0.835	0.767	0.747	0.649	0.407	0.406	0.096	0.095	0.095	0.098	0.1	0.927
17:29:16	0.929	0.942	0.939	0.932	0.931	0.921	0.913	0.911	0.888	0.847	0.567	0.213	0.938	0.955	0.921	0.918	0.927	0.9	0.906	0.906	0.894	0.862	0.553	0.121	0.848	0.86	0.861	0.861	0.859	0.83	0.833	0.803	0.782	0.66	0.14	0.099	0.952	0.833	0.765	0.746	0.65	0.407	0.408	0.096	0.095	0.095	0.098	0.1	0.928
17:34:16	0.929	0.942	0.939	0.931	0.93	0.92	0.912	0.91	0.886	0.846	0.569	0.219	0.938	0.955	0.92	0.918	0.927	0.901	0.907	0.906	0.893	0.863	0.553	0.121	0.847	0.862	0.861	0.859	0.858	0.829	0.834	0.802	0.781	0.66	0.141	0.099	0.95	0.831	0.763	0.744	0.651	0.409	0.414	0.096	0.095	0.095	0.098	0.101	0.926
17:39:16	0.928	0.942	0.94	0.931	0.929	0.92	0.912	0.91	0.886	0.846	0.571	0.227	0.938	0.954	0.92	0.918	0.927	0.9	0.906	0.905	0.892	0.863	0.556	0.122	0.846	0.861	0.86	0.86	0.858	0.829	0.834	0.801	0.781	0.662	0.145	0.099	0.949	0.83	0.761	0.742	0.653	0.409	0.415	0.096	0.095	0.095	0.098	0.101	0.926
17:44:16	0.928	0.942	0.94	0.931	0.93	0.919	0.911	0.91	0.885	0.846	0.572	0.234	0.938	0.954	0.92	0.918	0.926	0.899	0.905	0.904	0.891	0.863	0.558	0.122	0.846	0.86	0.86	0.859	0.858	0.828	0.832	0.801	0.781	0.662	0.148	0.099	0.949	0.828	0.759	0.739	0.655	0.41	0.417	0.096	0.095	0.095	0.098	0.101	0.925
17:49:16	0.928	0.942	0.939	0.93	0.93	0.918	0.911	0.909	0.884	0.846	0.575	0.244	0.937	0.954	0.919	0.917	0.925	0.898	0.903	0.902	0.888	0.862	0.563	0.123	0.847	0.858	0.86	0.858	0.858	0.827	0.831	0.801	0.78	0.663	0.15	0.099	0.95	0.826	0.757	0.738	0.656	0.41	0.418	0.096	0.095	0.095	0.098	0.101	0.926
17:54:16	0.927	0.942	0.939	0.93	0.928	0.918	0.91	0.907	0.882	0.845	0.577	0.253	0.936	0.953	0.918	0.918	0.925	0.898	0.904	0.903	0.888	0.863	0.563	0.123	0.846	0.86	0.859	0.858	0.857	0.827	0.832	0.799	0.779	0.663	0.153	0.099	0.948	0.824	0.755	0.736	0.657	0.411	0.423	0.096	0.095	0.095	0.098	0.101	0.924
17:59:16	0.927	0.942	0.94	0.93	0.929	0.918	0.91	0.908	0.883	0.845	0.578	0.265	0.937	0.952	0.918	0.917	0.924	0.897	0.902	0.901	0.886	0.862	0.568	0.124	0.846	0.858	0.86	0.858	0.857	0.827	0.83	0.8	0.779	0.664	0.156	0.099	0.948	0.822	0.753	0.733	0.659	0.411	0.422	0.096	0.095	0.095	0.098	0.101	0.926
18:04:16	0.927	0.942	0.939	0.929	0.927	0.916	0.909	0.907	0.881	0.845	0.58	0.275	0.936	0.951	0.917	0.917	0.923	0.896	0.902	0.9	0.885	0.862	0.57	0.125	0.846	0.857	0.859	0.858	0.856	0.826	0.83	0.799	0.778	0.665	0.159	0.099	0.947	0.821	0.751	0.731	0.659	0.412	0.425	0.096	0.095	0.095	0.098	0.101	0.925
18:09:16	0.927	0.942	0.939	0.929	0.927	0.916	0.908	0.906	0.88	0.845	0.583	0.29	0.937	0.951	0.917	0.917	0.923	0.896	0.901	0.9	0.884	0.863	0.572	0.126	0.845	0.858	0.859	0.858	0.856	0.827	0.829	0.799	0.777	0.665	0.163	0.099	0.946	0.82	0.749	0.728	0.661	0.412	0.428	0.096	0.095	0.095	0.098	0.101	0.924
18:14:16	0.926	0.941	0.938	0.928	0.926	0.916	0.907	0.905	0.878	0.844	0.584	0.304	0.936	0.951	0.917	0.917	0.923	0.896	0.901	0.899	0.883	0.863	0.571	0.126	0.844	0.859	0.858	0.857	0.855	0.826	0.83	0.797	0.777	0.665	0.166	0.099	0.944	0.817	0.747	0.727	0.662	0.412	0.431	0.096	0.095	0.095	0.098	0.101	0.923
18:19:16	0.925	0.94	0.937	0.928	0.926	0.915	0.906	0.904	0.878	0.843	0.585	0.312	0.936	0.95	0.917	0.915	0.921	0.894	0.9	0.898	0.881	0.863	0.574	0.127	0.844	0.858	0.858	0.856	0.854	0.826	0.829	0.798	0.776	0.666	0.169	0.099	0.944	0.815	0.745	0.724	0.663	0.413	0.431	0.096	0.095	0.095	0.098	0.101	0.924
18:24:16	0.925	0.94	0.936	0.927	0.926	0.915	0.906	0.903	0.877	0.842	0.585	0.317	0.935	0.949	0.916	0.916	0.921	0.894	0.898	0.896	0.878	0.861	0.575	0.127	0.844	0.857	0.857	0.856	0.854	0.824	0.827	0.798	0.775	0.667	0.171	0.099	0.944	0.812	0.742	0.722	0.664	0.413	0.43	0.096	0.095	0.095	0.098	0.101	0.924
18:29:16	0.925	0.94	0.936	0.927	0.925	0.914	0.905	0.903	0.876	0.842	0.588	0.327	0.936	0.949	0.915	0.915	0.92	0.893	0.898	0.896	0.878	0.862	0.579	0.129	0.843	0.856	0.857	0.856	0.853	0.824	0.827	0.797	0.775	0.667	0.176	0.099	0.942	0.811	0.74	0.72	0.665	0.413	0.434	0.096	0.095	0.095	0.098	0.101	0.923
18:34:16	0.925	0.939	0.936	0.926	0.924	0.913	0.904	0.901	0.875	0.842	0.588	0.338	0.935	0.948	0.915	0.914	0.92	0.892	0.897	0.895	0.876	0.861	0.579	0.13	0.843	0.856	0.857	0.856	0.853	0.824	0.826	0.797	0.774	0.668	0.181	0.099	0.942	0.809	0.739	0.718	0.666	0.415	0.434	0.096	0.095	0.095	0.098	0.101	0.923
18:39:16	0.924	0.938	0.935	0.925	0.923	0.912	0.903	0.901	0.873	0.842	0.592	0.35	0.935	0.948	0.915	0.914	0.92	0.892	0.897	0.894	0.875	0.862	0.581	0.131	0.843	0.857	0.856	0.855	0.853	0.823	0.827	0.796	0.773	0.668	0.185	0.099	0.94	0.808	0.737	0.717	0.667	0.415	0.439	0.096	0.095	0.095	0.098	0.101	0.922
18:44:16	0.924	0.938	0.935	0.925	0.924	0.911	0.902	0.899	0.872	0.841	0.592	0.362	0.935	0.948	0.914	0.914	0.919	0.892	0.896	0.893	0.874	0.863	0.583	0.132	0.842	0.857	0.856	0.854	0.852	0.823	0.827	0.795	0.773	0.668	0.19	0.099	0.939	0.805	0.736	0.714	0.668	0.415	0.439	0.096	0.095	0.095	0.098	0.101	0.921
18:49:16	0.924	0.937	0.933	0.925	0.923	0.911	0.902	0.898	0.871	0.841	0.593	0.372	0.935	0.946	0.913	0.912	0.918	0.89	0.894	0.891	0.871	0.861	0.585	0.134	0.842	0.854	0.855	0.854	0.852	0.822	0.825	0.795	0.772	0.669	0.194	0.099	0.938	0.803	0.733	0.712	0.67	0.415	0.438	0.096	0.095	0.095	0.098	0.101	0.922
18:54:16	0.923	0.937	0.933	0.924	0.922	0.91	0.9	0.897	0.869	0.84	0.595	0.389	0.936	0.947	0.913	0.912	0.918	0.89	0.894	0.892	0.87	0.861	0.587	0.135	0.842	0.856	0.855	0.854	0.852	0.822	0.827	0.794	0.772	0.67	0.199	0.099	0.937	0.802	0.732	0.71	0.674	0.417	0.442	0.096	0.095	0.095	0.098	0.101	0.921
18:59:16	0.923	0.936	0.933	0.923	0.922	0.909	0.899	0.896	0.867	0.84	0.597	0.405	0.936	0.946	0.913	0.911	0.917	0.889	0.893	0.89	0.868	0.86	0.588	0.137	0.842	0.855	0.856	0.853	0.851	0.822	0.826	0.793	0.771	0.67	0.204	0.099	0.936	0.799	0.73	0.707	0.676	0.416	0.443	0.096	0.095	0.095	0.098	0.101	0.921
19:04:16	0.922	0.935	0.933	0.923	0.921	0.908	0.898	0.895	0.867	0.839	0.598	0.415	0.936	0.945	0.912	0.91	0.915	0.888	0.891	0.888	0.867	0.858	0.589	0.138	0.841	0.855	0.855	0.854	0.851	0.821	0.825	0.793	0.77	0.67	0.209	0.099	0.934	0.798	0.728	0.705	0.676	0.417	0.443	0.096	0.095	0.095	0.099	0.101	0.922
19:09:16	0.922	0.935	0.932	0.923	0.921	0.907	0.897	0.893	0.865	0.839	0.598	0.425	0.937	0.945	0.912	0.909	0.915	0.887	0.89	0.887	0.865	0.857	0.591	0.139	0.841	0.854	0.855	0.853	0.85	0.821	0.825	0.793	0.769	0.671	0.216	0.099	0.933	0.796	0.726	0.704	0.677	0.417	0.444	0.096	0.095	0.095	0.098	0.101	0.921
19:14:16	0.921	0.935	0.932	0.923	0.92	0.907	0.896	0.893	0.863	0.839	0.598	0.435	0.937	0.944	0.911	0.908	0.914	0.885	0.889	0.886	0.864	0.855	0.593	0.14	0.841	0.854	0.854	0.852	0.85	0.82	0.824	0.792	0.769	0.672	0.223	0.099	0.932	0.795	0.725	0.701	0.676	0.417	0.445	0.096	0.095	0.095	0.098	0.101	0.922
19:19:16	0.921	0.934	0.93	0.922	0.92	0.905	0.895	0.891	0.862	0.839	0.599	0.446	0.937	0.944	0.91	0.907	0.914	0.884	0.887	0.884	0.861	0.853	0.594	0.141	0.841	0.853	0.854	0.851	0.85	0.819	0.823	0.792	0.768	0.672	0.23	0.099	0.93	0.792	0.723	0.699	0.676	0.417	0.445	0.096	0.095	0.095	0.098	0.101	0.922
19:24:16	0.921	0.933	0.931	0.921	0.919	0.904	0.894	0.889	0.859	0.838	0.601	0.46	0.936	0.944	0.91	0.907	0.913	0.884	0.887	0.884	0.86	0.852	0.596	0.143	0.84	0.854	0.853	0.852	0.849	0.819	0.823	0.791	0.768	0.672	0.238	0.099	0.928	0.791	0.722	0.698	0.675	0.418	0.448	0.096	0.095	0.095	0.098	0.101	0.922
19:29:16	0.921	0.933	0.93	0.921	0.918	0.903	0.892	0.888	0.858	0.837	0.603	0.472	0.936	0.943	0.91	0.906	0.912	0.882	0.886	0.882	0.858	0.851	0.597	0.146	0.84	0.854	0.853	0.851	0.848	0.819	0.823	0.791	0.767	0.673	0.247	0.099	0.927	0.789	0.721	0.696	0.674	0.418	0.451	0.096	0.095	0.095	0.099	0.101	0.923
19:34:16	0.92	0.932	0.93	0.92	0.918	0.902	0.891	0.887	0.856	0.836	0.603	0.483	0.935	0.942	0.909	0.904	0.91	0.881	0.884	0.88	0.856	0.849	0.598	0.147	0.84	0.852	0.853	0.851	0.849	0.818	0.822	0.791	0.766	0.673	0.254	0.099	0.926	0.787	0.719	0.693	0.672	0.418	0.448	0.096	0.095	0.095	0.099	0.101	0.923
19:39:16	0.92	0.932	0.929	0.92	0.917	0.9	0.89	0.886	0.854	0.835	0.603	0.495	0.934	0.942	0.908	0.904	0.909	0.88	0.883	0.88	0.854	0.848	0.599	0.15	0.839	0.852	0.852	0.851	0.849	0.818	0.823	0.789	0.766	0.674	0.266	0.099	0.925	0.786	0.717	0.692	0.672	0.418	0.451	0.097	0.095	0.095	0.099	0.101	0.922
19:44:16	0.92	0.932	0.928	0.919	0.916	0.899	0.888	0.884	0.852	0.834	0.606	0.503	0.934	0.942	0.907	0.903	0.909	0.879	0.881	0.879	0.851	0.846	0.601	0.154	0.838	0.853	0.852	0.85	0.85	0.818	0.822	0.789	0.765	0.673	0.278	0.099	0.922	0.784	0.716	0.69	0.669	0.42	0.453	0.096	0.095	0.095	0.099	0.101	0.922
19:49:16	0.919	0.931	0.928	0.918	0.915	0.898	0.887	0.883	0.85	0.834	0.606	0.507	0.933	0.941	0.907	0.902	0.907	0.877	0.88	0.877	0.85	0.846	0.604	0.156	0.838	0.853	0.852	0.85	0.849	0.817	0.822	0.788	0.765	0.674	0.285	0.099	0.922	0.782	0.714	0.688	0.668	0.42	0.453	0.097	0.095	0.095	0.099	0.101	0.923
19:54:16	0.92	0.931	0.928	0.918	0.915	0.897	0.886	0.882	0.849	0.834	0.607	0.512	0.933	0.94	0.905	0.9	0.906	0.875	0.878	0.875	0.848	0.844	0.604	0.16	0.839	0.85	0.852	0.85	0.848	0.817	0.82	0.789	0.764	0.674	0.291	0.099	0.92	0.781	0.713	0.686	0.666	0.42	0.453	0.097	0.095	0.095	0.099	0.102	0.922
19:59:16	0.92	0.93	0.928	0.917	0.914	0.896	0.885	0.88	0.848	0.833	0.609	0.516	0.932	0.94	0.904	0.899	0.904	0.873	0.877	0.873	0.846	0.844	0.608	0.162	0.838	0.85	0.851	0.85	0.845	0.817	0.82	0.789	0.765	0.674	0.297	0.099	0.918	0.779	0.711	0.684	0.664	0.419	0.454	0.097	0.095	0.095	0.099	0.101	0.922
20:04:16	0.92	0.93	0.926	0.917	0.913	0.895	0.883	0.879	0.844	0.832	0.608	0.518	0.931	0.939	0.904	0.898	0.903	0.872	0.875	0.872	0.843	0.842	0.609	0.164	0.838	0.85	0.851	0.85	0.843	0.816	0.819	0.788	0.763	0.675	0.303	0.099	0.916	0.778	0.71	0.682	0.662	0.42	0.454	0.097	0.095	0.095	0.099	0.101	0.921
20:09:16	0.92	0.929	0.926	0.916	0.912	0.893	0.88	0.877	0.843	0.829	0.608	0.521	0.931	0.939	0.902	0.897	0.902	0.871	0.874	0.871	0.843	0.841	0.608	0.166	0.837	0.851	0.85	0.851	0.84	0.817	0.819	0.787	0.763	0.674	0.311	0.099	0.914	0.777	0.708	0.681	0.66	0.421	0.458	0.097	0.095	0.095	0.099	0.101	0.92
20:14:16	0.92	0.929	0.926	0.915	0.911	0.891	0.879	0.876	0.841	0.829	0.608	0.525	0.93	0.937	0.901	0.895	0.901	0.869	0.873	0.869	0.841	0.84	0.609	0.169	0.836	0.85	0.85	0.85	0.837	0.816	0.819	0.787	0.762	0.674	0.319	0.099	0.912	0.775	0.707	0.678	0.657	0.421	0.458	0.097	0.095	0.095	0.099	0.102	0.92
20:19:16	0.92	0.928	0.925	0.914	0.911	0.89	0.878	0.875	0.839	0.828	0.608	0.53	0.93	0.937	0.9	0.893	0.899	0.867	0.87	0.867	0.838	0.838	0.612	0.173	0.837	0.85	0.85	0.849	0.835	0.817	0.819	0.787	0.762	0.675	0.327	0.099	0.91	0.774	0.706	0.677	0.655	0.421	0.459	0.097	0.095	0.095	0.099	0.101	0.92
20:24:16	0.919	0.928	0.924	0.914	0.909	0.888	0.876	0.873	0.838	0.827	0.61	0.533	0.929	0.936	0.899	0.892	0.897	0.866	0.869	0.865	0.836	0.838	0.613	0.179	0.837	0.849	0.85	0.847	0.834	0.818	0.82	0.786	0.762	0.674	0.335	0.099	0.909	0.772	0.704	0.675	0.653	0.42	0.459	0.097	0.095	0.095	0.098	0.101	0.919
20:29:16	0.919	0.927	0.924	0.913	0.908	0.886	0.874	0.871	0.834	0.824	0.61	0.536	0.928	0.935	0.898	0.891	0.896	0.865	0.868	0.865	0.835	0.836	0.614	0.181	0.836	0.849	0.851	0.845	0.831	0.817	0.818	0.785	0.76	0.674	0.344	0.099	0.907	0.771	0.703	0.674	0.65	0.421	0.46	0.097	0.095	0.095	0.099	0.101	0.918
20:34:16	0.918	0.927	0.923	0.912	0.907	0.885	0.873	0.87	0.833	0.823	0.608	0.539	0.928	0.934	0.897	0.89	0.894	0.862	0.865	0.862	0.832	0.834	0.614	0.188	0.836	0.847	0.85	0.842	0.829	0.814	0.813	0.786	0.76	0.675	0.354	0.099	0.905	0.769	0.702	0.672	0.649	0.422	0.46	0.097	0.095	0.095	0.099	0.101	0.918
20:39:16	0.919	0.926	0.923	0.911	0.906	0.883	0.872	0.868	0.83	0.821	0.61	0.543	0.927	0.934	0.896	0.889	0.893	0.861	0.865	0.861	0.831	0.833	0.615	0.194	0.835	0.849	0.849	0.841	0.826	0.811	0.81	0.785	0.759	0.674	0.362	0.1	0.903	0.768	0.701	0.671	0.647	0.422	0.462	0.097	0.095	0.095	0.099	0.101	0.917
20:44:16	0.917	0.926	0.922	0.91	0.904	0.881	0.869	0.866	0.828	0.82	0.612	0.547	0.927	0.933	0.895	0.887	0.892	0.859	0.863	0.86	0.829	0.832	0.616	0.201	0.835	0.849	0.848	0.839	0.824	0.808	0.808	0.784	0.759	0.674	0.373	0.099	0.901	0.767	0.7	0.669	0.644	0.422	0.462	0.097	0.095	0.095	0.099	0.102	0.916
20:49:16	0.917	0.925	0.921	0.909	0.903	0.88	0.868	0.865	0.827	0.818	0.611	0.551	0.927	0.932	0.893	0.885	0.889	0.858	0.861	0.858	0.827	0.83	0.617	0.207	0.835	0.847	0.846	0.837	0.821	0.805	0.804	0.785	0.757	0.674	0.385	0.099	0.899	0.765	0.699	0.667	0.642	0.422	0.462	0.097	0.095	0.095	0.099	0.101	0.915
20:54:16	0.917	0.924	0.92	0.908	0.901	0.877	0.866	0.863	0.824	0.816	0.613	0.555	0.926	0.932	0.892	0.884	0.888	0.856	0.859	0.857	0.825	0.828	0.617	0.213	0.834	0.848	0.844	0.835	0.819	0.802	0.802	0.785	0.757	0.674	0.393	0.1	0.897	0.764	0.698	0.666	0.64	0.423	0.464	0.097	0.095	0.095	0.099	0.102	0.914
20:59:16	0.916	0.924	0.919	0.907	0.9	0.876	0.864	0.862	0.823	0.814	0.613	0.559	0.926	0.931	0.891	0.882	0.886	0.855	0.858	0.855	0.824	0.826	0.618	0.221	0.834	0.848	0.842	0.832	0.816	0.8	0.799	0.784	0.757	0.674	0.403	0.1	0.895	0.763	0.697	0.665	0.638	0.423	0.465	0.097	0.095	0.095	0.099	0.101	0.914
21:04:16	0.915	0.923	0.918	0.905	0.899	0.875	0.862	0.86	0.821	0.812	0.613	0.562	0.925	0.928	0.889	0.88	0.883	0.851	0.855	0.853	0.821	0.823	0.619	0.229	0.833	0.845	0.84	0.829	0.813	0.797	0.795	0.78	0.757	0.675	0.41	0.099	0.893	0.761	0.695	0.663	0.636	0.424	0.464	0.097	0.095	0.095	0.099	0.102	0.913
21:09:15	0.916	0.923	0.917	0.904	0.897	0.873	0.861	0.859	0.819	0.81	0.615	0.567	0.925	0.928	0.888	0.878	0.882	0.851	0.854	0.852	0.82	0.822	0.621	0.239	0.834	0.846	0.838	0.828	0.81	0.795	0.793	0.776	0.756	0.675	0.419	0.1	0.891	0.762	0.694	0.661	0.635	0.424	0.466	0.097	0.095	0.095	0.099	0.102	0.912
21:14:16	0.915	0.922	0.916	0.903	0.895	0.871	0.859	0.857	0.817	0.807	0.615	0.57	0.924	0.927	0.886	0.877	0.88	0.849	0.852	0.85	0.817	0.819	0.62	0.246	0.834	0.845	0.837	0.825	0.806	0.792	0.789	0.772	0.755	0.676	0.424	0.099	0.89	0.761	0.693	0.659	0.632	0.425	0.465	0.097	0.095	0.095	0.099	0.102	0.912
21:19:16	0.914	0.921	0.915	0.902	0.894	0.869	0.857	0.855	0.815	0.803	0.616	0.574	0.924	0.926	0.885	0.875	0.879	0.848	0.851	0.849	0.816	0.818	0.621	0.257	0.833	0.845	0.835	0.823	0.803	0.79	0.788	0.768	0.754	0.675	0.43	0.1	0.888	0.76	0.692	0.658	0.631	0.427	0.467	0.097	0.095	0.095	0.099	0.102	0.911
21:24:16	0.914	0.921	0.914	0.9	0.892	0.867	0.855	0.854	0.813	0.802	0.617	0.579	0.924	0.925	0.883	0.874	0.877	0.846	0.849	0.848	0.815	0.816	0.623	0.268	0.833	0.846	0.833	0.821	0.8	0.787	0.785	0.764	0.753	0.674	0.434	0.099	0.885	0.759	0.692	0.657	0.629	0.429	0.468	0.097	0.095	0.095	0.099	0.102	0.91
21:29:16	0.913	0.92	0.913	0.899	0.891	0.865	0.854	0.853	0.812	0.799	0.618	0.582	0.923	0.924	0.882	0.872	0.875	0.844	0.847	0.846	0.813	0.814	0.623	0.279	0.832	0.845	0.831	0.818	0.796	0.784	0.782	0.762	0.753	0.674	0.437	0.099	0.884	0.758	0.69	0.655	0.627	0.429	0.468	0.097	0.095	0.095	0.099	0.102	0.909
21:34:16	0.913	0.919	0.911	0.897	0.889	0.863	0.852	0.851	0.81	0.796	0.618	0.587	0.922	0.923	0.88	0.87	0.873	0.842	0.845	0.844	0.811	0.811	0.623	0.288	0.832	0.845	0.829	0.815	0.793	0.782	0.778	0.759	0.752	0.675	0.439	0.1	0.882	0.756	0.69	0.654	0.625	0.429	0.469	0.097	0.095	0.095	0.099	0.101	0.909
21:39:16	0.913	0.918	0.911	0.896	0.887	0.861	0.85	0.849	0.808	0.793	0.619	0.591	0.922	0.921	0.878	0.869	0.872	0.841	0.845	0.844	0.81	0.81	0.623	0.293	0.832	0.846	0.826	0.812	0.79	0.778	0.776	0.756	0.752	0.675	0.441	0.1	0.881	0.755	0.689	0.654	0.624	0.429	0.471	0.097	0.095	0.095	0.099	0.102	0.908
21:44:16	0.912	0.917	0.909	0.894	0.885	0.859	0.848	0.848	0.807	0.79	0.62	0.594	0.922	0.92	0.877	0.867	0.869	0.839	0.843	0.842	0.808	0.808	0.625	0.302	0.831	0.845	0.825	0.809	0.786	0.775	0.773	0.753	0.752	0.675	0.445	0.1	0.879	0.754	0.688	0.652	0.622	0.429	0.472	0.097	0.095	0.095	0.099	0.101	0.908
21:49:16	0.912	0.917	0.908	0.892	0.884	0.858	0.846	0.846	0.805	0.787	0.62	0.597	0.921	0.919	0.875	0.864	0.867	0.837	0.84	0.84	0.807	0.805	0.624	0.31	0.831	0.845	0.822	0.805	0.782	0.771	0.77	0.75	0.748	0.675	0.447	0.1	0.877	0.753	0.687	0.649	0.62	0.429	0.47	0.097	0.095	0.095	0.099	0.102	0.907
21:54:16	0.911	0.916	0.907	0.891	0.882	0.855	0.845	0.844	0.804	0.785	0.622	0.602	0.921	0.918	0.873	0.863	0.866	0.835	0.84	0.839	0.806	0.803	0.625	0.317	0.831	0.846	0.82	0.802	0.779	0.768	0.766	0.747	0.742	0.675	0.449	0.1	0.875	0.752	0.686	0.649	0.619	0.428	0.473	0.097	0.095	0.095	0.099	0.102	0.906
21:59:16	0.911	0.915	0.905	0.889	0.881	0.854	0.843	0.843	0.802	0.782	0.622	0.605	0.92	0.916	0.872	0.86	0.864	0.833	0.837	0.837	0.804	0.801	0.625	0.326	0.83	0.844	0.817	0.8	0.775	0.764	0.763	0.745	0.737	0.676	0.451	0.1	0.873	0.751	0.685	0.647	0.617	0.426	0.471	0.097	0.096	0.095	0.098	0.101	0.906
22:04:16	0.91	0.914	0.903	0.888	0.878	0.851	0.842	0.841	0.801	0.779	0.622	0.608	0.919	0.914	0.87	0.858	0.861	0.831	0.835	0.835	0.802	0.798	0.625	0.333	0.831	0.842	0.815	0.796	0.771	0.76	0.759	0.741	0.732	0.676	0.455	0.099	0.872	0.75	0.684	0.646	0.615	0.426	0.472	0.097	0.095	0.095	0.099	0.101	0.906
22:09:16	0.909	0.912	0.902	0.886	0.876	0.849	0.839	0.84	0.799	0.776	0.624	0.612	0.919	0.914	0.868	0.857	0.86	0.831	0.834	0.834	0.802	0.797	0.625	0.343	0.83	0.843	0.812	0.793	0.768	0.757	0.756	0.738	0.728	0.676	0.456	0.1	0.87	0.749	0.683	0.645	0.614	0.424	0.474	0.097	0.096	0.095	0.099	0.101	0.905
22:14:16	0.91	0.912	0.901	0.885	0.875	0.848	0.838	0.838	0.799	0.774	0.624	0.615	0.919	0.912	0.866	0.855	0.858	0.829	0.833	0.833	0.801	0.795	0.626	0.353	0.83	0.841	0.81	0.791	0.765	0.754	0.753	0.735	0.723	0.676	0.459	0.1	0.869	0.748	0.682	0.644	0.612	0.423	0.474	0.098	0.096	0.095	0.099	0.102	0.905
22:19:16	0.909	0.91	0.898	0.882	0.873	0.846	0.837	0.837	0.798	0.772	0.625	0.618	0.918	0.91	0.865	0.853	0.856	0.826	0.83	0.83	0.799	0.793	0.629	0.367	0.829	0.838	0.807	0.786	0.762	0.749	0.749	0.733	0.72	0.677	0.462	0.1	0.867	0.747	0.681	0.642	0.611	0.421	0.473	0.098	0.096	0.095	0.099	0.102	0.905
22:24:16	0.909	0.909	0.898	0.881	0.871	0.844	0.835	0.835	0.796	0.77	0.625	0.621	0.918	0.908	0.863	0.85	0.853	0.825	0.828	0.828	0.797	0.79	0.627	0.379	0.829	0.837	0.803	0.783	0.759	0.746	0.745	0.729	0.716	0.677	0.465	0.1	0.865	0.746	0.68	0.641	0.609	0.42	0.474	0.097	0.096	0.095	0.099	0.101	0.904
22:29:16	0.908	0.908	0.896	0.879	0.869	0.842	0.833	0.833	0.795	0.768	0.626	0.625	0.917	0.907	0.861	0.849	0.853	0.824	0.828	0.828	0.798	0.789	0.628	0.39	0.829	0.838	0.8	0.78	0.754	0.743	0.743	0.726	0.711	0.676	0.466	0.1	0.863	0.746	0.68	0.641	0.608	0.418	0.476	0.098	0.096	0.095	0.099	0.102	0.903
22:34:16	0.908	0.907	0.894	0.877	0.868	0.841	0.832	0.832	0.795	0.766	0.627	0.628	0.917	0.906	0.86	0.847	0.851	0.822	0.826	0.827	0.796	0.788	0.629	0.396	0.829	0.836	0.798	0.776	0.752	0.74	0.739	0.723	0.708	0.676	0.468	0.1	0.862	0.745	0.679	0.639	0.606	0.416	0.475	0.098	0.096	0.095	0.099	0.102	0.903
22:39:16	0.907	0.906	0.892	0.875	0.865	0.839	0.83	0.831	0.794	0.763	0.627	0.63	0.917	0.904	0.858	0.845	0.849	0.82	0.824	0.824	0.795	0.786	0.628	0.401	0.828	0.834	0.795	0.773	0.749	0.736	0.734	0.719	0.705	0.678	0.47	0.1	0.861	0.743	0.678	0.637	0.605	0.415	0.475	0.098	0.096	0.095	0.099	0.102	0.903
22:44:16	0.907	0.904	0.891	0.873	0.863	0.837	0.827	0.829	0.792	0.762	0.628	0.633	0.916	0.903	0.856	0.844	0.848	0.82	0.824	0.825	0.794	0.785	0.63	0.412	0.828	0.834	0.791	0.77	0.746	0.732	0.732	0.716	0.7	0.676	0.472	0.1	0.859	0.743	0.678	0.637	0.604	0.413	0.478	0.098	0.096	0.095	0.099	0.102	0.902
22:49:16	0.907	0.903	0.889	0.872	0.862	0.835	0.826	0.827	0.792	0.76	0.629	0.636	0.915	0.901	0.854	0.842	0.845	0.818	0.822	0.823	0.793	0.783	0.631	0.419	0.828	0.832	0.789	0.767	0.743	0.73	0.729	0.714	0.697	0.676	0.474	0.1	0.858	0.742	0.676	0.635	0.602	0.412	0.478	0.098	0.096	0.095	0.099	0.102	0.902
22:54:16	0.905	0.902	0.886	0.87	0.86	0.834	0.825	0.826	0.791	0.759	0.629	0.637	0.915	0.899	0.853	0.839	0.843	0.816	0.82	0.821	0.792	0.78	0.631	0.427	0.828	0.83	0.787	0.764	0.741	0.725	0.724	0.71	0.693	0.677	0.477	0.1	0.856	0.741	0.675	0.634	0.601	0.411	0.476	0.098	0.096	0.095	0.099	0.102	0.903
22:59:16	0.906	0.901	0.886	0.868	0.857	0.832	0.823	0.824	0.791	0.758	0.63	0.64	0.914	0.898	0.851	0.839	0.843	0.816	0.819	0.821	0.791	0.78	0.633	0.439	0.827	0.83	0.783	0.762	0.738	0.723	0.722	0.707	0.688	0.677	0.476	0.1	0.854	0.741	0.676	0.633	0.599	0.41	0.478	0.098	0.096	0.095	0.099	0.102	0.901
23:04:16	0.905	0.899	0.884	0.866	0.857	0.831	0.822	0.823	0.79	0.756	0.63	0.643	0.914	0.896	0.85	0.837	0.841	0.814	0.817	0.819	0.79	0.779	0.632	0.445	0.827	0.828	0.78	0.759	0.736	0.719	0.718	0.704	0.684	0.677	0.48	0.1	0.853	0.74	0.674	0.631	0.597	0.408	0.478	0.098	0.096	0.095	0.099	0.102	0.901
23:09:16	0.905	0.898	0.883	0.865	0.854	0.828	0.819	0.821	0.789	0.756	0.632	0.646	0.913	0.895	0.847	0.836	0.84	0.813	0.817	0.818	0.79	0.777	0.633	0.452	0.827	0.828	0.778	0.757	0.734	0.716	0.716	0.701	0.68	0.677	0.481	0.1	0.851	0.739	0.673	0.63	0.597	0.407	0.479	0.098	0.096	0.095	0.099	0.102	0.901
23:14:16	0.905	0.897	0.88	0.862	0.853	0.827	0.819	0.82	0.789	0.755	0.631	0.648	0.913	0.893	0.846	0.834	0.838	0.81	0.815	0.817	0.789	0.776	0.634	0.456	0.827	0.825	0.774	0.754	0.732	0.714	0.713	0.698	0.675	0.676	0.482	0.1	0.85	0.739	0.673	0.629	0.595	0.405	0.48	0.098	0.096	0.095	0.099	0.102	0.901
23:19:16	0.904	0.895	0.878	0.861	0.851	0.825	0.817	0.818	0.788	0.754	0.631	0.648	0.912	0.891	0.845	0.832	0.836	0.809	0.813	0.815	0.788	0.774	0.634	0.46	0.826	0.823	0.773	0.751	0.73	0.71	0.709	0.695	0.671	0.678	0.486	0.1	0.848	0.737	0.672	0.628	0.594	0.403	0.478	0.098	0.096	0.095	0.099	0.102	0.901
23:24:16	0.904	0.893	0.876	0.86	0.849	0.824	0.815	0.817	0.788	0.752	0.632	0.652	0.912	0.89	0.843	0.831	0.835	0.808	0.812	0.814	0.788	0.773	0.635	0.465	0.826	0.821	0.77	0.749	0.727	0.708	0.706	0.692	0.665	0.677	0.486	0.1	0.847	0.737	0.671	0.626	0.592	0.401	0.48	0.098	0.096	0.095	0.098	0.101	0.899
23:29:16	0.903	0.892	0.875	0.857	0.847	0.822	0.814	0.815	0.787	0.752	0.633	0.654	0.91	0.889	0.841	0.83	0.833	0.808	0.812	0.813	0.787	0.772	0.637	0.472	0.825	0.821	0.767	0.747	0.725	0.705	0.704	0.688	0.66	0.677	0.487	0.1	0.845	0.737	0.67	0.625	0.591	0.4	0.481	0.098	0.096	0.095	0.099	0.102	0.898
23:34:16	0.903	0.891	0.873	0.855	0.845	0.821	0.813	0.814	0.786	0.751	0.634	0.657	0.91	0.886	0.84	0.828	0.831	0.805	0.809	0.811	0.786	0.77	0.638	0.474	0.826	0.817	0.765	0.744	0.724	0.702	0.7	0.686	0.656	0.678	0.49	0.1	0.845	0.735	0.669	0.624	0.59	0.398	0.479	0.098	0.096	0.095	0.099	0.102	0.899
23:39:16	0.903	0.889	0.872	0.854	0.843	0.818	0.811	0.813	0.786	0.751	0.634	0.659	0.91	0.886	0.838	0.827	0.831	0.805	0.809	0.811	0.786	0.77	0.638	0.48	0.825	0.817	0.762	0.742	0.722	0.7	0.698	0.683	0.651	0.677	0.49	0.1	0.843	0.735	0.668	0.623	0.589	0.397	0.481	0.098	0.096	0.095	0.099	0.102	0.897
23:44:16	0.902	0.888	0.87	0.852	0.842	0.817	0.81	0.812	0.785	0.75	0.634	0.66	0.909	0.883	0.837	0.825	0.829	0.803	0.807	0.809	0.785	0.769	0.638	0.485	0.825	0.814	0.76	0.74	0.721	0.698	0.695	0.68	0.645	0.678	0.492	0.1	0.842	0.735	0.667	0.621	0.588	0.395	0.481	0.098	0.096	0.095	0.099	0.101	0.897
23:49:16	0.902	0.886	0.867	0.85	0.84	0.816	0.809	0.81	0.784	0.748	0.635	0.661	0.908	0.882	0.835	0.824	0.827	0.802	0.806	0.808	0.784	0.767	0.638	0.485	0.825	0.811	0.758	0.738	0.72	0.695	0.692	0.677	0.641	0.679	0.493	0.1	0.841	0.734	0.666	0.62	0.587	0.392	0.481	0.098	0.096	0.095	0.098	0.102	0.896
23:54:16	0.901	0.885	0.867	0.848	0.839	0.814	0.807	0.809	0.783	0.748	0.635	0.664	0.907	0.881	0.834	0.823	0.827	0.801	0.806	0.808	0.784	0.767	0.639	0.492	0.824	0.811	0.755	0.736	0.717	0.694	0.691	0.674	0.636	0.677	0.493	0.1	0.839	0.733	0.665	0.619	0.586	0.391	0.482	0.098	0.096	0.095	0.098	0.102	0.895
23:59:16	0.901	0.883	0.864	0.847	0.837	0.813	0.806	0.807	0.783	0.747	0.635	0.665	0.907	0.879	0.833	0.821	0.825	0.8	0.804	0.807	0.784	0.766	0.639	0.495	0.824	0.808	0.753	0.734	0.716	0.692	0.688	0.671	0.631	0.678	0.495	0.1	0.838	0.733	0.665	0.617	0.585	0.389	0.482	0.098	0.096	0.095	0.098	0.102	0.893
1 day, 0:04:16	0.9	0.882	0.862	0.845	0.835	0.811	0.805	0.806	0.782	0.746	0.635	0.666	0.906	0.877	0.831	0.82	0.823	0.798	0.802	0.804	0.782	0.765	0.638	0.495	0.824	0.804	0.751	0.732	0.715	0.69	0.685	0.669	0.626	0.679	0.498	0.1	0.837	0.732	0.663	0.616	0.584	0.388	0.482	0.098	0.096	0.095	0.098	0.102	0.893
[truncated: 47 more columns]

## Sheet: DOX_1
	TetBWT												TetBL9F												TetBD190N												TetBE192A												TetBE192D
DOX (µg/mL)	0	0.5	1	2	3	6	8	10	12	16	20	30	0	0.5	1	2	3	6	8	10	12	16	20	30	0	0.5	1	2	3	6	8	10	12	16	20	30	0	0.5	1	2	3	6	8	10	12	16	20	30	0
Time	A1	A2	A3	A4	A5	A6	A7	A8	A9	A10	A11	A12	B1	B2	B3	B4	B5	B6	B7	B8	B9	B10	B11	B12	C1	C2	C3	C4	C5	C6	C7	C8	C9	C10	C11	C12	D1	D2	D3	D4	D5	D6	D7	D8	D9	D10	D11	D12	E1
00:00:00	0.094	0.097	0.096	0.095	0.096	0.093	0.095	0.096	0.094	0.095	0.094	0.096	0.094	0.102	0.102	0.099	0.096	0.095	0.094	0.097	0.097	0.099	0.095	0.095	0.097	0.101	0.101	0.1	0.1	0.097	0.099	0.099	0.098	0.099	0.098	0.097	0.097	0.103	0.1	0.099	0.099	0.098	0.097	0.095	0.095	0.096	0.096	0.096	0.096
00:04:16	0.095	0.097	0.096	0.096	0.095	0.095	0.096	0.095	0.096	0.097	0.095	0.098	0.095	0.095	0.096	0.095	0.094	0.093	0.094	0.096	0.096	0.096	0.094	0.095	0.095	0.096	0.096	0.096	0.098	0.095	0.097	0.097	0.096	0.097	0.096	0.096	0.095	0.097	0.096	0.098	0.096	0.096	0.097	0.096	0.096	0.096	0.095	0.096	0.096
00:09:16	0.095	0.097	0.096	0.096	0.095	0.095	0.095	0.095	0.096	0.096	0.095	0.098	0.094	0.095	0.096	0.095	0.093	0.093	0.093	0.096	0.096	0.096	0.094	0.095	0.094	0.096	0.096	0.096	0.098	0.095	0.096	0.096	0.096	0.096	0.095	0.096	0.094	0.096	0.095	0.097	0.096	0.095	0.097	0.095	0.096	0.095	0.095	0.096	0.096
00:14:16	0.095	0.097	0.096	0.096	0.094	0.095	0.095	0.095	0.095	0.096	0.095	0.097	0.094	0.095	0.096	0.094	0.093	0.092	0.093	0.095	0.095	0.096	0.093	0.094	0.094	0.095	0.096	0.096	0.097	0.094	0.096	0.096	0.096	0.096	0.095	0.096	0.094	0.096	0.095	0.097	0.095	0.095	0.096	0.095	0.095	0.095	0.094	0.095	0.095
00:19:16	0.095	0.097	0.096	0.096	0.095	0.095	0.095	0.095	0.095	0.096	0.095	0.097	0.094	0.095	0.095	0.094	0.093	0.092	0.093	0.095	0.095	0.096	0.093	0.095	0.094	0.095	0.096	0.096	0.097	0.094	0.096	0.096	0.096	0.096	0.095	0.096	0.094	0.096	0.095	0.097	0.095	0.095	0.096	0.095	0.095	0.095	0.094	0.095	0.096
00:24:16	0.095	0.097	0.096	0.096	0.095	0.095	0.095	0.095	0.095	0.096	0.095	0.097	0.094	0.095	0.096	0.094	0.093	0.092	0.093	0.095	0.095	0.096	0.093	0.095	0.095	0.095	0.096	0.096	0.097	0.095	0.096	0.096	0.096	0.096	0.095	0.096	0.094	0.096	0.095	0.097	0.095	0.095	0.096	0.095	0.095	0.095	0.094	0.095	0.096
00:29:16	0.095	0.097	0.096	0.096	0.095	0.095	0.095	0.095	0.095	0.096	0.095	0.097	0.095	0.095	0.096	0.095	0.093	0.092	0.093	0.096	0.095	0.096	0.093	0.095	0.095	0.095	0.096	0.096	0.098	0.095	0.096	0.096	0.096	0.096	0.095	0.096	0.094	0.096	0.095	0.097	0.095	0.095	0.096	0.095	0.095	0.095	0.094	0.096	0.096
00:34:16	0.096	0.098	0.097	0.096	0.095	0.095	0.095	0.096	0.096	0.096	0.095	0.098	0.095	0.095	0.096	0.095	0.094	0.093	0.093	0.096	0.096	0.096	0.094	0.095	0.095	0.096	0.096	0.096	0.098	0.095	0.096	0.096	0.096	0.096	0.095	0.096	0.095	0.096	0.095	0.097	0.096	0.096	0.097	0.095	0.095	0.095	0.094	0.096	0.096
00:39:16	0.096	0.098	0.097	0.097	0.096	0.096	0.096	0.096	0.096	0.097	0.095	0.098	0.095	0.096	0.096	0.095	0.094	0.093	0.094	0.096	0.096	0.096	0.094	0.095	0.095	0.096	0.097	0.097	0.098	0.095	0.097	0.097	0.097	0.097	0.096	0.096	0.095	0.097	0.096	0.098	0.096	0.096	0.097	0.096	0.096	0.095	0.095	0.096	0.097
00:44:16	0.097	0.099	0.098	0.097	0.096	0.096	0.096	0.096	0.096	0.097	0.096	0.098	0.096	0.096	0.097	0.096	0.094	0.093	0.094	0.096	0.096	0.097	0.094	0.095	0.096	0.097	0.097	0.097	0.099	0.096	0.097	0.097	0.097	0.097	0.096	0.097	0.096	0.097	0.096	0.098	0.096	0.096	0.097	0.096	0.096	0.096	0.095	0.096	0.097
00:49:16	0.097	0.099	0.098	0.098	0.097	0.097	0.097	0.097	0.097	0.098	0.096	0.098	0.096	0.097	0.097	0.096	0.095	0.094	0.095	0.097	0.097	0.097	0.095	0.096	0.097	0.097	0.098	0.098	0.099	0.096	0.098	0.098	0.097	0.098	0.096	0.097	0.096	0.098	0.097	0.099	0.097	0.097	0.098	0.096	0.096	0.096	0.095	0.096	0.098
00:54:16	0.098	0.1	0.099	0.099	0.098	0.097	0.097	0.098	0.098	0.098	0.097	0.099	0.097	0.097	0.098	0.097	0.095	0.095	0.095	0.097	0.097	0.098	0.095	0.096	0.098	0.098	0.099	0.098	0.1	0.097	0.098	0.098	0.098	0.098	0.097	0.097	0.097	0.099	0.098	0.1	0.098	0.098	0.099	0.097	0.097	0.097	0.096	0.097	0.099
00:59:16	0.099	0.101	0.1	0.1	0.098	0.098	0.098	0.098	0.098	0.099	0.097	0.099	0.098	0.098	0.099	0.097	0.096	0.095	0.096	0.098	0.098	0.098	0.095	0.096	0.098	0.099	0.099	0.099	0.101	0.098	0.099	0.099	0.098	0.098	0.097	0.098	0.098	0.099	0.098	0.1	0.098	0.098	0.099	0.097	0.098	0.097	0.096	0.097	0.1
01:04:16	0.1	0.102	0.101	0.101	0.1	0.099	0.099	0.099	0.099	0.099	0.097	0.099	0.099	0.099	0.1	0.098	0.097	0.096	0.096	0.099	0.098	0.099	0.096	0.097	0.099	0.1	0.1	0.1	0.102	0.098	0.1	0.1	0.099	0.099	0.098	0.098	0.099	0.101	0.099	0.101	0.1	0.099	0.1	0.098	0.098	0.098	0.097	0.097	0.101
01:09:16	0.102	0.104	0.102	0.102	0.1	0.1	0.1	0.1	0.1	0.1	0.098	0.1	0.1	0.1	0.101	0.1	0.098	0.097	0.097	0.1	0.099	0.099	0.096	0.097	0.101	0.102	0.102	0.101	0.103	0.1	0.101	0.1	0.1	0.1	0.098	0.098	0.101	0.102	0.101	0.102	0.101	0.1	0.101	0.099	0.099	0.098	0.097	0.098	0.102
01:14:16	0.104	0.106	0.104	0.104	0.102	0.101	0.101	0.101	0.1	0.101	0.098	0.1	0.101	0.101	0.102	0.101	0.099	0.098	0.098	0.1	0.1	0.1	0.097	0.097	0.102	0.103	0.103	0.103	0.104	0.101	0.102	0.101	0.1	0.1	0.098	0.099	0.102	0.103	0.102	0.104	0.102	0.101	0.102	0.1	0.1	0.099	0.098	0.098	0.103
01:19:16	0.106	0.108	0.106	0.106	0.104	0.103	0.102	0.102	0.101	0.101	0.099	0.1	0.103	0.103	0.104	0.102	0.1	0.099	0.099	0.102	0.101	0.101	0.098	0.098	0.105	0.105	0.105	0.105	0.106	0.102	0.103	0.102	0.101	0.101	0.099	0.099	0.104	0.105	0.104	0.106	0.103	0.102	0.103	0.101	0.1	0.099	0.098	0.098	0.106
01:24:16	0.109	0.111	0.109	0.108	0.106	0.105	0.104	0.103	0.102	0.102	0.099	0.101	0.105	0.105	0.106	0.105	0.102	0.101	0.101	0.103	0.102	0.102	0.098	0.098	0.107	0.108	0.108	0.107	0.108	0.104	0.105	0.103	0.102	0.102	0.1	0.099	0.107	0.108	0.106	0.108	0.106	0.105	0.104	0.102	0.101	0.1	0.099	0.099	0.108
01:29:16	0.112	0.114	0.111	0.111	0.108	0.107	0.105	0.105	0.103	0.103	0.1	0.101	0.107	0.108	0.108	0.107	0.105	0.103	0.102	0.104	0.103	0.102	0.099	0.098	0.11	0.111	0.11	0.11	0.111	0.106	0.106	0.105	0.103	0.102	0.1	0.099	0.11	0.111	0.109	0.111	0.108	0.107	0.106	0.103	0.102	0.101	0.099	0.099	0.111
01:34:16	0.116	0.118	0.115	0.115	0.111	0.11	0.107	0.106	0.104	0.103	0.1	0.101	0.111	0.111	0.111	0.11	0.107	0.105	0.104	0.106	0.105	0.103	0.099	0.099	0.114	0.114	0.114	0.113	0.114	0.108	0.108	0.106	0.104	0.103	0.101	0.1	0.113	0.114	0.113	0.114	0.111	0.109	0.108	0.104	0.103	0.101	0.099	0.099	0.114
01:39:16	0.12	0.122	0.118	0.119	0.115	0.113	0.11	0.108	0.106	0.104	0.101	0.102	0.114	0.114	0.115	0.113	0.11	0.107	0.107	0.108	0.107	0.104	0.1	0.099	0.118	0.118	0.118	0.117	0.117	0.111	0.11	0.108	0.106	0.104	0.101	0.1	0.117	0.118	0.116	0.118	0.115	0.111	0.11	0.106	0.105	0.102	0.1	0.099	0.118
01:44:16	0.126	0.128	0.123	0.124	0.119	0.116	0.112	0.109	0.107	0.106	0.102	0.102	0.119	0.119	0.119	0.117	0.114	0.111	0.11	0.111	0.109	0.106	0.101	0.099	0.123	0.123	0.122	0.121	0.121	0.114	0.112	0.11	0.107	0.105	0.102	0.1	0.122	0.123	0.121	0.122	0.119	0.114	0.112	0.108	0.106	0.103	0.101	0.1	0.123
01:49:16	0.132	0.134	0.129	0.129	0.124	0.119	0.115	0.112	0.109	0.106	0.103	0.102	0.123	0.123	0.124	0.122	0.118	0.115	0.113	0.113	0.111	0.107	0.102	0.1	0.129	0.129	0.128	0.126	0.126	0.118	0.115	0.112	0.109	0.106	0.102	0.1	0.128	0.129	0.127	0.127	0.124	0.117	0.114	0.109	0.107	0.104	0.101	0.1	0.129
01:54:15	0.139	0.142	0.136	0.136	0.13	0.124	0.117	0.114	0.111	0.108	0.103	0.102	0.129	0.13	0.129	0.128	0.124	0.119	0.117	0.117	0.113	0.108	0.103	0.1	0.136	0.137	0.135	0.133	0.133	0.122	0.118	0.114	0.11	0.107	0.103	0.101	0.135	0.136	0.133	0.134	0.129	0.122	0.117	0.111	0.109	0.105	0.102	0.1	0.135
01:59:16	0.148	0.151	0.143	0.144	0.137	0.129	0.121	0.116	0.112	0.109	0.104	0.103	0.137	0.136	0.136	0.134	0.13	0.124	0.121	0.121	0.116	0.11	0.104	0.101	0.144	0.145	0.143	0.141	0.139	0.127	0.122	0.116	0.112	0.108	0.104	0.101	0.143	0.144	0.141	0.141	0.136	0.126	0.12	0.114	0.11	0.106	0.103	0.1	0.143
02:04:16	0.158	0.161	0.152	0.153	0.145	0.134	0.125	0.119	0.114	0.11	0.105	0.103	0.144	0.144	0.144	0.142	0.137	0.131	0.127	0.125	0.119	0.112	0.105	0.101	0.153	0.154	0.152	0.149	0.147	0.133	0.125	0.119	0.114	0.109	0.105	0.101	0.152	0.153	0.15	0.149	0.144	0.131	0.124	0.116	0.112	0.107	0.103	0.101	0.152
02:09:16	0.168	0.171	0.161	0.162	0.153	0.141	0.129	0.122	0.116	0.111	0.106	0.103	0.154	0.153	0.153	0.15	0.145	0.137	0.133	0.13	0.122	0.114	0.106	0.101	0.163	0.165	0.162	0.159	0.156	0.139	0.129	0.122	0.116	0.111	0.105	0.102	0.162	0.163	0.159	0.159	0.153	0.137	0.128	0.119	0.114	0.108	0.104	0.101	0.162
02:14:16	0.182	0.185	0.172	0.174	0.164	0.149	0.134	0.126	0.118	0.112	0.106	0.104	0.164	0.164	0.163	0.161	0.154	0.146	0.14	0.136	0.126	0.116	0.107	0.101	0.175	0.177	0.174	0.17	0.167	0.146	0.134	0.126	0.118	0.112	0.106	0.102	0.174	0.176	0.171	0.17	0.163	0.144	0.132	0.122	0.116	0.11	0.105	0.101	0.174
02:19:16	0.189	0.192	0.182	0.187	0.176	0.157	0.139	0.13	0.121	0.114	0.107	0.104	0.176	0.176	0.175	0.172	0.166	0.155	0.148	0.142	0.131	0.118	0.109	0.102	0.183	0.185	0.183	0.183	0.18	0.154	0.139	0.129	0.121	0.113	0.107	0.102	0.183	0.184	0.181	0.183	0.176	0.152	0.137	0.126	0.118	0.111	0.106	0.101	0.181
02:24:16	0.199	0.203	0.19	0.192	0.184	0.167	0.146	0.134	0.123	0.115	0.108	0.104	0.183	0.182	0.183	0.182	0.178	0.166	0.157	0.15	0.135	0.12	0.11	0.102	0.194	0.196	0.192	0.189	0.188	0.163	0.145	0.133	0.123	0.114	0.108	0.102	0.192	0.194	0.189	0.189	0.184	0.16	0.142	0.129	0.12	0.112	0.106	0.102	0.191
02:29:16	0.216	0.219	0.204	0.205	0.192	0.176	0.152	0.138	0.126	0.116	0.109	0.104	0.192	0.193	0.192	0.189	0.183	0.178	0.168	0.158	0.141	0.123	0.111	0.102	0.21	0.212	0.207	0.201	0.197	0.173	0.152	0.138	0.126	0.115	0.108	0.102	0.208	0.209	0.204	0.201	0.193	0.17	0.148	0.133	0.123	0.113	0.107	0.102	0.207
02:34:16	0.234	0.238	0.222	0.223	0.209	0.188	0.159	0.143	0.129	0.118	0.109	0.105	0.208	0.209	0.207	0.203	0.195	0.183	0.18	0.168	0.148	0.126	0.112	0.102	0.229	0.231	0.226	0.22	0.213	0.185	0.159	0.142	0.128	0.117	0.109	0.103	0.227	0.229	0.223	0.219	0.209	0.181	0.155	0.137	0.125	0.114	0.107	0.102	0.226
02:39:16	0.253	0.257	0.241	0.242	0.227	0.195	0.167	0.148	0.132	0.119	0.11	0.105	0.227	0.227	0.225	0.221	0.211	0.195	0.186	0.179	0.155	0.129	0.113	0.103	0.248	0.251	0.245	0.239	0.232	0.192	0.167	0.147	0.131	0.118	0.11	0.103	0.247	0.248	0.242	0.238	0.227	0.189	0.162	0.141	0.128	0.115	0.108	0.102	0.245
02:44:16	0.272	0.275	0.259	0.261	0.245	0.207	0.176	0.153	0.135	0.121	0.111	0.105	0.246	0.246	0.244	0.24	0.231	0.212	0.196	0.187	0.162	0.132	0.115	0.103	0.267	0.269	0.264	0.258	0.252	0.203	0.175	0.153	0.134	0.119	0.11	0.103	0.266	0.267	0.261	0.257	0.246	0.197	0.17	0.146	0.13	0.116	0.109	0.102	0.264
02:49:16	0.293	0.295	0.277	0.279	0.263	0.222	0.186	0.16	0.138	0.122	0.112	0.106	0.265	0.265	0.263	0.259	0.249	0.23	0.212	0.195	0.171	0.136	0.116	0.103	0.286	0.289	0.282	0.275	0.268	0.219	0.185	0.158	0.138	0.121	0.111	0.104	0.285	0.286	0.279	0.275	0.264	0.21	0.179	0.151	0.133	0.117	0.11	0.102	0.282
02:54:16	0.315	0.318	0.3	0.3	0.282	0.238	0.192	0.166	0.141	0.123	0.112	0.106	0.282	0.283	0.28	0.276	0.267	0.249	0.23	0.207	0.18	0.139	0.117	0.103	0.31	0.312	0.307	0.299	0.289	0.235	0.191	0.164	0.141	0.122	0.112	0.104	0.309	0.309	0.303	0.297	0.283	0.226	0.186	0.156	0.136	0.119	0.11	0.102	0.307
02:59:16	0.339	0.34	0.323	0.322	0.306	0.253	0.2	0.172	0.145	0.124	0.113	0.106	0.305	0.308	0.304	0.298	0.286	0.264	0.248	0.224	0.189	0.143	0.119	0.104	0.334	0.335	0.33	0.321	0.313	0.25	0.199	0.171	0.144	0.123	0.112	0.104	0.332	0.331	0.326	0.32	0.308	0.241	0.192	0.163	0.139	0.12	0.111	0.103	0.33
03:04:16	0.369	0.365	0.349	0.344	0.329	0.268	0.212	0.181	0.148	0.126	0.113	0.106	0.326	0.331	0.326	0.321	0.311	0.286	0.262	0.24	0.195	0.147	0.12	0.104	0.365	0.364	0.359	0.345	0.336	0.263	0.211	0.179	0.148	0.125	0.113	0.104	0.362	0.36	0.354	0.342	0.329	0.254	0.202	0.169	0.142	0.121	0.111	0.103	0.359
03:09:16	0.393	0.393	0.381	0.374	0.359	0.287	0.226	0.186	0.152	0.127	0.114	0.106	0.351	0.361	0.349	0.343	0.334	0.31	0.284	0.255	0.204	0.151	0.121	0.104	0.389	0.388	0.387	0.377	0.366	0.283	0.225	0.185	0.151	0.126	0.113	0.104	0.39	0.385	0.383	0.375	0.356	0.268	0.212	0.176	0.145	0.122	0.111	0.103	0.388
03:14:16	0.409	0.407	0.396	0.395	0.388	0.309	0.239	0.192	0.156	0.128	0.114	0.106	0.38	0.387	0.379	0.373	0.365	0.333	0.308	0.271	0.216	0.156	0.123	0.104	0.405	0.403	0.403	0.395	0.393	0.305	0.236	0.19	0.155	0.127	0.114	0.104	0.405	0.4	0.399	0.394	0.385	0.289	0.224	0.182	0.148	0.123	0.112	0.103	0.403
03:19:16	0.428	0.426	0.415	0.41	0.404	0.328	0.25	0.2	0.16	0.13	0.115	0.107	0.395	0.403	0.395	0.392	0.388	0.365	0.33	0.293	0.23	0.161	0.124	0.105	0.424	0.42	0.422	0.411	0.409	0.325	0.248	0.197	0.16	0.129	0.114	0.105	0.424	0.416	0.417	0.409	0.402	0.307	0.236	0.187	0.151	0.125	0.113	0.104	0.422
03:24:16	0.45	0.445	0.435	0.428	0.422	0.349	0.264	0.21	0.165	0.131	0.116	0.107	0.412	0.421	0.412	0.407	0.403	0.387	0.361	0.315	0.242	0.166	0.126	0.105	0.445	0.438	0.443	0.429	0.428	0.35	0.262	0.207	0.164	0.13	0.115	0.105	0.445	0.434	0.436	0.426	0.417	0.326	0.247	0.193	0.155	0.126	0.113	0.104	0.444
03:29:16	0.471	0.465	0.457	0.448	0.444	0.381	0.281	0.221	0.169	0.133	0.116	0.107	0.427	0.442	0.429	0.425	0.422	0.402	0.385	0.335	0.254	0.171	0.127	0.105	0.467	0.458	0.464	0.447	0.45	0.38	0.281	0.217	0.169	0.131	0.116	0.105	0.467	0.453	0.456	0.445	0.436	0.35	0.26	0.201	0.158	0.127	0.114	0.104	0.465
03:34:16	0.493	0.486	0.479	0.468	0.468	0.397	0.297	0.23	0.174	0.134	0.117	0.107	0.445	0.463	0.447	0.442	0.443	0.421	0.4	0.366	0.269	0.177	0.128	0.105	0.487	0.477	0.485	0.467	0.47	0.395	0.296	0.226	0.173	0.132	0.116	0.105	0.485	0.472	0.475	0.464	0.456	0.379	0.276	0.21	0.163	0.128	0.114	0.104	0.485
03:39:16	0.515	0.504	0.501	0.487	0.49	0.412	0.314	0.239	0.179	0.135	0.117	0.107	0.463	0.485	0.466	0.461	0.464	0.441	0.418	0.39	0.287	0.182	0.13	0.105	0.508	0.495	0.504	0.485	0.49	0.411	0.313	0.236	0.178	0.134	0.117	0.105	0.504	0.491	0.494	0.485	0.474	0.392	0.29	0.219	0.167	0.129	0.115	0.104	0.505
03:44:16	0.54	0.522	0.527	0.507	0.518	0.431	0.333	0.253	0.183	0.137	0.117	0.107	0.482	0.506	0.485	0.48	0.485	0.463	0.439	0.403	0.304	0.186	0.131	0.105	0.534	0.513	0.527	0.505	0.512	0.432	0.333	0.248	0.181	0.135	0.117	0.105	0.53	0.51	0.515	0.503	0.494	0.407	0.305	0.228	0.171	0.13	0.115	0.104	0.532
03:49:16	0.56	0.542	0.548	0.527	0.539	0.45	0.36	0.265	0.186	0.138	0.118	0.108	0.5	0.533	0.503	0.499	0.51	0.485	0.462	0.421	0.321	0.191	0.133	0.106	0.554	0.532	0.552	0.523	0.537	0.454	0.362	0.261	0.185	0.136	0.117	0.105	0.554	0.527	0.539	0.521	0.514	0.426	0.322	0.238	0.176	0.131	0.116	0.105	0.554
03:54:16	0.579	0.563	0.566	0.546	0.56	0.471	0.38	0.278	0.191	0.139	0.119	0.107	0.519	0.555	0.521	0.517	0.532	0.511	0.487	0.44	0.341	0.197	0.134	0.106	0.573	0.55	0.569	0.541	0.558	0.476	0.379	0.274	0.19	0.138	0.118	0.106	0.574	0.544	0.559	0.54	0.536	0.447	0.343	0.249	0.179	0.132	0.117	0.104	0.575
03:59:16	0.597	0.58	0.584	0.564	0.578	0.49	0.39	0.291	0.197	0.14	0.119	0.108	0.542	0.577	0.543	0.539	0.554	0.529	0.51	0.463	0.368	0.203	0.136	0.106	0.592	0.565	0.587	0.56	0.575	0.501	0.389	0.286	0.195	0.139	0.118	0.106	0.592	0.56	0.576	0.558	0.554	0.468	0.367	0.26	0.182	0.134	0.117	0.105	0.594
04:04:16	0.613	0.596	0.599	0.581	0.595	0.517	0.405	0.306	0.203	0.142	0.119	0.108	0.559	0.594	0.563	0.562	0.573	0.55	0.528	0.487	0.382	0.21	0.138	0.106	0.608	0.583	0.602	0.577	0.59	0.522	0.406	0.301	0.201	0.14	0.119	0.106	0.609	0.578	0.591	0.574	0.57	0.494	0.378	0.272	0.186	0.135	0.117	0.105	0.61
04:09:16	0.627	0.61	0.614	0.594	0.609	0.534	0.424	0.323	0.208	0.143	0.12	0.108	0.576	0.607	0.578	0.575	0.586	0.567	0.547	0.51	0.393	0.217	0.138	0.106	0.621	0.598	0.616	0.589	0.604	0.54	0.425	0.316	0.206	0.141	0.119	0.106	0.623	0.591	0.604	0.586	0.582	0.513	0.39	0.283	0.191	0.136	0.117	0.105	0.622
04:14:16	0.642	0.622	0.628	0.608	0.623	0.551	0.443	0.346	0.214	0.144	0.12	0.108	0.589	0.62	0.589	0.586	0.598	0.579	0.567	0.526	0.406	0.225	0.14	0.106	0.635	0.611	0.629	0.6	0.615	0.559	0.444	0.336	0.213	0.142	0.12	0.106	0.637	0.604	0.616	0.599	0.593	0.528	0.406	0.296	0.196	0.137	0.118	0.105	0.635
04:19:16	0.656	0.634	0.641	0.62	0.636	0.57	0.463	0.366	0.222	0.146	0.121	0.108	0.6	0.634	0.599	0.595	0.609	0.589	0.579	0.542	0.423	0.233	0.142	0.106	0.649	0.627	0.642	0.612	0.627	0.577	0.465	0.36	0.22	0.144	0.12	0.106	0.651	0.619	0.629	0.61	0.604	0.545	0.424	0.311	0.2	0.138	0.118	0.105	0.65
04:24:16	0.669	0.65	0.655	0.635	0.65	0.586	0.487	0.376	0.229	0.147	0.121	0.108	0.61	0.647	0.61	0.605	0.621	0.599	0.589	0.561	0.439	0.242	0.143	0.106	0.662	0.64	0.656	0.628	0.64	0.592	0.49	0.372	0.227	0.145	0.121	0.106	0.665	0.632	0.643	0.625	0.617	0.564	0.441	0.327	0.206	0.14	0.119	0.105	0.663
04:29:16	0.682	0.663	0.667	0.649	0.663	0.598	0.504	0.388	0.237	0.148	0.121	0.108	0.623	0.659	0.622	0.615	0.633	0.61	0.599	0.577	0.454	0.251	0.145	0.106	0.676	0.65	0.671	0.639	0.652	0.605	0.508	0.382	0.236	0.147	0.121	0.106	0.677	0.644	0.659	0.637	0.632	0.582	0.464	0.348	0.212	0.141	0.119	0.105	0.676
04:34:16	0.693	0.674	0.679	0.659	0.674	0.609	0.52	0.403	0.246	0.149	0.122	0.108	0.639	0.67	0.638	0.63	0.643	0.619	0.607	0.587	0.474	0.261	0.146	0.106	0.688	0.661	0.684	0.65	0.665	0.618	0.525	0.398	0.244	0.148	0.121	0.106	0.689	0.654	0.669	0.648	0.643	0.597	0.484	0.36	0.218	0.142	0.12	0.105	0.687
04:39:16	0.705	0.684	0.69	0.67	0.686	0.62	0.536	0.422	0.254	0.151	0.122	0.108	0.648	0.681	0.647	0.64	0.653	0.627	0.615	0.596	0.49	0.271	0.147	0.107	0.701	0.669	0.694	0.659	0.679	0.63	0.542	0.415	0.252	0.149	0.121	0.106	0.7	0.663	0.678	0.657	0.652	0.609	0.499	0.37	0.224	0.143	0.12	0.105	0.698
04:44:16	0.717	0.692	0.702	0.679	0.697	0.631	0.553	0.44	0.263	0.152	0.122	0.108	0.657	0.691	0.655	0.648	0.661	0.635	0.622	0.603	0.503	0.282	0.149	0.106	0.711	0.678	0.703	0.667	0.688	0.641	0.56	0.43	0.262	0.151	0.122	0.106	0.714	0.671	0.687	0.667	0.661	0.619	0.515	0.384	0.232	0.144	0.12	0.105	0.709
04:49:16	0.727	0.7	0.713	0.688	0.707	0.642	0.571	0.461	0.273	0.154	0.123	0.108	0.665	0.699	0.663	0.657	0.67	0.644	0.628	0.608	0.514	0.294	0.151	0.107	0.721	0.686	0.712	0.675	0.696	0.651	0.579	0.453	0.272	0.152	0.123	0.107	0.725	0.68	0.695	0.674	0.67	0.63	0.531	0.398	0.24	0.145	0.121	0.105	0.724
04:54:16	0.736	0.71	0.722	0.695	0.72	0.652	0.587	0.479	0.284	0.156	0.123	0.108	0.673	0.709	0.67	0.664	0.679	0.65	0.635	0.615	0.524	0.307	0.153	0.107	0.729	0.694	0.722	0.683	0.704	0.662	0.594	0.473	0.282	0.154	0.123	0.107	0.733	0.688	0.705	0.682	0.678	0.641	0.547	0.413	0.248	0.146	0.121	0.105	0.734
04:59:16	0.743	0.716	0.73	0.702	0.728	0.661	0.6	0.495	0.294	0.157	0.123	0.108	0.681	0.721	0.678	0.671	0.688	0.657	0.64	0.618	0.538	0.321	0.154	0.107	0.738	0.702	0.73	0.692	0.713	0.672	0.608	0.487	0.294	0.155	0.123	0.107	0.743	0.696	0.714	0.691	0.686	0.651	0.563	0.431	0.257	0.148	0.122	0.105	0.743
05:04:16	0.751	0.724	0.738	0.71	0.736	0.671	0.611	0.511	0.307	0.158	0.123	0.108	0.688	0.729	0.685	0.679	0.698	0.663	0.646	0.624	0.548	0.341	0.156	0.107	0.746	0.711	0.738	0.7	0.721	0.682	0.619	0.505	0.306	0.157	0.124	0.107	0.752	0.705	0.723	0.699	0.693	0.662	0.582	0.451	0.266	0.149	0.122	0.105	0.751
05:09:16	0.758	0.733	0.745	0.717	0.744	0.68	0.622	0.527	0.322	0.16	0.124	0.108	0.695	0.735	0.692	0.686	0.704	0.67	0.65	0.628	0.55	0.353	0.158	0.107	0.754	0.719	0.746	0.709	0.73	0.69	0.629	0.52	0.321	0.159	0.124	0.107	0.76	0.713	0.732	0.707	0.702	0.672	0.598	0.467	0.275	0.15	0.122	0.105	0.76
05:14:16	0.766	0.74	0.751	0.725	0.751	0.691	0.633	0.545	0.34	0.161	0.124	0.108	0.702	0.74	0.699	0.693	0.71	0.677	0.654	0.632	0.552	0.358	0.16	0.107	0.762	0.728	0.754	0.717	0.736	0.698	0.64	0.537	0.34	0.16	0.124	0.107	0.767	0.721	0.74	0.715	0.71	0.681	0.609	0.482	0.285	0.152	0.122	0.105	0.767
05:19:16	0.773	0.748	0.759	0.733	0.758	0.703	0.643	0.561	0.351	0.163	0.125	0.109	0.708	0.745	0.706	0.698	0.714	0.684	0.659	0.636	0.553	0.367	0.162	0.107	0.769	0.737	0.762	0.725	0.744	0.706	0.65	0.554	0.35	0.162	0.125	0.107	0.774	0.731	0.748	0.723	0.718	0.689	0.621	0.498	0.297	0.153	0.123	0.106	0.774
05:24:16	0.778	0.755	0.765	0.739	0.763	0.71	0.652	0.579	0.359	0.165	0.125	0.109	0.714	0.75	0.711	0.704	0.719	0.688	0.664	0.639	0.556	0.378	0.164	0.107	0.775	0.743	0.768	0.732	0.75	0.716	0.659	0.569	0.36	0.164	0.125	0.107	0.781	0.74	0.755	0.731	0.725	0.697	0.63	0.515	0.31	0.155	0.123	0.106	0.78
05:29:16	0.784	0.761	0.77	0.746	0.769	0.717	0.66	0.597	0.37	0.167	0.125	0.109	0.719	0.754	0.716	0.709	0.723	0.69	0.667	0.643	0.56	0.389	0.166	0.107	0.782	0.75	0.775	0.739	0.757	0.727	0.669	0.586	0.37	0.165	0.126	0.107	0.787	0.748	0.761	0.74	0.732	0.705	0.64	0.53	0.327	0.157	0.124	0.106	0.786
05:34:16	0.79	0.767	0.776	0.752	0.775	0.724	0.669	0.612	0.383	0.169	0.125	0.109	0.724	0.758	0.721	0.714	0.728	0.693	0.671	0.647	0.563	0.401	0.169	0.108	0.788	0.757	0.78	0.746	0.763	0.735	0.677	0.601	0.384	0.168	0.126	0.107	0.793	0.754	0.767	0.747	0.739	0.712	0.649	0.546	0.342	0.158	0.124	0.106	0.792
05:39:16	0.794	0.771	0.782	0.757	0.781	0.728	0.676	0.622	0.396	0.171	0.126	0.109	0.729	0.763	0.726	0.717	0.731	0.697	0.674	0.65	0.567	0.415	0.171	0.107	0.793	0.762	0.786	0.752	0.769	0.74	0.687	0.612	0.396	0.17	0.126	0.107	0.797	0.759	0.771	0.752	0.745	0.719	0.658	0.562	0.349	0.159	0.124	0.106	0.797
05:44:16	0.799	0.775	0.787	0.761	0.786	0.734	0.684	0.633	0.411	0.173	0.126	0.109	0.734	0.767	0.729	0.721	0.735	0.699	0.678	0.654	0.57	0.427	0.173	0.107	0.798	0.767	0.791	0.757	0.775	0.746	0.694	0.623	0.411	0.172	0.126	0.107	0.802	0.764	0.776	0.758	0.751	0.728	0.667	0.579	0.358	0.161	0.124	0.106	0.802
05:49:16	0.804	0.78	0.791	0.765	0.791	0.74	0.691	0.642	0.425	0.174	0.126	0.109	0.738	0.77	0.733	0.725	0.738	0.701	0.682	0.658	0.573	0.44	0.175	0.107	0.802	0.771	0.796	0.763	0.78	0.751	0.7	0.632	0.427	0.174	0.127	0.107	0.807	0.768	0.781	0.763	0.756	0.739	0.675	0.594	0.37	0.163	0.125	0.106	0.807
05:54:16	0.809	0.784	0.796	0.769	0.796	0.745	0.698	0.651	0.438	0.175	0.126	0.109	0.741	0.774	0.736	0.729	0.741	0.704	0.689	0.661	0.577	0.452	0.177	0.108	0.807	0.776	0.801	0.768	0.785	0.755	0.707	0.641	0.443	0.175	0.127	0.108	0.811	0.773	0.786	0.767	0.762	0.746	0.684	0.608	0.381	0.165	0.125	0.106	0.811
05:59:16	0.813	0.788	0.801	0.773	0.802	0.751	0.706	0.66	0.453	0.177	0.126	0.109	0.745	0.778	0.74	0.733	0.745	0.706	0.693	0.665	0.58	0.463	0.179	0.108	0.811	0.78	0.806	0.773	0.791	0.761	0.712	0.65	0.457	0.177	0.127	0.108	0.816	0.777	0.791	0.772	0.767	0.752	0.69	0.618	0.394	0.166	0.125	0.106	0.816
06:04:16	0.817	0.791	0.805	0.777	0.806	0.756	0.713	0.669	0.467	0.178	0.126	0.109	0.748	0.781	0.744	0.736	0.748	0.709	0.697	0.668	0.584	0.473	0.181	0.108	0.816	0.784	0.81	0.777	0.795	0.768	0.718	0.658	0.469	0.179	0.127	0.108	0.82	0.781	0.795	0.777	0.772	0.758	0.697	0.628	0.409	0.168	0.126	0.106	0.82
06:09:16	0.821	0.796	0.81	0.781	0.811	0.761	0.72	0.677	0.479	0.18	0.126	0.109	0.751	0.785	0.747	0.739	0.751	0.711	0.7	0.67	0.587	0.483	0.184	0.108	0.82	0.787	0.815	0.782	0.801	0.774	0.725	0.667	0.483	0.181	0.128	0.108	0.824	0.785	0.799	0.781	0.777	0.763	0.703	0.636	0.424	0.171	0.126	0.106	0.825
06:14:16	0.825	0.799	0.814	0.784	0.816	0.767	0.726	0.686	0.493	0.183	0.127	0.109	0.754	0.789	0.75	0.743	0.755	0.714	0.702	0.674	0.59	0.494	0.186	0.108	0.824	0.791	0.818	0.787	0.805	0.779	0.731	0.676	0.496	0.183	0.128	0.108	0.829	0.79	0.805	0.785	0.781	0.769	0.708	0.645	0.439	0.172	0.126	0.106	0.829
06:19:16	0.829	0.803	0.818	0.789	0.821	0.771	0.73	0.693	0.507	0.185	0.127	0.109	0.758	0.792	0.754	0.745	0.758	0.715	0.703	0.677	0.594	0.503	0.19	0.108	0.827	0.795	0.821	0.79	0.81	0.784	0.737	0.681	0.51	0.185	0.128	0.108	0.833	0.793	0.808	0.789	0.786	0.774	0.714	0.654	0.453	0.175	0.127	0.106	0.832
06:24:16	0.833	0.807	0.823	0.792	0.825	0.776	0.736	0.699	0.521	0.187	0.127	0.109	0.761	0.795	0.757	0.749	0.761	0.717	0.706	0.679	0.598	0.513	0.193	0.108	0.831	0.799	0.826	0.794	0.815	0.79	0.744	0.687	0.522	0.188	0.129	0.108	0.837	0.797	0.813	0.793	0.79	0.78	0.72	0.661	0.465	0.177	0.127	0.107	0.837
06:29:16	0.836	0.81	0.826	0.796	0.83	0.781	0.742	0.706	0.535	0.19	0.127	0.109	0.763	0.798	0.76	0.752	0.764	0.719	0.709	0.682	0.601	0.522	0.196	0.108	0.836	0.803	0.83	0.798	0.82	0.796	0.75	0.693	0.534	0.191	0.129	0.108	0.84	0.801	0.816	0.797	0.794	0.786	0.726	0.668	0.479	0.179	0.127	0.106	0.84
06:34:16	0.84	0.813	0.83	0.799	0.833	0.786	0.75	0.713	0.548	0.193	0.128	0.109	0.766	0.801	0.763	0.754	0.767	0.721	0.711	0.686	0.604	0.525	0.2	0.108	0.839	0.806	0.835	0.803	0.824	0.801	0.757	0.699	0.548	0.193	0.129	0.108	0.844	0.804	0.821	0.801	0.799	0.791	0.731	0.676	0.492	0.181	0.128	0.106	0.843
06:39:16	0.843	0.818	0.833	0.803	0.838	0.791	0.756	0.718	0.561	0.195	0.128	0.109	0.768	0.804	0.765	0.757	0.771	0.722	0.713	0.69	0.607	0.526	0.204	0.108	0.843	0.81	0.839	0.807	0.829	0.806	0.764	0.705	0.56	0.196	0.13	0.108	0.848	0.808	0.824	0.805	0.803	0.796	0.737	0.683	0.503	0.183	0.128	0.106	0.847
06:44:16	0.846	0.821	0.837	0.807	0.842	0.795	0.761	0.723	0.574	0.198	0.128	0.109	0.771	0.808	0.767	0.76	0.773	0.724	0.715	0.691	0.609	0.526	0.208	0.108	0.846	0.814	0.843	0.811	0.833	0.812	0.772	0.71	0.576	0.199	0.129	0.108	0.852	0.812	0.828	0.81	0.807	0.801	0.743	0.688	0.515	0.185	0.128	0.107	0.85
06:49:16	0.85	0.824	0.841	0.81	0.846	0.8	0.768	0.728	0.587	0.202	0.129	0.109	0.774	0.81	0.768	0.763	0.776	0.726	0.717	0.693	0.612	0.527	0.213	0.108	0.85	0.817	0.847	0.816	0.837	0.815	0.777	0.714	0.589	0.203	0.13	0.108	0.855	0.814	0.832	0.813	0.811	0.806	0.749	0.694	0.526	0.187	0.128	0.107	0.854
06:54:16	0.853	0.827	0.844	0.814	0.851	0.804	0.771	0.734	0.597	0.206	0.129	0.109	0.776	0.813	0.769	0.765	0.779	0.727	0.718	0.694	0.613	0.527	0.217	0.108	0.853	0.82	0.85	0.819	0.841	0.82	0.782	0.72	0.597	0.206	0.13	0.108	0.858	0.817	0.836	0.816	0.816	0.81	0.754	0.698	0.539	0.191	0.128	0.106	0.857
06:59:16	0.856	0.831	0.849	0.818	0.853	0.808	0.777	0.739	0.604	0.21	0.129	0.109	0.779	0.816	0.772	0.768	0.783	0.729	0.72	0.697	0.615	0.527	0.223	0.108	0.857	0.824	0.855	0.823	0.845	0.825	0.787	0.725	0.604	0.212	0.131	0.109	0.862	0.819	0.841	0.819	0.82	0.816	0.76	0.702	0.551	0.193	0.129	0.107	0.861
07:04:16	0.86	0.834	0.852	0.821	0.856	0.813	0.781	0.745	0.61	0.215	0.129	0.109	0.781	0.819	0.773	0.771	0.785	0.73	0.722	0.698	0.617	0.527	0.229	0.108	0.86	0.827	0.859	0.827	0.849	0.831	0.791	0.73	0.61	0.216	0.131	0.108	0.866	0.822	0.843	0.822	0.823	0.82	0.765	0.708	0.566	0.197	0.129	0.107	0.864
07:09:16	0.863	0.837	0.854	0.825	0.861	0.816	0.786	0.751	0.617	0.219	0.129	0.109	0.784	0.821	0.775	0.773	0.788	0.732	0.724	0.701	0.62	0.528	0.235	0.108	0.863	0.831	0.862	0.831	0.853	0.836	0.798	0.736	0.619	0.221	0.131	0.108	0.868	0.824	0.847	0.824	0.828	0.824	0.772	0.713	0.58	0.2	0.13	0.107	0.867
07:14:16	0.865	0.841	0.857	0.828	0.863	0.821	0.791	0.756	0.623	0.223	0.13	0.109	0.786	0.826	0.776	0.775	0.79	0.735	0.726	0.702	0.623	0.529	0.242	0.108	0.866	0.833	0.866	0.834	0.856	0.84	0.802	0.741	0.626	0.227	0.131	0.108	0.872	0.827	0.851	0.828	0.831	0.829	0.779	0.719	0.589	0.203	0.13	0.107	0.87
07:19:16	0.868	0.844	0.859	0.831	0.867	0.824	0.794	0.762	0.63	0.229	0.13	0.109	0.788	0.827	0.779	0.778	0.793	0.736	0.728	0.704	0.624	0.53	0.249	0.108	0.87	0.837	0.869	0.838	0.86	0.843	0.807	0.748	0.632	0.232	0.132	0.108	0.875	0.829	0.854	0.83	0.835	0.833	0.785	0.724	0.595	0.208	0.13	0.107	0.873
07:24:16	0.871	0.846	0.863	0.834	0.87	0.828	0.798	0.767	0.636	0.235	0.131	0.109	0.791	0.83	0.78	0.781	0.794	0.738	0.729	0.706	0.626	0.531	0.257	0.108	0.873	0.84	0.873	0.841	0.863	0.845	0.811	0.753	0.638	0.239	0.132	0.108	0.878	0.832	0.857	0.833	0.838	0.837	0.79	0.73	0.601	0.212	0.131	0.107	0.876
07:29:16	0.873	0.849	0.867	0.838	0.873	0.831	0.802	0.772	0.641	0.242	0.13	0.109	0.792	0.831	0.782	0.783	0.797	0.74	0.731	0.708	0.628	0.532	0.265	0.108	0.875	0.842	0.876	0.844	0.867	0.852	0.815	0.758	0.643	0.245	0.133	0.108	0.881	0.835	0.86	0.836	0.842	0.84	0.794	0.736	0.608	0.217	0.131	0.107	0.878
07:34:16	0.876	0.852	0.868	0.84	0.877	0.835	0.807	0.778	0.647	0.249	0.131	0.109	0.795	0.834	0.784	0.785	0.799	0.742	0.734	0.71	0.63	0.533	0.275	0.109	0.878	0.845	0.879	0.847	0.87	0.856	0.819	0.762	0.649	0.252	0.133	0.108	0.884	0.837	0.863	0.838	0.845	0.844	0.799	0.741	0.613	0.223	0.131	0.107	0.881
07:39:16	0.878	0.854	0.871	0.843	0.879	0.838	0.811	0.782	0.653	0.257	0.131	0.109	0.797	0.834	0.785	0.788	0.801	0.744	0.735	0.712	0.632	0.534	0.285	0.109	0.88	0.846	0.882	0.85	0.874	0.858	0.823	0.767	0.652	0.261	0.133	0.108	0.886	0.84	0.866	0.841	0.848	0.849	0.803	0.746	0.618	0.229	0.132	0.107	0.883
07:44:16	0.881	0.857	0.874	0.846	0.883	0.842	0.815	0.786	0.659	0.266	0.132	0.109	0.799	0.837	0.787	0.79	0.803	0.745	0.737	0.713	0.633	0.535	0.297	0.109	0.884	0.85	0.885	0.853	0.878	0.864	0.827	0.772	0.655	0.27	0.134	0.108	0.889	0.842	0.869	0.843	0.851	0.853	0.807	0.75	0.625	0.235	0.132	0.107	0.886
07:49:16	0.884	0.859	0.876	0.849	0.887	0.846	0.819	0.791	0.663	0.275	0.133	0.109	0.801	0.839	0.789	0.792	0.805	0.747	0.739	0.715	0.637	0.536	0.313	0.109	0.886	0.85	0.888	0.857	0.881	0.87	0.832	0.776	0.659	0.278	0.134	0.109	0.892	0.844	0.872	0.845	0.854	0.858	0.811	0.755	0.63	0.241	0.132	0.107	0.889
07:54:16	0.885	0.863	0.878	0.851	0.89	0.85	0.823	0.796	0.669	0.287	0.133	0.109	0.803	0.842	0.79	0.794	0.807	0.749	0.741	0.717	0.638	0.538	0.321	0.109	0.888	0.853	0.891	0.86	0.885	0.873	0.837	0.781	0.663	0.291	0.135	0.109	0.894	0.847	0.875	0.848	0.857	0.862	0.816	0.761	0.635	0.248	0.133	0.107	0.891
07:59:16	0.888	0.864	0.881	0.853	0.893	0.853	0.827	0.799	0.673	0.297	0.133	0.109	0.805	0.844	0.791	0.796	0.809	0.75	0.743	0.719	0.639	0.539	0.325	0.109	0.891	0.855	0.894	0.862	0.888	0.877	0.842	0.786	0.666	0.302	0.135	0.108	0.896	0.849	0.878	0.85	0.859	0.867	0.821	0.766	0.639	0.255	0.134	0.107	0.894
08:04:16	0.891	0.867	0.884	0.856	0.896	0.857	0.831	0.805	0.678	0.306	0.133	0.109	0.807	0.845	0.794	0.798	0.811	0.752	0.745	0.721	0.642	0.541	0.331	0.109	0.894	0.856	0.896	0.865	0.892	0.88	0.847	0.79	0.67	0.31	0.136	0.108	0.899	0.852	0.881	0.853	0.863	0.871	0.825	0.77	0.644	0.264	0.134	0.107	0.897
08:09:16	0.893	0.869	0.887	0.859	0.899	0.861	0.834	0.81	0.683	0.313	0.134	0.109	0.809	0.847	0.795	0.8	0.812	0.754	0.746	0.722	0.644	0.541	0.339	0.109	0.896	0.859	0.899	0.868	0.895	0.886	0.852	0.796	0.674	0.317	0.136	0.108	0.902	0.853	0.884	0.856	0.866	0.874	0.83	0.774	0.649	0.273	0.134	0.107	0.899
08:14:16	0.895	0.871	0.89	0.861	0.903	0.865	0.838	0.814	0.687	0.319	0.135	0.109	0.81	0.849	0.797	0.802	0.814	0.755	0.748	0.724	0.646	0.543	0.347	0.109	0.899	0.86	0.902	0.871	0.899	0.89	0.856	0.801	0.679	0.326	0.136	0.109	0.904	0.856	0.886	0.859	0.868	0.878	0.836	0.779	0.653	0.283	0.135	0.107	0.901
08:19:16	0.898	0.874	0.893	0.864	0.904	0.868	0.842	0.819	0.69	0.328	0.135	0.11	0.812	0.851	0.798	0.803	0.816	0.757	0.75	0.726	0.648	0.545	0.357	0.109	0.901	0.862	0.905	0.874	0.902	0.893	0.86	0.807	0.685	0.335	0.137	0.109	0.907	0.858	0.89	0.862	0.871	0.882	0.84	0.783	0.657	0.296	0.135	0.107	0.904
08:24:16	0.9	0.876	0.894	0.866	0.908	0.871	0.845	0.825	0.694	0.336	0.135	0.109	0.814	0.852	0.799	0.805	0.817	0.759	0.751	0.727	0.649	0.545	0.367	0.11	0.904	0.864	0.908	0.878	0.905	0.894	0.864	0.811	0.69	0.343	0.137	0.109	0.909	0.86	0.893	0.865	0.874	0.885	0.845	0.788	0.66	0.306	0.135	0.107	0.907
08:29:16	0.902	0.878	0.897	0.869	0.91	0.873	0.848	0.83	0.698	0.344	0.136	0.109	0.816	0.855	0.801	0.807	0.82	0.761	0.754	0.729	0.652	0.547	0.374	0.109	0.907	0.866	0.91	0.881	0.907	0.898	0.868	0.816	0.695	0.352	0.137	0.109	0.911	0.862	0.895	0.868	0.877	0.888	0.849	0.793	0.664	0.313	0.136	0.107	0.909
08:34:16	0.905	0.88	0.9	0.872	0.912	0.876	0.852	0.833	0.702	0.355	0.136	0.11	0.817	0.857	0.802	0.809	0.821	0.763	0.755	0.73	0.653	0.549	0.383	0.11	0.909	0.868	0.913	0.884	0.911	0.902	0.872	0.82	0.7	0.363	0.139	0.109	0.914	0.864	0.898	0.87	0.879	0.891	0.854	0.798	0.668	0.319	0.137	0.107	0.912
08:39:16	0.907	0.883	0.903	0.875	0.914	0.879	0.856	0.839	0.706	0.367	0.138	0.11	0.819	0.858	0.804	0.81	0.824	0.765	0.757	0.732	0.655	0.55	0.392	0.11	0.912	0.87	0.917	0.886	0.914	0.904	0.875	0.825	0.703	0.374	0.139	0.109	0.917	0.866	0.901	0.873	0.881	0.894	0.857	0.802	0.671	0.329	0.138	0.107	0.914
08:44:16	0.909	0.885	0.905	0.877	0.917	0.882	0.86	0.844	0.711	0.379	0.138	0.109	0.82	0.861	0.805	0.812	0.825	0.767	0.759	0.734	0.657	0.551	0.4	0.11	0.914	0.872	0.92	0.889	0.915	0.907	0.878	0.83	0.707	0.389	0.139	0.109	0.919	0.869	0.903	0.875	0.883	0.897	0.861	0.808	0.675	0.338	0.138	0.107	0.917
08:49:16	0.91	0.887	0.908	0.879	0.918	0.884	0.864	0.848	0.715	0.388	0.139	0.11	0.821	0.862	0.806	0.814	0.827	0.769	0.761	0.735	0.658	0.553	0.411	0.11	0.917	0.874	0.923	0.892	0.917	0.91	0.882	0.834	0.711	0.4	0.141	0.109	0.921	0.871	0.906	0.877	0.885	0.9	0.865	0.814	0.679	0.348	0.139	0.107	0.919
08:54:16	0.913	0.89	0.91	0.882	0.921	0.887	0.867	0.851	0.719	0.398	0.14	0.11	0.823	0.864	0.808	0.816	0.828	0.77	0.762	0.736	0.66	0.554	0.422	0.11	0.918	0.877	0.925	0.895	0.92	0.913	0.884	0.838	0.716	0.411	0.141	0.109	0.924	0.873	0.908	0.879	0.887	0.902	0.868	0.819	0.683	0.358	0.14	0.107	0.921
08:59:16	0.915	0.893	0.911	0.884	0.923	0.889	0.871	0.854	0.723	0.409	0.14	0.11	0.824	0.866	0.809	0.817	0.83	0.773	0.764	0.739	0.662	0.555	0.433	0.11	0.921	0.879	0.928	0.897	0.922	0.914	0.888	0.843	0.72	0.425	0.142	0.109	0.926	0.875	0.911	0.88	0.889	0.905	0.871	0.824	0.688	0.367	0.141	0.107	0.923
09:04:16	0.916	0.894	0.913	0.886	0.924	0.891	0.873	0.858	0.727	0.422	0.142	0.11	0.826	0.867	0.811	0.818	0.831	0.775	0.765	0.74	0.663	0.556	0.442	0.111	0.922	0.881	0.93	0.899	0.924	0.918	0.89	0.846	0.725	0.437	0.143	0.109	0.928	0.877	0.913	0.882	0.89	0.907	0.874	0.828	0.691	0.381	0.142	0.107	0.925
09:09:16	0.919	0.896	0.916	0.888	0.926	0.893	0.875	0.861	0.73	0.434	0.143	0.11	0.827	0.868	0.812	0.82	0.832	0.777	0.767	0.742	0.665	0.557	0.451	0.111	0.925	0.882	0.931	0.902	0.926	0.919	0.893	0.85	0.729	0.449	0.144	0.109	0.93	0.879	0.914	0.885	0.892	0.91	0.877	0.833	0.696	0.394	0.143	0.108	0.927
09:14:16	0.92	0.898	0.917	0.89	0.928	0.895	0.876	0.864	0.734	0.444	0.145	0.11	0.829	0.869	0.812	0.822	0.834	0.778	0.769	0.743	0.666	0.558	0.459	0.111	0.927	0.884	0.933	0.905	0.928	0.921	0.895	0.854	0.733	0.462	0.144	0.109	0.932	0.881	0.917	0.886	0.893	0.912	0.88	0.837	0.7	0.406	0.144	0.107	0.929
09:19:16	0.921	0.9	0.919	0.892	0.931	0.898	0.877	0.867	0.738	0.456	0.146	0.11	0.83	0.871	0.813	0.824	0.835	0.779	0.77	0.744	0.667	0.559	0.468	0.111	0.929	0.886	0.935	0.907	0.93	0.924	0.899	0.856	0.736	0.474	0.146	0.109	0.934	0.882	0.919	0.889	0.895	0.914	0.883	0.841	0.704	0.417	0.145	0.107	0.931
09:24:16	0.923	0.901	0.92	0.894	0.932	0.899	0.879	0.871	0.741	0.467	0.147	0.11	0.831	0.873	0.813	0.825	0.837	0.781	0.771	0.745	0.668	0.56	0.475	0.112	0.93	0.887	0.936	0.909	0.931	0.928	0.902	0.859	0.74	0.487	0.147	0.109	0.935	0.882	0.92	0.889	0.896	0.916	0.885	0.845	0.707	0.43	0.146	0.107	0.932
09:29:16	0.925	0.903	0.922	0.896	0.933	0.901	0.882	0.873	0.746	0.478	0.149	0.11	0.833	0.873	0.814	0.827	0.837	0.782	0.772	0.748	0.669	0.561	0.483	0.112	0.932	0.89	0.938	0.911	0.931	0.929	0.903	0.862	0.744	0.5	0.148	0.109	0.937	0.883	0.922	0.892	0.899	0.917	0.888	0.849	0.712	0.442	0.148	0.107	0.934
09:34:16	0.926	0.904	0.924	0.897	0.935	0.903	0.884	0.875	0.75	0.491	0.151	0.11	0.834	0.875	0.815	0.828	0.839	0.784	0.774	0.749	0.67	0.562	0.486	0.112	0.934	0.891	0.941	0.913	0.933	0.93	0.907	0.865	0.748	0.513	0.15	0.109	0.939	0.884	0.924	0.893	0.9	0.92	0.89	0.853	0.716	0.453	0.151	0.108	0.935
09:39:16	0.927	0.907	0.926	0.899	0.936	0.904	0.888	0.875	0.754	0.503	0.152	0.11	0.835	0.876	0.815	0.829	0.841	0.785	0.775	0.749	0.671	0.563	0.487	0.113	0.936	0.892	0.942	0.915	0.933	0.931	0.909	0.868	0.752	0.526	0.152	0.109	0.939	0.885	0.925	0.893	0.9	0.922	0.893	0.856	0.719	0.466	0.152	0.107	0.937
09:44:16	0.929	0.908	0.927	0.9	0.939	0.906	0.891	0.876	0.759	0.515	0.154	0.11	0.837	0.878	0.816	0.83	0.842	0.786	0.776	0.75	0.672	0.564	0.485	0.113	0.937	0.894	0.945	0.917	0.934	0.932	0.912	0.871	0.757	0.539	0.154	0.109	0.942	0.885	0.927	0.894	0.9	0.924	0.896	0.859	0.723	0.478	0.153	0.108	0.939
09:49:16	0.93	0.909	0.929	0.902	0.939	0.907	0.893	0.878	0.763	0.527	0.156	0.11	0.838	0.879	0.816	0.831	0.843	0.787	0.776	0.752	0.674	0.565	0.483	0.114	0.939	0.896	0.946	0.919	0.935	0.935	0.913	0.874	0.76	0.549	0.156	0.109	0.943	0.886	0.93	0.894	0.9	0.925	0.898	0.862	0.727	0.49	0.156	0.108	0.94
09:54:16	0.932	0.911	0.93	0.904	0.941	0.909	0.895	0.881	0.767	0.538	0.158	0.11	0.84	0.88	0.817	0.833	0.844	0.788	0.778	0.753	0.674	0.566	0.48	0.114	0.94	0.898	0.948	0.92	0.936	0.937	0.915	0.877	0.764	0.557	0.158	0.109	0.944	0.887	0.931	0.895	0.901	0.927	0.9	0.865	0.73	0.502	0.159	0.108	0.941
09:59:16	0.933	0.912	0.931	0.906	0.942	0.911	0.897	0.884	0.771	0.548	0.161	0.11	0.841	0.882	0.818	0.835	0.845	0.789	0.779	0.754	0.676	0.567	0.478	0.115	0.942	0.899	0.949	0.922	0.937	0.938	0.917	0.881	0.768	0.563	0.16	0.109	0.946	0.888	0.932	0.895	0.901	0.929	0.902	0.868	0.734	0.515	0.161	0.108	0.943
10:04:16	0.933	0.914	0.933	0.906	0.943	0.912	0.897	0.887	0.775	0.554	0.165	0.11	0.842	0.882	0.818	0.836	0.846	0.79	0.78	0.755	0.677	0.568	0.477	0.116	0.943	0.9	0.951	0.924	0.938	0.939	0.918	0.883	0.772	0.57	0.164	0.109	0.947	0.889	0.932	0.896	0.902	0.93	0.904	0.87	0.739	0.525	0.164	0.108	0.944
10:09:16	0.935	0.914	0.935	0.907	0.945	0.913	0.897	0.89	0.779	0.559	0.168	0.11	0.843	0.883	0.819	0.837	0.847	0.791	0.78	0.755	0.678	0.569	0.475	0.117	0.944	0.901	0.952	0.925	0.937	0.94	0.919	0.885	0.777	0.576	0.167	0.109	0.948	0.889	0.932	0.896	0.902	0.932	0.905	0.873	0.743	0.539	0.168	0.108	0.945
10:14:16	0.937	0.916	0.936	0.909	0.945	0.914	0.899	0.891	0.783	0.564	0.17	0.11	0.844	0.884	0.819	0.838	0.848	0.792	0.781	0.756	0.679	0.569	0.473	0.117	0.945	0.903	0.954	0.926	0.938	0.941	0.921	0.886	0.78	0.582	0.169	0.109	0.949	0.89	0.933	0.897	0.902	0.933	0.907	0.876	0.747	0.549	0.171	0.108	0.947
10:19:16	0.938	0.917	0.937	0.91	0.948	0.916	0.9	0.894	0.785	0.57	0.172	0.11	0.845	0.884	0.819	0.838	0.848	0.793	0.782	0.757	0.681	0.571	0.472	0.118	0.947	0.904	0.955	0.927	0.939	0.942	0.922	0.889	0.784	0.587	0.173	0.11	0.951	0.891	0.933	0.897	0.902	0.934	0.907	0.879	0.75	0.557	0.175	0.108	0.948
10:24:16	0.939	0.918	0.939	0.912	0.947	0.917	0.901	0.894	0.788	0.575	0.177	0.11	0.847	0.886	0.82	0.839	0.849	0.794	0.783	0.758	0.681	0.572	0.472	0.119	0.948	0.906	0.957	0.929	0.939	0.944	0.922	0.891	0.788	0.592	0.177	0.11	0.952	0.892	0.933	0.897	0.903	0.935	0.909	0.881	0.756	0.563	0.179	0.108	0.949
10:29:16	0.939	0.92	0.94	0.913	0.949	0.919	0.903	0.895	0.792	0.581	0.18	0.11	0.847	0.887	0.821	0.841	0.85	0.794	0.784	0.759	0.683	0.573	0.47	0.12	0.949	0.907	0.958	0.931	0.94	0.946	0.924	0.893	0.792	0.598	0.18	0.11	0.953	0.893	0.934	0.898	0.904	0.936	0.91	0.883	0.76	0.569	0.181	0.108	0.95
10:34:16	0.94	0.921	0.941	0.914	0.949	0.92	0.905	0.896	0.794	0.585	0.182	0.11	0.848	0.888	0.821	0.841	0.851	0.795	0.785	0.76	0.684	0.573	0.47	0.122	0.95	0.908	0.959	0.932	0.94	0.947	0.925	0.895	0.795	0.603	0.183	0.11	0.954	0.894	0.934	0.899	0.904	0.937	0.911	0.885	0.764	0.574	0.185	0.108	0.951
10:39:16	0.942	0.922	0.941	0.915	0.95	0.921	0.907	0.897	0.797	0.59	0.186	0.11	0.849	0.888	0.821	0.841	0.851	0.796	0.785	0.761	0.685	0.574	0.47	0.123	0.951	0.909	0.96	0.932	0.94	0.948	0.926	0.896	0.798	0.608	0.188	0.11	0.956	0.894	0.935	0.899	0.904	0.937	0.912	0.887	0.767	0.579	0.19	0.108	0.952
10:44:16	0.943	0.923	0.942	0.916	0.951	0.922	0.907	0.898	0.799	0.595	0.189	0.11	0.85	0.889	0.822	0.842	0.852	0.797	0.786	0.761	0.686	0.575	0.469	0.125	0.953	0.91	0.961	0.934	0.941	0.947	0.926	0.896	0.8	0.613	0.193	0.11	0.956	0.894	0.935	0.9	0.904	0.937	0.913	0.888	0.771	0.583	0.195	0.108	0.953
10:49:16	0.944	0.924	0.942	0.917	0.951	0.923	0.908	0.899	0.801	0.599	0.197	0.11	0.85	0.889	0.822	0.843	0.853	0.798	0.786	0.761	0.687	0.576	0.469	0.126	0.954	0.91	0.961	0.935	0.941	0.948	0.928	0.898	0.803	0.618	0.198	0.11	0.957	0.895	0.936	0.9	0.904	0.938	0.914	0.89	0.775	0.588	0.199	0.108	0.954
10:54:16	0.944	0.925	0.943	0.919	0.952	0.924	0.908	0.898	0.804	0.605	0.203	0.11	0.851	0.89	0.822	0.845	0.853	0.798	0.787	0.762	0.687	0.577	0.469	0.128	0.955	0.911	0.962	0.936	0.94	0.95	0.928	0.9	0.806	0.623	0.203	0.11	0.958	0.896	0.935	0.901	0.904	0.938	0.914	0.891	0.778	0.593	0.205	0.108	0.955
10:59:16	0.945	0.926	0.944	0.919	0.953	0.924	0.909	0.899	0.807	0.609	0.207	0.111	0.852	0.89	0.823	0.846	0.854	0.799	0.787	0.763	0.689	0.577	0.468	0.13	0.955	0.913	0.962	0.937	0.942	0.951	0.928	0.901	0.809	0.628	0.209	0.11	0.959	0.897	0.936	0.901	0.905	0.939	0.916	0.892	0.782	0.597	0.21	0.108	0.956
11:04:16	0.945	0.927	0.945	0.92	0.956	0.925	0.91	0.9	0.808	0.615	0.216	0.111	0.852	0.891	0.823	0.847	0.854	0.8	0.788	0.763	0.69	0.577	0.468	0.133	0.956	0.913	0.963	0.937	0.941	0.95	0.929	0.902	0.812	0.633	0.216	0.11	0.96	0.897	0.936	0.901	0.905	0.939	0.916	0.893	0.785	0.602	0.218	0.108	0.957
11:09:16	0.946	0.928	0.945	0.921	0.954	0.925	0.91	0.9	0.811	0.618	0.22	0.111	0.853	0.891	0.823	0.847	0.854	0.799	0.788	0.764	0.69	0.578	0.468	0.135	0.958	0.915	0.963	0.938	0.942	0.949	0.93	0.903	0.813	0.637	0.222	0.11	0.961	0.898	0.936	0.901	0.905	0.94	0.917	0.894	0.789	0.607	0.224	0.108	0.958
11:14:16	0.947	0.928	0.946	0.922	0.954	0.926	0.91	0.9	0.813	0.623	0.227	0.11	0.854	0.892	0.824	0.847	0.855	0.8	0.788	0.764	0.691	0.579	0.468	0.138	0.957	0.915	0.963	0.939	0.942	0.95	0.93	0.904	0.817	0.641	0.23	0.11	0.962	0.898	0.937	0.902	0.905	0.94	0.917	0.895	0.791	0.61	0.231	0.108	0.958
11:19:16	0.948	0.929	0.947	0.922	0.956	0.927	0.909	0.9	0.815	0.628	0.234	0.111	0.854	0.892	0.825	0.849	0.855	0.8	0.789	0.764	0.691	0.579	0.468	0.141	0.959	0.917	0.962	0.94	0.943	0.951	0.931	0.905	0.818	0.644	0.238	0.11	0.963	0.899	0.937	0.902	0.905	0.939	0.918	0.896	0.794	0.615	0.24	0.108	0.959
11:24:16	0.948	0.93	0.948	0.923	0.955	0.927	0.909	0.9	0.817	0.633	0.243	0.111	0.855	0.892	0.824	0.849	0.856	0.801	0.789	0.765	0.692	0.58	0.468	0.145	0.959	0.918	0.963	0.941	0.942	0.953	0.932	0.905	0.821	0.648	0.246	0.11	0.964	0.9	0.937	0.903	0.906	0.939	0.919	0.897	0.797	0.619	0.248	0.109	0.959
11:29:16	0.95	0.931	0.948	0.924	0.959	0.927	0.909	0.9	0.819	0.637	0.25	0.111	0.855	0.892	0.824	0.849	0.856	0.802	0.789	0.765	0.692	0.58	0.468	0.147	0.96	0.918	0.963	0.94	0.943	0.954	0.932	0.906	0.823	0.653	0.256	0.11	0.964	0.901	0.938	0.902	0.906	0.938	0.919	0.898	0.8	0.623	0.257	0.109	0.96
11:34:16	0.949	0.931	0.948	0.924	0.956	0.927	0.909	0.901	0.821	0.64	0.261	0.111	0.856	0.893	0.825	0.85	0.857	0.802	0.789	0.766	0.692	0.58	0.468	0.152	0.96	0.919	0.962	0.941	0.943	0.954	0.933	0.907	0.826	0.656	0.267	0.11	0.964	0.901	0.937	0.903	0.906	0.937	0.92	0.899	0.802	0.627	0.269	0.108	0.96
11:39:16	0.95	0.932	0.948	0.925	0.96	0.928	0.91	0.901	0.823	0.644	0.269	0.111	0.856	0.893	0.825	0.85	0.857	0.803	0.789	0.765	0.693	0.581	0.468	0.156	0.961	0.919	0.962	0.942	0.943	0.954	0.933	0.907	0.83	0.66	0.277	0.11	0.965	0.901	0.938	0.903	0.906	0.937	0.921	0.899	0.804	0.631	0.279	0.109	0.961
11:44:16	0.95	0.932	0.949	0.926	0.957	0.928	0.91	0.901	0.825	0.648	0.279	0.11	0.857	0.893	0.825	0.851	0.857	0.803	0.79	0.765	0.693	0.582	0.468	0.161	0.962	0.92	0.962	0.943	0.944	0.954	0.934	0.907	0.832	0.664	0.29	0.11	0.966	0.901	0.938	0.903	0.906	0.936	0.921	0.9	0.806	0.634	0.291	0.108	0.961
11:49:16	0.951	0.933	0.949	0.926	0.958	0.929	0.91	0.901	0.827	0.652	0.286	0.111	0.857	0.893	0.825	0.851	0.857	0.803	0.791	0.766	0.694	0.582	0.469	0.166	0.962	0.92	0.962	0.944	0.944	0.955	0.934	0.908	0.835	0.669	0.303	0.11	0.966	0.902	0.938	0.904	0.907	0.936	0.922	0.901	0.809	0.637	0.303	0.109	0.962
11:54:16	0.951	0.934	0.951	0.927	0.959	0.929	0.911	0.901	0.829	0.655	0.295	0.111	0.858	0.893	0.825	0.852	0.858	0.804	0.791	0.766	0.694	0.583	0.468	0.173	0.963	0.921	0.962	0.944	0.944	0.955	0.934	0.909	0.837	0.672	0.313	0.11	0.967	0.903	0.939	0.905	0.907	0.935	0.922	0.902	0.812	0.641	0.31	0.109	0.963
11:59:16	0.951	0.935	0.952	0.928	0.959	0.929	0.911	0.902	0.83	0.659	0.304	0.111	0.858	0.894	0.825	0.853	0.859	0.804	0.792	0.766	0.695	0.583	0.468	0.179	0.964	0.922	0.962	0.945	0.944	0.955	0.935	0.909	0.839	0.676	0.322	0.111	0.967	0.904	0.938	0.905	0.907	0.935	0.923	0.903	0.816	0.645	0.318	0.109	0.963
12:04:16	0.951	0.935	0.952	0.928	0.96	0.929	0.913	0.902	0.831	0.661	0.311	0.111	0.859	0.893	0.825	0.853	0.859	0.804	0.791	0.766	0.695	0.583	0.468	0.181	0.964	0.922	0.962	0.945	0.945	0.955	0.935	0.91	0.839	0.679	0.331	0.11	0.968	0.903	0.938	0.905	0.907	0.935	0.923	0.903	0.82	0.648	0.329	0.109	0.963
12:09:16	0.952	0.935	0.952	0.928	0.96	0.929	0.913	0.903	0.832	0.665	0.321	0.111	0.859	0.894	0.826	0.852	0.86	0.805	0.792	0.767	0.695	0.584	0.468	0.187	0.964	0.923	0.961	0.946	0.945	0.957	0.936	0.911	0.841	0.682	0.344	0.111	0.968	0.904	0.939	0.905	0.907	0.935	0.923	0.904	0.822	0.652	0.342	0.109	0.963
12:14:16	0.952	0.935	0.952	0.929	0.963	0.929	0.914	0.903	0.833	0.668	0.333	0.111	0.859	0.894	0.826	0.852	0.86	0.805	0.792	0.767	0.696	0.584	0.469	0.195	0.964	0.923	0.962	0.946	0.946	0.958	0.937	0.911	0.843	0.687	0.357	0.11	0.968	0.904	0.939	0.906	0.908	0.935	0.923	0.904	0.824	0.655	0.353	0.109	0.963
12:19:16	0.952	0.936	0.953	0.929	0.961	0.93	0.914	0.904	0.834	0.671	0.345	0.111	0.859	0.894	0.825	0.853	0.861	0.807	0.793	0.767	0.696	0.584	0.469	0.203	0.965	0.923	0.962	0.946	0.947	0.957	0.938	0.912	0.844	0.69	0.371	0.111	0.969	0.904	0.939	0.906	0.908	0.934	0.924	0.905	0.825	0.659	0.366	0.109	0.964
12:24:16	0.953	0.936	0.953	0.93	0.961	0.93	0.914	0.903	0.834	0.674	0.354	0.111	0.859	0.895	0.826	0.853	0.862	0.807	0.792	0.768	0.696	0.584	0.469	0.208	0.965	0.924	0.963	0.947	0.948	0.958	0.939	0.912	0.845	0.694	0.384	0.111	0.969	0.904	0.94	0.906	0.908	0.934	0.924	0.905	0.827	0.661	0.378	0.11	0.965
12:29:16	0.953	0.936	0.954	0.93	0.964	0.93	0.914	0.905	0.835	0.677	0.363	0.111	0.859	0.896	0.826	0.853	0.862	0.807	0.792	0.768	0.696	0.585	0.469	0.215	0.966	0.924	0.963	0.947	0.948	0.957	0.939	0.913	0.846	0.697	0.398	0.111	0.97	0.905	0.94	0.907	0.909	0.934	0.925	0.906	0.829	0.666	0.391	0.11	0.965
12:34:16	0.953	0.937	0.955	0.931	0.962	0.93	0.914	0.906	0.836	0.681	0.375	0.111	0.86	0.896	0.826	0.854	0.863	0.808	0.792	0.769	0.696	0.585	0.469	0.226	0.967	0.924	0.963	0.948	0.949	0.957	0.94	0.914	0.847	0.701	0.413	0.111	0.97	0.906	0.941	0.907	0.909	0.934	0.925	0.906	0.831	0.67	0.404	0.11	0.966
12:39:16	0.954	0.937	0.955	0.931	0.963	0.931	0.913	0.906	0.836	0.684	0.386	0.111	0.859	0.896	0.826	0.854	0.863	0.808	0.791	0.768	0.696	0.586	0.469	0.235	0.967	0.925	0.963	0.948	0.949	0.956	0.94	0.914	0.848	0.705	0.431	0.111	0.971	0.905	0.941	0.907	0.909	0.934	0.926	0.907	0.832	0.673	0.422	0.11	0.966
12:44:16	0.955	0.937	0.954	0.93	0.966	0.931	0.913	0.907	0.836	0.688	0.405	0.111	0.86	0.896	0.826	0.854	0.863	0.808	0.791	0.768	0.697	0.586	0.469	0.247	0.967	0.926	0.964	0.949	0.949	0.956	0.941	0.914	0.849	0.709	0.45	0.111	0.971	0.906	0.941	0.908	0.91	0.933	0.927	0.908	0.834	0.675	0.441	0.11	0.967
12:49:16	0.956	0.938	0.955	0.932	0.964	0.932	0.914	0.908	0.837	0.692	0.417	0.111	0.86	0.897	0.826	0.855	0.863	0.809	0.79	0.769	0.696	0.586	0.469	0.259	0.968	0.925	0.964	0.95	0.948	0.957	0.941	0.916	0.851	0.713	0.464	0.111	0.972	0.906	0.942	0.909	0.91	0.932	0.927	0.909	0.835	0.679	0.455	0.11	0.968
12:54:16	0.956	0.938	0.955	0.932	0.963	0.933	0.915	0.909	0.837	0.695	0.426	0.111	0.861	0.897	0.826	0.855	0.863	0.808	0.79	0.768	0.697	0.587	0.469	0.27	0.969	0.926	0.964	0.95	0.949	0.957	0.941	0.916	0.851	0.718	0.476	0.111	0.973	0.906	0.943	0.908	0.911	0.932	0.928	0.909	0.835	0.683	0.467	0.11	0.968
12:59:16	0.956	0.938	0.956	0.933	0.963	0.933	0.915	0.909	0.838	0.699	0.438	0.111	0.86	0.898	0.826	0.856	0.863	0.808	0.788	0.768	0.697	0.587	0.47	0.283	0.969	0.926	0.964	0.951	0.948	0.957	0.941	0.917	0.852	0.722	0.491	0.111	0.973	0.907	0.943	0.909	0.911	0.931	0.928	0.909	0.836	0.686	0.48	0.11	0.969
13:04:16	0.957	0.938	0.957	0.933	0.966	0.933	0.916	0.909	0.838	0.703	0.447	0.111	0.86	0.898	0.826	0.857	0.863	0.808	0.788	0.768	0.697	0.588	0.47	0.299	0.97	0.927	0.965	0.951	0.948	0.957	0.94	0.917	0.853	0.725	0.501	0.111	0.974	0.907	0.943	0.909	0.911	0.93	0.928	0.91	0.836	0.688	0.49	0.111	0.969
13:09:16	0.957	0.939	0.957	0.934	0.963	0.934	0.916	0.909	0.839	0.707	0.457	0.112	0.861	0.898	0.826	0.858	0.862	0.809	0.787	0.767	0.697	0.588	0.47	0.309	0.97	0.928	0.965	0.952	0.947	0.956	0.94	0.917	0.854	0.729	0.507	0.111	0.974	0.907	0.944	0.91	0.911	0.93	0.928	0.911	0.839	0.691	0.497	0.111	0.97
13:14:16	0.958	0.939	0.958	0.935	0.962	0.934	0.917	0.909	0.839	0.71	0.464	0.112	0.861	0.898	0.826	0.858	0.862	0.808	0.786	0.767	0.697	0.589	0.47	0.315	0.971	0.928	0.965	0.952	0.947	0.955	0.94	0.918	0.855	0.732	0.514	0.112	0.974	0.908	0.943	0.91	0.911	0.929	0.928	0.911	0.839	0.696	0.503	0.111	0.97
13:19:16	0.959	0.94	0.957	0.935	0.962	0.934	0.918	0.909	0.84	0.713	0.469	0.112	0.861	0.898	0.827	0.858	0.862	0.808	0.785	0.766	0.697	0.588	0.47	0.326	0.972	0.928	0.965	0.952	0.948	0.954	0.94	0.918	0.855	0.735	0.518	0.112	0.975	0.908	0.943	0.91	0.911	0.929	0.928	0.911	0.84	0.699	0.507	0.111	0.97
13:24:16	0.959	0.94	0.958	0.936	0.965	0.934	0.918	0.909	0.84	0.717	0.473	0.112	0.862	0.898	0.826	0.859	0.861	0.807	0.783	0.766	0.697	0.59	0.47	0.333	0.972	0.929	0.964	0.953	0.947	0.953	0.939	0.918	0.856	0.738	0.523	0.112	0.975	0.909	0.943	0.91	0.911	0.928	0.928	0.912	0.841	0.704	0.511	0.112	0.971
13:29:16	0.96	0.941	0.958	0.936	0.962	0.934	0.917	0.908	0.84	0.719	0.477	0.112	0.862	0.898	0.827	0.86	0.861	0.807	0.781	0.765	0.697	0.589	0.47	0.345	0.972	0.929	0.964	0.952	0.946	0.953	0.938	0.918	0.856	0.741	0.527	0.112	0.976	0.909	0.943	0.91	0.911	0.927	0.928	0.913	0.841	0.708	0.514	0.112	0.97
13:34:16	0.96	0.942	0.958	0.937	0.96	0.934	0.917	0.907	0.84	0.723	0.479	0.112	0.862	0.898	0.827	0.86	0.86	0.806	0.78	0.764	0.697	0.589	0.47	0.356	0.972	0.93	0.963	0.953	0.946	0.953	0.938	0.918	0.857	0.744	0.53	0.112	0.976	0.91	0.943	0.911	0.911	0.927	0.928	0.913	0.843	0.712	0.518	0.112	0.971
13:39:16	0.96	0.941	0.957	0.937	0.961	0.934	0.916	0.907	0.84	0.725	0.482	0.112	0.862	0.897	0.827	0.86	0.859	0.805	0.779	0.762	0.697	0.589	0.471	0.369	0.972	0.93	0.963	0.952	0.945	0.953	0.937	0.917	0.857	0.747	0.534	0.112	0.976	0.91	0.943	0.91	0.911	0.926	0.928	0.912	0.843	0.715	0.521	0.112	0.971
13:44:16	0.96	0.942	0.957	0.937	0.962	0.933	0.916	0.906	0.841	0.727	0.484	0.112	0.862	0.896	0.828	0.86	0.858	0.805	0.777	0.761	0.696	0.589	0.471	0.38	0.972	0.931	0.963	0.952	0.945	0.952	0.936	0.917	0.858	0.749	0.537	0.112	0.976	0.91	0.943	0.911	0.91	0.925	0.927	0.912	0.844	0.719	0.525	0.113	0.971
13:49:16	0.96	0.942	0.958	0.938	0.959	0.933	0.916	0.906	0.841	0.729	0.487	0.112	0.863	0.896	0.828	0.86	0.857	0.804	0.776	0.76	0.697	0.59	0.47	0.389	0.972	0.93	0.963	0.952	0.944	0.95	0.935	0.918	0.859	0.753	0.541	0.112	0.976	0.91	0.943	0.91	0.909	0.924	0.926	0.911	0.845	0.723	0.528	0.113	0.971
13:54:16	0.96	0.943	0.957	0.938	0.958	0.933	0.916	0.904	0.841	0.731	0.489	0.112	0.863	0.895	0.828	0.86	0.857	0.803	0.775	0.759	0.697	0.59	0.47	0.404	0.972	0.931	0.962	0.952	0.944	0.95	0.937	0.918	0.859	0.754	0.544	0.113	0.976	0.911	0.943	0.91	0.91	0.923	0.926	0.911	0.845	0.726	0.532	0.114	0.97
13:59:16	0.96	0.943	0.957	0.938	0.957	0.934	0.915	0.904	0.842	0.734	0.493	0.113	0.864	0.895	0.828	0.86	0.856	0.803	0.773	0.758	0.697	0.589	0.471	0.418	0.973	0.931	0.963	0.952	0.943	0.949	0.936	0.917	0.86	0.757	0.548	0.113	0.976	0.91	0.943	0.91	0.91	0.923	0.926	0.914	0.846	0.729	0.535	0.114	0.971
14:04:16	0.96	0.944	0.957	0.938	0.96	0.933	0.914	0.902	0.842	0.735	0.495	0.113	0.864	0.893	0.828	0.859	0.855	0.802	0.771	0.755	0.697	0.59	0.47	0.43	0.972	0.931	0.962	0.952	0.943	0.948	0.935	0.914	0.861	0.76	0.552	0.113	0.976	0.91	0.942	0.91	0.909	0.922	0.928	0.913	0.847	0.732	0.539	0.115	0.971
14:09:16	0.96	0.943	0.956	0.938	0.956	0.932	0.913	0.901	0.842	0.737	0.498	0.113	0.864	0.893	0.827	0.859	0.854	0.801	0.769	0.755	0.697	0.59	0.47	0.449	0.972	0.93	0.962	0.952	0.942	0.947	0.934	0.911	0.861	0.762	0.556	0.113	0.975	0.91	0.942	0.91	0.909	0.922	0.926	0.911	0.847	0.735	0.543	0.116	0.97
14:14:16	0.959	0.944	0.956	0.938	0.955	0.931	0.912	0.9	0.842	0.739	0.501	0.113	0.864	0.892	0.827	0.858	0.854	0.8	0.767	0.753	0.696	0.59	0.47	0.463	0.972	0.931	0.961	0.952	0.942	0.948	0.932	0.908	0.862	0.764	0.56	0.113	0.975	0.911	0.942	0.91	0.91	0.921	0.925	0.909	0.847	0.737	0.546	0.116	0.969
14:19:16	0.959	0.944	0.956	0.937	0.954	0.931	0.911	0.899	0.842	0.741	0.503	0.113	0.865	0.891	0.827	0.858	0.853	0.799	0.765	0.751	0.696	0.59	0.47	0.47	0.972	0.931	0.961	0.952	0.941	0.948	0.93	0.904	0.862	0.766	0.563	0.113	0.974	0.91	0.942	0.91	0.909	0.92	0.924	0.907	0.848	0.741	0.548	0.117	0.969
14:24:16	0.959	0.944	0.955	0.938	0.956	0.93	0.911	0.899	0.843	0.742	0.505	0.113	0.864	0.89	0.827	0.857	0.852	0.799	0.764	0.75	0.697	0.59	0.469	0.475	0.972	0.931	0.96	0.952	0.942	0.948	0.928	0.901	0.862	0.768	0.567	0.113	0.974	0.91	0.941	0.91	0.908	0.92	0.922	0.903	0.848	0.743	0.553	0.118	0.969
14:29:16	0.959	0.943	0.953	0.937	0.956	0.929	0.91	0.898	0.843	0.744	0.509	0.113	0.864	0.891	0.826	0.857	0.851	0.798	0.762	0.749	0.697	0.589	0.47	0.478	0.971	0.93	0.96	0.952	0.94	0.948	0.926	0.899	0.862	0.77	0.57	0.114	0.973	0.91	0.941	0.91	0.908	0.919	0.92	0.9	0.848	0.746	0.557	0.118	0.968
14:34:16	0.958	0.944	0.953	0.937	0.953	0.928	0.91	0.897	0.843	0.746	0.511	0.113	0.864	0.889	0.826	0.857	0.851	0.797	0.76	0.746	0.696	0.59	0.47	0.481	0.97	0.931	0.96	0.95	0.94	0.951	0.924	0.896	0.863	0.773	0.573	0.114	0.973	0.909	0.941	0.91	0.908	0.919	0.918	0.897	0.849	0.748	0.56	0.119	0.968
14:39:16	0.957	0.944	0.952	0.937	0.952	0.928	0.909	0.896	0.843	0.748	0.514	0.113	0.865	0.889	0.824	0.857	0.849	0.797	0.758	0.745	0.697	0.59	0.47	0.48	0.97	0.931	0.959	0.951	0.939	0.949	0.922	0.893	0.864	0.775	0.577	0.114	0.972	0.909	0.94	0.91	0.907	0.92	0.916	0.895	0.851	0.75	0.562	0.121	0.967
14:44:16	0.957	0.943	0.952	0.936	0.951	0.927	0.909	0.895	0.844	0.749	0.516	0.114	0.864	0.888	0.825	0.856	0.849	0.796	0.757	0.743	0.696	0.59	0.47	0.479	0.97	0.931	0.958	0.95	0.939	0.949	0.921	0.89	0.865	0.777	0.58	0.114	0.972	0.909	0.94	0.909	0.906	0.92	0.915	0.892	0.851	0.753	0.565	0.122	0.966
14:49:16	0.956	0.943	0.951	0.936	0.953	0.927	0.909	0.895	0.844	0.75	0.519	0.114	0.864	0.887	0.824	0.855	0.848	0.795	0.754	0.742	0.696	0.589	0.47	0.48	0.97	0.931	0.958	0.95	0.938	0.948	0.919	0.887	0.865	0.779	0.582	0.115	0.972	0.91	0.939	0.909	0.906	0.919	0.913	0.889	0.851	0.755	0.568	0.124	0.966
14:54:16	0.956	0.943	0.951	0.936	0.954	0.926	0.908	0.894	0.845	0.752	0.521	0.114	0.864	0.887	0.824	0.856	0.847	0.794	0.753	0.74	0.696	0.589	0.469	0.481	0.969	0.931	0.957	0.95	0.938	0.947	0.917	0.884	0.865	0.78	0.586	0.115	0.971	0.91	0.939	0.909	0.906	0.918	0.911	0.886	0.852	0.757	0.57	0.125	0.966
14:59:16	0.955	0.942	0.95	0.935	0.95	0.925	0.908	0.892	0.846	0.753	0.524	0.114	0.864	0.886	0.824	0.854	0.846	0.793	0.752	0.738	0.696	0.59	0.47	0.48	0.969	0.931	0.957	0.949	0.938	0.946	0.915	0.881	0.866	0.782	0.588	0.116	0.971	0.909	0.938	0.909	0.905	0.917	0.91	0.884	0.852	0.759	0.572	0.127	0.965
15:04:16	0.955	0.943	0.95	0.935	0.949	0.925	0.907	0.892	0.847	0.754	0.524	0.114	0.863	0.885	0.824	0.854	0.845	0.792	0.749	0.735	0.695	0.589	0.47	0.478	0.968	0.93	0.957	0.949	0.938	0.944	0.913	0.878	0.866	0.783	0.589	0.115	0.97	0.91	0.938	0.908	0.905	0.916	0.907	0.88	0.853	0.761	0.574	0.128	0.964
15:09:16	0.954	0.942	0.949	0.935	0.948	0.924	0.907	0.891	0.847	0.756	0.525	0.114	0.862	0.884	0.823	0.854	0.844	0.791	0.748	0.734	0.694	0.589	0.469	0.48	0.968	0.93	0.956	0.949	0.937	0.943	0.911	0.876	0.866	0.785	0.592	0.116	0.97	0.909	0.938	0.908	0.905	0.915	0.905	0.878	0.853	0.763	0.576	0.13	0.964
15:14:16	0.954	0.942	0.949	0.934	0.948	0.924	0.906	0.891	0.847	0.757	0.529	0.114	0.862	0.883	0.822	0.853	0.844	0.79	0.746	0.731	0.693	0.588	0.47	0.481	0.967	0.93	0.956	0.949	0.937	0.942	0.909	0.872	0.866	0.786	0.595	0.116	0.969	0.909	0.938	0.908	0.904	0.914	0.903	0.875	0.854	0.765	0.58	0.132	0.963
15:19:16	0.952	0.941	0.948	0.933	0.949	0.923	0.905	0.891	0.848	0.759	0.531	0.115	0.862	0.883	0.822	0.853	0.843	0.79	0.744	0.73	0.693	0.588	0.47	0.481	0.967	0.93	0.956	0.948	0.937	0.941	0.907	0.868	0.869	0.787	0.597	0.117	0.969	0.909	0.937	0.908	0.905	0.912	0.902	0.872	0.854	0.766	0.583	0.135	0.963
15:24:16	0.953	0.942	0.948	0.933	0.949	0.923	0.904	0.889	0.848	0.761	0.534	0.115	0.862	0.883	0.822	0.853	0.842	0.789	0.743	0.727	0.692	0.588	0.47	0.483	0.966	0.929	0.956	0.947	0.936	0.939	0.905	0.864	0.871	0.789	0.6	0.117	0.969	0.908	0.937	0.907	0.904	0.912	0.899	0.868	0.854	0.769	0.585	0.137	0.962
15:29:16	0.952	0.942	0.948	0.933	0.95	0.922	0.903	0.888	0.847	0.762	0.533	0.115	0.861	0.881	0.822	0.853	0.842	0.788	0.742	0.726	0.691	0.588	0.469	0.483	0.966	0.929	0.955	0.948	0.936	0.938	0.903	0.861	0.869	0.79	0.602	0.117	0.968	0.909	0.937	0.907	0.903	0.91	0.898	0.865	0.854	0.772	0.588	0.14	0.963
15:34:16	0.952	0.941	0.948	0.932	0.947	0.921	0.903	0.887	0.848	0.763	0.536	0.115	0.861	0.881	0.821	0.852	0.84	0.787	0.74	0.724	0.689	0.587	0.469	0.482	0.965	0.929	0.955	0.947	0.935	0.936	0.901	0.856	0.867	0.79	0.605	0.117	0.968	0.908	0.936	0.907	0.904	0.909	0.896	0.861	0.857	0.773	0.59	0.143	0.962
15:39:16	0.951	0.94	0.947	0.932	0.946	0.921	0.902	0.885	0.847	0.764	0.539	0.115	0.86	0.88	0.821	0.851	0.84	0.786	0.739	0.722	0.69	0.588	0.469	0.483	0.965	0.929	0.955	0.948	0.936	0.934	0.899	0.853	0.863	0.791	0.609	0.118	0.967	0.908	0.936	0.907	0.903	0.908	0.894	0.857	0.86	0.776	0.593	0.146	0.962
15:44:16	0.95	0.94	0.947	0.931	0.945	0.921	0.902	0.882	0.848	0.765	0.541	0.116	0.86	0.879	0.82	0.851	0.839	0.786	0.737	0.72	0.688	0.587	0.469	0.486	0.965	0.929	0.955	0.948	0.936	0.933	0.896	0.85	0.858	0.792	0.611	0.119	0.967	0.908	0.936	0.907	0.903	0.907	0.891	0.853	0.861	0.777	0.595	0.15	0.961
15:49:16	0.95	0.94	0.947	0.931	0.944	0.92	0.901	0.88	0.848	0.766	0.542	0.116	0.86	0.879	0.82	0.85	0.838	0.784	0.736	0.718	0.687	0.587	0.469	0.486	0.965	0.929	0.954	0.947	0.935	0.932	0.894	0.846	0.852	0.793	0.613	0.119	0.966	0.908	0.935	0.906	0.903	0.905	0.889	0.849	0.858	0.778	0.597	0.154	0.961
15:54:16	0.95	0.939	0.946	0.931	0.943	0.919	0.9	0.878	0.847	0.766	0.543	0.116	0.859	0.878	0.82	0.85	0.836	0.783	0.734	0.716	0.686	0.586	0.47	0.485	0.964	0.929	0.954	0.947	0.935	0.93	0.891	0.842	0.847	0.793	0.616	0.119	0.966	0.908	0.935	0.906	0.903	0.904	0.887	0.845	0.857	0.779	0.6	0.158	0.96
15:59:16	0.949	0.94	0.946	0.93	0.943	0.919	0.899	0.876	0.847	0.766	0.544	0.116	0.859	0.877	0.819	0.849	0.836	0.783	0.733	0.714	0.685	0.586	0.469	0.486	0.963	0.928	0.953	0.947	0.936	0.929	0.888	0.84	0.842	0.795	0.617	0.12	0.966	0.908	0.935	0.906	0.902	0.902	0.883	0.842	0.853	0.781	0.602	0.164	0.96
16:04:16	0.949	0.939	0.945	0.93	0.942	0.918	0.897	0.874	0.847	0.767	0.546	0.116	0.858	0.876	0.819	0.849	0.836	0.782	0.732	0.713	0.683	0.586	0.469	0.485	0.964	0.927	0.953	0.946	0.937	0.928	0.886	0.836	0.837	0.795	0.62	0.121	0.965	0.908	0.935	0.906	0.902	0.902	0.881	0.839	0.849	0.781	0.605	0.169	0.959
16:09:16	0.948	0.938	0.945	0.929	0.942	0.918	0.896	0.872	0.847	0.768	0.546	0.117	0.857	0.876	0.818	0.849	0.835	0.781	0.731	0.711	0.682	0.586	0.468	0.486	0.962	0.928	0.953	0.946	0.937	0.927	0.883	0.833	0.832	0.795	0.622	0.121	0.964	0.907	0.935	0.905	0.902	0.9	0.878	0.835	0.845	0.782	0.606	0.175	0.958
16:14:16	0.948	0.938	0.944	0.929	0.942	0.919	0.895	0.869	0.846	0.769	0.549	0.117	0.857	0.875	0.818	0.848	0.834	0.781	0.73	0.709	0.68	0.585	0.469	0.486	0.962	0.927	0.953	0.946	0.937	0.926	0.879	0.829	0.828	0.797	0.624	0.122	0.965	0.907	0.935	0.905	0.902	0.899	0.875	0.831	0.84	0.783	0.609	0.183	0.958
16:19:16	0.948	0.938	0.943	0.928	0.943	0.918	0.893	0.867	0.846	0.769	0.549	0.117	0.857	0.875	0.817	0.847	0.834	0.78	0.728	0.708	0.679	0.585	0.468	0.486	0.963	0.927	0.952	0.946	0.936	0.924	0.876	0.826	0.824	0.798	0.625	0.123	0.964	0.907	0.934	0.905	0.902	0.897	0.871	0.828	0.835	0.784	0.61	0.187	0.958
16:24:16	0.947	0.937	0.943	0.928	0.944	0.917	0.891	0.864	0.845	0.769	0.552	0.118	0.856	0.875	0.817	0.847	0.833	0.779	0.728	0.706	0.677	0.585	0.468	0.487	0.962	0.927	0.952	0.945	0.936	0.923	0.874	0.822	0.821	0.799	0.628	0.123	0.964	0.906	0.934	0.905	0.901	0.896	0.868	0.824	0.83	0.786	0.613	0.193	0.957
16:29:16	0.946	0.937	0.942	0.928	0.944	0.917	0.889	0.862	0.844	0.77	0.552	0.118	0.856	0.873	0.816	0.847	0.832	0.778	0.726	0.704	0.675	0.584	0.468	0.487	0.961	0.927	0.952	0.945	0.935	0.921	0.871	0.818	0.816	0.8	0.63	0.124	0.963	0.906	0.933	0.904	0.902	0.894	0.864	0.82	0.826	0.786	0.615	0.2	0.958
16:34:16	0.946	0.936	0.942	0.927	0.943	0.917	0.888	0.859	0.844	0.771	0.555	0.118	0.856	0.873	0.816	0.846	0.831	0.778	0.726	0.703	0.674	0.584	0.468	0.486	0.961	0.927	0.952	0.946	0.935	0.92	0.868	0.814	0.812	0.799	0.631	0.125	0.963	0.906	0.933	0.905	0.904	0.892	0.861	0.816	0.822	0.787	0.616	0.209	0.957
16:39:16	0.946	0.936	0.941	0.927	0.942	0.916	0.886	0.857	0.843	0.771	0.555	0.119	0.855	0.873	0.816	0.845	0.831	0.777	0.725	0.701	0.672	0.584	0.468	0.486	0.961	0.926	0.952	0.945	0.934	0.919	0.865	0.81	0.806	0.801	0.634	0.125	0.963	0.906	0.933	0.905	0.904	0.891	0.857	0.812	0.818	0.789	0.619	0.217	0.956
16:44:16	0.945	0.935	0.941	0.927	0.941	0.915	0.885	0.854	0.843	0.772	0.557	0.119	0.854	0.871	0.816	0.845	0.831	0.776	0.724	0.7	0.67	0.583	0.467	0.485	0.961	0.927	0.951	0.945	0.934	0.917	0.862	0.806	0.802	0.802	0.637	0.126	0.963	0.906	0.934	0.905	0.904	0.89	0.854	0.808	0.814	0.789	0.621	0.224	0.956
16:49:16	0.945	0.936	0.94	0.926	0.94	0.914	0.883	0.851	0.842	0.771	0.559	0.12	0.854	0.871	0.815	0.844	0.83	0.776	0.723	0.699	0.668	0.582	0.468	0.484	0.96	0.927	0.951	0.944	0.933	0.915	0.859	0.801	0.798	0.802	0.638	0.127	0.962	0.906	0.933	0.905	0.904	0.888	0.85	0.803	0.809	0.79	0.622	0.233	0.955
16:54:16	0.944	0.935	0.94	0.925	0.939	0.913	0.882	0.848	0.842	0.772	0.56	0.12	0.854	0.87	0.814	0.844	0.829	0.776	0.722	0.697	0.666	0.583	0.468	0.484	0.96	0.926	0.953	0.945	0.932	0.913	0.855	0.797	0.793	0.802	0.64	0.128	0.962	0.906	0.932	0.904	0.903	0.886	0.847	0.798	0.804	0.791	0.625	0.245	0.955
16:59:16	0.944	0.934	0.939	0.925	0.939	0.912	0.881	0.846	0.841	0.772	0.561	0.12	0.854	0.869	0.814	0.844	0.829	0.775	0.722	0.696	0.665	0.582	0.467	0.483	0.96	0.926	0.953	0.945	0.931	0.911	0.852	0.793	0.789	0.803	0.642	0.13	0.961	0.905	0.933	0.904	0.904	0.885	0.844	0.794	0.8	0.792	0.626	0.258	0.955
17:04:16	0.943	0.935	0.939	0.925	0.939	0.911	0.88	0.843	0.841	0.773	0.562	0.121	0.853	0.869	0.813	0.843	0.828	0.774	0.721	0.695	0.663	0.581	0.467	0.483	0.959	0.926	0.953	0.945	0.93	0.909	0.849	0.788	0.784	0.803	0.644	0.131	0.961	0.905	0.932	0.905	0.903	0.883	0.841	0.79	0.795	0.792	0.628	0.271	0.954
17:09:16	0.944	0.934	0.938	0.924	0.939	0.91	0.878	0.84	0.841	0.774	0.564	0.122	0.853	0.869	0.813	0.843	0.828	0.774	0.72	0.694	0.661	0.581	0.467	0.483	0.96	0.926	0.954	0.944	0.93	0.908	0.845	0.784	0.78	0.804	0.645	0.132	0.96	0.905	0.933	0.907	0.903	0.882	0.837	0.786	0.792	0.793	0.63	0.285	0.954
17:14:16	0.943	0.933	0.938	0.924	0.938	0.908	0.876	0.837	0.838	0.774	0.564	0.122	0.852	0.868	0.812	0.843	0.827	0.773	0.719	0.692	0.659	0.581	0.466	0.481	0.959	0.925	0.953	0.945	0.929	0.905	0.842	0.78	0.774	0.805	0.646	0.133	0.96	0.905	0.934	0.907	0.902	0.88	0.834	0.78	0.786	0.793	0.631	0.299	0.954
17:19:16	0.943	0.934	0.937	0.924	0.938	0.908	0.874	0.834	0.836	0.774	0.565	0.122	0.852	0.868	0.813	0.841	0.827	0.772	0.719	0.692	0.656	0.58	0.466	0.48	0.958	0.925	0.954	0.947	0.928	0.903	0.837	0.776	0.769	0.805	0.648	0.135	0.959	0.905	0.935	0.907	0.901	0.878	0.829	0.777	0.782	0.794	0.632	0.316	0.953
17:24:16	0.942	0.933	0.937	0.923	0.937	0.907	0.873	0.832	0.831	0.773	0.566	0.123	0.851	0.867	0.812	0.841	0.826	0.772	0.718	0.691	0.655	0.579	0.465	0.48	0.958	0.925	0.953	0.947	0.927	0.901	0.834	0.772	0.765	0.806	0.649	0.136	0.959	0.904	0.936	0.907	0.9	0.876	0.825	0.773	0.777	0.795	0.634	0.334	0.953
17:29:16	0.942	0.932	0.936	0.923	0.936	0.906	0.871	0.829	0.827	0.775	0.569	0.123	0.851	0.867	0.812	0.84	0.825	0.771	0.718	0.69	0.653	0.579	0.466	0.481	0.958	0.925	0.953	0.948	0.927	0.898	0.83	0.768	0.76	0.806	0.652	0.138	0.959	0.905	0.936	0.907	0.9	0.875	0.821	0.768	0.772	0.795	0.635	0.357	0.953
17:34:16	0.941	0.933	0.936	0.923	0.936	0.904	0.869	0.826	0.823	0.774	0.569	0.124	0.85	0.866	0.811	0.84	0.825	0.77	0.716	0.689	0.651	0.578	0.465	0.48	0.958	0.925	0.952	0.947	0.925	0.896	0.826	0.765	0.756	0.807	0.653	0.14	0.959	0.905	0.936	0.907	0.899	0.873	0.816	0.764	0.767	0.796	0.638	0.374	0.952
17:39:16	0.941	0.932	0.936	0.923	0.936	0.903	0.867	0.824	0.819	0.775	0.57	0.125	0.85	0.866	0.81	0.84	0.824	0.77	0.716	0.687	0.648	0.577	0.464	0.48	0.959	0.925	0.951	0.947	0.926	0.893	0.823	0.762	0.752	0.808	0.654	0.142	0.959	0.904	0.935	0.907	0.899	0.871	0.812	0.76	0.762	0.797	0.639	0.385	0.952
17:44:16	0.94	0.932	0.935	0.922	0.936	0.902	0.865	0.821	0.816	0.775	0.572	0.125	0.85	0.865	0.81	0.84	0.824	0.769	0.716	0.687	0.646	0.576	0.465	0.48	0.958	0.925	0.951	0.946	0.925	0.89	0.819	0.759	0.748	0.809	0.655	0.144	0.959	0.904	0.935	0.907	0.898	0.871	0.809	0.756	0.758	0.797	0.642	0.399	0.951
17:49:16	0.94	0.931	0.936	0.922	0.936	0.901	0.862	0.818	0.813	0.776	0.573	0.126	0.849	0.864	0.809	0.839	0.824	0.769	0.715	0.686	0.644	0.575	0.464	0.479	0.959	0.925	0.951	0.947	0.923	0.888	0.814	0.755	0.744	0.808	0.657	0.146	0.96	0.904	0.934	0.906	0.896	0.878	0.804	0.753	0.753	0.798	0.642	0.415	0.952
17:54:16	0.939	0.932	0.936	0.921	0.936	0.899	0.86	0.816	0.81	0.776	0.574	0.127	0.849	0.864	0.809	0.839	0.823	0.768	0.714	0.685	0.643	0.574	0.465	0.482	0.959	0.925	0.95	0.946	0.923	0.885	0.81	0.752	0.74	0.81	0.659	0.149	0.96	0.904	0.934	0.906	0.895	0.881	0.799	0.75	0.749	0.798	0.644	0.436	0.952
17:59:16	0.939	0.931	0.936	0.921	0.935	0.898	0.857	0.813	0.806	0.777	0.574	0.128	0.849	0.863	0.809	0.838	0.823	0.768	0.714	0.684	0.641	0.574	0.464	0.479	0.959	0.925	0.95	0.945	0.922	0.882	0.806	0.75	0.737	0.81	0.66	0.152	0.96	0.906	0.934	0.905	0.895	0.878	0.796	0.747	0.745	0.8	0.645	0.451	0.952
18:04:16	0.939	0.931	0.936	0.92	0.934	0.896	0.854	0.81	0.804	0.777	0.575	0.129	0.848	0.863	0.809	0.837	0.822	0.767	0.713	0.683	0.638	0.573	0.463	0.48	0.958	0.926	0.949	0.944	0.921	0.88	0.802	0.747	0.734	0.81	0.661	0.155	0.959	0.907	0.933	0.903	0.894	0.874	0.791	0.744	0.74	0.8	0.646	0.463	0.952
18:09:16	0.938	0.93	0.936	0.92	0.934	0.895	0.852	0.808	0.8	0.778	0.577	0.13	0.848	0.863	0.808	0.838	0.821	0.766	0.712	0.682	0.636	0.571	0.463	0.48	0.959	0.927	0.948	0.943	0.921	0.877	0.798	0.744	0.73	0.809	0.662	0.158	0.96	0.907	0.932	0.904	0.893	0.871	0.787	0.74	0.736	0.801	0.647	0.477	0.952
18:14:16	0.938	0.93	0.936	0.92	0.933	0.894	0.85	0.805	0.797	0.778	0.578	0.131	0.847	0.862	0.808	0.837	0.822	0.766	0.712	0.681	0.635	0.57	0.463	0.48	0.958	0.928	0.948	0.943	0.92	0.875	0.794	0.741	0.727	0.81	0.663	0.161	0.96	0.907	0.931	0.903	0.893	0.868	0.783	0.737	0.732	0.8	0.648	0.49	0.952
18:19:16	0.938	0.93	0.935	0.92	0.932	0.892	0.848	0.802	0.794	0.779	0.578	0.132	0.846	0.861	0.806	0.836	0.821	0.765	0.711	0.68	0.632	0.569	0.462	0.479	0.957	0.928	0.948	0.942	0.919	0.871	0.79	0.738	0.724	0.81	0.665	0.163	0.959	0.908	0.931	0.902	0.892	0.865	0.778	0.735	0.729	0.802	0.649	0.504	0.952
18:24:16	0.937	0.929	0.935	0.919	0.931	0.891	0.846	0.8	0.79	0.779	0.578	0.133	0.846	0.861	0.807	0.836	0.821	0.765	0.711	0.68	0.63	0.568	0.462	0.479	0.956	0.928	0.947	0.941	0.918	0.868	0.787	0.736	0.721	0.81	0.665	0.165	0.959	0.908	0.93	0.901	0.891	0.862	0.775	0.733	0.726	0.802	0.65	0.518	0.951
18:29:16	0.937	0.929	0.934	0.919	0.929	0.889	0.843	0.798	0.787	0.78	0.58	0.135	0.846	0.861	0.807	0.835	0.82	0.765	0.71	0.679	0.629	0.567	0.462	0.48	0.956	0.928	0.947	0.941	0.918	0.866	0.784	0.734	0.719	0.812	0.667	0.168	0.958	0.908	0.93	0.9	0.89	0.859	0.771	0.731	0.723	0.803	0.652	0.53	0.951
18:34:16	0.936	0.928	0.934	0.918	0.928	0.888	0.841	0.794	0.784	0.78	0.58	0.136	0.846	0.86	0.806	0.835	0.819	0.764	0.71	0.679	0.626	0.565	0.461	0.48	0.956	0.928	0.946	0.94	0.916	0.863	0.781	0.732	0.716	0.814	0.667	0.171	0.958	0.907	0.929	0.9	0.889	0.855	0.767	0.728	0.719	0.802	0.653	0.541	0.951
18:39:16	0.936	0.928	0.933	0.918	0.927	0.886	0.839	0.792	0.781	0.78	0.581	0.137	0.845	0.859	0.806	0.835	0.819	0.764	0.709	0.678	0.625	0.563	0.461	0.48	0.955	0.927	0.946	0.939	0.915	0.86	0.778	0.73	0.714	0.812	0.668	0.175	0.957	0.907	0.928	0.899	0.888	0.853	0.764	0.726	0.716	0.803	0.654	0.547	0.95
18:44:16	0.936	0.928	0.933	0.918	0.926	0.885	0.837	0.79	0.778	0.781	0.583	0.139	0.845	0.859	0.806	0.835	0.819	0.764	0.709	0.677	0.624	0.562	0.461	0.482	0.955	0.927	0.945	0.939	0.914	0.856	0.774	0.728	0.712	0.809	0.67	0.179	0.956	0.906	0.928	0.899	0.888	0.849	0.76	0.724	0.714	0.803	0.655	0.552	0.95
18:49:16	0.935	0.928	0.932	0.918	0.926	0.883	0.835	0.787	0.774	0.781	0.582	0.14	0.844	0.859	0.805	0.834	0.818	0.763	0.708	0.676	0.622	0.56	0.46	0.48	0.954	0.927	0.945	0.937	0.913	0.853	0.772	0.727	0.71	0.805	0.671	0.182	0.956	0.906	0.927	0.897	0.886	0.846	0.757	0.723	0.711	0.804	0.656	0.556	0.949
18:54:16	0.935	0.927	0.931	0.919	0.925	0.882	0.833	0.785	0.772	0.782	0.584	0.142	0.844	0.858	0.805	0.834	0.818	0.762	0.707	0.675	0.62	0.559	0.46	0.483	0.953	0.925	0.944	0.937	0.912	0.85	0.769	0.726	0.708	0.799	0.672	0.188	0.955	0.905	0.927	0.896	0.885	0.843	0.754	0.721	0.71	0.805	0.657	0.562	0.949
18:59:16	0.934	0.927	0.931	0.919	0.924	0.88	0.831	0.782	0.769	0.782	0.586	0.145	0.844	0.858	0.804	0.834	0.817	0.762	0.707	0.675	0.619	0.558	0.46	0.483	0.953	0.925	0.944	0.937	0.911	0.846	0.766	0.724	0.707	0.793	0.673	0.194	0.954	0.905	0.926	0.896	0.883	0.838	0.751	0.719	0.708	0.805	0.657	0.567	0.948
19:04:16	0.934	0.928	0.93	0.919	0.923	0.878	0.828	0.78	0.766	0.781	0.585	0.146	0.843	0.858	0.804	0.833	0.817	0.761	0.706	0.675	0.617	0.556	0.46	0.481	0.952	0.925	0.943	0.935	0.909	0.844	0.763	0.723	0.705	0.787	0.674	0.198	0.954	0.904	0.925	0.895	0.883	0.836	0.748	0.718	0.705	0.806	0.659	0.57	0.947
19:09:16	0.934	0.928	0.93	0.918	0.922	0.876	0.826	0.777	0.763	0.781	0.585	0.147	0.843	0.858	0.804	0.832	0.816	0.76	0.706	0.673	0.615	0.555	0.459	0.482	0.952	0.924	0.943	0.935	0.908	0.84	0.76	0.721	0.705	0.782	0.675	0.202	0.954	0.904	0.925	0.895	0.881	0.832	0.744	0.717	0.703	0.805	0.659	0.573	0.946
19:14:16	0.935	0.928	0.929	0.918	0.921	0.874	0.824	0.775	0.761	0.781	0.586	0.15	0.842	0.857	0.804	0.832	0.816	0.76	0.706	0.673	0.614	0.553	0.459	0.482	0.951	0.924	0.942	0.934	0.907	0.838	0.758	0.72	0.703	0.777	0.677	0.208	0.953	0.903	0.924	0.894	0.88	0.829	0.742	0.716	0.702	0.808	0.66	0.577	0.946
19:19:16	0.934	0.928	0.929	0.918	0.92	0.873	0.822	0.773	0.758	0.782	0.587	0.153	0.842	0.857	0.804	0.832	0.815	0.76	0.705	0.673	0.613	0.551	0.459	0.483	0.951	0.923	0.941	0.933	0.905	0.835	0.755	0.72	0.702	0.772	0.678	0.213	0.953	0.904	0.924	0.893	0.879	0.826	0.739	0.715	0.7	0.81	0.661	0.582	0.945
19:24:16	0.934	0.928	0.928	0.917	0.92	0.871	0.82	0.77	0.756	0.781	0.589	0.155	0.842	0.857	0.803	0.832	0.815	0.759	0.705	0.672	0.611	0.549	0.459	0.484	0.95	0.922	0.941	0.933	0.904	0.831	0.753	0.719	0.701	0.768	0.679	0.22	0.952	0.903	0.923	0.892	0.877	0.822	0.737	0.714	0.699	0.811	0.663	0.587	0.945
19:29:16	0.934	0.929	0.928	0.917	0.918	0.868	0.817	0.769	0.753	0.782	0.589	0.157	0.841	0.856	0.804	0.832	0.815	0.759	0.704	0.672	0.609	0.548	0.458	0.484	0.95	0.922	0.94	0.931	0.903	0.829	0.751	0.718	0.7	0.764	0.68	0.226	0.951	0.902	0.922	0.892	0.876	0.819	0.734	0.713	0.698	0.809	0.664	0.589	0.944
19:34:16	0.934	0.927	0.927	0.916	0.918	0.866	0.814	0.767	0.75	0.781	0.59	0.159	0.84	0.855	0.803	0.831	0.815	0.758	0.703	0.671	0.608	0.546	0.458	0.485	0.949	0.921	0.94	0.93	0.901	0.826	0.749	0.717	0.699	0.76	0.681	0.235	0.951	0.901	0.922	0.89	0.874	0.815	0.731	0.712	0.696	0.807	0.664	0.593	0.943
19:39:16	0.934	0.927	0.926	0.916	0.916	0.864	0.812	0.764	0.748	0.781	0.59	0.162	0.841	0.855	0.803	0.831	0.814	0.757	0.702	0.67	0.606	0.544	0.457	0.484	0.949	0.92	0.939	0.93	0.9	0.823	0.747	0.716	0.699	0.755	0.682	0.242	0.951	0.901	0.921	0.89	0.873	0.812	0.73	0.712	0.695	0.803	0.665	0.597	0.942
19:44:16	0.934	0.927	0.926	0.915	0.916	0.862	0.81	0.762	0.747	0.78	0.59	0.163	0.84	0.855	0.802	0.83	0.814	0.757	0.702	0.67	0.606	0.543	0.457	0.485	0.948	0.92	0.939	0.929	0.899	0.82	0.745	0.715	0.698	0.752	0.684	0.252	0.95	0.9	0.92	0.889	0.871	0.809	0.728	0.711	0.694	0.798	0.665	0.601	0.942
19:49:16	0.933	0.927	0.926	0.914	0.915	0.86	0.808	0.76	0.744	0.78	0.591	0.167	0.84	0.854	0.802	0.83	0.813	0.757	0.702	0.669	0.604	0.541	0.456	0.485	0.948	0.919	0.938	0.927	0.897	0.818	0.744	0.715	0.697	0.747	0.684	0.262	0.949	0.9	0.92	0.888	0.87	0.806	0.726	0.711	0.693	0.793	0.667	0.606	0.942
19:54:16	0.933	0.926	0.925	0.914	0.914	0.858	0.806	0.759	0.742	0.779	0.591	0.169	0.84	0.854	0.802	0.83	0.814	0.756	0.702	0.668	0.603	0.539	0.456	0.485	0.947	0.919	0.938	0.927	0.895	0.815	0.742	0.715	0.697	0.744	0.685	0.267	0.949	0.899	0.919	0.887	0.868	0.804	0.724	0.71	0.692	0.788	0.668	0.61	0.941
19:59:16	0.932	0.925	0.925	0.913	0.913	0.856	0.803	0.757	0.74	0.78	0.592	0.172	0.839	0.854	0.802	0.829	0.813	0.756	0.701	0.668	0.602	0.538	0.455	0.486	0.947	0.918	0.937	0.926	0.894	0.813	0.741	0.714	0.696	0.741	0.686	0.272	0.949	0.899	0.919	0.885	0.866	0.801	0.723	0.709	0.692	0.784	0.669	0.613	0.941
20:04:16	0.932	0.925	0.924	0.912	0.912	0.854	0.8	0.755	0.738	0.779	0.592	0.175	0.839	0.853	0.801	0.828	0.812	0.755	0.7	0.667	0.601	0.536	0.455	0.485	0.946	0.918	0.936	0.925	0.892	0.81	0.739	0.714	0.695	0.737	0.687	0.276	0.948	0.898	0.917	0.884	0.864	0.797	0.721	0.709	0.691	0.779	0.668	0.616	0.94
20:09:16	0.932	0.924	0.923	0.912	0.91	0.852	0.798	0.753	0.735	0.779	0.593	0.179	0.838	0.853	0.801	0.829	0.812	0.754	0.699	0.667	0.599	0.535	0.455	0.487	0.945	0.917	0.935	0.924	0.89	0.807	0.738	0.713	0.694	0.733	0.687	0.284	0.947	0.898	0.917	0.883	0.862	0.795	0.72	0.709	0.69	0.775	0.669	0.619	0.939
20:14:16	0.931	0.924	0.922	0.912	0.909	0.85	0.796	0.752	0.734	0.778	0.594	0.182	0.838	0.853	0.801	0.828	0.811	0.754	0.699	0.666	0.598	0.532	0.454	0.486	0.945	0.916	0.934	0.923	0.888	0.805	0.736	0.713	0.694	0.73	0.688	0.29	0.946	0.897	0.916	0.881	0.86	0.792	0.719	0.708	0.689	0.769	0.67	0.622	0.939
20:19:16	0.931	0.923	0.923	0.911	0.908	0.847	0.793	0.751	0.732	0.778	0.593	0.187	0.837	0.852	0.8	0.828	0.811	0.753	0.698	0.665	0.597	0.531	0.454	0.487	0.944	0.916	0.933	0.921	0.886	0.803	0.736	0.713	0.693	0.727	0.689	0.299	0.946	0.896	0.915	0.88	0.859	0.789	0.718	0.708	0.689	0.765	0.671	0.625	0.938
20:24:16	0.93	0.923	0.922	0.91	0.907	0.846	0.792	0.749	0.73	0.778	0.594	0.19	0.837	0.852	0.8	0.828	0.811	0.753	0.698	0.665	0.596	0.529	0.453	0.486	0.944	0.915	0.933	0.92	0.885	0.8	0.735	0.712	0.693	0.724	0.69	0.306	0.946	0.895	0.914	0.878	0.857	0.787	0.716	0.707	0.688	0.761	0.672	0.628	0.938
20:29:16	0.929	0.922	0.921	0.91	0.905	0.843	0.789	0.748	0.729	0.778	0.595	0.195	0.836	0.852	0.8	0.827	0.81	0.752	0.698	0.664	0.595	0.528	0.454	0.488	0.943	0.915	0.932	0.919	0.883	0.799	0.734	0.712	0.693	0.722	0.691	0.313	0.945	0.894	0.913	0.877	0.855	0.784	0.716	0.707	0.688	0.756	0.673	0.63	0.937
20:34:15	0.929	0.921	0.921	0.909	0.904	0.841	0.787	0.747	0.727	0.777	0.595	0.199	0.836	0.852	0.8	0.826	0.807	0.751	0.697	0.663	0.594	0.526	0.453	0.487	0.943	0.915	0.931	0.917	0.881	0.796	0.733	0.711	0.692	0.718	0.692	0.323	0.945	0.895	0.912	0.875	0.852	0.781	0.715	0.707	0.687	0.752	0.674	0.634	0.937
20:39:16	0.929	0.921	0.921	0.908	0.903	0.839	0.785	0.745	0.725	0.777	0.596	0.204	0.836	0.852	0.8	0.826	0.801	0.752	0.696	0.663	0.593	0.525	0.452	0.488	0.942	0.914	0.929	0.916	0.879	0.794	0.732	0.711	0.691	0.716	0.692	0.331	0.944	0.893	0.911	0.873	0.851	0.779	0.714	0.706	0.687	0.748	0.674	0.637	0.937
20:44:16	0.928	0.92	0.92	0.908	0.902	0.837	0.783	0.744	0.724	0.776	0.596	0.21	0.836	0.851	0.8	0.826	0.793	0.751	0.696	0.662	0.592	0.523	0.452	0.488	0.942	0.913	0.928	0.915	0.877	0.792	0.732	0.711	0.691	0.713	0.693	0.34	0.944	0.892	0.91	0.871	0.849	0.776	0.713	0.706	0.687	0.744	0.675	0.638	0.936
20:49:16	0.927	0.92	0.919	0.907	0.9	0.834	0.78	0.743	0.722	0.775	0.596	0.215	0.835	0.851	0.799	0.826	0.786	0.751	0.696	0.662	0.591	0.521	0.452	0.489	0.942	0.913	0.927	0.913	0.875	0.79	0.731	0.711	0.69	0.712	0.695	0.35	0.944	0.892	0.909	0.87	0.847	0.774	0.713	0.705	0.686	0.74	0.676	0.64	0.935
20:54:16	0.927	0.919	0.919	0.907	0.899	0.832	0.779	0.742	0.721	0.775	0.597	0.223	0.835	0.851	0.799	0.826	0.778	0.75	0.695	0.662	0.59	0.52	0.452	0.49	0.941	0.912	0.926	0.911	0.873	0.789	0.73	0.71	0.69	0.709	0.696	0.359	0.943	0.891	0.907	0.869	0.845	0.772	0.713	0.706	0.686	0.736	0.676	0.643	0.935
20:59:16	0.926	0.919	0.919	0.906	0.897	0.83	0.776	0.741	0.719	0.774	0.598	0.228	0.835	0.85	0.799	0.825	0.772	0.749	0.695	0.661	0.589	0.519	0.451	0.49	0.941	0.911	0.925	0.91	0.872	0.786	0.73	0.71	0.689	0.707	0.696	0.369	0.942	0.891	0.905	0.866	0.843	0.77	0.712	0.705	0.685	0.732	0.677	0.645	0.934
21:04:16	0.926	0.919	0.917	0.905	0.895	0.827	0.775	0.74	0.718	0.773	0.598	0.237	0.834	0.85	0.798	0.823	0.767	0.748	0.694	0.661	0.588	0.518	0.451	0.49	0.94	0.911	0.923	0.909	0.869	0.785	0.73	0.71	0.689	0.705	0.696	0.376	0.942	0.89	0.904	0.864	0.841	0.768	0.712	0.705	0.684	0.728	0.678	0.646	0.934
21:09:16	0.926	0.918	0.917	0.904	0.894	0.825	0.772	0.739	0.717	0.773	0.598	0.246	0.834	0.849	0.798	0.819	0.761	0.747	0.694	0.66	0.587	0.516	0.451	0.491	0.94	0.91	0.921	0.906	0.868	0.783	0.729	0.71	0.688	0.703	0.697	0.383	0.941	0.889	0.902	0.862	0.84	0.766	0.711	0.704	0.683	0.725	0.679	0.648	0.933
21:14:16	0.925	0.918	0.916	0.904	0.892	0.823	0.771	0.737	0.716	0.772	0.599	0.251	0.833	0.849	0.798	0.812	0.757	0.747	0.692	0.659	0.587	0.515	0.449	0.491	0.939	0.909	0.92	0.905	0.866	0.782	0.729	0.709	0.688	0.701	0.698	0.39	0.94	0.888	0.9	0.86	0.837	0.765	0.711	0.703	0.683	0.722	0.679	0.649	0.933
21:19:16	0.925	0.917	0.915	0.903	0.89	0.821	0.769	0.737	0.715	0.772	0.6	0.255	0.833	0.849	0.798	0.806	0.753	0.746	0.692	0.659	0.586	0.514	0.45	0.492	0.939	0.908	0.918	0.903	0.864	0.78	0.728	0.709	0.687	0.7	0.699	0.396	0.94	0.888	0.899	0.859	0.836	0.763	0.711	0.704	0.683	0.718	0.68	0.65	0.932
21:24:16	0.924	0.917	0.915	0.902	0.889	0.819	0.768	0.736	0.714	0.771	0.601	0.261	0.833	0.849	0.798	0.8	0.749	0.745	0.692	0.659	0.585	0.513	0.449	0.491	0.937	0.908	0.916	0.901	0.862	0.779	0.728	0.709	0.687	0.698	0.699	0.401	0.939	0.887	0.897	0.856	0.834	0.761	0.71	0.704	0.682	0.715	0.681	0.651	0.931
21:29:16	0.924	0.916	0.914	0.902	0.887	0.816	0.766	0.735	0.713	0.77	0.6	0.265	0.832	0.848	0.797	0.794	0.745	0.743	0.691	0.658	0.584	0.511	0.449	0.491	0.937	0.906	0.915	0.898	0.86	0.778	0.727	0.708	0.686	0.696	0.7	0.403	0.939	0.886	0.896	0.854	0.832	0.76	0.71	0.703	0.682	0.711	0.681	0.652	0.931
21:34:16	0.924	0.916	0.913	0.901	0.886	0.814	0.764	0.734	0.712	0.77	0.601	0.272	0.832	0.849	0.798	0.789	0.741	0.737	0.691	0.657	0.583	0.51	0.449	0.492	0.936	0.906	0.913	0.897	0.858	0.776	0.728	0.708	0.686	0.695	0.7	0.406	0.938	0.885	0.894	0.852	0.83	0.758	0.71	0.702	0.681	0.709	0.682	0.654	0.93
21:39:16	0.923	0.915	0.913	0.9	0.884	0.811	0.762	0.733	0.711	0.769	0.601	0.279	0.832	0.848	0.797	0.784	0.738	0.728	0.689	0.656	0.582	0.508	0.448	0.491	0.936	0.905	0.911	0.894	0.857	0.775	0.727	0.707	0.685	0.694	0.701	0.407	0.937	0.884	0.892	0.85	0.829	0.757	0.709	0.702	0.68	0.707	0.683	0.654	0.929
21:44:16	0.923	0.915	0.912	0.899	0.882	0.81	0.761	0.733	0.71	0.768	0.601	0.284	0.831	0.848	0.797	0.78	0.734	0.721	0.69	0.656	0.582	0.508	0.447	0.492	0.934	0.904	0.909	0.892	0.854	0.774	0.727	0.707	0.684	0.693	0.701	0.409	0.937	0.882	0.89	0.847	0.827	0.755	0.709	0.701	0.68	0.704	0.682	0.656	0.928
21:49:16	0.922	0.914	0.911	0.899	0.88	0.808	0.76	0.732	0.709	0.768	0.601	0.291	0.831	0.847	0.797	0.777	0.73	0.714	0.689	0.656	0.581	0.506	0.448	0.492	0.934	0.903	0.908	0.89	0.852	0.773	0.727	0.707	0.684	0.692	0.701	0.411	0.936	0.882	0.889	0.846	0.824	0.754	0.709	0.701	0.679	0.702	0.683	0.657	0.928
21:54:16	0.922	0.914	0.91	0.898	0.878	0.806	0.758	0.732	0.709	0.767	0.603	0.297	0.831	0.847	0.796	0.773	0.726	0.707	0.688	0.655	0.58	0.506	0.447	0.493	0.933	0.901	0.905	0.888	0.85	0.772	0.726	0.707	0.683	0.691	0.702	0.412	0.936	0.88	0.887	0.843	0.823	0.754	0.708	0.701	0.679	0.7	0.684	0.658	0.927
21:59:16	0.921	0.913	0.909	0.897	0.876	0.804	0.757	0.731	0.708	0.767	0.603	0.306	0.831	0.847	0.796	0.769	0.723	0.702	0.688	0.655	0.579	0.505	0.446	0.492	0.932	0.9	0.904	0.886	0.849	0.771	0.726	0.707	0.682	0.69	0.702	0.413	0.934	0.879	0.885	0.842	0.821	0.752	0.709	0.701	0.677	0.698	0.683	0.659	0.926
22:04:16	0.921	0.913	0.908	0.896	0.875	0.802	0.756	0.731	0.707	0.766	0.604	0.314	0.831	0.846	0.797	0.766	0.719	0.696	0.687	0.655	0.579	0.504	0.446	0.493	0.932	0.9	0.902	0.883	0.846	0.771	0.726	0.706	0.682	0.689	0.704	0.414	0.934	0.878	0.883	0.84	0.819	0.751	0.708	0.701	0.677	0.696	0.685	0.66	0.925
22:09:16	0.92	0.912	0.907	0.895	0.873	0.8	0.755	0.73	0.706	0.765	0.603	0.32	0.83	0.846	0.796	0.763	0.715	0.692	0.686	0.654	0.579	0.503	0.446	0.494	0.931	0.898	0.9	0.881	0.845	0.77	0.726	0.705	0.681	0.688	0.704	0.416	0.934	0.876	0.881	0.837	0.817	0.751	0.708	0.7	0.677	0.694	0.684	0.662	0.925
22:14:16	0.92	0.912	0.906	0.894	0.871	0.798	0.753	0.729	0.706	0.765	0.605	0.329	0.83	0.845	0.796	0.76	0.711	0.687	0.686	0.653	0.578	0.502	0.446	0.494	0.93	0.897	0.898	0.879	0.843	0.769	0.725	0.705	0.68	0.687	0.705	0.417	0.933	0.875	0.879	0.836	0.816	0.75	0.708	0.7	0.676	0.694	0.685	0.663	0.924
22:19:16	0.92	0.912	0.905	0.893	0.868	0.796	0.752	0.728	0.705	0.764	0.604	0.338	0.83	0.843	0.796	0.756	0.708	0.683	0.686	0.653	0.577	0.501	0.445	0.494	0.929	0.895	0.895	0.878	0.841	0.768	0.725	0.705	0.679	0.686	0.705	0.419	0.931	0.873	0.877	0.834	0.813	0.749	0.707	0.699	0.676	0.692	0.686	0.663	0.923
22:24:16	0.919	0.911	0.904	0.892	0.867	0.795	0.751	0.728	0.704	0.763	0.605	0.345	0.829	0.84	0.795	0.753	0.704	0.679	0.685	0.652	0.576	0.5	0.444	0.494	0.928	0.894	0.894	0.875	0.839	0.768	0.725	0.705	0.679	0.685	0.705	0.42	0.931	0.871	0.875	0.831	0.811	0.748	0.707	0.698	0.674	0.69	0.686	0.665	0.922
22:29:16	0.919	0.91	0.903	0.89	0.865	0.792	0.75	0.727	0.703	0.763	0.604	0.351	0.829	0.837	0.796	0.749	0.702	0.675	0.684	0.652	0.575	0.5	0.443	0.494	0.927	0.892	0.892	0.873	0.837	0.767	0.725	0.704	0.678	0.684	0.705	0.421	0.929	0.87	0.874	0.83	0.809	0.747	0.706	0.698	0.674	0.689	0.686	0.665	0.921
22:34:16	0.918	0.909	0.901	0.889	0.863	0.791	0.748	0.727	0.702	0.762	0.605	0.357	0.828	0.834	0.796	0.745	0.699	0.671	0.684	0.652	0.574	0.499	0.443	0.494	0.925	0.891	0.889	0.871	0.836	0.767	0.724	0.703	0.677	0.683	0.707	0.421	0.928	0.868	0.872	0.828	0.808	0.747	0.706	0.697	0.672	0.688	0.686	0.667	0.919
22:39:16	0.917	0.908	0.9	0.888	0.861	0.789	0.748	0.726	0.701	0.761	0.605	0.361	0.828	0.832	0.796	0.742	0.696	0.667	0.683	0.651	0.574	0.498	0.443	0.493	0.925	0.889	0.888	0.869	0.834	0.766	0.724	0.703	0.676	0.682	0.706	0.423	0.928	0.866	0.87	0.826	0.806	0.747	0.706	0.696	0.672	0.687	0.686	0.668	0.918
22:44:16	0.918	0.908	0.899	0.887	0.859	0.787	0.747	0.726	0.7	0.762	0.606	0.366	0.828	0.829	0.795	0.738	0.694	0.663	0.683	0.651	0.573	0.497	0.442	0.494	0.924	0.888	0.886	0.866	0.832	0.766	0.724	0.702	0.676	0.681	0.707	0.425	0.927	0.864	0.868	0.824	0.804	0.746	0.706	0.696	0.671	0.686	0.687	0.669	0.918
22:49:16	0.917	0.907	0.897	0.885	0.857	0.786	0.746	0.726	0.699	0.76	0.606	0.37	0.827	0.827	0.792	0.734	0.692	0.659	0.683	0.65	0.573	0.497	0.442	0.495	0.922	0.887	0.884	0.865	0.83	0.765	0.724	0.702	0.675	0.68	0.707	0.423	0.926	0.862	0.866	0.822	0.802	0.745	0.705	0.696	0.67	0.685	0.688	0.67	0.916
22:54:16	0.916	0.907	0.896	0.884	0.855	0.784	0.745	0.725	0.698	0.76	0.606	0.373	0.827	0.824	0.789	0.731	0.689	0.655	0.682	0.65	0.572	0.496	0.441	0.494	0.922	0.884	0.882	0.862	0.829	0.765	0.723	0.701	0.674	0.679	0.708	0.425	0.925	0.861	0.864	0.821	0.801	0.745	0.705	0.695	0.67	0.684	0.689	0.671	0.915
22:59:16	0.915	0.906	0.894	0.882	0.854	0.782	0.744	0.724	0.698	0.759	0.607	0.375	0.827	0.822	0.786	0.728	0.688	0.651	0.682	0.649	0.572	0.496	0.441	0.495	0.92	0.883	0.88	0.86	0.827	0.765	0.723	0.701	0.673	0.678	0.708	0.427	0.923	0.859	0.862	0.819	0.799	0.744	0.705	0.695	0.669	0.683	0.688	0.673	0.914
23:04:16	0.916	0.905	0.893	0.881	0.851	0.781	0.743	0.724	0.697	0.758	0.607	0.376	0.826	0.819	0.782	0.725	0.686	0.647	0.681	0.649	0.571	0.495	0.441	0.495	0.918	0.881	0.878	0.858	0.826	0.764	0.722	0.701	0.672	0.677	0.708	0.428	0.922	0.857	0.86	0.817	0.797	0.744	0.704	0.694	0.668	0.683	0.689	0.673	0.912
23:09:16	0.915	0.904	0.891	0.879	0.85	0.78	0.743	0.723	0.696	0.757	0.607	0.377	0.826	0.817	0.778	0.722	0.684	0.643	0.68	0.648	0.571	0.494	0.439	0.495	0.917	0.88	0.876	0.856	0.824	0.764	0.722	0.7	0.672	0.676	0.71	0.429	0.92	0.856	0.858	0.816	0.796	0.743	0.703	0.693	0.667	0.682	0.689	0.675	0.911
23:14:16	0.914	0.903	0.89	0.878	0.848	0.779	0.742	0.723	0.696	0.758	0.608	0.378	0.825	0.814	0.775	0.719	0.682	0.64	0.679	0.648	0.57	0.493	0.439	0.496	0.916	0.878	0.875	0.854	0.823	0.764	0.721	0.7	0.671	0.675	0.71	0.428	0.919	0.854	0.857	0.814	0.794	0.743	0.703	0.692	0.666	0.681	0.689	0.675	0.91
23:19:16	0.914	0.902	0.889	0.876	0.846	0.777	0.741	0.722	0.694	0.756	0.608	0.38	0.826	0.812	0.77	0.716	0.681	0.637	0.679	0.648	0.569	0.493	0.439	0.496	0.915	0.876	0.873	0.852	0.822	0.763	0.721	0.699	0.67	0.674	0.71	0.429	0.918	0.852	0.855	0.812	0.792	0.743	0.703	0.692	0.665	0.68	0.69	0.676	0.908
23:24:16	0.913	0.902	0.887	0.874	0.845	0.776	0.741	0.722	0.693	0.755	0.608	0.382	0.825	0.809	0.767	0.713	0.68	0.634	0.678	0.647	0.569	0.492	0.438	0.495	0.913	0.874	0.871	0.85	0.82	0.763	0.721	0.698	0.669	0.673	0.71	0.43	0.917	0.85	0.853	0.81	0.791	0.743	0.703	0.691	0.663	0.679	0.69	0.678	0.907
23:29:16	0.912	0.9	0.885	0.873	0.843	0.775	0.739	0.721	0.692	0.752	0.609	0.381	0.825	0.806	0.765	0.711	0.678	0.631	0.678	0.647	0.568	0.491	0.437	0.495	0.912	0.872	0.869	0.849	0.819	0.763	0.72	0.698	0.668	0.671	0.71	0.431	0.915	0.848	0.851	0.809	0.79	0.742	0.702	0.69	0.663	0.678	0.691	0.678	0.905
23:34:16	0.912	0.899	0.884	0.87	0.841	0.773	0.739	0.721	0.692	0.749	0.609	0.384	0.824	0.803	0.761	0.709	0.678	0.629	0.677	0.646	0.568	0.491	0.437	0.497	0.91	0.87	0.867	0.847	0.818	0.762	0.72	0.698	0.667	0.671	0.711	0.432	0.914	0.847	0.849	0.808	0.788	0.742	0.702	0.69	0.662	0.678	0.691	0.679	0.904
23:39:16	0.912	0.898	0.882	0.869	0.839	0.772	0.738	0.721	0.691	0.745	0.609	0.384	0.824	0.802	0.759	0.707	0.677	0.626	0.677	0.646	0.567	0.491	0.437	0.496	0.909	0.869	0.866	0.845	0.816	0.762	0.72	0.697	0.666	0.67	0.711	0.432	0.912	0.845	0.848	0.806	0.787	0.742	0.702	0.689	0.661	0.677	0.692	0.681	0.902
23:44:16	0.911	0.897	0.88	0.868	0.837	0.771	0.737	0.72	0.689	0.74	0.61	0.384	0.824	0.799	0.756	0.705	0.676	0.624	0.676	0.645	0.567	0.49	0.436	0.497	0.907	0.867	0.864	0.844	0.815	0.761	0.719	0.696	0.666	0.669	0.712	0.433	0.911	0.843	0.846	0.805	0.786	0.741	0.701	0.689	0.66	0.676	0.692	0.681	0.9
23:49:16	0.91	0.896	0.879	0.866	0.836	0.77	0.737	0.72	0.689	0.736	0.609	0.386	0.824	0.797	0.754	0.703	0.675	0.623	0.676	0.645	0.567	0.49	0.436	0.496	0.905	0.865	0.862	0.84	0.814	0.761	0.719	0.696	0.665	0.668	0.713	0.434	0.91	0.84	0.845	0.803	0.785	0.741	0.7	0.688	0.659	0.675	0.692	0.682	0.899
23:54:16	0.91	0.895	0.877	0.864	0.834	0.769	0.737	0.719	0.688	0.732	0.61	0.387	0.823	0.793	0.751	0.701	0.674	0.621	0.675	0.644	0.566	0.489	0.436	0.498	0.904	0.864	0.861	0.84	0.813	0.761	0.718	0.694	0.664	0.666	0.712	0.435	0.908	0.84	0.843	0.802	0.784	0.74	0.699	0.687	0.658	0.673	0.692	0.683	0.897
23:59:16	0.909	0.893	0.876	0.861	0.832	0.768	0.736	0.719	0.686	0.728	0.61	0.386	0.823	0.792	0.749	0.699	0.673	0.619	0.675	0.644	0.566	0.488	0.434	0.496	0.902	0.861	0.859	0.838	0.812	0.76	0.718	0.694	0.663	0.665	0.713	0.435	0.906	0.838	0.841	0.8	0.783	0.74	0.699	0.687	0.657	0.673	0.692	0.684	0.896
1 day, 0:04:16	0.909	0.893	0.874	0.86	0.83	0.766	0.735	0.719	0.685	0.725	0.61	0.388	0.823	0.788	0.746	0.698	0.672	0.618	0.673	0.643	0.565	0.488	0.434	0.496	0.901	0.86	0.857	0.836	0.81	0.76	0.718	0.694	0.663	0.665	0.713	0.435	0.904	0.836	0.84	0.799	0.781	0.74	0.698	0.686	0.656	0.672	0.693	0.684	0.894
[truncated: 47 more columns]

## Sheet: DOX_2
	TetBV339C												TetBG366C												TetBWT												TetBL9F												TetBD190N
DOX (µg/mL)	0	0.5	1	2	3	6	8	10	12	16	20	30	0	0.5	1	2	3	6	8	10	12	16	20	30	0	0.5	1	2	3	6	8	10	12	16	20	30	0	0.5	1	2	3	6	8	10	12	16	20	30	0
Time	A1	A2	A3	A4	A5	A6	A7	A8	A9	A10	A11	A12	B1	B2	B3	B4	B5	B6	B7	B8	B9	B10	B11	B12	C1	C2	C3	C4	C5	C6	C7	C8	C9	C10	C11	C12	D1	D2	D3	D4	D5	D6	D7	D8	D9	D10	D11	D12	E1
00:00:00	0.094	0.096	0.099	0.101	0.1	0.091	0.093	0.091	0.093	0.095	0.091	0.094	0.095	0.101	0.103	0.107	0.101	0.099	0.102	0.098	0.1	0.1	0.096	0.095	0.093	0.096	0.098	0.096	0.093	0.093	0.094	0.094	0.093	0.097	0.096	0.095	0.094	0.093	0.093	0.092	0.093	0.092	0.092	0.093	0.092	0.094	0.092	0.094	0.092
00:04:16	0.096	0.092	0.095	0.093	0.093	0.092	0.093	0.093	0.093	0.094	0.093	0.094	0.096	0.094	0.096	0.097	0.096	0.094	0.095	0.097	0.097	0.095	0.094	0.095	0.093	0.095	0.095	0.095	0.093	0.093	0.093	0.093	0.093	0.093	0.094	0.094	0.093	0.093	0.094	0.093	0.093	0.092	0.092	0.093	0.092	0.092	0.091	0.094	0.091
00:09:16	0.095	0.092	0.095	0.093	0.093	0.092	0.093	0.093	0.093	0.094	0.092	0.094	0.096	0.094	0.096	0.096	0.096	0.094	0.095	0.097	0.097	0.095	0.094	0.094	0.093	0.095	0.095	0.095	0.093	0.093	0.093	0.093	0.093	0.093	0.094	0.094	0.093	0.093	0.094	0.093	0.093	0.092	0.092	0.092	0.092	0.092	0.091	0.093	0.091
00:14:16	0.096	0.092	0.095	0.093	0.093	0.092	0.092	0.093	0.093	0.094	0.092	0.094	0.096	0.094	0.096	0.096	0.096	0.094	0.095	0.097	0.097	0.095	0.094	0.094	0.093	0.095	0.095	0.095	0.093	0.093	0.093	0.093	0.093	0.093	0.094	0.094	0.093	0.093	0.094	0.093	0.093	0.092	0.092	0.092	0.092	0.092	0.091	0.093	0.091
00:19:16	0.096	0.092	0.095	0.094	0.093	0.092	0.093	0.093	0.093	0.094	0.093	0.094	0.096	0.094	0.096	0.096	0.096	0.094	0.095	0.097	0.097	0.095	0.094	0.094	0.093	0.095	0.095	0.095	0.093	0.093	0.093	0.093	0.093	0.093	0.094	0.094	0.093	0.093	0.094	0.093	0.093	0.092	0.092	0.092	0.092	0.092	0.091	0.094	0.091
00:24:16	0.096	0.092	0.095	0.094	0.093	0.092	0.093	0.093	0.093	0.094	0.093	0.094	0.096	0.094	0.096	0.096	0.096	0.094	0.095	0.097	0.097	0.095	0.094	0.094	0.093	0.095	0.095	0.095	0.093	0.093	0.093	0.093	0.093	0.093	0.094	0.094	0.093	0.093	0.094	0.093	0.093	0.092	0.092	0.093	0.092	0.092	0.092	0.094	0.091
00:29:16	0.096	0.093	0.095	0.094	0.094	0.093	0.093	0.094	0.093	0.095	0.093	0.095	0.096	0.094	0.096	0.097	0.096	0.094	0.095	0.097	0.097	0.095	0.094	0.095	0.093	0.095	0.095	0.095	0.093	0.093	0.094	0.093	0.094	0.093	0.095	0.094	0.094	0.094	0.094	0.093	0.094	0.093	0.093	0.093	0.093	0.092	0.092	0.094	0.091
00:34:16	0.097	0.093	0.096	0.095	0.094	0.093	0.094	0.094	0.094	0.095	0.093	0.095	0.097	0.095	0.097	0.097	0.096	0.094	0.096	0.097	0.098	0.095	0.094	0.095	0.094	0.096	0.096	0.096	0.094	0.094	0.094	0.094	0.094	0.094	0.095	0.094	0.094	0.094	0.095	0.094	0.094	0.093	0.093	0.093	0.093	0.093	0.092	0.094	0.091
00:39:16	0.097	0.093	0.096	0.095	0.094	0.094	0.094	0.094	0.094	0.095	0.094	0.095	0.097	0.095	0.097	0.097	0.096	0.094	0.095	0.097	0.097	0.095	0.094	0.095	0.094	0.096	0.096	0.096	0.094	0.094	0.094	0.094	0.094	0.094	0.095	0.094	0.094	0.094	0.095	0.094	0.094	0.093	0.093	0.093	0.093	0.093	0.092	0.094	0.091
00:44:16	0.097	0.094	0.096	0.095	0.095	0.094	0.094	0.095	0.095	0.096	0.094	0.096	0.098	0.096	0.097	0.098	0.097	0.094	0.096	0.098	0.098	0.095	0.094	0.095	0.095	0.096	0.096	0.096	0.095	0.094	0.095	0.094	0.095	0.094	0.095	0.095	0.095	0.095	0.095	0.095	0.095	0.094	0.094	0.094	0.094	0.093	0.093	0.095	0.092
00:49:16	0.098	0.094	0.097	0.096	0.096	0.094	0.095	0.095	0.095	0.096	0.094	0.096	0.098	0.096	0.098	0.098	0.097	0.095	0.096	0.098	0.098	0.096	0.094	0.095	0.095	0.097	0.097	0.097	0.095	0.095	0.095	0.095	0.095	0.094	0.096	0.095	0.095	0.095	0.096	0.095	0.095	0.094	0.094	0.094	0.094	0.094	0.093	0.095	0.092
00:54:16	0.098	0.095	0.098	0.096	0.096	0.095	0.095	0.096	0.096	0.097	0.095	0.096	0.099	0.097	0.098	0.098	0.097	0.095	0.096	0.098	0.098	0.096	0.094	0.095	0.096	0.098	0.098	0.097	0.096	0.095	0.096	0.095	0.095	0.095	0.096	0.095	0.096	0.096	0.096	0.096	0.096	0.095	0.095	0.095	0.095	0.094	0.093	0.095	0.092
00:59:16	0.099	0.096	0.098	0.097	0.097	0.096	0.096	0.096	0.096	0.097	0.095	0.097	0.1	0.098	0.099	0.099	0.098	0.095	0.096	0.098	0.098	0.096	0.094	0.095	0.097	0.099	0.098	0.098	0.097	0.096	0.096	0.096	0.096	0.096	0.096	0.096	0.097	0.097	0.097	0.097	0.097	0.096	0.095	0.096	0.095	0.095	0.094	0.096	0.093
01:04:16	0.1	0.096	0.099	0.098	0.098	0.097	0.097	0.097	0.097	0.098	0.096	0.097	0.1	0.098	0.1	0.099	0.098	0.096	0.096	0.098	0.098	0.096	0.094	0.095	0.098	0.099	0.099	0.099	0.097	0.097	0.097	0.097	0.097	0.096	0.097	0.096	0.098	0.098	0.098	0.097	0.098	0.096	0.096	0.096	0.096	0.095	0.094	0.096	0.093
01:09:16	0.101	0.098	0.101	0.099	0.099	0.099	0.098	0.098	0.098	0.098	0.096	0.097	0.102	0.1	0.101	0.1	0.099	0.096	0.097	0.098	0.098	0.096	0.095	0.095	0.099	0.1	0.101	0.101	0.099	0.098	0.098	0.098	0.098	0.097	0.097	0.096	0.099	0.099	0.1	0.099	0.099	0.098	0.097	0.097	0.097	0.096	0.095	0.096	0.094
01:14:16	0.103	0.099	0.102	0.1	0.101	0.099	0.099	0.099	0.099	0.099	0.097	0.098	0.103	0.101	0.102	0.101	0.1	0.096	0.097	0.098	0.098	0.096	0.095	0.095	0.101	0.102	0.102	0.102	0.1	0.099	0.099	0.098	0.098	0.097	0.098	0.097	0.1	0.1	0.101	0.1	0.1	0.099	0.098	0.098	0.098	0.097	0.096	0.097	0.095
01:19:16	0.104	0.101	0.104	0.102	0.102	0.101	0.1	0.1	0.099	0.1	0.097	0.098	0.105	0.103	0.103	0.102	0.1	0.096	0.097	0.099	0.098	0.096	0.095	0.095	0.102	0.104	0.104	0.103	0.102	0.1	0.1	0.099	0.099	0.098	0.098	0.097	0.102	0.102	0.102	0.102	0.102	0.1	0.1	0.099	0.099	0.097	0.096	0.097	0.096
01:24:16	0.107	0.103	0.106	0.104	0.104	0.102	0.102	0.101	0.1	0.101	0.097	0.098	0.108	0.105	0.106	0.103	0.1	0.096	0.097	0.098	0.098	0.096	0.095	0.095	0.105	0.107	0.106	0.106	0.104	0.102	0.102	0.101	0.1	0.098	0.098	0.097	0.104	0.104	0.104	0.104	0.104	0.102	0.101	0.101	0.1	0.098	0.097	0.097	0.097
01:29:16	0.109	0.105	0.109	0.107	0.107	0.105	0.103	0.103	0.102	0.101	0.098	0.098	0.11	0.108	0.108	0.104	0.101	0.096	0.097	0.098	0.099	0.096	0.095	0.096	0.108	0.109	0.109	0.108	0.106	0.104	0.103	0.102	0.102	0.099	0.099	0.097	0.106	0.107	0.107	0.106	0.106	0.104	0.103	0.102	0.101	0.099	0.097	0.098	0.099
01:34:16	0.112	0.108	0.111	0.11	0.109	0.107	0.105	0.104	0.103	0.102	0.099	0.099	0.113	0.111	0.11	0.105	0.102	0.097	0.097	0.099	0.099	0.096	0.095	0.096	0.111	0.112	0.113	0.112	0.109	0.107	0.105	0.103	0.103	0.1	0.1	0.098	0.11	0.11	0.11	0.109	0.109	0.107	0.105	0.104	0.103	0.1	0.098	0.098	0.1
01:39:16	0.116	0.112	0.115	0.113	0.113	0.11	0.107	0.106	0.104	0.103	0.099	0.099	0.117	0.114	0.113	0.106	0.103	0.097	0.097	0.099	0.099	0.096	0.095	0.095	0.115	0.116	0.116	0.115	0.113	0.109	0.107	0.105	0.104	0.101	0.1	0.098	0.113	0.113	0.113	0.112	0.112	0.109	0.108	0.106	0.105	0.101	0.099	0.098	0.102
01:44:16	0.12	0.116	0.119	0.117	0.117	0.113	0.11	0.108	0.106	0.104	0.1	0.099	0.121	0.119	0.117	0.108	0.104	0.097	0.098	0.099	0.099	0.096	0.095	0.096	0.12	0.121	0.121	0.12	0.117	0.112	0.11	0.107	0.105	0.102	0.101	0.098	0.117	0.117	0.118	0.117	0.116	0.113	0.111	0.109	0.107	0.103	0.1	0.099	0.105
01:49:16	0.125	0.121	0.125	0.122	0.122	0.117	0.113	0.11	0.107	0.105	0.101	0.1	0.127	0.125	0.122	0.11	0.105	0.097	0.097	0.099	0.099	0.096	0.095	0.096	0.125	0.126	0.126	0.125	0.122	0.116	0.112	0.109	0.107	0.103	0.102	0.098	0.122	0.122	0.123	0.122	0.121	0.117	0.115	0.112	0.109	0.105	0.101	0.099	0.107
01:54:16	0.131	0.126	0.13	0.127	0.127	0.121	0.116	0.112	0.109	0.106	0.101	0.1	0.133	0.13	0.126	0.113	0.107	0.098	0.098	0.099	0.099	0.096	0.095	0.096	0.132	0.132	0.132	0.13	0.128	0.121	0.115	0.111	0.11	0.104	0.102	0.099	0.128	0.128	0.128	0.127	0.127	0.122	0.119	0.116	0.112	0.106	0.101	0.099	0.111
01:59:16	0.137	0.132	0.136	0.133	0.133	0.126	0.119	0.115	0.111	0.107	0.102	0.1	0.14	0.138	0.132	0.115	0.108	0.098	0.098	0.099	0.099	0.097	0.095	0.096	0.139	0.139	0.14	0.137	0.134	0.125	0.119	0.113	0.111	0.105	0.103	0.099	0.134	0.134	0.135	0.134	0.133	0.128	0.124	0.12	0.115	0.108	0.102	0.1	0.115
02:04:16	0.145	0.14	0.144	0.14	0.14	0.131	0.123	0.118	0.113	0.109	0.102	0.1	0.148	0.146	0.139	0.118	0.11	0.098	0.098	0.099	0.099	0.096	0.095	0.096	0.147	0.147	0.148	0.146	0.142	0.131	0.123	0.116	0.113	0.106	0.103	0.099	0.142	0.142	0.143	0.141	0.14	0.134	0.13	0.124	0.119	0.11	0.103	0.1	0.119
02:09:16	0.154	0.149	0.153	0.149	0.149	0.138	0.127	0.121	0.115	0.11	0.103	0.101	0.158	0.156	0.148	0.122	0.112	0.099	0.098	0.099	0.099	0.097	0.095	0.096	0.158	0.157	0.158	0.155	0.151	0.137	0.127	0.12	0.115	0.107	0.104	0.1	0.151	0.151	0.152	0.15	0.15	0.142	0.137	0.13	0.123	0.112	0.104	0.101	0.125
02:14:16	0.164	0.158	0.163	0.159	0.158	0.144	0.132	0.124	0.118	0.111	0.104	0.101	0.169	0.166	0.157	0.126	0.113	0.099	0.098	0.1	0.099	0.096	0.095	0.096	0.169	0.168	0.169	0.165	0.16	0.145	0.132	0.123	0.118	0.108	0.104	0.1	0.161	0.161	0.162	0.161	0.159	0.151	0.144	0.136	0.128	0.114	0.105	0.101	0.131
02:19:16	0.175	0.169	0.174	0.17	0.168	0.152	0.137	0.128	0.12	0.112	0.104	0.101	0.179	0.179	0.167	0.131	0.116	0.099	0.098	0.099	0.099	0.096	0.095	0.096	0.178	0.179	0.179	0.178	0.172	0.153	0.137	0.127	0.12	0.109	0.105	0.1	0.173	0.173	0.174	0.173	0.171	0.161	0.153	0.143	0.133	0.117	0.106	0.101	0.139
02:24:16	0.181	0.175	0.18	0.177	0.179	0.161	0.142	0.132	0.123	0.114	0.105	0.101	0.187	0.186	0.18	0.136	0.118	0.1	0.099	0.1	0.099	0.096	0.095	0.096	0.186	0.186	0.186	0.184	0.182	0.162	0.143	0.131	0.123	0.111	0.106	0.1	0.18	0.179	0.18	0.18	0.18	0.173	0.163	0.151	0.139	0.119	0.107	0.101	0.146
02:29:16	0.192	0.187	0.192	0.186	0.186	0.17	0.148	0.136	0.125	0.116	0.106	0.102	0.2	0.197	0.188	0.142	0.121	0.1	0.099	0.1	0.099	0.096	0.095	0.096	0.201	0.2	0.2	0.195	0.189	0.172	0.149	0.135	0.126	0.112	0.106	0.1	0.19	0.19	0.19	0.189	0.187	0.182	0.175	0.159	0.145	0.122	0.108	0.101	0.156
02:34:16	0.208	0.203	0.207	0.201	0.199	0.18	0.155	0.141	0.128	0.116	0.106	0.102	0.218	0.214	0.198	0.15	0.123	0.1	0.099	0.1	0.099	0.096	0.095	0.096	0.218	0.217	0.218	0.211	0.204	0.183	0.156	0.14	0.129	0.113	0.107	0.1	0.205	0.205	0.206	0.204	0.201	0.189	0.184	0.168	0.153	0.125	0.109	0.102	0.167
02:39:16	0.226	0.221	0.225	0.218	0.216	0.186	0.162	0.145	0.131	0.117	0.106	0.102	0.237	0.233	0.215	0.158	0.127	0.1	0.099	0.1	0.099	0.096	0.095	0.096	0.236	0.236	0.237	0.23	0.222	0.189	0.164	0.145	0.133	0.114	0.107	0.1	0.223	0.224	0.225	0.222	0.219	0.202	0.191	0.18	0.161	0.129	0.11	0.102	0.174
02:44:16	0.244	0.24	0.244	0.237	0.233	0.196	0.171	0.151	0.135	0.119	0.107	0.102	0.255	0.251	0.233	0.167	0.131	0.101	0.099	0.1	0.099	0.097	0.095	0.096	0.255	0.255	0.255	0.249	0.241	0.2	0.173	0.15	0.136	0.115	0.108	0.101	0.241	0.242	0.243	0.241	0.238	0.22	0.204	0.187	0.169	0.132	0.111	0.102	0.185
02:49:16	0.262	0.258	0.261	0.255	0.252	0.209	0.179	0.156	0.138	0.12	0.107	0.102	0.273	0.268	0.253	0.177	0.135	0.101	0.099	0.1	0.099	0.096	0.095	0.096	0.273	0.272	0.272	0.265	0.258	0.215	0.183	0.156	0.14	0.116	0.108	0.101	0.26	0.261	0.261	0.26	0.256	0.239	0.221	0.194	0.179	0.136	0.112	0.102	0.199
02:54:16	0.281	0.276	0.281	0.272	0.267	0.223	0.185	0.162	0.142	0.121	0.107	0.102	0.296	0.29	0.269	0.19	0.14	0.102	0.099	0.1	0.099	0.097	0.095	0.096	0.294	0.295	0.294	0.285	0.276	0.231	0.188	0.162	0.144	0.118	0.109	0.101	0.277	0.278	0.279	0.277	0.273	0.256	0.24	0.208	0.186	0.14	0.113	0.102	0.217
02:59:16	0.304	0.3	0.304	0.295	0.289	0.238	0.192	0.168	0.145	0.123	0.108	0.103	0.319	0.313	0.29	0.196	0.145	0.102	0.1	0.1	0.099	0.097	0.095	0.096	0.317	0.318	0.318	0.31	0.3	0.245	0.196	0.169	0.148	0.119	0.109	0.101	0.3	0.302	0.304	0.301	0.296	0.273	0.255	0.224	0.193	0.144	0.114	0.103	0.234
03:04:16	0.327	0.323	0.327	0.318	0.314	0.25	0.202	0.175	0.149	0.124	0.108	0.103	0.343	0.336	0.315	0.207	0.15	0.102	0.1	0.1	0.099	0.097	0.095	0.096	0.339	0.341	0.341	0.333	0.323	0.259	0.207	0.177	0.152	0.121	0.109	0.101	0.322	0.325	0.326	0.324	0.319	0.298	0.272	0.239	0.203	0.149	0.115	0.103	0.252
03:09:16	0.352	0.35	0.351	0.343	0.336	0.265	0.213	0.181	0.152	0.125	0.109	0.103	0.375	0.363	0.338	0.222	0.157	0.103	0.1	0.1	0.1	0.097	0.095	0.096	0.367	0.371	0.37	0.357	0.346	0.276	0.22	0.182	0.157	0.122	0.11	0.102	0.344	0.349	0.35	0.348	0.342	0.32	0.296	0.254	0.217	0.153	0.116	0.103	0.267
03:14:16	0.385	0.384	0.385	0.374	0.363	0.285	0.225	0.185	0.157	0.126	0.109	0.103	0.398	0.392	0.363	0.238	0.163	0.103	0.1	0.1	0.1	0.097	0.095	0.096	0.394	0.399	0.397	0.39	0.376	0.299	0.231	0.188	0.162	0.123	0.11	0.102	0.375	0.383	0.383	0.38	0.372	0.343	0.318	0.269	0.231	0.158	0.117	0.103	0.288
03:19:16	0.403	0.401	0.403	0.4	0.396	0.305	0.235	0.191	0.162	0.127	0.11	0.103	0.414	0.407	0.396	0.254	0.171	0.104	0.1	0.1	0.099	0.097	0.095	0.096	0.41	0.415	0.412	0.408	0.402	0.319	0.244	0.195	0.167	0.124	0.111	0.102	0.397	0.402	0.4	0.401	0.397	0.373	0.339	0.291	0.246	0.164	0.118	0.103	0.312
03:24:16	0.419	0.418	0.42	0.415	0.412	0.323	0.247	0.2	0.165	0.128	0.11	0.103	0.433	0.425	0.412	0.267	0.18	0.104	0.101	0.101	0.1	0.097	0.095	0.096	0.426	0.434	0.431	0.425	0.418	0.339	0.258	0.204	0.173	0.126	0.111	0.102	0.411	0.418	0.416	0.417	0.412	0.398	0.366	0.312	0.256	0.169	0.119	0.103	0.335
03:29:16	0.439	0.44	0.441	0.436	0.431	0.344	0.261	0.209	0.171	0.129	0.11	0.103	0.455	0.445	0.43	0.286	0.189	0.104	0.101	0.101	0.1	0.096	0.095	0.096	0.444	0.455	0.453	0.446	0.438	0.364	0.274	0.214	0.177	0.127	0.112	0.102	0.426	0.437	0.436	0.435	0.43	0.413	0.395	0.332	0.274	0.175	0.12	0.105	0.358
03:34:16	0.461	0.463	0.463	0.458	0.452	0.372	0.278	0.217	0.174	0.13	0.111	0.104	0.477	0.466	0.45	0.308	0.194	0.105	0.101	0.101	0.1	0.097	0.095	0.096	0.463	0.477	0.474	0.468	0.459	0.396	0.291	0.223	0.182	0.128	0.112	0.102	0.444	0.457	0.454	0.454	0.451	0.43	0.41	0.354	0.292	0.179	0.121	0.104	0.39
03:39:16	0.482	0.486	0.485	0.481	0.474	0.395	0.292	0.226	0.178	0.132	0.111	0.104	0.498	0.486	0.472	0.329	0.203	0.105	0.101	0.101	0.1	0.097	0.095	0.096	0.481	0.498	0.495	0.488	0.48	0.411	0.308	0.234	0.187	0.13	0.112	0.102	0.463	0.476	0.474	0.474	0.469	0.45	0.424	0.387	0.311	0.184	0.122	0.104	0.41
03:44:16	0.503	0.513	0.509	0.507	0.5	0.407	0.308	0.236	0.182	0.133	0.111	0.104	0.524	0.505	0.494	0.349	0.215	0.106	0.101	0.101	0.1	0.097	0.095	0.096	0.498	0.523	0.518	0.511	0.501	0.426	0.326	0.246	0.193	0.131	0.112	0.102	0.481	0.497	0.494	0.494	0.486	0.469	0.441	0.402	0.329	0.188	0.123	0.104	0.427
03:49:16	0.529	0.535	0.532	0.529	0.524	0.423	0.326	0.246	0.187	0.134	0.111	0.104	0.545	0.528	0.518	0.375	0.227	0.106	0.101	0.101	0.1	0.097	0.095	0.095	0.516	0.546	0.542	0.536	0.528	0.446	0.346	0.258	0.2	0.132	0.113	0.102	0.499	0.522	0.519	0.519	0.51	0.49	0.461	0.416	0.351	0.195	0.124	0.104	0.446
03:54:16	0.55	0.559	0.555	0.55	0.544	0.443	0.346	0.259	0.192	0.135	0.112	0.104	0.562	0.548	0.54	0.403	0.237	0.106	0.101	0.101	0.1	0.097	0.095	0.096	0.536	0.566	0.561	0.556	0.547	0.467	0.373	0.272	0.206	0.133	0.113	0.103	0.518	0.544	0.542	0.54	0.534	0.515	0.479	0.43	0.381	0.203	0.125	0.104	0.465
03:59:16	0.573	0.58	0.576	0.572	0.566	0.463	0.373	0.271	0.198	0.136	0.112	0.104	0.58	0.563	0.559	0.418	0.25	0.107	0.102	0.101	0.1	0.097	0.095	0.096	0.555	0.585	0.58	0.574	0.567	0.487	0.392	0.285	0.214	0.135	0.113	0.103	0.54	0.569	0.567	0.564	0.558	0.531	0.503	0.449	0.396	0.209	0.126	0.104	0.484
04:04:16	0.589	0.595	0.591	0.59	0.584	0.484	0.387	0.283	0.203	0.137	0.113	0.104	0.599	0.58	0.574	0.433	0.263	0.107	0.102	0.101	0.1	0.097	0.095	0.095	0.574	0.602	0.597	0.59	0.584	0.514	0.404	0.299	0.221	0.136	0.114	0.103	0.564	0.586	0.582	0.58	0.574	0.554	0.519	0.466	0.408	0.217	0.127	0.104	0.51
04:09:16	0.603	0.61	0.605	0.602	0.597	0.506	0.399	0.295	0.21	0.138	0.113	0.104	0.615	0.595	0.59	0.451	0.279	0.108	0.102	0.101	0.1	0.097	0.095	0.095	0.59	0.617	0.611	0.604	0.598	0.53	0.419	0.314	0.23	0.138	0.114	0.103	0.577	0.598	0.595	0.592	0.586	0.569	0.536	0.49	0.425	0.225	0.128	0.104	0.53
04:14:16	0.617	0.625	0.62	0.616	0.61	0.521	0.413	0.31	0.217	0.14	0.113	0.105	0.63	0.607	0.605	0.471	0.295	0.108	0.102	0.101	0.1	0.097	0.095	0.096	0.602	0.631	0.624	0.618	0.611	0.548	0.438	0.331	0.239	0.139	0.115	0.103	0.589	0.611	0.606	0.603	0.597	0.58	0.557	0.506	0.442	0.234	0.129	0.104	0.55
04:19:16	0.63	0.639	0.632	0.629	0.623	0.536	0.431	0.326	0.224	0.141	0.113	0.104	0.644	0.62	0.618	0.489	0.31	0.109	0.102	0.102	0.1	0.097	0.095	0.095	0.614	0.645	0.638	0.63	0.624	0.567	0.457	0.351	0.25	0.141	0.115	0.103	0.599	0.625	0.618	0.615	0.607	0.589	0.567	0.519	0.461	0.244	0.13	0.104	0.567
04:24:16	0.643	0.652	0.645	0.642	0.635	0.555	0.449	0.343	0.233	0.142	0.113	0.104	0.658	0.632	0.63	0.515	0.328	0.109	0.102	0.101	0.1	0.097	0.095	0.095	0.63	0.659	0.651	0.643	0.637	0.585	0.48	0.376	0.26	0.142	0.115	0.103	0.61	0.636	0.629	0.625	0.619	0.597	0.574	0.533	0.485	0.254	0.132	0.105	0.584
04:29:16	0.656	0.665	0.657	0.654	0.646	0.572	0.472	0.367	0.24	0.144	0.114	0.105	0.671	0.644	0.641	0.531	0.347	0.11	0.102	0.102	0.101	0.097	0.095	0.096	0.644	0.672	0.664	0.655	0.648	0.598	0.5	0.387	0.271	0.144	0.116	0.103	0.622	0.648	0.641	0.636	0.628	0.606	0.58	0.553	0.501	0.264	0.132	0.105	0.597
04:34:16	0.669	0.677	0.668	0.665	0.658	0.583	0.489	0.377	0.25	0.145	0.114	0.105	0.682	0.658	0.653	0.546	0.373	0.11	0.103	0.102	0.1	0.097	0.095	0.096	0.654	0.685	0.677	0.669	0.661	0.609	0.513	0.398	0.281	0.145	0.116	0.103	0.637	0.659	0.651	0.645	0.639	0.615	0.587	0.565	0.515	0.276	0.133	0.105	0.61
04:39:16	0.678	0.688	0.679	0.675	0.668	0.593	0.503	0.387	0.259	0.145	0.114	0.105	0.693	0.669	0.665	0.562	0.392	0.111	0.103	0.102	0.1	0.097	0.095	0.095	0.664	0.698	0.691	0.683	0.672	0.621	0.527	0.413	0.294	0.146	0.116	0.103	0.648	0.669	0.662	0.655	0.648	0.624	0.594	0.57	0.528	0.288	0.134	0.105	0.624
04:44:16	0.69	0.698	0.689	0.687	0.677	0.602	0.517	0.399	0.269	0.147	0.114	0.105	0.703	0.678	0.678	0.577	0.403	0.111	0.103	0.102	0.101	0.097	0.095	0.096	0.673	0.709	0.701	0.692	0.686	0.632	0.543	0.43	0.307	0.148	0.116	0.104	0.657	0.68	0.671	0.664	0.656	0.628	0.601	0.576	0.541	0.301	0.135	0.105	0.637
04:49:16	0.7	0.706	0.699	0.695	0.687	0.61	0.532	0.413	0.279	0.148	0.115	0.105	0.713	0.686	0.688	0.591	0.416	0.112	0.103	0.102	0.101	0.097	0.095	0.095	0.68	0.719	0.71	0.701	0.697	0.642	0.558	0.448	0.322	0.15	0.117	0.104	0.666	0.689	0.683	0.678	0.667	0.635	0.606	0.581	0.56	0.315	0.136	0.105	0.648
04:54:16	0.712	0.715	0.711	0.705	0.696	0.618	0.547	0.427	0.29	0.149	0.114	0.105	0.725	0.694	0.696	0.602	0.434	0.112	0.104	0.102	0.101	0.097	0.095	0.095	0.689	0.728	0.719	0.709	0.705	0.652	0.576	0.47	0.339	0.152	0.117	0.104	0.673	0.703	0.696	0.688	0.678	0.642	0.612	0.586	0.571	0.331	0.137	0.105	0.66
04:59:16	0.721	0.726	0.719	0.716	0.705	0.626	0.564	0.444	0.302	0.15	0.115	0.105	0.735	0.703	0.703	0.611	0.451	0.112	0.104	0.102	0.101	0.097	0.095	0.095	0.697	0.737	0.728	0.719	0.713	0.662	0.591	0.485	0.361	0.154	0.117	0.104	0.681	0.712	0.703	0.694	0.685	0.651	0.618	0.592	0.574	0.353	0.138	0.105	0.67
05:04:16	0.728	0.737	0.726	0.724	0.716	0.633	0.58	0.46	0.316	0.151	0.115	0.105	0.744	0.711	0.711	0.622	0.471	0.113	0.104	0.102	0.101	0.097	0.095	0.095	0.706	0.746	0.737	0.727	0.722	0.672	0.602	0.498	0.373	0.155	0.117	0.104	0.689	0.718	0.709	0.7	0.692	0.658	0.624	0.596	0.578	0.364	0.139	0.105	0.679
05:09:16	0.733	0.744	0.733	0.73	0.721	0.641	0.589	0.472	0.336	0.153	0.115	0.105	0.752	0.72	0.718	0.631	0.492	0.113	0.104	0.102	0.101	0.097	0.095	0.095	0.714	0.754	0.745	0.735	0.73	0.681	0.611	0.512	0.383	0.157	0.117	0.104	0.697	0.723	0.715	0.708	0.697	0.67	0.629	0.601	0.58	0.37	0.14	0.105	0.689
05:14:16	0.737	0.749	0.737	0.735	0.727	0.648	0.598	0.485	0.351	0.154	0.115	0.105	0.76	0.727	0.726	0.64	0.505	0.114	0.104	0.102	0.101	0.097	0.095	0.095	0.722	0.761	0.752	0.744	0.738	0.69	0.621	0.526	0.395	0.159	0.118	0.104	0.703	0.729	0.721	0.712	0.702	0.673	0.634	0.605	0.584	0.381	0.141	0.105	0.7
05:19:16	0.743	0.754	0.743	0.739	0.732	0.656	0.606	0.497	0.359	0.155	0.116	0.105	0.768	0.735	0.734	0.649	0.518	0.115	0.104	0.102	0.101	0.097	0.095	0.095	0.731	0.769	0.76	0.75	0.745	0.705	0.63	0.54	0.41	0.161	0.118	0.104	0.71	0.734	0.726	0.718	0.706	0.678	0.643	0.609	0.589	0.391	0.142	0.105	0.712
05:24:16	0.747	0.758	0.746	0.744	0.736	0.662	0.613	0.511	0.367	0.157	0.116	0.105	0.776	0.741	0.742	0.658	0.531	0.115	0.105	0.103	0.101	0.097	0.095	0.096	0.739	0.776	0.767	0.758	0.751	0.714	0.639	0.555	0.424	0.163	0.119	0.104	0.715	0.739	0.73	0.723	0.71	0.681	0.65	0.613	0.592	0.404	0.144	0.105	0.721
05:29:16	0.75	0.762	0.751	0.748	0.74	0.668	0.62	0.522	0.378	0.157	0.116	0.105	0.782	0.748	0.749	0.669	0.545	0.116	0.105	0.103	0.101	0.097	0.095	0.095	0.746	0.782	0.773	0.764	0.758	0.72	0.648	0.57	0.441	0.166	0.119	0.104	0.721	0.744	0.735	0.726	0.715	0.684	0.653	0.616	0.595	0.417	0.144	0.105	0.728
05:34:16	0.753	0.765	0.754	0.752	0.744	0.675	0.626	0.535	0.391	0.159	0.116	0.105	0.79	0.753	0.755	0.678	0.56	0.116	0.105	0.102	0.101	0.097	0.095	0.095	0.751	0.788	0.779	0.77	0.764	0.726	0.656	0.586	0.459	0.167	0.119	0.104	0.725	0.748	0.74	0.73	0.719	0.684	0.655	0.62	0.599	0.43	0.146	0.105	0.734
05:39:16	0.757	0.769	0.758	0.756	0.746	0.684	0.632	0.547	0.405	0.16	0.117	0.105	0.796	0.76	0.761	0.685	0.575	0.117	0.105	0.102	0.101	0.097	0.095	0.095	0.758	0.794	0.784	0.775	0.77	0.731	0.663	0.598	0.474	0.17	0.119	0.104	0.73	0.752	0.744	0.735	0.723	0.687	0.658	0.625	0.602	0.444	0.147	0.106	0.739
05:44:16	0.76	0.773	0.761	0.759	0.751	0.691	0.637	0.561	0.416	0.162	0.117	0.105	0.801	0.765	0.767	0.691	0.588	0.117	0.105	0.103	0.101	0.097	0.095	0.095	0.763	0.798	0.789	0.781	0.775	0.737	0.672	0.607	0.486	0.173	0.119	0.104	0.734	0.756	0.747	0.739	0.726	0.691	0.659	0.628	0.606	0.456	0.148	0.105	0.744
05:49:16	0.764	0.777	0.765	0.762	0.754	0.694	0.642	0.572	0.43	0.163	0.116	0.105	0.807	0.77	0.773	0.697	0.599	0.118	0.106	0.103	0.101	0.097	0.095	0.095	0.768	0.803	0.794	0.786	0.78	0.743	0.679	0.615	0.501	0.174	0.12	0.104	0.737	0.759	0.752	0.743	0.729	0.693	0.661	0.632	0.61	0.467	0.15	0.106	0.751
05:54:16	0.767	0.78	0.768	0.766	0.757	0.697	0.646	0.579	0.446	0.165	0.116	0.105	0.814	0.776	0.778	0.702	0.608	0.118	0.106	0.103	0.101	0.097	0.095	0.095	0.772	0.808	0.799	0.791	0.785	0.748	0.685	0.624	0.518	0.176	0.12	0.104	0.741	0.764	0.756	0.747	0.733	0.694	0.663	0.636	0.612	0.476	0.152	0.105	0.758
05:59:16	0.768	0.783	0.772	0.77	0.76	0.699	0.65	0.584	0.457	0.167	0.117	0.105	0.818	0.78	0.784	0.708	0.616	0.12	0.106	0.103	0.101	0.097	0.095	0.095	0.777	0.812	0.803	0.796	0.79	0.753	0.692	0.632	0.534	0.179	0.12	0.104	0.744	0.767	0.76	0.75	0.737	0.697	0.665	0.64	0.616	0.488	0.153	0.106	0.762
06:04:16	0.772	0.786	0.775	0.772	0.764	0.701	0.654	0.588	0.469	0.169	0.117	0.105	0.823	0.786	0.789	0.713	0.624	0.12	0.106	0.103	0.101	0.097	0.095	0.095	0.78	0.816	0.807	0.801	0.796	0.757	0.697	0.639	0.549	0.181	0.12	0.104	0.748	0.771	0.763	0.754	0.74	0.7	0.667	0.646	0.619	0.497	0.155	0.105	0.764
06:09:16	0.774	0.791	0.778	0.776	0.767	0.703	0.657	0.593	0.485	0.171	0.117	0.105	0.828	0.79	0.794	0.719	0.632	0.121	0.106	0.103	0.101	0.097	0.095	0.095	0.784	0.82	0.812	0.805	0.799	0.762	0.707	0.647	0.564	0.184	0.121	0.105	0.751	0.775	0.766	0.758	0.744	0.702	0.669	0.649	0.622	0.506	0.157	0.106	0.768
06:14:16	0.777	0.794	0.781	0.78	0.77	0.706	0.661	0.596	0.496	0.172	0.117	0.105	0.833	0.796	0.8	0.725	0.64	0.122	0.107	0.103	0.101	0.097	0.095	0.095	0.788	0.824	0.816	0.81	0.804	0.766	0.717	0.654	0.579	0.187	0.121	0.105	0.755	0.778	0.77	0.761	0.747	0.705	0.672	0.651	0.625	0.516	0.159	0.106	0.776
06:19:16	0.78	0.796	0.783	0.782	0.774	0.709	0.664	0.6	0.509	0.173	0.117	0.105	0.838	0.801	0.805	0.731	0.646	0.122	0.106	0.103	0.102	0.097	0.095	0.095	0.792	0.829	0.82	0.815	0.809	0.771	0.721	0.66	0.596	0.189	0.121	0.105	0.758	0.782	0.773	0.764	0.751	0.707	0.673	0.653	0.629	0.52	0.161	0.106	0.779
06:24:16	0.782	0.798	0.787	0.785	0.776	0.711	0.667	0.602	0.522	0.175	0.117	0.105	0.843	0.805	0.811	0.737	0.654	0.122	0.107	0.103	0.101	0.097	0.095	0.095	0.795	0.833	0.824	0.819	0.813	0.775	0.726	0.667	0.609	0.193	0.121	0.105	0.761	0.785	0.776	0.767	0.753	0.71	0.675	0.655	0.631	0.521	0.162	0.106	0.781
06:29:16	0.784	0.801	0.79	0.788	0.779	0.714	0.67	0.605	0.535	0.177	0.117	0.105	0.847	0.811	0.816	0.743	0.66	0.123	0.107	0.103	0.101	0.097	0.095	0.095	0.799	0.837	0.829	0.823	0.816	0.78	0.731	0.673	0.619	0.196	0.122	0.104	0.764	0.788	0.78	0.771	0.756	0.712	0.678	0.657	0.634	0.52	0.164	0.106	0.787
06:34:16	0.787	0.805	0.792	0.791	0.782	0.717	0.673	0.608	0.549	0.178	0.118	0.105	0.852	0.815	0.821	0.747	0.667	0.125	0.107	0.103	0.102	0.097	0.095	0.095	0.802	0.841	0.832	0.827	0.82	0.784	0.736	0.679	0.628	0.2	0.122	0.105	0.767	0.791	0.783	0.773	0.759	0.714	0.679	0.658	0.635	0.522	0.166	0.106	0.791
06:39:16	0.79	0.808	0.796	0.794	0.785	0.719	0.676	0.61	0.563	0.181	0.118	0.105	0.856	0.82	0.826	0.752	0.672	0.126	0.107	0.104	0.101	0.097	0.095	0.095	0.807	0.845	0.837	0.832	0.823	0.789	0.74	0.684	0.635	0.204	0.122	0.105	0.769	0.794	0.786	0.777	0.763	0.716	0.681	0.66	0.636	0.524	0.169	0.106	0.793
06:44:16	0.791	0.81	0.798	0.797	0.787	0.722	0.678	0.61	0.572	0.183	0.118	0.105	0.86	0.824	0.831	0.756	0.679	0.126	0.107	0.104	0.101	0.097	0.095	0.095	0.81	0.849	0.841	0.836	0.826	0.793	0.745	0.689	0.642	0.209	0.122	0.105	0.772	0.797	0.789	0.781	0.765	0.719	0.683	0.661	0.637	0.525	0.171	0.106	0.797
06:49:16	0.793	0.812	0.801	0.799	0.79	0.724	0.681	0.613	0.579	0.184	0.118	0.105	0.865	0.829	0.836	0.761	0.686	0.127	0.108	0.104	0.102	0.097	0.095	0.095	0.813	0.852	0.844	0.84	0.83	0.797	0.75	0.694	0.65	0.213	0.122	0.105	0.775	0.801	0.792	0.783	0.769	0.72	0.685	0.663	0.639	0.526	0.174	0.106	0.803
06:54:16	0.795	0.814	0.803	0.802	0.793	0.726	0.683	0.614	0.584	0.186	0.118	0.105	0.869	0.833	0.84	0.765	0.694	0.128	0.108	0.104	0.102	0.097	0.095	0.095	0.817	0.855	0.848	0.844	0.833	0.802	0.754	0.699	0.657	0.218	0.123	0.105	0.777	0.802	0.794	0.786	0.771	0.722	0.687	0.665	0.64	0.528	0.177	0.106	0.805
06:59:16	0.797	0.817	0.806	0.805	0.796	0.729	0.687	0.617	0.587	0.189	0.118	0.105	0.873	0.837	0.845	0.769	0.699	0.129	0.108	0.104	0.101	0.097	0.095	0.095	0.82	0.859	0.852	0.847	0.836	0.806	0.757	0.701	0.663	0.225	0.123	0.105	0.779	0.805	0.797	0.788	0.773	0.724	0.689	0.667	0.643	0.529	0.179	0.106	0.807
07:04:16	0.8	0.82	0.808	0.808	0.799	0.731	0.691	0.619	0.59	0.193	0.118	0.105	0.877	0.842	0.849	0.773	0.703	0.13	0.108	0.104	0.102	0.097	0.095	0.095	0.823	0.863	0.855	0.851	0.839	0.81	0.762	0.706	0.67	0.231	0.123	0.105	0.782	0.808	0.8	0.792	0.776	0.726	0.691	0.669	0.645	0.53	0.182	0.106	0.812
07:09:16	0.801	0.822	0.81	0.81	0.8	0.733	0.695	0.621	0.595	0.196	0.118	0.105	0.881	0.846	0.853	0.778	0.707	0.131	0.109	0.104	0.102	0.097	0.095	0.095	0.826	0.867	0.859	0.855	0.842	0.815	0.767	0.711	0.677	0.238	0.123	0.105	0.784	0.812	0.802	0.794	0.779	0.729	0.693	0.671	0.647	0.531	0.187	0.106	0.816
07:14:16	0.803	0.824	0.813	0.813	0.803	0.736	0.698	0.624	0.595	0.198	0.118	0.105	0.884	0.85	0.857	0.782	0.711	0.132	0.108	0.104	0.102	0.097	0.095	0.095	0.83	0.87	0.862	0.858	0.844	0.818	0.77	0.716	0.683	0.244	0.123	0.105	0.786	0.813	0.805	0.797	0.781	0.729	0.695	0.673	0.649	0.532	0.191	0.106	0.819
07:19:16	0.805	0.826	0.815	0.814	0.806	0.738	0.701	0.626	0.597	0.202	0.119	0.105	0.888	0.854	0.862	0.786	0.714	0.132	0.109	0.104	0.102	0.097	0.095	0.095	0.831	0.873	0.866	0.862	0.848	0.822	0.775	0.722	0.689	0.252	0.123	0.105	0.789	0.816	0.807	0.8	0.784	0.732	0.698	0.675	0.653	0.535	0.195	0.107	0.82
07:24:16	0.807	0.828	0.817	0.817	0.808	0.74	0.702	0.628	0.599	0.206	0.119	0.105	0.891	0.858	0.866	0.79	0.718	0.134	0.109	0.104	0.102	0.097	0.095	0.095	0.835	0.876	0.869	0.865	0.851	0.826	0.779	0.727	0.694	0.26	0.124	0.105	0.791	0.82	0.81	0.803	0.786	0.734	0.7	0.678	0.656	0.536	0.199	0.107	0.823
07:29:16	0.808	0.83	0.819	0.819	0.811	0.742	0.704	0.629	0.603	0.21	0.119	0.105	0.894	0.861	0.87	0.794	0.722	0.135	0.109	0.105	0.102	0.097	0.095	0.095	0.838	0.879	0.872	0.868	0.853	0.829	0.782	0.732	0.698	0.27	0.124	0.105	0.793	0.821	0.812	0.805	0.788	0.735	0.702	0.679	0.659	0.537	0.205	0.107	0.828
07:34:16	0.81	0.832	0.822	0.821	0.812	0.744	0.707	0.63	0.603	0.214	0.119	0.105	0.898	0.865	0.875	0.798	0.726	0.137	0.11	0.104	0.102	0.097	0.095	0.095	0.84	0.882	0.875	0.871	0.856	0.832	0.787	0.736	0.703	0.279	0.124	0.105	0.796	0.823	0.814	0.807	0.791	0.737	0.703	0.682	0.662	0.538	0.21	0.107	0.83
07:39:16	0.812	0.834	0.822	0.823	0.814	0.746	0.708	0.632	0.605	0.22	0.119	0.105	0.901	0.869	0.88	0.802	0.73	0.138	0.11	0.104	0.102	0.097	0.095	0.095	0.843	0.884	0.877	0.875	0.859	0.836	0.79	0.74	0.708	0.29	0.125	0.105	0.798	0.825	0.815	0.81	0.793	0.74	0.705	0.684	0.664	0.54	0.216	0.107	0.833
07:44:16	0.813	0.836	0.826	0.825	0.816	0.748	0.709	0.635	0.608	0.226	0.12	0.105	0.905	0.873	0.883	0.805	0.734	0.139	0.11	0.105	0.102	0.097	0.095	0.095	0.845	0.887	0.881	0.878	0.862	0.841	0.795	0.744	0.712	0.302	0.125	0.105	0.8	0.827	0.818	0.812	0.795	0.742	0.707	0.687	0.667	0.541	0.222	0.107	0.834
07:49:16	0.814	0.837	0.826	0.827	0.818	0.75	0.711	0.635	0.609	0.231	0.12	0.105	0.907	0.877	0.887	0.809	0.738	0.141	0.11	0.105	0.102	0.097	0.095	0.095	0.848	0.89	0.884	0.882	0.866	0.844	0.799	0.749	0.716	0.316	0.125	0.105	0.802	0.829	0.821	0.813	0.797	0.743	0.709	0.688	0.67	0.543	0.229	0.107	0.837
07:54:16	0.816	0.838	0.828	0.828	0.82	0.752	0.713	0.638	0.613	0.237	0.12	0.105	0.911	0.88	0.891	0.812	0.742	0.142	0.11	0.104	0.102	0.097	0.095	0.095	0.85	0.893	0.887	0.885	0.869	0.848	0.802	0.751	0.721	0.329	0.125	0.105	0.804	0.831	0.822	0.815	0.799	0.746	0.711	0.69	0.672	0.544	0.235	0.107	0.84
07:59:16	0.817	0.84	0.83	0.831	0.822	0.753	0.715	0.64	0.613	0.244	0.12	0.105	0.913	0.884	0.894	0.816	0.746	0.144	0.111	0.105	0.102	0.097	0.095	0.095	0.853	0.896	0.89	0.888	0.872	0.851	0.805	0.755	0.727	0.337	0.126	0.105	0.806	0.833	0.824	0.817	0.801	0.748	0.713	0.692	0.674	0.545	0.244	0.108	0.843
08:04:16	0.818	0.842	0.832	0.832	0.824	0.755	0.716	0.643	0.615	0.251	0.12	0.105	0.917	0.887	0.898	0.82	0.75	0.146	0.11	0.105	0.102	0.097	0.095	0.095	0.855	0.898	0.893	0.892	0.875	0.856	0.81	0.758	0.731	0.341	0.126	0.105	0.807	0.835	0.826	0.819	0.803	0.749	0.716	0.694	0.677	0.547	0.251	0.107	0.846
08:09:16	0.82	0.843	0.833	0.834	0.826	0.758	0.718	0.645	0.617	0.258	0.12	0.105	0.919	0.89	0.902	0.825	0.754	0.148	0.111	0.105	0.102	0.097	0.095	0.095	0.857	0.902	0.897	0.895	0.878	0.86	0.814	0.765	0.735	0.351	0.126	0.105	0.81	0.837	0.828	0.821	0.804	0.751	0.717	0.696	0.679	0.548	0.26	0.109	0.848
08:14:16	0.821	0.845	0.834	0.836	0.828	0.759	0.72	0.647	0.62	0.267	0.12	0.105	0.923	0.894	0.905	0.829	0.758	0.15	0.111	0.105	0.102	0.097	0.095	0.095	0.86	0.905	0.899	0.898	0.881	0.863	0.819	0.767	0.74	0.361	0.126	0.105	0.811	0.839	0.83	0.823	0.806	0.753	0.719	0.697	0.68	0.55	0.272	0.108	0.849
08:19:16	0.822	0.846	0.836	0.839	0.829	0.76	0.721	0.649	0.622	0.276	0.121	0.105	0.926	0.897	0.909	0.833	0.761	0.152	0.111	0.105	0.102	0.097	0.095	0.095	0.862	0.907	0.902	0.901	0.884	0.867	0.823	0.769	0.745	0.372	0.127	0.105	0.812	0.84	0.831	0.824	0.808	0.755	0.721	0.699	0.682	0.551	0.282	0.108	0.851
08:24:16	0.823	0.848	0.837	0.84	0.831	0.762	0.723	0.652	0.623	0.286	0.121	0.106	0.929	0.9	0.912	0.836	0.765	0.155	0.112	0.105	0.102	0.097	0.095	0.095	0.864	0.91	0.905	0.904	0.886	0.869	0.828	0.773	0.749	0.383	0.127	0.105	0.813	0.842	0.833	0.826	0.81	0.757	0.722	0.701	0.684	0.553	0.298	0.108	0.856
08:29:16	0.825	0.849	0.839	0.842	0.834	0.764	0.724	0.654	0.625	0.3	0.121	0.106	0.931	0.903	0.914	0.841	0.768	0.158	0.112	0.105	0.102	0.097	0.095	0.095	0.866	0.913	0.908	0.907	0.889	0.872	0.833	0.775	0.753	0.397	0.127	0.106	0.815	0.844	0.835	0.828	0.813	0.758	0.723	0.702	0.686	0.554	0.312	0.109	0.859
08:34:16	0.826	0.851	0.84	0.844	0.836	0.766	0.726	0.656	0.626	0.311	0.121	0.105	0.934	0.905	0.918	0.844	0.772	0.162	0.113	0.105	0.102	0.097	0.095	0.095	0.869	0.915	0.911	0.909	0.891	0.875	0.836	0.779	0.758	0.408	0.128	0.105	0.817	0.846	0.838	0.83	0.814	0.76	0.725	0.704	0.687	0.555	0.318	0.11	0.861
08:39:16	0.826	0.852	0.843	0.845	0.838	0.768	0.728	0.659	0.628	0.316	0.121	0.105	0.937	0.908	0.921	0.847	0.775	0.165	0.113	0.105	0.102	0.097	0.095	0.095	0.871	0.918	0.913	0.913	0.893	0.878	0.84	0.784	0.761	0.419	0.128	0.105	0.818	0.848	0.839	0.832	0.816	0.762	0.727	0.706	0.689	0.556	0.322	0.109	0.863
08:44:16	0.828	0.854	0.844	0.847	0.839	0.77	0.729	0.661	0.63	0.321	0.122	0.105	0.939	0.91	0.924	0.851	0.778	0.169	0.113	0.106	0.102	0.097	0.095	0.095	0.874	0.921	0.915	0.915	0.896	0.881	0.844	0.788	0.766	0.432	0.129	0.105	0.819	0.85	0.841	0.834	0.818	0.764	0.728	0.707	0.69	0.558	0.329	0.11	0.865
08:49:16	0.829	0.855	0.846	0.849	0.841	0.772	0.731	0.665	0.632	0.329	0.122	0.105	0.942	0.913	0.927	0.854	0.78	0.173	0.113	0.105	0.102	0.097	0.095	0.095	0.875	0.922	0.917	0.918	0.898	0.884	0.848	0.794	0.77	0.445	0.129	0.106	0.82	0.852	0.843	0.836	0.819	0.765	0.73	0.708	0.692	0.559	0.335	0.11	0.866
08:54:16	0.83	0.856	0.848	0.85	0.844	0.774	0.733	0.667	0.633	0.339	0.122	0.106	0.944	0.916	0.93	0.857	0.783	0.177	0.114	0.105	0.102	0.097	0.095	0.095	0.877	0.925	0.92	0.92	0.9	0.886	0.852	0.797	0.774	0.457	0.13	0.105	0.822	0.854	0.845	0.838	0.821	0.767	0.732	0.71	0.693	0.56	0.343	0.11	0.867
08:59:16	0.831	0.858	0.848	0.852	0.845	0.776	0.735	0.669	0.635	0.346	0.123	0.105	0.946	0.918	0.933	0.861	0.786	0.181	0.114	0.106	0.102	0.097	0.095	0.096	0.879	0.927	0.922	0.922	0.902	0.889	0.855	0.802	0.778	0.47	0.13	0.106	0.824	0.855	0.846	0.839	0.823	0.769	0.734	0.711	0.694	0.561	0.352	0.111	0.868
09:04:16	0.832	0.86	0.851	0.852	0.846	0.777	0.737	0.67	0.637	0.356	0.123	0.106	0.948	0.92	0.936	0.863	0.789	0.184	0.114	0.106	0.102	0.097	0.095	0.096	0.882	0.929	0.924	0.924	0.903	0.891	0.859	0.805	0.782	0.483	0.131	0.105	0.824	0.856	0.848	0.842	0.825	0.772	0.735	0.713	0.696	0.563	0.362	0.111	0.872
09:09:16	0.833	0.861	0.851	0.854	0.848	0.779	0.739	0.671	0.639	0.366	0.124	0.106	0.951	0.923	0.938	0.867	0.792	0.189	0.115	0.105	0.103	0.097	0.095	0.096	0.883	0.931	0.926	0.926	0.906	0.893	0.861	0.81	0.788	0.496	0.132	0.106	0.826	0.858	0.85	0.842	0.827	0.773	0.737	0.715	0.697	0.564	0.369	0.112	0.875
09:14:16	0.835	0.862	0.853	0.856	0.849	0.781	0.741	0.673	0.64	0.375	0.124	0.106	0.953	0.925	0.94	0.87	0.796	0.194	0.115	0.106	0.102	0.097	0.095	0.095	0.885	0.933	0.928	0.928	0.908	0.895	0.864	0.813	0.792	0.509	0.132	0.106	0.827	0.86	0.851	0.844	0.828	0.775	0.739	0.717	0.698	0.565	0.378	0.113	0.878
09:19:16	0.836	0.863	0.854	0.857	0.85	0.782	0.743	0.675	0.642	0.383	0.124	0.106	0.955	0.927	0.942	0.873	0.798	0.199	0.116	0.106	0.103	0.097	0.095	0.096	0.888	0.935	0.93	0.93	0.909	0.897	0.867	0.817	0.798	0.523	0.133	0.106	0.829	0.861	0.852	0.846	0.83	0.777	0.741	0.718	0.7	0.567	0.386	0.114	0.88
09:24:16	0.837	0.864	0.856	0.858	0.852	0.784	0.745	0.676	0.644	0.392	0.125	0.106	0.957	0.929	0.945	0.876	0.801	0.204	0.116	0.106	0.103	0.097	0.095	0.096	0.889	0.937	0.932	0.932	0.911	0.899	0.869	0.821	0.804	0.536	0.134	0.106	0.83	0.863	0.854	0.847	0.831	0.779	0.742	0.72	0.701	0.568	0.397	0.115	0.881
09:29:16	0.838	0.865	0.856	0.86	0.853	0.785	0.746	0.677	0.645	0.401	0.126	0.105	0.959	0.932	0.947	0.877	0.804	0.211	0.117	0.107	0.103	0.097	0.095	0.096	0.891	0.939	0.934	0.934	0.913	0.901	0.872	0.824	0.808	0.549	0.135	0.106	0.831	0.864	0.855	0.848	0.833	0.78	0.743	0.721	0.702	0.569	0.408	0.116	0.882
09:34:16	0.839	0.866	0.858	0.86	0.853	0.786	0.748	0.678	0.647	0.412	0.126	0.106	0.961	0.934	0.948	0.88	0.807	0.217	0.117	0.106	0.103	0.097	0.095	0.095	0.893	0.94	0.935	0.935	0.914	0.903	0.874	0.828	0.812	0.561	0.136	0.106	0.832	0.865	0.857	0.851	0.834	0.781	0.745	0.723	0.703	0.571	0.418	0.117	0.884
09:39:16	0.84	0.867	0.858	0.862	0.854	0.787	0.75	0.679	0.649	0.424	0.127	0.106	0.963	0.936	0.95	0.883	0.81	0.225	0.118	0.107	0.103	0.097	0.095	0.096	0.895	0.942	0.937	0.937	0.916	0.905	0.876	0.829	0.817	0.57	0.137	0.106	0.834	0.867	0.858	0.851	0.835	0.783	0.747	0.725	0.705	0.572	0.428	0.118	0.885
09:44:16	0.841	0.868	0.86	0.863	0.855	0.788	0.751	0.681	0.65	0.433	0.127	0.106	0.965	0.938	0.952	0.884	0.812	0.231	0.119	0.106	0.103	0.097	0.095	0.096	0.897	0.944	0.939	0.939	0.917	0.907	0.878	0.831	0.821	0.578	0.138	0.106	0.835	0.868	0.859	0.852	0.836	0.784	0.748	0.726	0.706	0.573	0.437	0.119	0.886
09:49:16	0.842	0.869	0.861	0.864	0.856	0.789	0.752	0.683	0.653	0.442	0.128	0.106	0.967	0.939	0.955	0.887	0.815	0.24	0.119	0.106	0.103	0.097	0.095	0.096	0.898	0.946	0.941	0.941	0.919	0.908	0.88	0.834	0.825	0.584	0.139	0.106	0.836	0.869	0.861	0.854	0.837	0.785	0.75	0.727	0.708	0.574	0.446	0.121	0.885
09:54:16	0.842	0.87	0.861	0.864	0.857	0.79	0.754	0.684	0.654	0.453	0.129	0.106	0.969	0.942	0.956	0.89	0.818	0.248	0.121	0.107	0.103	0.097	0.095	0.096	0.9	0.947	0.942	0.943	0.921	0.909	0.882	0.837	0.829	0.59	0.141	0.106	0.837	0.871	0.862	0.855	0.838	0.787	0.751	0.729	0.709	0.575	0.456	0.123	0.887
09:59:16	0.843	0.87	0.861	0.865	0.858	0.79	0.755	0.686	0.656	0.463	0.131	0.106	0.971	0.943	0.958	0.892	0.822	0.257	0.121	0.106	0.103	0.097	0.095	0.096	0.901	0.949	0.944	0.945	0.922	0.911	0.885	0.839	0.832	0.595	0.143	0.106	0.838	0.871	0.862	0.856	0.84	0.787	0.752	0.73	0.71	0.576	0.466	0.125	0.889
10:04:16	0.844	0.872	0.863	0.866	0.859	0.792	0.756	0.688	0.658	0.472	0.132	0.106	0.973	0.945	0.96	0.894	0.825	0.267	0.122	0.107	0.103	0.097	0.095	0.096	0.902	0.949	0.945	0.946	0.923	0.913	0.887	0.841	0.836	0.602	0.144	0.106	0.839	0.872	0.864	0.858	0.841	0.789	0.754	0.732	0.712	0.578	0.474	0.126	0.891
10:09:16	0.845	0.872	0.863	0.867	0.86	0.792	0.757	0.689	0.66	0.482	0.133	0.106	0.975	0.946	0.961	0.895	0.828	0.277	0.124	0.107	0.103	0.097	0.095	0.095	0.904	0.951	0.947	0.948	0.925	0.914	0.889	0.844	0.839	0.606	0.147	0.106	0.84	0.874	0.864	0.858	0.842	0.79	0.755	0.733	0.713	0.579	0.479	0.129	0.893
10:14:16	0.846	0.874	0.864	0.868	0.861	0.794	0.758	0.69	0.661	0.492	0.135	0.106	0.977	0.949	0.964	0.898	0.831	0.289	0.124	0.107	0.103	0.097	0.095	0.096	0.905	0.953	0.948	0.949	0.926	0.915	0.891	0.848	0.842	0.611	0.148	0.107	0.842	0.875	0.866	0.859	0.843	0.792	0.756	0.734	0.714	0.58	0.481	0.131	0.894
10:19:16	0.847	0.874	0.865	0.868	0.863	0.795	0.759	0.692	0.662	0.503	0.137	0.106	0.979	0.95	0.965	0.9	0.833	0.302	0.126	0.107	0.103	0.098	0.095	0.096	0.906	0.953	0.949	0.95	0.927	0.916	0.893	0.848	0.845	0.616	0.15	0.106	0.842	0.875	0.866	0.86	0.844	0.792	0.757	0.735	0.715	0.581	0.48	0.134	0.895
10:24:16	0.847	0.875	0.865	0.869	0.862	0.795	0.759	0.693	0.664	0.513	0.139	0.106	0.98	0.952	0.967	0.901	0.835	0.316	0.127	0.107	0.103	0.097	0.095	0.096	0.908	0.954	0.951	0.952	0.928	0.918	0.894	0.85	0.848	0.621	0.154	0.106	0.843	0.876	0.867	0.861	0.844	0.793	0.758	0.736	0.716	0.582	0.479	0.137	0.895
10:29:16	0.848	0.875	0.867	0.87	0.862	0.796	0.76	0.694	0.666	0.519	0.141	0.106	0.981	0.953	0.968	0.903	0.837	0.326	0.129	0.107	0.103	0.097	0.095	0.096	0.909	0.956	0.952	0.952	0.929	0.918	0.895	0.852	0.852	0.625	0.157	0.106	0.844	0.878	0.868	0.861	0.844	0.794	0.759	0.737	0.717	0.582	0.476	0.14	0.896
10:34:16	0.849	0.876	0.867	0.87	0.864	0.797	0.761	0.695	0.668	0.522	0.143	0.106	0.982	0.955	0.97	0.906	0.839	0.333	0.13	0.108	0.103	0.098	0.095	0.096	0.91	0.957	0.953	0.954	0.93	0.92	0.897	0.853	0.855	0.631	0.159	0.106	0.845	0.878	0.869	0.863	0.846	0.794	0.76	0.738	0.718	0.583	0.475	0.144	0.898
10:39:16	0.85	0.876	0.868	0.871	0.866	0.797	0.762	0.696	0.67	0.524	0.147	0.106	0.984	0.956	0.971	0.907	0.841	0.342	0.132	0.108	0.103	0.098	0.095	0.096	0.911	0.958	0.954	0.954	0.931	0.921	0.899	0.856	0.857	0.636	0.163	0.106	0.846	0.878	0.87	0.864	0.847	0.796	0.761	0.739	0.719	0.584	0.473	0.148	0.9
10:44:16	0.849	0.877	0.867	0.872	0.866	0.798	0.762	0.697	0.671	0.524	0.15	0.106	0.985	0.957	0.972	0.909	0.843	0.351	0.135	0.107	0.103	0.098	0.095	0.096	0.912	0.96	0.955	0.955	0.932	0.921	0.9	0.858	0.86	0.64	0.166	0.107	0.847	0.879	0.87	0.864	0.847	0.797	0.762	0.739	0.72	0.584	0.472	0.153	0.901
10:49:16	0.85	0.878	0.868	0.872	0.865	0.799	0.763	0.698	0.673	0.525	0.153	0.106	0.986	0.959	0.974	0.911	0.845	0.361	0.137	0.108	0.104	0.098	0.095	0.096	0.913	0.961	0.956	0.956	0.933	0.922	0.901	0.86	0.863	0.644	0.171	0.106	0.847	0.88	0.87	0.865	0.848	0.797	0.763	0.741	0.721	0.585	0.47	0.157	0.902
10:54:16	0.851	0.879	0.869	0.873	0.867	0.8	0.764	0.699	0.675	0.524	0.157	0.106	0.988	0.961	0.975	0.913	0.847	0.372	0.139	0.108	0.104	0.097	0.095	0.096	0.914	0.962	0.957	0.957	0.934	0.923	0.902	0.863	0.866	0.648	0.173	0.107	0.848	0.88	0.871	0.865	0.848	0.798	0.764	0.742	0.722	0.586	0.469	0.164	0.902
10:59:16	0.851	0.879	0.869	0.872	0.869	0.8	0.765	0.699	0.676	0.526	0.162	0.106	0.989	0.962	0.976	0.914	0.848	0.384	0.142	0.108	0.103	0.098	0.095	0.096	0.915	0.963	0.959	0.958	0.935	0.924	0.903	0.864	0.868	0.652	0.177	0.107	0.848	0.881	0.872	0.866	0.85	0.799	0.765	0.742	0.723	0.587	0.468	0.171	0.904
11:04:16	0.852	0.879	0.87	0.874	0.868	0.801	0.765	0.7	0.678	0.525	0.166	0.106	0.99	0.963	0.977	0.916	0.851	0.399	0.145	0.108	0.103	0.098	0.095	0.096	0.916	0.964	0.959	0.959	0.935	0.925	0.903	0.866	0.87	0.655	0.182	0.107	0.85	0.882	0.872	0.866	0.85	0.8	0.765	0.743	0.723	0.588	0.467	0.175	0.905
11:09:16	0.853	0.88	0.87	0.874	0.867	0.801	0.766	0.701	0.679	0.525	0.172	0.106	0.991	0.964	0.979	0.918	0.852	0.414	0.148	0.108	0.103	0.098	0.095	0.096	0.917	0.964	0.96	0.96	0.936	0.925	0.904	0.867	0.872	0.659	0.187	0.107	0.85	0.882	0.873	0.866	0.85	0.8	0.766	0.744	0.724	0.588	0.467	0.179	0.906
11:14:16	0.853	0.88	0.871	0.874	0.868	0.802	0.767	0.702	0.681	0.526	0.175	0.106	0.992	0.965	0.98	0.919	0.854	0.426	0.152	0.108	0.104	0.098	0.095	0.096	0.918	0.965	0.961	0.961	0.937	0.925	0.904	0.868	0.875	0.662	0.193	0.107	0.851	0.883	0.873	0.867	0.851	0.801	0.766	0.744	0.724	0.589	0.466	0.186	0.906
11:19:16	0.854	0.88	0.871	0.875	0.87	0.803	0.768	0.703	0.681	0.525	0.179	0.106	0.994	0.967	0.981	0.921	0.856	0.435	0.155	0.108	0.104	0.098	0.095	0.096	0.919	0.966	0.962	0.961	0.937	0.926	0.904	0.869	0.877	0.665	0.198	0.107	0.851	0.882	0.874	0.867	0.852	0.801	0.767	0.745	0.725	0.59	0.465	0.195	0.908
11:24:16	0.854	0.881	0.872	0.876	0.871	0.804	0.768	0.703	0.683	0.526	0.186	0.106	0.994	0.967	0.983	0.922	0.858	0.445	0.16	0.108	0.104	0.098	0.095	0.096	0.921	0.966	0.962	0.962	0.938	0.927	0.905	0.87	0.88	0.669	0.204	0.107	0.852	0.883	0.875	0.868	0.853	0.802	0.768	0.746	0.726	0.59	0.465	0.202	0.908
11:29:16	0.854	0.881	0.872	0.877	0.87	0.804	0.769	0.704	0.683	0.525	0.193	0.106	0.995	0.968	0.986	0.924	0.86	0.455	0.166	0.108	0.104	0.098	0.095	0.096	0.92	0.966	0.963	0.963	0.938	0.927	0.905	0.87	0.882	0.672	0.21	0.107	0.852	0.884	0.875	0.868	0.853	0.802	0.768	0.746	0.726	0.591	0.465	0.208	0.907
11:34:16	0.855	0.882	0.873	0.877	0.87	0.805	0.77	0.704	0.684	0.527	0.2	0.106	0.996	0.969	0.988	0.928	0.862	0.466	0.171	0.108	0.104	0.098	0.095	0.096	0.921	0.968	0.963	0.964	0.939	0.929	0.905	0.872	0.884	0.677	0.218	0.107	0.853	0.884	0.875	0.869	0.853	0.802	0.769	0.747	0.727	0.591	0.465	0.219	0.907
11:39:16	0.855	0.883	0.873	0.876	0.871	0.805	0.77	0.705	0.684	0.527	0.206	0.106	0.997	0.97	0.988	0.929	0.864	0.477	0.175	0.109	0.104	0.098	0.095	0.096	0.922	0.969	0.964	0.964	0.939	0.929	0.906	0.872	0.885	0.681	0.225	0.107	0.853	0.884	0.875	0.869	0.853	0.803	0.77	0.747	0.727	0.591	0.464	0.229	0.906
11:44:16	0.855	0.882	0.874	0.877	0.873	0.806	0.771	0.705	0.685	0.528	0.214	0.106	0.998	0.971	0.987	0.93	0.867	0.484	0.178	0.109	0.104	0.098	0.095	0.096	0.923	0.969	0.964	0.964	0.94	0.93	0.906	0.872	0.886	0.685	0.233	0.108	0.854	0.884	0.876	0.87	0.854	0.803	0.77	0.747	0.728	0.592	0.465	0.239	0.907
11:49:16	0.856	0.883	0.875	0.877	0.872	0.806	0.771	0.705	0.686	0.529	0.223	0.107	0.999	0.973	0.988	0.931	0.869	0.491	0.184	0.109	0.104	0.098	0.095	0.096	0.923	0.97	0.965	0.965	0.94	0.93	0.906	0.873	0.887	0.688	0.241	0.108	0.854	0.885	0.876	0.87	0.854	0.804	0.771	0.748	0.729	0.593	0.464	0.252	0.908
11:54:16	0.856	0.883	0.875	0.878	0.872	0.807	0.772	0.705	0.686	0.529	0.234	0.107	1	0.974	0.987	0.931	0.869	0.499	0.191	0.109	0.104	0.098	0.095	0.096	0.924	0.971	0.965	0.965	0.94	0.93	0.905	0.873	0.888	0.691	0.25	0.108	0.854	0.885	0.876	0.87	0.854	0.804	0.771	0.748	0.728	0.593	0.464	0.263	0.909
11:59:16	0.856	0.884	0.875	0.878	0.874	0.808	0.773	0.706	0.687	0.531	0.245	0.107	1	0.974	0.987	0.931	0.871	0.506	0.197	0.109	0.104	0.098	0.095	0.096	0.924	0.971	0.966	0.966	0.941	0.93	0.905	0.874	0.889	0.695	0.259	0.108	0.854	0.886	0.877	0.87	0.855	0.804	0.771	0.749	0.729	0.593	0.464	0.275	0.911
12:04:16	0.858	0.884	0.875	0.878	0.872	0.807	0.773	0.707	0.688	0.531	0.258	0.107	1.001	0.975	0.986	0.931	0.871	0.511	0.203	0.109	0.104	0.098	0.095	0.096	0.925	0.971	0.967	0.967	0.941	0.93	0.906	0.874	0.89	0.698	0.27	0.108	0.855	0.885	0.877	0.871	0.856	0.805	0.772	0.749	0.729	0.594	0.464	0.29	0.911
12:09:16	0.858	0.884	0.875	0.879	0.874	0.808	0.773	0.707	0.688	0.533	0.27	0.107	1.002	0.976	0.984	0.931	0.871	0.517	0.21	0.109	0.104	0.098	0.095	0.096	0.925	0.971	0.967	0.968	0.942	0.931	0.906	0.874	0.891	0.702	0.282	0.108	0.855	0.885	0.878	0.871	0.857	0.805	0.772	0.749	0.73	0.595	0.464	0.308	0.912
12:14:16	0.857	0.885	0.875	0.879	0.874	0.809	0.773	0.708	0.688	0.533	0.284	0.107	1.002	0.98	0.984	0.933	0.872	0.522	0.218	0.109	0.104	0.098	0.095	0.096	0.926	0.972	0.968	0.968	0.942	0.93	0.906	0.875	0.891	0.705	0.295	0.108	0.855	0.886	0.878	0.871	0.857	0.807	0.773	0.749	0.73	0.595	0.464	0.32	0.912
12:19:16	0.858	0.885	0.876	0.879	0.873	0.809	0.774	0.708	0.689	0.534	0.3	0.107	1.003	0.982	0.983	0.933	0.873	0.528	0.229	0.11	0.104	0.098	0.095	0.096	0.927	0.973	0.969	0.969	0.943	0.928	0.906	0.875	0.892	0.707	0.31	0.108	0.856	0.886	0.878	0.872	0.858	0.806	0.772	0.749	0.73	0.595	0.464	0.326	0.911
12:24:16	0.859	0.885	0.876	0.879	0.875	0.809	0.775	0.708	0.689	0.534	0.317	0.107	1.003	0.983	0.982	0.933	0.873	0.532	0.239	0.11	0.105	0.098	0.095	0.096	0.927	0.973	0.968	0.969	0.944	0.928	0.907	0.875	0.893	0.711	0.322	0.108	0.855	0.887	0.879	0.873	0.858	0.807	0.773	0.75	0.73	0.596	0.465	0.336	0.911
12:29:16	0.859	0.885	0.876	0.88	0.874	0.81	0.774	0.709	0.69	0.535	0.336	0.107	1.004	0.982	0.981	0.934	0.874	0.537	0.25	0.11	0.105	0.098	0.096	0.096	0.928	0.973	0.97	0.97	0.944	0.927	0.908	0.875	0.894	0.715	0.33	0.109	0.855	0.886	0.88	0.874	0.858	0.808	0.773	0.75	0.731	0.597	0.464	0.347	0.911
12:34:16	0.859	0.886	0.876	0.879	0.873	0.81	0.775	0.709	0.69	0.534	0.348	0.107	1.004	0.981	0.98	0.933	0.874	0.542	0.262	0.11	0.105	0.098	0.095	0.096	0.928	0.974	0.97	0.97	0.944	0.927	0.907	0.875	0.894	0.718	0.338	0.109	0.856	0.887	0.88	0.874	0.859	0.808	0.773	0.75	0.73	0.596	0.464	0.359	0.912
12:39:16	0.859	0.885	0.876	0.88	0.874	0.81	0.775	0.709	0.69	0.536	0.359	0.107	1.005	0.979	0.98	0.934	0.874	0.547	0.273	0.11	0.105	0.098	0.095	0.096	0.928	0.976	0.97	0.971	0.945	0.926	0.907	0.875	0.895	0.722	0.349	0.109	0.855	0.887	0.88	0.874	0.859	0.808	0.774	0.749	0.73	0.597	0.465	0.372	0.913
12:44:16	0.859	0.885	0.877	0.879	0.874	0.81	0.776	0.71	0.69	0.536	0.373	0.107	1.005	0.979	0.978	0.934	0.874	0.55	0.288	0.11	0.105	0.098	0.095	0.096	0.928	0.976	0.971	0.971	0.945	0.926	0.908	0.876	0.895	0.726	0.363	0.109	0.856	0.888	0.881	0.875	0.86	0.809	0.774	0.749	0.73	0.598	0.465	0.385	0.913
12:49:16	0.859	0.885	0.876	0.879	0.875	0.81	0.777	0.71	0.69	0.535	0.389	0.107	1.005	0.978	0.978	0.934	0.875	0.555	0.303	0.11	0.105	0.098	0.095	0.096	0.928	0.977	0.972	0.972	0.946	0.926	0.907	0.876	0.895	0.731	0.374	0.109	0.856	0.889	0.881	0.876	0.86	0.809	0.774	0.749	0.731	0.598	0.465	0.397	0.914
12:54:16	0.859	0.886	0.877	0.881	0.875	0.811	0.776	0.711	0.691	0.536	0.406	0.107	1.006	0.977	0.977	0.934	0.875	0.56	0.322	0.111	0.105	0.098	0.096	0.097	0.929	0.977	0.973	0.972	0.946	0.926	0.908	0.876	0.897	0.735	0.387	0.11	0.856	0.89	0.882	0.876	0.86	0.81	0.775	0.749	0.731	0.599	0.466	0.41	0.914
12:59:16	0.859	0.886	0.877	0.881	0.874	0.811	0.777	0.711	0.691	0.536	0.422	0.107	1.007	0.976	0.976	0.934	0.875	0.564	0.34	0.11	0.105	0.098	0.095	0.096	0.929	0.978	0.973	0.973	0.946	0.926	0.907	0.877	0.897	0.738	0.399	0.11	0.856	0.889	0.881	0.876	0.86	0.809	0.775	0.75	0.731	0.599	0.466	0.424	0.915
13:04:16	0.859	0.886	0.877	0.881	0.877	0.811	0.777	0.711	0.692	0.537	0.442	0.107	1.008	0.975	0.975	0.934	0.876	0.567	0.351	0.111	0.105	0.098	0.095	0.096	0.93	0.978	0.973	0.973	0.947	0.925	0.908	0.877	0.898	0.741	0.414	0.11	0.856	0.89	0.882	0.876	0.86	0.809	0.776	0.75	0.731	0.6	0.465	0.438	0.915
13:09:16	0.859	0.886	0.878	0.881	0.877	0.811	0.777	0.711	0.692	0.537	0.462	0.107	1.008	0.975	0.975	0.933	0.875	0.571	0.363	0.111	0.105	0.098	0.096	0.096	0.93	0.979	0.973	0.973	0.947	0.925	0.908	0.877	0.898	0.744	0.433	0.11	0.856	0.89	0.882	0.876	0.86	0.809	0.776	0.751	0.731	0.6	0.466	0.452	0.915
13:14:16	0.86	0.886	0.877	0.883	0.877	0.811	0.778	0.711	0.692	0.538	0.476	0.107	1.008	0.974	0.974	0.932	0.876	0.576	0.378	0.111	0.105	0.098	0.096	0.096	0.93	0.978	0.973	0.973	0.947	0.924	0.909	0.877	0.899	0.747	0.452	0.11	0.856	0.89	0.882	0.875	0.86	0.808	0.776	0.751	0.731	0.6	0.466	0.468	0.916
13:19:16	0.86	0.885	0.879	0.882	0.877	0.811	0.777	0.713	0.692	0.537	0.49	0.108	1.007	0.973	0.973	0.931	0.876	0.577	0.394	0.111	0.105	0.098	0.095	0.096	0.931	0.979	0.974	0.974	0.946	0.924	0.909	0.878	0.9	0.75	0.463	0.111	0.856	0.891	0.881	0.875	0.858	0.807	0.776	0.751	0.731	0.601	0.466	0.478	0.917
13:24:16	0.86	0.886	0.878	0.884	0.877	0.811	0.777	0.712	0.692	0.538	0.509	0.108	1.006	0.972	0.972	0.93	0.875	0.581	0.408	0.111	0.105	0.098	0.096	0.097	0.931	0.98	0.973	0.973	0.946	0.923	0.91	0.878	0.901	0.753	0.475	0.111	0.857	0.891	0.881	0.874	0.859	0.807	0.775	0.751	0.731	0.602	0.466	0.483	0.918
13:29:16	0.86	0.887	0.878	0.883	0.879	0.811	0.777	0.713	0.692	0.538	0.527	0.108	1.005	0.971	0.972	0.929	0.875	0.585	0.426	0.111	0.105	0.098	0.095	0.096	0.931	0.979	0.974	0.972	0.945	0.923	0.91	0.877	0.9	0.756	0.487	0.111	0.857	0.889	0.88	0.874	0.857	0.806	0.776	0.751	0.731	0.601	0.466	0.488	0.917
13:34:16	0.861	0.887	0.88	0.883	0.878	0.811	0.778	0.713	0.693	0.539	0.54	0.108	1.005	0.971	0.971	0.929	0.875	0.589	0.444	0.111	0.105	0.098	0.096	0.097	0.932	0.979	0.974	0.971	0.945	0.922	0.91	0.878	0.901	0.759	0.495	0.111	0.857	0.889	0.88	0.874	0.857	0.806	0.776	0.751	0.732	0.602	0.466	0.492	0.918
[truncated: 126 more rows]
[truncated: 47 more columns]

## Sheet: DOX_3
	TetBE192D												TetBE192Q												TetBV339C												TetBG366C												TetBWT
[truncated: 292 more rows]
[truncated: 47 more columns]

## Sheet: MCN_1
	TetBWT												TetBL9F												TetBD190N												TetBE192A												TetBE192D
[truncated: 288 more rows]
[truncated: 47 more columns]

[truncated: 2 more sheets: MCN_2, MCN_3]
