# Supplementary material for: Using cellular fitness to map the structure and function of a major facilitator superfamily effluxer
Source: Mol Syst Biol. 2017 Dec 1;13(12):964. doi: 10.15252/msb.20177635 (PMC5740499; doi:10.15252/msb.20177635)
Supplement: Supplementary file 11 — Source Data for Figure 4 [file MSB-13-964-s009.zip]

Archive with 3 entries (2 files):
- SourceData_Figure4/
- SourceData_Figure4/MSB-17-7635RR_SourceDataforFigure_4.xlsx
- SourceData_Figure4/README.txt
