# Supplementary material for: Using cellular fitness to map the structure and function of a major facilitator superfamily effluxer
Source: Mol Syst Biol. 2017 Dec 1;13(12):964. doi: 10.15252/msb.20177635 (PMC5740499; doi:10.15252/msb.20177635)
Supplement: Supplementary file 11 — Source Data for Figure 4 [file MSB-13-964-s009.zip › SourceData_Figure4/MSB-17-7635RR_SourceDataforFigure_4.xlsx]

## Sheet: TetB ImageJ
	Western Blot_1	Western Blot_2	Western Blot_3
	TetB all Bands	TetB all Bands	TetB all Bands
WT	27939.2	23849.9	37558.3
L9F	53597.2	32726.9	53045.2
D190N	33466.3	20520.8	36128.2
E192A	30743.1	22135.8	28483.6
E192D	32728.5	24586.5	28970.8
E192Q	29721	25945.6	23909.6
V339C	22237.6	18525.7	32624.1
G366C	18631.9	10881.8	23007.3
	Western Blot_1	Western Blot_2	Western Blot_3
WT	1	1	1
L9F	1.91835	1.37221	1.41235
D190N	1.19783	0.860418	0.961924
E192A	1.10036	0.928131	0.758384
E192D	1.17142	1.03089	0.771357
E192Q	1.06378	1.08787	0.636601
V339C	0.795929	0.776762	0.868627
G366C	0.666871	0.456265	0.612577
